# Supplementary material for: Three feminizing Wolbachia strains in a single host species: comparative genomics paves the way for identifying sex reversal factors
Source: Front Microbiol. 2024 Aug 22;15:1416057. doi: 10.3389/fmicb.2024.1416057 (PMC11376236; doi:10.3389/fmicb.2024.1416057)
Supplement: Supplementary Table S1 — Sex ratio of progenies in four different laboratory lineages of A. vulgare over 5 years. BI, CP, and ZN were lineages naturally infected with wVulM, wVulP, and wVULC Wolbachia strains, respectively. BF was an uninfected lineage. [file Table_1.XLSX]

## Sheet: sex_ratios
lineage	year	males	females	brood_size	sex_ratio	asin
BF	Y1	39	39	78	0.5	0.785398
BF	Y1	23	24	47	0.489362	0.774759
BF	Y1	4	10	14	0.285714	0.563943
BF	Y1	38	22	60	0.633333	0.920365
BF	Y1	14	12	26	0.538462	0.823898
BF	Y1	46	37	83	0.554217	0.839722
BF	Y1	13	12	25	0.52	0.805404
BF	Y1	12	5	17	0.705882	0.997593
BF	Y1	12	9	21	0.571429	0.857072
BF	Y1	20	23	43	0.465116	0.750486
BF	Y1	17	13	30	0.566667	0.852264
BF	Y1	27	30	57	0.473684	0.75907
BF	Y1	45	54	99	0.454545	0.739881
BF	Y1	23	15	38	0.605263	0.891455
BF	Y1	32	27	59	0.542373	0.827822
BF	Y1	24	19	43	0.55814	0.84367
BF	Y1	18	16	34	0.529412	0.814827
BF	Y1	50	59	109	0.458716	0.744067
BF	Y1	15	22	37	0.405405	0.69023
BF	Y1	9	10	19	0.473684	0.75907
BF	Y1	27	29	56	0.482143	0.767537
BF	Y1	16	20	36	0.444444	0.729728
BF	Y1	24	24	48	0.5	0.785398
BF	Y1	30	28	58	0.517241	0.802643
BF	Y2	30	23	53	0.566038	0.851629
BF	Y2	16	23	39	0.410256	0.695166
BF	Y2	28	21	49	0.571429	0.857072
BF	Y2	41	42	83	0.493976	0.779374
BF	Y2	69	74	143	0.482517	0.767912
BF	Y2	73	78	151	0.483444	0.768839
BF	Y2	13	11	24	0.541667	0.827113
BF	Y2	30	41	71	0.422535	0.70762
BF	Y2	11	13	24	0.458333	0.743683
BF	Y2	15	19	34	0.441176	0.726438
BF	Y2	24	13	37	0.648649	0.936329
BF	Y2	34	65	99	0.343434	0.626154
BF	Y2	125	130	255	0.490196	0.775594
BF	Y2	44	51	95	0.463158	0.748523
BF	Y2	52	75	127	0.409449	0.694345
BF	Y2	52	72	124	0.419355	0.704399
BF	Y2	80	71	151	0.529801	0.815217
BF	Y2	8	8	16	0.5	0.785398
BF	Y2	52	59	111	0.468468	0.753846
BF	Y2	56	66	122	0.459016	0.744369
BF	Y2	40	45	85	0.470588	0.755969
BF	Y2	96	113	209	0.45933	0.744683
BF	Y2	47	50	97	0.484536	0.769932
BF	Y2	41	30	71	0.577465	0.863176
BF	Y2	87	72	159	0.54717	0.832638
BF	Y2	67	81	148	0.452703	0.73803
BF	Y3	65	47	112	0.580357	0.866105
BF	Y3	84	88	172	0.488372	0.773769
BF	Y3	70	75	145	0.482759	0.768153
BF	Y3	26	18	44	0.590909	0.876816
BF	Y3	48	38	86	0.55814	0.84367
BF	Y3	50	50	100	0.5	0.785398
BF	Y3	41	36	77	0.532468	0.817889
BF	Y3	5	14	19	0.263158	0.538663
BF	Y3	34	43	77	0.441558	0.726823
BF	Y3	32	40	72	0.444444	0.729728
BF	Y3	90	86	176	0.511364	0.796763
BF	Y3	25	41	66	0.378788	0.662966
BF	Y3	56	65	121	0.46281	0.748174
BF	Y3	67	59	126	0.531746	0.817166
BF	Y3	52	39	91	0.571429	0.857072
BF	Y3	61	57	118	0.516949	0.802351
BF	Y3	18	17	35	0.514286	0.799686
BF	Y3	12	12	24	0.5	0.785398
BF	Y3	58	70	128	0.453125	0.738454
BF	Y3	49	37	86	0.569767	0.855394
BF	Y3	40	45	85	0.470588	0.755969
BF	Y3	63	48	111	0.567568	0.853173
BF	Y3	53	61	114	0.464912	0.750282
BF	Y3	19	44	63	0.301587	0.58137
BF	Y3	24	32	56	0.428571	0.713724
BF	Y3	9	11	20	0.45	0.735314
BF	Y3	20	12	32	0.625	0.911738
BF	Y3	45	65	110	0.409091	0.693981
BF	Y3	22	24	46	0.478261	0.763652
BF	Y3	31	29	60	0.516667	0.802068
BF	Y4	24	18	42	0.571429	0.857072
BF	Y4	30	20	50	0.6	0.886077
BF	Y4	26	11	37	0.702703	0.994109
BF	Y4	19	11	30	0.633333	0.920365
BF	Y4	18	31	49	0.367347	0.651137
BF	Y4	42	33	75	0.56	0.845543
BF	Y4	9	12	21	0.428571	0.713724
BF	Y4	24	24	48	0.5	0.785398
BF	Y4	9	13	22	0.409091	0.693981
BF	Y4	6	4	10	0.6	0.886077
BF	Y4	26	19	45	0.577778	0.863493
BF	Y4	18	19	37	0.486486	0.771883
BF	Y4	33	30	63	0.52381	0.809217
BF	Y4	16	19	35	0.457143	0.742488
BF	Y4	18	16	34	0.529412	0.814827
BF	Y4	16	19	35	0.457143	0.742488
BF	Y4	19	24	43	0.44186	0.727127
BF	Y4	10	5	15	0.666667	0.955317
BF	Y4	39	31	70	0.557143	0.842666
BF	Y4	21	19	40	0.525	0.810409
BF	Y4	15	12	27	0.555556	0.841069
BF	Y4	12	17	29	0.413793	0.698758
BF	Y4	29	27	56	0.517857	0.803259
BF	Y4	38	27	65	0.584615	0.870423
BF	Y5	16	21	37	0.432432	0.717623
BF	Y5	35	48	83	0.421687	0.706761
BF	Y5	49	52	101	0.485149	0.770544
BF	Y5	16	19	35	0.457143	0.742488
BF	Y5	8	13	21	0.380952	0.665196
BF	Y5	49	48	97	0.505155	0.790553
BF	Y5	42	43	85	0.494118	0.779516
BF	Y5	16	19	35	0.457143	0.742488
BF	Y5	73	67	140	0.521429	0.806833
BF	Y5	38	22	60	0.633333	0.920365
BF	Y5	102	96	198	0.515152	0.800552
BF	Y5	35	38	73	0.479452	0.764844
BF	Y5	38	28	66	0.575758	0.861449
BF	Y5	28	23	51	0.54902	0.834497
BF	Y5	53	53	106	0.5	0.785398
BF	Y5	13	15	28	0.464286	0.749653
BF	Y5	62	51	113	0.548673	0.834148
BF	Y5	55	55	110	0.5	0.785398
BF	Y5	43	47	90	0.477778	0.763169
BF	Y5	19	14	33	0.575758	0.861449
BF	Y5	10	20	30	0.333333	0.61548
BF	Y5	7	13	20	0.35	0.633052
BF	Y5	14	8	22	0.636364	0.923511
BF	Y5	28	30	58	0.482759	0.768153
ZN	Y1	4	16	20	0.2	0.463648
ZN	Y1	0	15	15	0	0
ZN	Y1	0	38	38	0	0
ZN	Y1	5	56	61	0.0819672	0.290362
ZN	Y1	3	36	39	0.0769231	0.281035
ZN	Y1	3	46	49	0.0612245	0.250033
ZN	Y1	8	8	16	0.5	0.785398
ZN	Y1	24	6	30	0.8	1.10715
ZN	Y1	9	9	18	0.5	0.785398
ZN	Y2	16	17	33	0.484848	0.770244
ZN	Y2	2	22	24	0.0833333	0.292843
ZN	Y2	0	11	11	0	0
ZN	Y2	1	36	37	0.027027	0.165149
ZN	Y2	0	34	34	0	0
ZN	Y2	9	10	19	0.473684	0.75907
ZN	Y2	30	10	40	0.75	1.0472
ZN	Y3	0	130	130	0	0
ZN	Y3	9	61	70	0.128571	0.366734
ZN	Y3	2	43	45	0.0444444	0.212412
ZN	Y3	5	42	47	0.106383	0.332243
ZN	Y3	0	61	61	0	0
ZN	Y3	9	24	33	0.272727	0.549467
ZN	Y3	6	139	145	0.0413793	0.204849
ZN	Y3	7	52	59	0.118644	0.35165
ZN	Y3	24	79	103	0.23301	0.503747
ZN	Y3	0	13	13	0	0
ZN	Y3	81	92	173	0.468208	0.753585
ZN	Y3	2	24	26	0.0769231	0.281035
ZN	Y3	14	94	108	0.12963	0.368312
ZN	Y3	0	25	25	0	0
ZN	Y3	9	11	20	0.45	0.735314
ZN	Y3	42	85	127	0.330709	0.612693
ZN	Y3	7	37	44	0.159091	0.410276
ZN	Y3	2	30	32	0.0625	0.25268
ZN	Y3	14	63	77	0.181818	0.440511
ZN	Y3	5	71	76	0.0657895	0.259394
ZN	Y3	65	63	128	0.507812	0.793211
ZN	Y4	5	47	52	0.0961538	0.315284
ZN	Y4	4	20	24	0.166667	0.420534
ZN	Y4	2	10	12	0.166667	0.420534
ZN	Y4	17	1	18	0.944444	1.33286
ZN	Y4	0	45	45	0	0
ZN	Y4	14	27	41	0.341463	0.624077
ZN	Y4	5	14	19	0.263158	0.538663
ZN	Y4	1	14	15	0.0666667	0.261157
ZN	Y4	13	29	42	0.309524	0.589985
ZN	Y5	0	67	67	0	0
ZN	Y5	0	19	19	0	0
ZN	Y5	4	32	36	0.111111	0.339837
ZN	Y5	1	18	19	0.0526316	0.231477
ZN	Y5	0	29	29	0	0
ZN	Y5	0	52	52	0	0
ZN	Y5	1	26	27	0.037037	0.193658
ZN	Y5	13	7	20	0.65	0.937744
ZN	Y5	3	22	25	0.12	0.353742
ZN	Y5	6	14	20	0.3	0.57964
BI	Y1	33	76	109	0.302752	0.582639
BI	Y1	26	74	100	0.26	0.535071
BI	Y1	9	38	47	0.191489	0.452922
BI	Y1	14	29	43	0.325581	0.607233
BI	Y1	27	25	52	0.519231	0.804634
BI	Y1	4	19	23	0.173913	0.430174
BI	Y1	4	77	81	0.0493827	0.224093
BI	Y1	20	37	57	0.350877	0.633971
BI	Y1	6	56	62	0.0967742	0.316335
BI	Y1	42	53	95	0.442105	0.727373
BI	Y1	39	15	54	0.722222	1.01568
BI	Y1	10	64	74	0.135135	0.376435
BI	Y1	21	23	44	0.477273	0.762663
BI	Y1	17	62	79	0.21519	0.482376
BI	Y2	37	25	62	0.596774	0.882787
BI	Y2	0	77	77	0	0
BI	Y2	22	19	41	0.536585	0.822016
BI	Y2	0	35	35	0	0
BI	Y2	11	62	73	0.150685	0.398658
BI	Y2	3	22	25	0.12	0.353742
BI	Y2	0	26	26	0	0
BI	Y2	3	20	23	0.130435	0.369509
BI	Y3	0	12	12	0	0
BI	Y3	7	7	14	0.5	0.785398
BI	Y3	22	36	58	0.37931	0.663505
BI	Y3	5	8	13	0.384615	0.668964
BI	Y3	0	34	34	0	0
BI	Y4	61	60	121	0.504132	0.78953
BI	Y4	0	30	30	0	0
BI	Y4	19	13	32	0.59375	0.879706
BI	Y4	14	20	34	0.411765	0.696698
BI	Y4	0	21	21	0	0
BI	Y4	0	42	42	0	0
BI	Y4	1	9	10	0.1	0.321751
BI	Y4	7	18	25	0.28	0.557599
BI	Y5	26	22	48	0.541667	0.827113
BI	Y5	5	17	22	0.227273	0.496932
BI	Y5	5	5	10	0.5	0.785398
BI	Y5	0	36	36	0	0
BI	Y5	2	48	50	0.04	0.201358
BI	Y5	9	17	26	0.346154	0.629015
BI	Y5	1	34	35	0.0285714	0.169846
BI	Y5	1	11	12	0.0833333	0.292843
BI	Y5	13	42	55	0.236364	0.507704
BI	Y5	2	35	37	0.0540541	0.234642
BI	Y5	0	78	78	0	0
BI	Y5	1	63	64	0.015625	0.125328
CPw	Y1	0	15	15	0	0
CPw	Y1	5	59	64	0.078125	0.283282
CPw	Y1	0	117	117	0	0
CPw	Y1	0	37	37	0	0
CPw	Y1	0	54	54	0	0
CPw	Y2	5	25	30	0.166667	0.420534
CPw	Y2	12	63	75	0.16	0.411517
CPw	Y2	1	58	59	0.0169492	0.13056
CPw	Y2	19	25	44	0.431818	0.717003
CPw	Y2	6	37	43	0.139535	0.382826
CPw	Y2	1	36	37	0.027027	0.165149
CPw	Y2	0	72	72	0	0
CPw	Y2	42	36	78	0.538462	0.823898
CPw	Y2	21	23	44	0.477273	0.762663
CPw	Y2	14	28	42	0.333333	0.61548
CPw	Y3	21	25	46	0.456522	0.741865
CPw	Y3	61	65	126	0.484127	0.769522
CPw	Y3	28	16	44	0.636364	0.923511
CPw	Y3	22	27	49	0.44898	0.734289
CPw	Y3	1	43	44	0.0227273	0.151333
CPw	Y3	3	67	70	0.0428571	0.208528
CPw	Y3	0	39	39	0	0
CPw	Y3	0	39	39	0	0
CPw	Y3	0	41	41	0	0
CPw	Y3	0	59	59	0	0
CPw	Y3	2	54	56	0.0357143	0.190126
CPw	Y3	2	105	107	0.0186916	0.137147
CPw	Y3	5	55	60	0.0833333	0.292843
CPw	Y3	1	194	195	0.00512821	0.0716728
CPw	Y3	4	14	18	0.222222	0.490883
CPw	Y3	0	60	60	0	0
CPw	Y3	10	60	70	0.142857	0.387597
CPw	Y3	9	63	72	0.125	0.361367
CPw	Y3	0	68	68	0	0
CPw	Y4	2	21	23	0.0869565	0.299334
CPw	Y4	2	32	34	0.0588235	0.244979
CPw	Y4	0	27	27	0	0
CPw	Y4	32	9	41	0.780488	1.08318
CPw	Y4	25	35	60	0.416667	0.701674
CPw	Y4	17	12	29	0.586207	0.872038
CPw	Y5	3	25	28	0.107143	0.333473
CPw	Y5	6	20	26	0.230769	0.501093
CPw	Y5	3	8	11	0.272727	0.549467
CPw	Y5	13	6	19	0.684211	0.974053
CPw	Y5	8	4	12	0.666667	0.955317
	Y3
