# Supplementary material for: Three feminizing Wolbachia strains in a single host species: comparative genomics paves the way for identifying sex reversal factors
Source: Front Microbiol. 2024 Aug 22;15:1416057. doi: 10.3389/fmicb.2024.1416057 (PMC11376236; doi:10.3389/fmicb.2024.1416057)
Supplement: Supplementary Table S3 — OrthoFinder analysis to identify orthologous groups of genes from the three Wolbachia genomes. [file Table_3.XLSX]

## Sheet: Summary of OrthoFinder analysis
Number of species	3
Number of genes	4116
Number of genes in orthogroups	4022
Number of unassigned genes	94
Percentage of genes in orthogroups	97.7
Percentage of unassigned genes	2.3
Number of orthogroups	1259
Number of species-specific orthogroups	14
Number of genes in species-specific orthogroups	31
Percentage of genes in species-specific orthogroups	0.8
Mean orthogroup size	3.2
Median orthogroup size	3
G50 (assigned genes)	3
G50 (all genes)	3
O50 (assigned genes)	550
O50 (all genes)	566
Number of orthogroups with all species present	1094
Number of single-copy orthogroups	998

## Sheet: suppTable2_orthogroups_CMP
Orthogroup	wVulC.fna	wVulM.fna	wVulP.fna
OG0000000	wVulc_000452, wVulc_000884, wVulc_001073, wVulc_001218, wVulc_001417, wVulc_001521, wVulc_001533, wVulc_001553, wVulc_001636	wVulm_000452, wVulm_000824, wVulm_001011, wVulm_001157, wVulm_001353, wVulm_001457, wVulm_001470, wVulm_001490, wVulm_001579	wVulp_000070, wVulp_000106, wVulp_000132, wVulp_000285, wVulp_000360, wVulp_000397, wVulp_000453, wVulp_000838, wVulp_000896, wVulp_000901, wVulp_001052, wVulp_001286, wVulp_001384, wVulp_001512
OG0000001	wVulc_000163, wVulc_000346, wVulc_000600, wVulc_001340, wVulc_001449, wVulc_001518	wVulm_000154, wVulm_000159, wVulm_000163, wVulm_000343, wVulm_000453, wVulm_000601, wVulm_001272, wVulm_001386, wVulm_001454
OG0000002	wVulc_000170, wVulc_000662, wVulc_001013, wVulc_001263, wVulc_001265, wVulc_001680	wVulm_000167, wVulm_000665, wVulm_000951, wVulm_001621	wVulp_000101, wVulp_000558, wVulp_000653, wVulp_000843
OG0000003	wVulc_000171, wVulc_000663, wVulc_001014, wVulc_001262, wVulc_001679	wVulm_000168, wVulm_000666, wVulm_000952, wVulm_001620	wVulp_000100, wVulp_000557, wVulp_000652, wVulp_000844
OG0000004	wVulc_000056, wVulc_000293, wVulc_000637, wVulc_001549	wVulm_000055, wVulm_000290, wVulm_000637, wVulm_001486	wVulp_000091, wVulp_000680, wVulp_001104, wVulp_001333
OG0000005	wVulc_000167, wVulc_001010, wVulc_001261, wVulc_001519, wVulc_001683	wVulm_000164, wVulm_000948, wVulm_001455, wVulm_001624	wVulp_000396, wVulp_000562, wVulp_001383
OG0000006	wVulc_000041, wVulc_000391, wVulc_000888, wVulc_001528	wVulm_000041, wVulm_000387, wVulm_000828, wVulm_001464	wVulp_000550, wVulp_000686, wVulp_001055
OG0000007	wVulc_000042, wVulc_000390, wVulc_000889, wVulc_001524, wVulc_001527	wVulm_000042, wVulm_000386, wVulm_000829, wVulm_001460, wVulm_001463	wVulp_000687
OG0000008	wVulc_000169, wVulc_001012, wVulc_001267, wVulc_001681	wVulm_000166, wVulm_000950, wVulm_001622	wVulp_000103, wVulp_000560, wVulp_000655, wVulp_000841
OG0000009	wVulc_000694, wVulc_000759, wVulc_000815, wVulc_001224, wVulc_001312	wVulm_000700, wVulm_000753, wVulm_001163	wVulp_000172, wVulp_000242, wVulp_000972
OG0000010	wVulc_000172, wVulc_001015, wVulc_001678	wVulm_000169, wVulm_000953, wVulm_001619	wVulp_000099, wVulp_000556, wVulp_000651, wVulp_000845
OG0000011	wVulc_000173, wVulc_001016, wVulc_001677	wVulm_000170, wVulm_000954, wVulm_001618	wVulp_000098, wVulp_000555, wVulp_000650, wVulp_000846
OG0000012	wVulc_000673, wVulc_000740, wVulc_001249, wVulc_001334	wVulm_000677, wVulm_001189, wVulm_001266	wVulp_000192, wVulp_000266, wVulp_000271
OG0000013	wVulc_000674, wVulc_000741, wVulc_001248, wVulc_001333	wVulm_000678, wVulm_001188, wVulm_001265	wVulp_000191, wVulp_000265, wVulp_000270
OG0000014	wVulc_000675, wVulc_000742, wVulc_001247, wVulc_001332	wVulm_000679, wVulm_001187, wVulm_001264	wVulp_000190, wVulp_000264, wVulp_000269
OG0000015	wVulc_000168, wVulc_000659, wVulc_001011, wVulc_001268, wVulc_001682	wVulm_000165, wVulm_000662, wVulm_000949, wVulm_001623
OG0000016	wVulc_000657, wVulc_000665, wVulc_000796	wVulm_000660, wVulm_000668, wVulm_000735	wVulp_000137, wVulp_000222, wVulp_000657
OG0000017	wVulc_000333, wVulc_001525	wVulm_000329, wVulm_000342, wVulm_001461	wVulp_001067, wVulp_001282, wVulp_001345
OG0000018	wVulc_000687, wVulc_000752, wVulc_001234, wVulc_001321	wVulm_001173, wVulm_001252	wVulp_000179, wVulp_000251
OG0000019	wVulc_000703, wVulc_000769, wVulc_001213, wVulc_001304	wVulm_000708, wVulm_001152, wVulm_001233	wVulp_000164
OG0000020	wVulc_000707, wVulc_000773, wVulc_001211, wVulc_001300	wVulm_000712, wVulm_001150, wVulm_001229	wVulp_000160
OG0000021	wVulc_000710, wVulc_000776, wVulc_001208, wVulc_001297	wVulm_000715, wVulm_001147, wVulm_001226	wVulp_000157
OG0000022	wVulc_000714, wVulc_000780, wVulc_001204, wVulc_001293	wVulm_000719, wVulm_001143, wVulm_001222	wVulp_000153
OG0000023	wVulc_000671, wVulc_001251, wVulc_001670	wVulm_000675, wVulm_001191, wVulm_001612	wVulp_000194
OG0000024	wVulc_000676, wVulc_000743, wVulc_001246, wVulc_001331	wVulm_000680, wVulm_001263	wVulp_000189
OG0000025	wVulc_000690, wVulc_000755, wVulc_001229, wVulc_001318	wVulm_001249	wVulp_000176, wVulp_000248
OG0000026	wVulc_000701, wVulc_000764, wVulc_000765, wVulc_001217	wVulm_001156, wVulm_001235	wVulp_000163
OG0000027	wVulc_000038, wVulc_001285	wVulm_000038	wVulp_000034, wVulp_000682, wVulp_000683
OG0000028	wVulc_000039, wVulc_000886	wVulm_000039, wVulm_000826	wVulp_000035, wVulp_000684
OG0000029	wVulc_000117	wVulm_000116, wVulm_000448	wVulp_000096, wVulp_000582, wVulp_000819
OG0000030	wVulc_000131, wVulc_001476	wVulm_000130, wVulm_001413	wVulp_000803, wVulp_001236
OG0000031	gene=tuf, gene=tuf	gene=tuf, gene=tuf	gene=tuf, gene=tuf
OG0000032	wVulc_000511, wVulc_000612	wVulm_000512, wVulm_000612	wVulp_000384, wVulp_000402
OG0000033	wVulc_000512, wVulc_000611	wVulm_000513, wVulm_000611	wVulp_000385, wVulp_000403
OG0000034	wVulc_000601, wVulc_001685	wVulm_000602, wVulm_000652, wVulm_001626	wVulp_000394
OG0000035	wVulc_000633, wVulc_001414	wVulm_000633, wVulm_001350	wVulp_000109, wVulp_000898
OG0000036	wVulc_000670, wVulc_001253	wVulm_000674, wVulm_001193	wVulp_000195, wVulp_001090
OG0000037	wVulc_000686, wVulc_001235, wVulc_001322	wVulm_000690, wVulm_001175, wVulm_001254
OG0000038	wVulc_000689, wVulc_000754, wVulc_001319	wVulm_000695	wVulp_000177, wVulp_000249
OG0000039	wVulc_000696, wVulc_000760, wVulc_001223, wVulc_001310	wVulm_001162	wVulp_000170
OG0000040	wVulc_000723, wVulc_001194, wVulc_001281	wVulm_001133, wVulm_001213	wVulp_000144
OG0000041	gene=radC, gene=radC	gene=radC, wVulm_001130	gene=radC, wVulp_000133
OG0000042	gene=gpW, gene=gpW, gene=gpW	gene=gpW, gene=gpW	gene=gpW
OG0000043	wVulc_001009, wVulc_001448, wVulc_001672	wVulm_000947, wVulm_001385	wVulp_000563
OG0000044	wVulc_001032, wVulc_001108, wVulc_001242	wVulm_000970, wVulm_001047, wVulm_001182
OG0000045	wVulc_001153, wVulc_001180	wVulm_001092, wVulm_001120	wVulp_000291, wVulp_000467
OG0000046	wVulc_001381, wVulc_001387	wVulm_001313, wVulm_001319	wVulp_000546, wVulp_001272
OG0000047	wVulc_001382, wVulc_001388	wVulm_001314, wVulm_001320	wVulp_000545, wVulp_001273
OG0000048	wVulc_001383, wVulc_001389	wVulm_001315, wVulm_001321	wVulp_000544, wVulp_001274
OG0000049	wVulc_000040, wVulc_000887	wVulm_000040, wVulm_000827	wVulp_000685
OG0000050	wVulc_000102, wVulc_000358	wVulm_000102, wVulm_000355	wVulp_001372
OG0000051	wVulc_000313, wVulc_000385	wVulm_000310, wVulm_000381	wVulp_001086
OG0000052	wVulc_000314, wVulc_000384	wVulm_000311, wVulm_000380	wVulp_001085
OG0000053	wVulc_000315, wVulc_000383	wVulm_000312, wVulm_000379	wVulp_001084
OG0000054	wVulc_000658, wVulc_000664	wVulm_000661, wVulm_000667	wVulp_000656
OG0000055	wVulc_000669, wVulc_001254	wVulm_000673, wVulm_001194	wVulp_000196
OG0000056	wVulc_000704, wVulc_000768, wVulc_001214	wVulm_001153, wVulm_001232
OG0000057	wVulc_000711, wVulc_001207, wVulc_001296	wVulm_001146, wVulm_001225
OG0000058	wVulc_000712, wVulc_001206, wVulc_001295	wVulm_001145, wVulm_001224
OG0000059	wVulc_000716, wVulc_001202, wVulc_001291	wVulm_001141, wVulm_001220
OG0000060	wVulc_000719, wVulc_001199	wVulm_001138, wVulm_001217	wVulp_000148
OG0000061	wVulc_000882	wVulm_000822, wVulm_001237	wVulp_000904, wVulp_001288
OG0000062	wVulc_000883	wVulm_000823, wVulm_001236	wVulp_000903, wVulp_001287
OG0000063	wVulc_001017, wVulc_001676	wVulm_000955, wVulm_001617	wVulp_000079
OG0000064	wVulc_001193	wVulm_001132	wVulp_000134, wVulp_000143, wVulp_000280
OG0000065	gene=ltrA, gene=ltrA, wVulc_001284	gene=ltrA, gene=ltrA
OG0000066	wVulc_001241, wVulc_001443	wVulm_001181, wVulm_001380	wVulp_000256
OG0000067	wVulc_001266		wVulp_000102, wVulp_000559, wVulp_000654, wVulp_000842
OG0000068	gene=ppa, gene=ppa	gene=ppa, gene=ppa	gene=ppa
OG0000069	wVulc_001600, wVulc_001609, wVulc_001610	wVulm_001543	wVulp_001454
OG0000070	wVulc_000043, wVulc_000890	wVulm_000043, wVulm_000830
OG0000071	wVulc_000055	wVulm_000054	wVulp_000814, wVulp_001334
OG0000072	wVulc_000065, wVulc_000425	wVulm_000064, wVulm_000425
OG0000073	wVulc_000101, wVulc_000359	wVulm_000101, wVulm_000356
OG0000074	wVulc_000181	wVulm_000179	gene=ltrA, gene=ltrA
OG0000075	wVulc_000182, wVulc_001260	wVulm_000180	wVulp_000233
OG0000076	wVulc_000183, wVulc_000345	wVulm_000181, wVulm_000341
OG0000077	wVulc_000222, wVulc_000578	wVulm_000580	wVulp_000316
OG0000078	wVulc_000294	wVulm_000291	wVulp_000090, wVulp_001103
OG0000079	wVulc_000312, wVulc_000596	wVulm_000309	wVulp_001087
OG0000080	wVulc_000449	wVulm_000449	wVulp_000097, wVulp_000583
OG0000081	wVulc_000509, wVulc_001559	wVulm_000510, wVulm_001497
OG0000082	wVulc_000510, wVulc_001558	wVulm_000511, wVulm_001496
OG0000083	wVulc_000627	wVulm_000627	wVulp_000366, wVulp_000367
OG0000084	wVulc_000677, wVulc_001330	wVulm_001262	wVulp_000262
OG0000085	wVulc_000678, wVulc_000745	wVulm_000682	wVulp_000187
OG0000086	wVulc_000680, wVulc_000747	wVulm_000684	wVulp_000185
OG0000087	wVulc_000682, wVulc_000749	wVulm_000686	wVulp_000183
OG0000088	wVulc_000684	wVulm_000688	wVulp_000181, wVulp_000252
OG0000089	wVulc_000688	wVulm_000693	wVulp_000178, wVulp_000250
OG0000090	wVulc_000699	wVulm_001238	wVulp_000162, wVulp_000238
OG0000091	wVulc_000709, wVulc_001209	wVulm_001148, wVulm_001227
OG0000092	wVulc_000715, wVulc_001203, wVulc_001292	wVulm_001142
OG0000093	wVulc_000722, wVulc_001195, wVulc_001282	wVulm_001214
OG0000094	wVulc_000725	wVulm_001131, wVulm_001211	wVulp_000142
OG0000095	wVulc_000735, wVulc_001271	wVulm_001200	wVulp_000198
OG0000096	wVulc_000736, wVulc_000804	wVulm_000743	wVulp_000981
OG0000097	wVulc_000738, wVulc_001335	wVulm_001267	wVulp_000267
OG0000098	wVulc_000753, wVulc_001233	wVulm_001172, wVulm_001251
OG0000099	wVulc_000767, wVulc_001306	wVulm_000706	wVulp_000166
OG0000100	wVulc_000779	wVulm_000718, wVulm_001223	wVulp_000154
OG0000101	wVulc_000783	wVulm_000722	wVulp_000151, wVulp_000208
OG0000102	wVulc_000789	wVulm_000728	wVulp_000145, wVulp_000215
OG0000103	wVulc_000794	wVulm_000733	wVulp_000135, wVulp_000220
OG0000104	wVulc_000795	wVulm_000734	wVulp_000136, wVulp_000221
OG0000105	wVulc_000814	wVulm_000752	wVulp_000243, wVulp_000973
OG0000106	wVulc_000837	wVulm_000775, wVulm_000776	wVulp_000949
OG0000107	wVulc_000947	wVulm_000497, wVulm_000886	wVulp_000746
OG0000108	wVulc_001018, wVulc_001675	wVulm_000956, wVulm_001616
OG0000109	wVulc_001176, wVulc_001231	wVulm_001116, wVulm_001170
OG0000110	wVulc_001308	wVulm_000704	wVulp_000168, wVulp_000236
OG0000111	wVulc_001416	wVulm_001352	wVulp_000107, wVulp_000900
OG0000112	wVulc_001418	wVulm_000161, wVulm_001354	wVulp_000126
OG0000113	wVulc_001554	wVulm_001491	wVulp_000832, wVulp_001499
OG0000114	gene=ykgO	gene=ykgO	gene=ykgO, gene=ykgO
OG0000115	wVulc_001556	wVulm_001494	wVulp_000835, wVulp_001496
OG0000116	gene=ccmC	gene=ccmC	gene=ccmC, gene=ccmC
OG0000117	wVulc_001684	wVulm_001625	wVulp_000395, wVulp_001280
OG0000118	gene=dnaA	gene=dnaA	gene=dnaA
OG0000119	gene=secF	gene=secF	gene=secF
OG0000120	wVulc_000003	wVulm_000003	wVulp_000003
OG0000121	wVulc_000004	wVulm_000004	wVulp_000004
OG0000122	gene=yidC	gene=yidC	gene=yidC
OG0000123	wVulc_000006	wVulm_000006	wVulp_000006
OG0000124	gene=nusB	gene=nusB	gene=nusB
OG0000125	wVulc_000008	wVulm_000008	wVulp_000008
OG0000126	wVulc_000009	wVulm_000009	wVulp_000009
OG0000127	wVulc_000010	wVulm_000010	wVulp_000010
OG0000128	wVulc_000012	wVulm_000012	wVulp_000011
OG0000129	gene=ligA	gene=ligA	gene=ligA
OG0000130	wVulc_000014	wVulm_000014	wVulp_000013
OG0000131	wVulc_000015	wVulm_000015	wVulp_000014
OG0000132	gene=pyrE	gene=pyrE	gene=pyrE
OG0000133	wVulc_000017	wVulm_000017	wVulp_000016
OG0000134	gene=murB	gene=murB	gene=murB
OG0000135	gene=hemC	gene=hemC	gene=hemC
OG0000136	wVulc_000020	wVulm_000020	wVulp_000019
OG0000137	gene=secD	gene=secD	gene=secD
OG0000138	wVulc_000022	wVulm_000022	wVulp_000021
OG0000139	wVulc_000023	wVulm_000023	wVulp_000022
OG0000140	wVulc_000024	wVulm_000024	wVulp_000023
OG0000141	gene=odhB	gene=odhB	gene=odhB
OG0000142	gene=uppS	gene=uppS	gene=uppS
OG0000143	wVulc_000028	wVulm_000028	wVulp_000026
OG0000144	wVulc_000029	wVulm_000029	wVulp_000027
OG0000145	gene=coaD	gene=coaD	gene=coaD
OG0000146	wVulc_000032	wVulm_000032	wVulp_000030
OG0000147	gene=ubiH	gene=ubiH	gene=ubiH
OG0000148	wVulc_000034	wVulm_000034	wVulp_000032
OG0000149	gene=tmk	gene=tmk	gene=tmk
OG0000150	wVulc_000047	wVulm_000046	wVulp_001342
OG0000151	wVulc_000048	wVulm_000047	wVulp_001341
OG0000152	wVulc_000049	wVulm_000048	wVulp_001340
OG0000153	gene=recF	gene=recF	gene=recF
OG0000154	gene=bcp	gene=bcp	gene=bcp
OG0000155	gene=gshB	gene=gshB	gene=gshB
OG0000156	wVulc_000053	wVulm_000052	wVulp_001336
OG0000157	wVulc_000054	wVulm_000053	wVulp_001335
OG0000158	gene=ispD	gene=ispD	gene=ispD
OG0000159	wVulc_000061	wVulm_000060	wVulp_001328
OG0000160	gene=ppdK	gene=ppdK	gene=ppdK
OG0000161	gene=guaA	gene=guaA	gene=guaA
OG0000162	wVulc_000064	wVulm_000063	wVulp_001325
OG0000163	gene=ispG	gene=ispG	gene=ispG
OG0000164	wVulc_000067	wVulm_000066	wVulp_001323
OG0000165	wVulc_000068	wVulm_000067	wVulp_001322
OG0000166	wVulc_000069	wVulm_000068	wVulp_001321
OG0000167	wVulc_000070	wVulm_000069	wVulp_001320
OG0000168	wVulc_000071	wVulm_000070	wVulp_001319
OG0000169	wVulc_000073	wVulm_000072	wVulp_001317
OG0000170	gene=obgE	gene=obgE	gene=obgE
OG0000171	gene=eno	gene=eno	gene=eno
OG0000172	wVulc_000076	wVulm_000076	wVulp_001313
OG0000173	wVulc_000077	wVulm_000077	wVulp_001312
OG0000174	gene=bfr	gene=bfr	gene=bfr
OG0000175	wVulc_000079	wVulm_000079	wVulp_001310
OG0000176	wVulc_000080	wVulm_000080	wVulp_001309
OG0000177	wVulc_000081	wVulm_000081	wVulp_001308
OG0000178	wVulc_000083	wVulm_000083	wVulp_001306
OG0000179	wVulc_000084	wVulm_000084	wVulp_001305
OG0000180	wVulc_000085	wVulm_000085	wVulp_001304
OG0000181	wVulc_000086	wVulm_000086	wVulp_001303
OG0000182	wVulc_000087	wVulm_000087	wVulp_001302
OG0000183	wVulc_000088	wVulm_000088	wVulp_001301
OG0000184	wVulc_000089	wVulm_000089	wVulp_001300
OG0000185	wVulc_000090	wVulm_000090	wVulp_001299
OG0000186	wVulc_000091	wVulm_000091	wVulp_001298
OG0000187	gene=gltX	gene=gltX	gene=gltX
OG0000188	wVulc_000094	wVulm_000094	wVulp_001295
OG0000189	wVulc_000097	wVulm_000097	wVulp_001292
OG0000190	wVulc_000098	wVulm_000098	wVulp_001291
OG0000191	wVulc_000099	wVulm_000099	wVulp_001290
OG0000192	gene=alaS	gene=alaS	gene=alaS
OG0000193	wVulc_000108	wVulm_000108	wVulp_000827
OG0000194	wVulc_000109	wVulm_000109	wVulp_000826
OG0000195	wVulc_000110	wVulm_000110	wVulp_000825
OG0000196	gene=rpmI	gene=rpmI	gene=rpmI
OG0000197	gene=rplT	gene=rplT	gene=rplT
OG0000198	gene=fmt	gene=fmt	gene=fmt
OG0000199	gene=purH	gene=purH	gene=purH
OG0000200	wVulc_000119	wVulm_000118	wVulp_000580
OG0000201	gene=trxB	gene=trxB	gene=trxB
OG0000202	wVulc_000121	wVulm_000120	wVulp_000578
OG0000203	wVulc_000122	wVulm_000121	gene=murE
OG0000204	gene=metC	gene=metC	gene=metC
OG0000205	wVulc_000124	wVulm_000123	wVulp_000575
OG0000206	gene=dnaK	gene=dnaK	gene=dnaK
OG0000207	wVulc_000126	wVulm_000125	wVulp_000573
OG0000208	gene=rpmG	gene=rpmG	gene=rpmG
OG0000209	wVulc_000128	wVulm_000127	wVulp_000571
OG0000210	wVulc_000135	wVulm_000134	wVulp_000996
OG0000211	gene=argS	gene=argS	gene=argS
OG0000212	wVulc_000137	wVulm_000136	wVulp_000998
OG0000213	gene=surE	gene=surE	gene=surE
OG0000214	wVulc_000142	wVulm_000140	wVulp_001002
OG0000215	wVulc_000143	wVulm_000141	wVulp_001003
OG0000216	wVulc_000144	wVulm_000142	wVulp_001004
OG0000217	wVulc_000145	wVulm_000143	wVulp_001005
OG0000218	wVulc_000146	wVulm_000144	wVulp_001006
OG0000219	wVulc_000147	wVulm_000145	wVulp_001007
OG0000220	gene=apaG	gene=apaG	gene=apaG
OG0000221	wVulc_000149	wVulm_000147	wVulp_001009
OG0000222	wVulc_000150	wVulm_000148	wVulp_001010
OG0000223	wVulc_000151	wVulm_000149	wVulp_001012
OG0000224	wVulc_000152	wVulm_000150	wVulp_001013
OG0000225	wVulc_000153	wVulm_000151	wVulp_001014
OG0000226	wVulc_000160, wVulc_001100	wVulm_000156
OG0000227	wVulc_000161	wVulm_000157	wVulp_000128
OG0000228	wVulc_000162	wVulm_000158	wVulp_000127
OG0000229	wVulc_000174	wVulm_000171	wVulp_000554
OG0000230	gene=topA	gene=topA	gene=topA
OG0000231	wVulc_000176	wVulm_000173	wVulp_000552
OG0000232	wVulc_000180	wVulm_000175, wVulm_000178
OG0000233	wVulc_000185	wVulm_000183	wVulp_001208
OG0000234	wVulc_000186	wVulm_000184	wVulp_001207
OG0000235	wVulc_000187	wVulm_000185	wVulp_001206
OG0000236	wVulc_000188	wVulm_000186	wVulp_001205
OG0000237	wVulc_000189	wVulm_000187	wVulp_001204
OG0000238	gene=uvrA	gene=uvrA	gene=uvrA
OG0000239	wVulc_000191	wVulm_000189	wVulp_001202
OG0000240	wVulc_000192	wVulm_000190	wVulp_001201
OG0000241	wVulc_000193	wVulm_000191	wVulp_001200
OG0000242	gene=lepB	gene=lepB	gene=lepB
OG0000243	wVulc_000195	wVulm_000193	wVulp_001198
OG0000244	wVulc_000196	wVulm_000194	wVulp_001197
OG0000245	wVulc_000197	wVulm_000195	wVulp_001196
OG0000246	gene=iscU	gene=iscU	gene=iscU
OG0000247	gene=ftsY	gene=ftsY	gene=ftsY
OG0000248	gene=radA	gene=radA	gene=radA
OG0000249	wVulc_000203	wVulm_000201	wVulp_001190
OG0000250	wVulc_000204	wVulm_000202	wVulp_001189
OG0000251	wVulc_000205	wVulm_000203	wVulp_001188
OG0000252	wVulc_000206	wVulm_000204	wVulp_001187
OG0000253	wVulc_000207	wVulm_000205	wVulp_001186
OG0000254	wVulc_000208	wVulm_000206	wVulp_001185
OG0000255	gene=ybeY	gene=ybeY	gene=ybeY
OG0000256	wVulc_000210	wVulm_000208	wVulp_001183
OG0000257	gene=ftsZ	gene=ftsZ	gene=ftsZ
OG0000258	wVulc_000212	wVulm_000210	wVulp_001181
OG0000259	wVulc_000213	wVulm_000211	wVulp_001180
OG0000260	wVulc_000214	wVulm_000212	wVulp_001179
OG0000261	wVulc_000215	wVulm_000213	wVulp_001178
OG0000262	gene=lon	gene=lon	gene=lon
OG0000263	gene=clpX	gene=clpX	gene=clpX
OG0000264	gene=clpP	gene=clpP	gene=clpP
OG0000265	gene=tig	gene=tig	gene=tig
OG0000266	wVulc_000221	wVulm_000219	wVulp_001172
OG0000267	wVulc_000223	wVulm_000220	wVulp_001171
OG0000268	gene=fabG	gene=fabG	gene=fabG
OG0000269	wVulc_000225	wVulm_000222	wVulp_001169
OG0000270	wVulc_000226	wVulm_000223	wVulp_001168
OG0000271	gene=ribB	gene=ribB	gene=ribB
OG0000272	gene=greA	gene=greA	gene=greA
OG0000273	gene=atpA	gene=atpA	gene=atpA
OG0000274	gene=atpH	gene=atpH	gene=atpH
OG0000275	wVulc_000231	wVulm_000228	wVulp_001163
OG0000276	gene=rplQ	gene=rplQ	gene=rplQ
OG0000277	wVulc_000233	wVulm_000230	wVulp_001161
OG0000278	gene=rpsK	gene=rpsK	gene=rpsK
OG0000279	gene=rpsM	gene=rpsM	gene=rpsM
OG0000280	wVulc_000236	wVulm_000233	wVulp_001158
OG0000281	gene=secY	gene=secY	gene=secY
OG0000282	gene=rplO	gene=rplO	gene=rplO
OG0000283	gene=rpsE	gene=rpsE	gene=rpsE
OG0000284	wVulc_000240	wVulm_000237	wVulp_001154
OG0000285	gene=rplF	gene=rplF	gene=rplF
OG0000286	gene=rpsH	gene=rpsH	gene=rpsH
OG0000287	gene=rpsN	gene=rpsN	gene=rpsN
OG0000288	gene=rplE	gene=rplE	gene=rplE
OG0000289	gene=rplX	gene=rplX	gene=rplX
OG0000290	gene=rplN	gene=rplN	gene=rplN
OG0000291	gene=rpsQ	gene=rpsQ	gene=rpsQ
OG0000292	gene=rpmC	gene=rpmC	gene=rpmC
OG0000293	gene=rplP	gene=rplP	gene=rplP
OG0000294	gene=rpsC	gene=rpsC	gene=rpsC
OG0000295	gene=rplV	gene=rplV	gene=rplV
OG0000296	gene=rpsS	gene=rpsS	gene=rpsS
OG0000297	gene=rplB	gene=rplB	gene=rplB
OG0000298	wVulc_000254	wVulm_000251	wVulp_001140
OG0000299	gene=rplD	gene=rplD	gene=rplD
OG0000300	gene=rplC	gene=rplC	gene=rplC
OG0000301	gene=rpsJ	gene=rpsJ	gene=rpsJ
OG0000302	gene=carA	gene=carA	gene=carA
OG0000303	wVulc_000262	wVulm_000259	wVulp_001132
OG0000304	wVulc_000264	wVulm_000261	wVulp_001131
OG0000305	gene=prfA	gene=prfA	gene=prfA
OG0000306	gene=yihA	gene=yihA	gene=yihA
OG0000307	gene=argB	gene=argB	gene=argB
OG0000308	wVulc_000268	wVulm_000265	wVulp_001127
OG0000309	gene=grxD	gene=grxD	gene=grxD
OG0000310	wVulc_000270	wVulm_000267	wVulp_001125
OG0000311	wVulc_000271	wVulm_000268	wVulp_001124
OG0000312	wVulc_000275	wVulm_000272	wVulp_001121
OG0000313	wVulc_000276	wVulm_000273	wVulp_001120
OG0000314	wVulc_000277	wVulm_000274	wVulp_001119
OG0000315	wVulc_000278	wVulm_000275	wVulp_001118
OG0000316	wVulc_000280	wVulm_000277	wVulp_001116
OG0000317	gene=rnhA	gene=rnhA	gene=rnhA
OG0000318	wVulc_000282	wVulm_000279	wVulp_001114
OG0000319	gene=ctaD	gene=ctaD	gene=ctaD
OG0000320	gene=coxB	gene=coxB	gene=coxB
OG0000321	wVulc_000285	wVulm_000282	wVulp_001111
OG0000322	gene=hemJ	gene=hemJ	gene=hemJ
OG0000323	gene=pdhA	gene=pdhA	gene=pdhA
OG0000324	gene=gatB	gene=gatB	gene=gatB
OG0000325	gene=radC	gene=radC	gene=radC
OG0000326	wVulc_000290	wVulm_000287	wVulp_000816
OG0000327	wVulc_000292	wVulm_000289	wVulp_001105
OG0000328	wVulc_000295	wVulm_000292	wVulp_001102
OG0000329	gene=carB	gene=carB	gene=carB
OG0000330	wVulc_000297	wVulm_000294	wVulp_001100
OG0000331	wVulc_000298	wVulm_000295	wVulp_001099
OG0000332	wVulc_000299	wVulm_000296	wVulp_001098
OG0000333	wVulc_000300	wVulm_000297	wVulp_001097
OG0000334	wVulc_000302	wVulm_000299	wVulp_001095
OG0000335	wVulc_000303	wVulm_000300	wVulp_001094
OG0000336	gene=radC	gene=radC	gene=radC
OG0000337	wVulc_000306	wVulm_000303	wVulp_001092
OG0000338	wVulc_000309	wVulm_000306	wVulp_001089
OG0000339	wVulc_000310	wVulm_000307	wVulp_001088
OG0000340	wVulc_000318	wVulm_000314	wVulp_001082
OG0000341	wVulc_000319	wVulm_000315	wVulp_001081
OG0000342	wVulc_000321	wVulm_000317	wVulp_001079
OG0000343	gene=pth	gene=pth	gene=pth
OG0000344	wVulc_000323	wVulm_000319	wVulp_001077
OG0000345	wVulc_000324	wVulm_000320	wVulp_001076
OG0000346	gene=rsmH	gene=rsmH	gene=rsmH
OG0000347	wVulc_000326	wVulm_000322	wVulp_001074
OG0000348	gene=map	gene=map	gene=map
OG0000349	gene=ftsA	gene=ftsA	gene=ftsA
OG0000350	gene=def	gene=def	gene=def
OG0000351	wVulc_000330	wVulm_000326	wVulp_001070
OG0000352	wVulc_000331	wVulm_000327	wVulp_001069
OG0000353	wVulc_000332	wVulm_000328	wVulp_001068
OG0000354	gene=sucD	gene=sucD	gene=sucD
OG0000355	gene=sucC	gene=sucC	gene=sucC
OG0000356	wVulc_000338	wVulm_000334	wVulp_001063
OG0000357	wVulc_000340	wVulm_000336	wVulp_001061
OG0000358	gene=hemF	gene=hemF	gene=hemF
OG0000359	wVulc_000342	wVulm_000338	wVulp_001059
OG0000360	wVulc_000343	wVulm_000339	wVulp_001058
OG0000361	wVulc_000344	wVulm_000340	wVulp_001057
OG0000362	wVulc_000347	wVulm_000344	wVulp_001382
OG0000363	wVulc_000348	wVulm_000345	wVulp_001381
OG0000364	wVulc_000349	wVulm_000346	wVulp_001380
OG0000365	wVulc_000350	wVulm_000348	wVulp_001378
OG0000366	wVulc_000352	wVulm_000350	wVulp_001377
OG0000367	wVulc_000353	wVulm_000351	wVulp_001376
OG0000368	gene=ubiB	gene=ubiB	gene=ubiB
OG0000369	wVulc_000355	wVulm_000353	wVulp_001374
OG0000370	wVulc_000360	wVulm_000357	wVulp_001371
OG0000371	gene=nth	gene=nth	gene=nth
OG0000372	wVulc_000362	wVulm_000359	wVulp_001369
OG0000373	gene=icd	gene=icd	gene=icd
OG0000374	wVulc_000364	wVulm_000361	wVulp_001367
OG0000375	gene=purD	gene=purD	gene=purD
OG0000376	gene=serS	gene=serS	gene=serS
OG0000377	wVulc_000367	wVulm_000364	wVulp_001364
OG0000378	gene=dusB	gene=dusB	gene=dusB
OG0000379	wVulc_000369	wVulm_000366	gene=rpoC
OG0000380	gene=rplL	gene=rplL	gene=rplL
OG0000381	gene=rplJ	gene=rplJ	gene=rplJ
OG0000382	gene=rplA	gene=rplA	gene=rplA
OG0000383	wVulc_000373	wVulm_000370	wVulp_001357
OG0000384	gene=nusG	gene=nusG	gene=nusG
OG0000385	gene=secE	gene=secE	gene=secE
OG0000386	gene=fusA	gene=fusA	gene=fusA
OG0000387	gene=rpsG	gene=rpsG	gene=rpsG
OG0000388	gene=rpsL	gene=rpsL	gene=rpsL
OG0000389	gene=prmC	gene=prmC	wVulp_001348
OG0000390	wVulc_000386	wVulm_000382	wVulp_001347
OG0000391	wVulc_000388	wVulm_000384	wVulp_000037
OG0000392	wVulc_000392	wVulm_000389	wVulp_000039
OG0000393	gene=rsmA	gene=rsmA	gene=rsmA
OG0000394	gene=guaB	gene=guaB	gene=guaB
OG0000395	gene=rho	gene=rho	gene=rho
OG0000396	wVulc_000397	wVulm_000394	wVulp_000044
OG0000397	wVulc_000398	wVulm_000395	wVulp_000045
OG0000398	gene=rpsP	gene=rpsP	gene=rpsP
OG0000399	wVulc_000400	wVulm_000397	wVulp_000047
OG0000400	wVulc_000401	wVulm_000398	wVulp_000048
OG0000401	gene=trpS	gene=trpS	gene=trpS
OG0000402	wVulc_000403	wVulm_000401	wVulp_000051
OG0000403	wVulc_000404	wVulm_000402	wVulp_000052
OG0000404	wVulc_000405	wVulm_000403	wVulp_000053
OG0000405	wVulc_000407	wVulm_000405	wVulp_000057
OG0000406	wVulc_000409	wVulm_000407	wVulp_000059
OG0000407	wVulc_000410	wVulm_000408	wVulp_000060
OG0000408	wVulc_000411	wVulm_000409	wVulp_000061
OG0000409	wVulc_000412	wVulm_000411	wVulp_000062
OG0000410	gene=tsaD	gene=tsaD	gene=tsaD
OG0000411	wVulc_000415	wVulm_000415	wVulp_000064
OG0000412	wVulc_000416	wVulm_000416	wVulp_000065
OG0000413	wVulc_000418	wVulm_000418	wVulp_000067
OG0000414	wVulc_000419	wVulm_000419	wVulp_000068
OG0000415	wVulc_000420	wVulm_000420	wVulp_000069
OG0000416	gene=rimM	gene=rimM	gene=rimM
OG0000417	gene=efp	gene=efp	gene=efp
OG0000418	wVulc_000423	wVulm_000423	wVulp_000074
OG0000419	wVulc_000424	wVulm_000424	wVulp_000075
OG0000420	wVulc_000426	wVulm_000426	wVulp_000076
OG0000421	wVulc_000428	wVulm_000428	wVulp_000078
OG0000422	wVulc_000432	wVulm_000432	wVulp_000080
OG0000423	wVulc_000438	wVulm_000438	wVulp_000085
OG0000424	wVulc_000439	wVulm_000439	wVulp_000086
OG0000425	wVulc_000440	wVulm_000440	wVulp_000087
OG0000426	wVulc_000446	wVulm_000446	wVulp_000094
OG0000427	gene=murD	gene=murD	gene=murD
OG0000428	wVulc_000455	wVulm_000455	wVulp_000813
OG0000429	gene=lpdA	gene=lpdA	gene=lpdA
OG0000430	wVulc_000457	wVulm_000457	wVulp_000811
OG0000431	gene=typA	gene=typA	gene=typA
OG0000432	wVulc_000463	wVulm_000463	wVulp_000988
OG0000433	wVulc_000464	wVulm_000464	wVulp_000987
OG0000434	wVulc_000466	wVulm_000466	wVulp_000850
OG0000435	wVulc_000467	wVulm_000467	wVulp_000851
OG0000436	wVulc_000468	wVulm_000468	wVulp_000852
OG0000437	wVulc_000469	wVulm_000469	wVulp_000853
OG0000438	wVulc_000470	wVulm_000470	wVulp_000854
OG0000439	wVulc_000471	wVulm_000471	wVulp_000855
OG0000440	wVulc_000472	wVulm_000472	wVulp_000856
OG0000441	wVulc_000473	wVulm_000473	wVulp_000857
OG0000442	gene=pdxH	gene=pdxH	gene=pdxH
OG0000443	gene=mutM	gene=mutM	gene=mutM
OG0000444	wVulc_000479	wVulm_000479	wVulp_000862
OG0000445	wVulc_000480	wVulm_000480	wVulp_000863
OG0000446	gene=der	gene=der	gene=der
OG0000447	wVulc_000483	wVulm_000482	wVulp_000865
OG0000448	wVulc_000484	wVulm_000483	wVulp_000866
OG0000449	gene=metG	gene=metG	gene=metG
OG0000450	wVulc_000487	wVulm_000488	wVulp_000871
OG0000451	wVulc_000488	wVulm_000489	wVulp_000872
OG0000452	gene=coaE	gene=coaE	gene=coaE
OG0000453	wVulc_000490	wVulm_000491	wVulp_000874
OG0000454	wVulc_000491	wVulm_000492	wVulp_000875
OG0000455	wVulc_000492	wVulm_000493	wVulp_000876
OG0000456	wVulc_000493	wVulm_000494	wVulp_000877
OG0000457	wVulc_000495	wVulm_000496	wVulp_000879
OG0000458	wVulc_000497	wVulm_000498	wVulp_000882
OG0000459	wVulc_000500	wVulm_000501	wVulp_000885
OG0000460	wVulc_000501	wVulm_000502	wVulp_000886
OG0000461	gene=purM	gene=purM	gene=purM
OG0000462	wVulc_000503	wVulm_000504	wVulp_000888
OG0000463	gene=trmD	gene=trmD	gene=trmD
OG0000464	gene=rplS	gene=rplS	gene=rplS
OG0000465	gene=pstA	gene=pstA	gene=pstA
OG0000466	wVulc_000507	wVulm_000508	wVulp_000892
OG0000467	gene=tldD	gene=tldD	gene=tldD
OG0000468	wVulc_000517	wVulm_000518	wVulp_000408
OG0000469	gene=recJ	gene=recJ	gene=recJ
OG0000470	wVulc_000519	wVulm_000520	wVulp_000410
OG0000471	gene=lipB	gene=lipB	gene=lipB
OG0000472	wVulc_000521	wVulm_000522	wVulp_000412
OG0000473	wVulc_000523	wVulm_000523	wVulp_000413
OG0000474	wVulc_000526	wVulm_000526	wVulp_000414
OG0000475	wVulc_000527	wVulm_000527	wVulp_000415
OG0000476	gene=murJ	gene=murJ	gene=murJ
OG0000477	wVulc_000530	wVulm_000530	wVulp_000418
OG0000478	gene=mnmG	gene=mnmG	gene=mnmG
OG0000479	wVulc_000532	wVulm_000532	wVulp_000420
OG0000480	wVulc_000533	wVulm_000533	wVulp_000421
OG0000481	wVulc_000534	wVulm_000534	wVulp_000422
OG0000482	wVulc_000535	wVulm_000535	wVulp_000423
OG0000483	wVulc_000537	wVulm_000538	wVulp_000425
OG0000484	gene=petA	gene=petA	gene=petA
OG0000485	gene=gyrA	gene=gyrA	gene=gyrA
OG0000486	wVulc_000541	wVulm_000542	wVulp_000429
OG0000487	wVulc_000542	wVulm_000543	wVulp_000430
OG0000488	wVulc_000543	wVulm_000544	wVulp_000431
OG0000489	wVulc_000544	wVulm_000545	wVulp_000432
OG0000490	wVulc_000545	wVulm_000546	wVulp_000433
OG0000491	gene=recA	gene=recA	gene=recA
OG0000492	gene=truA	gene=truA	gene=truA
OG0000493	gene=dnaN	gene=dnaN	gene=dnaN
OG0000494	wVulc_000550	wVulm_000551	wVulp_000438
OG0000495	wVulc_000551	wVulm_000552	wVulp_000439
OG0000496	wVulc_000552	wVulm_000553	wVulp_000440
OG0000497	wVulc_000553	wVulm_000554	wVulp_000441
OG0000498	gene=dnaX	gene=dnaX	gene=dnaX
OG0000499	wVulc_000556	wVulm_000557	wVulp_000444
OG0000500	wVulc_000557	wVulm_000558	wVulp_000445
OG0000501	wVulc_000558	wVulm_000559	wVulp_000446
OG0000502	wVulc_000559	wVulm_000560	wVulp_000447
OG0000503	wVulc_000560	wVulm_000561	wVulp_000448
OG0000504	wVulc_000562	wVulm_000563	wVulp_000450
OG0000505	wVulc_000563	wVulm_000564	wVulp_000451
OG0000506	wVulc_000564	wVulm_000565	wVulp_000452
OG0000507	gene=dnaE	gene=dnaE	gene=dnaE
OG0000508	gene=rpsF	gene=rpsF	gene=rpsF
OG0000509	gene=rpsR	gene=rpsR	gene=rpsR
OG0000510	gene=rplI	gene=rplI	gene=rplI
OG0000511	gene=purB	gene=purB	gene=purB
OG0000512	wVulc_000571	wVulm_000573	wVulp_000461
OG0000513	gene=dapE	gene=dapE	gene=dapE
OG0000514	wVulc_000574	wVulm_000576	wVulp_000464
OG0000515	wVulc_000577	wVulm_000579	wVulp_000315
OG0000516	wVulc_000579	wVulm_000581	wVulp_000317
OG0000517	gene=lgt	gene=lgt	gene=lgt
OG0000518	gene=smpB	gene=smpB	gene=smpB
OG0000519	wVulc_000582	wVulm_000584	wVulp_000320
OG0000520	wVulc_000583	wVulm_000585	wVulp_000321
OG0000521	wVulc_000584	wVulm_000586	wVulp_000322
OG0000522	gene=purN	gene=purN	gene=purN
OG0000523	wVulc_000586	wVulm_000588	wVulp_000324
OG0000524	wVulc_000587	wVulm_000589	wVulp_000325
OG0000525	gene=lspA	gene=lspA	gene=lspA
OG0000526	wVulc_000590	wVulm_000592	wVulp_000328
OG0000527	wVulc_000591	wVulm_000593	wVulp_000329
OG0000528	wVulc_000594	wVulm_000596	wVulp_000398
OG0000529	wVulc_000597	wVulm_000598	wVulp_000273
OG0000530	wVulc_000602	wVulm_000603	wVulp_000393
OG0000531	wVulc_000603	wVulm_000604	wVulp_000392
OG0000532	wVulc_000604	wVulm_000605	wVulp_000391
OG0000533	wVulc_000605	wVulm_000606	wVulp_000390
OG0000534	wVulc_000606	wVulm_000607	wVulp_000389
OG0000535	wVulc_000608	wVulm_000608	wVulp_000388
OG0000536	wVulc_000609	wVulm_000609	wVulp_000387
OG0000537	wVulc_000610	wVulm_000610	wVulp_000386
OG0000538	wVulc_000614	wVulm_000614	wVulp_000382
OG0000539	wVulc_000615	wVulm_000615	wVulp_000381
OG0000540	gene=gltX	gene=gltX	gene=gltX
OG0000541	wVulc_000618	wVulm_000618	wVulp_000378
OG0000542	wVulc_000619	wVulm_000619	wVulp_000377
OG0000543	wVulc_000620	wVulm_000620	wVulp_000376
OG0000544	wVulc_000621	wVulm_000621	wVulp_000375
OG0000545	wVulc_000622	wVulm_000622	wVulp_000374
OG0000546	wVulc_000623	wVulm_000623	wVulp_000373
OG0000547	wVulc_000624	wVulm_000624	wVulp_000371
OG0000548	wVulc_000625	wVulm_000625	wVulp_000370
OG0000549	gene=pheT	gene=pheT	gene=pheT
OG0000550	gene=ileS	gene=ileS	gene=ileS
OG0000551	wVulc_000629	wVulm_000629	wVulp_000364
OG0000552	gene=miaB	gene=miaB	gene=miaB
OG0000553	gene=hemE	gene=hemE	gene=hemE
OG0000554	wVulc_000632	wVulm_000632	wVulp_000361
OG0000555	wVulc_000640	wVulm_000640	wVulp_000677
OG0000556	wVulc_000641	wVulm_000641	wVulp_000676
OG0000557	gene=bioB	gene=bioB	gene=bioB
OG0000558	wVulc_000643	wVulm_000643	wVulp_000674
OG0000559	wVulc_000644	wVulm_000644	wVulp_000673
OG0000560	wVulc_000645	wVulm_000645	wVulp_000672
OG0000561	gene=bioD	gene=bioD	gene=bioD
OG0000562	gene=bioA	gene=bioA	gene=bioA
OG0000563	wVulc_000648	wVulm_000648	wVulp_000669
OG0000564	wVulc_000650	wVulm_000650	wVulp_000665
OG0000565	wVulc_000653	wVulm_000655	wVulp_000661
OG0000566	wVulc_000654	wVulm_000657	wVulp_000660
OG0000567	wVulc_000655	wVulm_000658	wVulp_000659
OG0000568	wVulc_000656	wVulm_000659	wVulp_000658
OG0000569	wVulc_000668	wVulm_000672	wVulp_000197
OG0000570	wVulc_000679	wVulm_000683	wVulp_000186
OG0000571	wVulc_000681	wVulm_000685	wVulp_000184
OG0000572	gene=gpW	gene=gpW	gene=gpW
OG0000573	wVulc_000697, wVulc_000761	wVulm_001240
OG0000574	wVulc_000698	wVulm_001239	wVulp_000239
OG0000575	wVulc_000700, wVulc_000763		wVulp_000237
OG0000576	wVulc_000702	wVulm_001234	wVulp_000235
OG0000577	wVulc_000706, wVulc_000766	wVulm_001230
OG0000578	wVulc_000713, wVulc_001205	wVulm_001144
OG0000579	wVulc_000717, wVulc_001290	wVulm_001219
OG0000580	wVulc_000718, wVulc_001289	wVulm_001218
OG0000581	wVulc_000720, wVulc_001287	wVulm_001216
OG0000582	wVulc_000721	wVulm_001215	wVulp_000146
OG0000583	wVulc_000724, wVulc_001280	wVulm_001212
OG0000584	wVulc_000729	wVulm_001207	wVulp_000204
OG0000585	wVulc_000731	wVulm_001204	wVulp_000202
OG0000586	wVulc_000732	wVulm_001203	wVulp_000201
OG0000587	wVulc_000733	wVulm_001202	wVulp_000200
OG0000588	wVulc_000737, wVulc_000805	wVulm_000744
OG0000589	wVulc_000744, wVulc_001245		wVulp_000188
OG0000590	wVulc_000746, wVulc_001328	wVulm_001260
OG0000591	wVulc_000770, wVulc_001303	wVulm_000709
OG0000592	wVulc_000771, wVulc_001302	wVulm_000710
OG0000593	wVulc_000772, wVulc_001301	wVulm_000711
OG0000594	wVulc_000778	wVulm_000717	wVulp_000155
OG0000595	wVulc_000781	wVulm_000720	wVulp_000206
OG0000596	wVulc_000782	wVulm_000721	wVulp_000207
OG0000597	wVulc_000784	wVulm_000723	wVulp_000209
OG0000598	wVulc_000785	wVulm_000724	wVulp_000210
OG0000599	wVulc_000786, wVulc_001288	wVulm_000725
OG0000600	wVulc_000787	wVulm_000726	wVulp_000213
OG0000601	wVulc_000788	wVulm_000727	wVulp_000214
OG0000602	wVulc_000790	wVulm_000729	wVulp_000216
OG0000603	wVulc_000791	wVulm_000730	wVulp_000217
OG0000604	gene=radC	gene=radC	gene=radC
OG0000605	wVulc_000793	wVulm_000732	wVulp_000219
OG0000606	wVulc_000797	wVulm_000736	wVulp_000223
OG0000607	wVulc_000798	wVulm_000737	wVulp_000224
OG0000608	wVulc_000799	wVulm_000738	wVulp_000225
OG0000609	wVulc_000800	wVulm_000739	wVulp_000226
OG0000610	wVulc_000802	wVulm_000741	wVulp_000228
OG0000611	wVulc_000803	wVulm_000742	wVulp_000229
OG0000612	wVulc_000806	wVulm_000745	wVulp_000979
OG0000613	wVulc_000807	wVulm_000746	wVulp_000978
OG0000614	wVulc_000808	wVulm_000747	wVulp_000977
OG0000615	wVulc_000809	wVulm_000748	wVulp_000976
OG0000616	wVulc_000811	wVulm_000749	wVulp_000975
OG0000617	gene=rhuM	gene=rhuM	gene=rhuM
OG0000618	wVulc_000819	wVulm_000757	wVulp_000968
OG0000619	wVulc_000820	wVulm_000758	wVulp_000967
OG0000620	wVulc_000821	wVulm_000759	wVulp_000966
OG0000621	wVulc_000823	wVulm_000761	wVulp_000963
OG0000622	gene=glmS	gene=glmS	gene=glmS
OG0000623	gene=yajC	gene=yajC	gene=yajC
OG0000624	gene=rpsB	gene=rpsB	gene=rpsB
OG0000625	gene=tsf	gene=tsf	gene=tsf
OG0000626	gene=pyrH	gene=pyrH	gene=pyrH
OG0000627	gene=frr	gene=frr	gene=frr
OG0000628	gene=recR	gene=recR	gene=recR
OG0000629	wVulc_000838	wVulm_000777	wVulp_000948
OG0000630	gene=htpG	gene=htpG	gene=htpG
OG0000631	wVulc_000840	wVulm_000780	wVulp_000946
OG0000632	gene=hemA	gene=hemA	gene=hemA
OG0000633	wVulc_000842	wVulm_000782	wVulp_000944
OG0000634	gene=dxr	gene=dxr	gene=dxr
OG0000635	wVulc_000844	wVulm_000784	wVulp_000942
OG0000636	gene=pstB	gene=pstB	gene=pstB
OG0000637	gene=dapB	gene=dapB	gene=dapB
OG0000638	wVulc_000847	wVulm_000787	wVulp_000939
OG0000639	wVulc_000848	wVulm_000788	wVulp_000938
OG0000640	wVulc_000849	wVulm_000789	wVulp_000937
OG0000641	gene=infA	gene=infA	gene=infA
OG0000642	wVulc_000851	wVulm_000791	wVulp_000935
OG0000643	wVulc_000852	wVulm_000792	wVulp_000934
OG0000644	wVulc_000853	wVulm_000793	wVulp_000933
OG0000645	gene=elbB	gene=elbB	gene=elbB
OG0000646	wVulc_000856	wVulm_000796	wVulp_000930
OG0000647	wVulc_000857	wVulm_000797	wVulp_000929
OG0000648	gene=mdh	gene=mdh	gene=mdh
OG0000649	wVulc_000859	wVulm_000799	wVulp_000927
OG0000650	wVulc_000860	wVulm_000800	wVulp_000926
OG0000651	wVulc_000861	wVulm_000801	wVulp_000925
OG0000652	wVulc_000862	wVulm_000802	wVulp_000924
OG0000653	wVulc_000863	wVulm_000803	wVulp_000923
OG0000654	wVulc_000864	wVulm_000804	wVulp_000922
OG0000655	wVulc_000865	wVulm_000805	wVulp_000921
OG0000656	wVulc_000866	wVulm_000806	wVulp_000920
OG0000657	wVulc_000868	wVulm_000808	wVulp_000918
OG0000658	gene=plsX	gene=plsX	gene=plsX
OG0000659	gene=rpmF	gene=rpmF	gene=rpmF
OG0000660	wVulc_000871	wVulm_000811	wVulp_000915
OG0000661	wVulc_000872	wVulm_000812	wVulp_000914
OG0000662	wVulc_000875	wVulm_000815	wVulp_000911
OG0000663	wVulc_000876	wVulm_000816	wVulp_000910
OG0000664	wVulc_000877	wVulm_000817	wVulp_000909
OG0000665	wVulc_000891	wVulm_000831	wVulp_000688
OG0000666	wVulc_000892	wVulm_000832	wVulp_000689
OG0000667	wVulc_000893	wVulm_000833	wVulp_000690
OG0000668	wVulc_000896	wVulm_000835	wVulp_000693
OG0000669	gene=hemB	gene=hemB	gene=hemB
OG0000670	gene=nuoH	gene=nuoH	gene=nuoH
OG0000671	gene=nuoG	gene=nuoG	gene=nuoG
OG0000672	wVulc_000900	wVulm_000839	wVulp_000697
OG0000673	wVulc_000901	wVulm_000840	wVulp_000698
OG0000674	wVulc_000902	wVulm_000841	wVulp_000699
OG0000675	wVulc_000903	wVulm_000842	wVulp_000700
OG0000676	gene=folP	gene=folP	gene=folP
OG0000677	wVulc_000905	wVulm_000844	wVulp_000702
OG0000678	wVulc_000906	wVulm_000845	wVulp_000703
OG0000679	wVulc_000907	wVulm_000846	wVulp_000704
OG0000680	wVulc_000908	wVulm_000847	wVulp_000705
OG0000681	wVulc_000909	wVulm_000848	wVulp_000706
OG0000682	gene=priA	gene=priA	gene=priA
OG0000683	wVulc_000911	wVulm_000850	wVulp_000709
OG0000684	wVulc_000912	wVulm_000851	wVulp_000710
OG0000685	gene=thyX	gene=thyX	gene=thyX
OG0000686	gene=murA	gene=murA	gene=murA
OG0000687	gene=fabF	gene=fabF	gene=fabF
OG0000688	gene=acpP	gene=acpP	gene=acpP
OG0000689	wVulc_000917	wVulm_000856	wVulp_000716
OG0000690	wVulc_000918	wVulm_000857	wVulp_000717
OG0000691	gene=hslU	gene=hslU	gene=hslU
OG0000692	gene=hslV	gene=hslV	gene=hslV
OG0000693	gene=gshA	gene=gshA	gene=gshA
OG0000694	wVulc_000922	wVulm_000861	wVulp_000721
OG0000695	gene=hemH	gene=hemH	gene=hemH
OG0000696	wVulc_000924	wVulm_000863	wVulp_000723
OG0000697	gene=ndk	gene=ndk	gene=ndk
OG0000698	wVulc_000926	wVulm_000865	wVulp_000725
OG0000699	wVulc_000927	wVulm_000866	wVulp_000726
OG0000700	wVulc_000928	wVulm_000867	wVulp_000727
OG0000701	wVulc_000929	wVulm_000868	wVulp_000728
OG0000702	gene=folD	gene=folD	gene=folD
OG0000703	wVulc_000931	wVulm_000870	wVulp_000730
OG0000704	gene=leuS	gene=leuS	gene=leuS
OG0000705	wVulc_000933	wVulm_000872	wVulp_000732
OG0000706	wVulc_000934	wVulm_000873	wVulp_000733
OG0000707	wVulc_000935	wVulm_000874	wVulp_000734
OG0000708	wVulc_000936	wVulm_000875	wVulp_000735
OG0000709	gene=uvrB	gene=uvrB	gene=uvrB
OG0000710	wVulc_000938	wVulm_000877	wVulp_000737
OG0000711	wVulc_000939	wVulm_000878	wVulp_000738
OG0000712	wVulc_000940	wVulm_000879	wVulp_000739
OG0000713	wVulc_000941	wVulm_000880	wVulp_000740
OG0000714	wVulc_000942	wVulm_000881	wVulp_000741
OG0000715	wVulc_000943	wVulm_000882	wVulp_000742
OG0000716	wVulc_000944	wVulm_000883	wVulp_000743
OG0000717	wVulc_000945	wVulm_000884	wVulp_000744
OG0000718	gene=hisS	gene=hisS	gene=hisS
OG0000719	wVulc_000949	wVulm_000888	wVulp_000748
OG0000720	gene=polA	gene=polA	gene=polA
OG0000721	gene=gatA	gene=gatA	gene=gatA
OG0000722	gene=gyrB	gene=gyrB	gene=gyrB
OG0000723	wVulc_000955	wVulm_000893	wVulp_000753
OG0000724	wVulc_000957	wVulm_000895	wVulp_000755
OG0000725	wVulc_000958	wVulm_000896	wVulp_000756
OG0000726	wVulc_000959	wVulm_000897	wVulp_000757
OG0000727	wVulc_000960	wVulm_000898	wVulp_000758
OG0000728	wVulc_000961	wVulm_000899	wVulp_000759
OG0000729	gene=plsY	gene=plsY	gene=plsY
OG0000730	wVulc_000963	wVulm_000902	wVulp_000761
OG0000731	wVulc_000964	wVulm_000903	wVulp_000762
OG0000732	wVulc_000965	wVulm_000904	wVulp_000763
OG0000733	wVulc_000967	wVulm_000906	wVulp_000765
OG0000734	wVulc_000968	wVulm_000907	wVulp_000766
OG0000735	gene=rlmB	gene=rlmB	gene=rlmB
OG0000736	wVulc_000971	wVulm_000909	wVulp_000768
OG0000737	gene=uvrC	gene=uvrC	gene=uvrC
OG0000738	gene=glyS	gene=glyS	gene=glyS
OG0000739	wVulc_000974	wVulm_000912	wVulp_000771
OG0000740	wVulc_000975	wVulm_000913	wVulp_000772
OG0000741	wVulc_000978	wVulm_000916	wVulp_000775
OG0000742	gene=dut	gene=dut	gene=dut
OG0000743	wVulc_000980	wVulm_000918	wVulp_000777
OG0000744	wVulc_000981	wVulm_000919	wVulp_000778
OG0000745	wVulc_000982	wVulm_000920	wVulp_000779
OG0000746	wVulc_000983	wVulm_000921	wVulp_000780
OG0000747	wVulc_000984	wVulm_000922	wVulp_000781
OG0000748	wVulc_000987	wVulm_000925	wVulp_000783
OG0000749	wVulc_000988	wVulm_000926	wVulp_000784
OG0000750	gene=rpsI	gene=rpsI	gene=rpsI
OG0000751	gene=rplM	gene=rplM	gene=rplM
OG0000752	wVulc_000991	wVulm_000929	wVulp_000787
OG0000753	wVulc_000992	wVulm_000930	wVulp_000788
OG0000754	wVulc_000993	wVulm_000931	wVulp_000789
OG0000755	wVulc_000994	wVulm_000932	wVulp_000793
OG0000756	wVulc_000995	wVulm_000933	wVulp_000794
OG0000757	wVulc_000996	wVulm_000934	wVulp_000795
OG0000758	wVulc_000997	wVulm_000935	wVulp_000796
OG0000759	wVulc_000998	wVulm_000936	wVulp_000797
OG0000760	wVulc_000999	wVulm_000937	wVulp_000798
OG0000761	wVulc_001000	wVulm_000938	wVulp_000799
OG0000762	wVulc_001001	wVulm_000939	wVulp_000800
OG0000763	gene=rsmD	gene=rsmD	gene=rsmD
OG0000764	wVulc_001004	wVulm_000942	wVulp_000568
OG0000765	wVulc_001006	wVulm_000944	wVulp_000566
OG0000766	wVulc_001007	wVulm_000945	wVulp_000565
OG0000767	wVulc_001021	wVulm_000959	wVulp_000646
OG0000768	wVulc_001022	wVulm_000960	wVulp_000645
OG0000769	gene=mraY	gene=mraY	gene=mraY
OG0000770	wVulc_001024	wVulm_000962	wVulp_000643
OG0000771	gene=virB9	gene=virB9	gene=virB9
OG0000772	wVulc_001026	wVulm_000964	wVulp_000641
OG0000773	wVulc_001027	wVulm_000965	wVulp_000640
OG0000774	wVulc_001028	wVulm_000966	wVulp_000639
OG0000775	gene=rodA	gene=rodA	gene=rodA
OG0000776	wVulc_001030	wVulm_000968	wVulp_000637
OG0000777	wVulc_001033	wVulm_000971	wVulp_000636
OG0000778	gene=mnmE	gene=mnmE	gene=mnmE
OG0000779	gene=nuoI	gene=nuoI	gene=nuoI
OG0000780	gene=thrS	gene=thrS	gene=thrS
OG0000781	gene=infC	gene=infC	gene=infC
OG0000782	gene=nuoF	gene=nuoF	gene=nuoF
OG0000783	wVulc_001044	wVulm_000982	wVulp_000625
OG0000784	wVulc_001045	wVulm_000983	wVulp_000624
OG0000785	gene=ccmE	gene=ccmE	gene=ccmE
OG0000786	wVulc_001048	wVulm_000986	wVulp_000622
OG0000787	wVulc_001049	wVulm_000987	wVulp_000621
OG0000788	wVulc_001050	wVulm_000988	wVulp_000620
OG0000789	gene=nuoK	gene=nuoK	gene=nuoK
OG0000790	wVulc_001053	wVulm_000991	wVulp_000617
OG0000791	wVulc_001056	wVulm_000994	wVulp_000615
OG0000792	wVulc_001058	wVulm_000995	wVulp_000614
OG0000793	wVulc_001059	wVulm_000996	wVulp_000613
OG0000794	wVulc_001060	wVulm_000998	wVulp_000612
OG0000795	gene=ruvA	gene=ruvA	gene=ruvA
OG0000796	gene=ruvB	gene=ruvB	gene=ruvB
OG0000797	wVulc_001063	wVulm_001001	wVulp_000609
OG0000798	wVulc_001065	wVulm_001003	wVulp_000607
OG0000799	wVulc_001066	wVulm_001004	wVulp_000606
OG0000800	gene=rpsT	gene=rpsT	gene=rpsT
OG0000801	wVulc_001069	wVulm_001007	wVulp_000603
OG0000802	wVulc_001070	wVulm_001008	wVulp_000602
OG0000803	wVulc_001071	wVulm_001009	wVulp_000601
OG0000804	gene=putA	gene=putA	gene=putA
OG0000805	gene=secB	gene=secB	gene=secB
OG0000806	wVulc_001077	wVulm_001015	wVulp_000356
OG0000807	gene=dnaQ	gene=dnaQ	gene=dnaQ
OG0000808	wVulc_001079	wVulm_001017	wVulp_000354
OG0000809	gene=rnc	gene=rnc	gene=rnc
OG0000810	wVulc_001081	wVulm_001019	wVulp_000352
OG0000811	wVulc_001082	wVulm_001020	wVulp_000351
OG0000812	wVulc_001084	wVulm_001022	wVulp_000349
OG0000813	wVulc_001085	wVulm_001024	wVulp_000348
OG0000814	wVulc_001086	wVulm_001025	wVulp_000347
OG0000815	wVulc_001087	wVulm_001026	wVulp_000346
OG0000816	wVulc_001088	wVulm_001027	wVulp_000345
OG0000817	wVulc_001089	wVulm_001028	wVulp_000344
OG0000818	gene=atpG	gene=atpG	gene=atpG
OG0000819	wVulc_001091	wVulm_001030	wVulp_000342
OG0000820	wVulc_001092	wVulm_001031	wVulp_000341
OG0000821	wVulc_001093	wVulm_001032	wVulp_000340
OG0000822	wVulc_001094	wVulm_001034	wVulp_000339
OG0000823	wVulc_001095	wVulm_001035	wVulp_000338
OG0000824	gene=sdhD	gene=sdhD	gene=sdhD
OG0000825	gene=sdhC	gene=sdhC	gene=sdhC
OG0000826	wVulc_001099	wVulm_001039	wVulp_000334
OG0000827	wVulc_001104	wVulm_001043	wVulp_000518
OG0000828	wVulc_001105	wVulm_001044	wVulp_000517
OG0000829	wVulc_001106	wVulm_001045	wVulp_000516
OG0000830	wVulc_001107	wVulm_001046	wVulp_000515
OG0000831	gene=lepA	gene=lepA	gene=lepA
OG0000832	wVulc_001110	wVulm_001049	wVulp_000513
OG0000833	wVulc_001111	wVulm_001050	wVulp_000512
OG0000834	wVulc_001114	wVulm_001053	wVulp_000509
OG0000835	wVulc_001116	wVulm_001055	wVulp_000507
OG0000836	gene=rpoD	gene=rpoD	gene=rpoD
OG0000837	wVulc_001118	wVulm_001057	wVulp_000505
OG0000838	wVulc_001119	wVulm_001058	wVulp_000504
OG0000839	wVulc_001120	wVulm_001059	wVulp_000503
OG0000840	gene=mnhG	gene=mnhG	gene=mnhG
OG0000841	wVulc_001122	wVulm_001061	wVulp_000501
OG0000842	gene=rpoZ	gene=rpoZ	gene=rpoZ
OG0000843	wVulc_001124	wVulm_001063	wVulp_000499
OG0000844	gene=purE	gene=purE	gene=purE
OG0000845	gene=hflK	gene=hflK	gene=hflK
OG0000846	wVulc_001129	wVulm_001068	wVulp_000494
OG0000847	wVulc_001130	wVulm_001069	wVulp_000493
OG0000848	wVulc_001131	wVulm_001070	wVulp_000491
OG0000849	wVulc_001132	wVulm_001071	wVulp_000490
OG0000850	gene=terL	gene=terL	gene=terL
OG0000851	gene=trmB	gene=trmB	gene=trmB
OG0000852	wVulc_001135	wVulm_001074	wVulp_000487
OG0000853	wVulc_001136	wVulm_001075	wVulp_000486
OG0000854	gene=zapA	gene=zapA	gene=zapA
OG0000855	wVulc_001138	wVulm_001077	wVulp_000484
OG0000856	gene=rseP	gene=rseP	gene=rseP
OG0000857	gene=bamA	gene=bamA	gene=bamA
OG0000858	wVulc_001141	wVulm_001080	wVulp_000481
OG0000859	gene=fabZ	gene=fabZ	gene=fabZ
OG0000860	wVulc_001143	wVulm_001082	wVulp_000479
OG0000861	wVulc_001144	wVulm_001083	wVulp_000478
OG0000862	wVulc_001145	wVulm_001084	wVulp_000477
OG0000863	gene=ffh	gene=ffh	gene=ffh
OG0000864	wVulc_001150	wVulm_001089	wVulp_000470
OG0000865	wVulc_001151	wVulm_001090	wVulp_000469
OG0000866	wVulc_001154	wVulm_001093	wVulp_000314
OG0000867	wVulc_001157	wVulm_001096	wVulp_000311
OG0000868	wVulc_001158	wVulm_001097	wVulp_000310
OG0000869	wVulc_001159	wVulm_001098	wVulp_000309
OG0000870	wVulc_001160	wVulm_001099	wVulp_000308
OG0000871	wVulc_001162	wVulm_001102	wVulp_000306
OG0000872	gene=ccmA	gene=ccmA	gene=ccmA
OG0000873	gene=clpB	gene=clpB	gene=clpB
OG0000874	wVulc_001166	wVulm_001105	wVulp_000302
OG0000875	wVulc_001167	wVulm_001106	wVulp_000301
OG0000876	wVulc_001168	wVulm_001107	wVulp_000300
OG0000877	gene=recO	gene=recO	gene=recO
OG0000878	wVulc_001170	wVulm_001109	wVulp_000298
OG0000879	wVulc_001171	wVulm_001110	wVulp_000297
OG0000880	wVulc_001172	wVulm_001111	wVulp_000296
OG0000881	wVulc_001173	wVulm_001112	wVulp_000295
OG0000882	gene=secA	gene=secA	gene=secA
OG0000883	wVulc_001178	wVulm_001118	wVulp_000293
OG0000884	wVulc_001179	wVulm_001119	wVulp_000292
OG0000885	wVulc_001181	wVulm_001121	wVulp_000290
OG0000886	wVulc_001183	wVulm_001123	wVulp_000288
OG0000887	wVulc_001186, wVulc_001274	wVulm_001125
OG0000888	wVulc_001187, wVulc_001275	wVulm_001126
OG0000889	wVulc_001196, wVulc_001283	wVulm_001135
OG0000890	wVulc_001197, wVulc_001286	wVulm_001136
OG0000891	wVulc_001198	wVulm_001137	wVulp_000147
OG0000892	wVulc_001200	wVulm_001139	wVulp_000149
OG0000893	wVulc_001201	wVulm_001140	wVulp_000150
OG0000894	wVulc_001226	wVulm_001165	wVulp_000174
OG0000895	wVulc_001228	wVulm_001167	wVulp_000246
OG0000896	wVulc_001238	wVulm_001178	wVulp_000254
OG0000897	wVulc_001243	wVulm_001183	wVulp_000260
OG0000898	wVulc_001258	wVulm_001198	wVulp_000982
OG0000899	wVulc_001305	wVulm_000707	wVulp_000165
OG0000900	wVulc_001307	wVulm_000705	wVulp_000167
OG0000901	wVulc_001309	wVulm_000703	wVulp_000169
OG0000902	wVulc_001311	wVulm_000701	wVulp_000171
OG0000903	wVulc_001336	wVulm_001268	wVulp_000268
OG0000904	wVulc_001337	wVulm_001269	wVulp_000984
OG0000905	wVulc_001342	wVulm_001274	wVulp_001018
OG0000906	wVulc_001343	wVulm_001275	wVulp_001019
OG0000907	wVulc_001344	wVulm_001276	wVulp_001020
OG0000908	gene=era	gene=era	gene=era
OG0000909	wVulc_001347	wVulm_001279	wVulp_001023
OG0000910	wVulc_001349	wVulm_001281	wVulp_001025
OG0000911	gene=trxA	gene=trxA	gene=trxA
OG0000912	wVulc_001355	wVulm_001287	wVulp_001030
OG0000913	wVulc_001356	wVulm_001288	wVulp_001031
OG0000914	wVulc_001357	wVulm_001289	wVulp_001032
OG0000915	gene=ispH	gene=ispH	gene=ispH
OG0000916	wVulc_001359	wVulm_001291	wVulp_001034
OG0000917	wVulc_001360	wVulm_001292	wVulp_001035
OG0000918	wVulc_001361	wVulm_001293	wVulp_001036
OG0000919	gene=ssb	gene=ssb	gene=ssb
OG0000920	gene=dapA	gene=dapA	gene=dapA
OG0000921	wVulc_001365	wVulm_001297	wVulp_001040
OG0000922	wVulc_001366	wVulm_001298	wVulp_001041
OG0000923	wVulc_001367	wVulm_001299	wVulp_001042
OG0000924	wVulc_001368	wVulm_001300	wVulp_001043
OG0000925	wVulc_001369	wVulm_001301	wVulp_001044
OG0000926	wVulc_001370	wVulm_001302	wVulp_001045
OG0000927	wVulc_001371	wVulm_001303	wVulp_001046
OG0000928	wVulc_001372	wVulm_001304	wVulp_001047
OG0000929	wVulc_001373	wVulm_001305	wVulp_001048
OG0000930	wVulc_001374	wVulm_001306	wVulp_001049
OG0000931	wVulc_001375	wVulm_001307	wVulp_001050
OG0000932	gene=ribD	gene=ribD	gene=ribD
OG0000933	wVulc_001377	wVulm_001309	wVulp_001053
OG0000934	gene=truB	gene=truB	gene=truB
OG0000935	gene=rpsO	gene=rpsO	gene=rpsO
OG0000936	gene=pnp	gene=pnp	gene=pnp
OG0000937	wVulc_001385	wVulm_001317	wVulp_001270
OG0000938	wVulc_001386	wVulm_001318	wVulp_001271
OG0000939	wVulc_001390	wVulm_001322	wVulp_000543
OG0000940	wVulc_001391	wVulm_001323	wVulp_000542
OG0000941	wVulc_001392	wVulm_001324	wVulp_000541
OG0000942	gene=dapD	gene=dapD	gene=dapD
OG0000943	wVulc_001394	wVulm_001327	wVulp_000539
OG0000944	gene=sdhA	gene=sdhA	gene=sdhA
OG0000945	wVulc_001396	wVulm_001330	wVulp_000537
OG0000946	gene=gmk	gene=gmk	gene=gmk
OG0000947	wVulc_001398	wVulm_001332	wVulp_000535
OG0000948	wVulc_001399	wVulm_001333	wVulp_000534
OG0000949	wVulc_001400	wVulm_001334	wVulp_000533
OG0000950	wVulc_001401	wVulm_001335	wVulp_000532
OG0000951	wVulc_001402	wVulm_001336	wVulp_000531
OG0000952	wVulc_001403	wVulm_001337	wVulp_000530
OG0000953	wVulc_001404	wVulm_001338	wVulp_000529
OG0000954	gene=rpmE	gene=rpmE	gene=rpmE
OG0000955	gene=fabD	gene=fabD	gene=fabD
OG0000956	wVulc_001407	wVulm_001341	wVulp_000526
OG0000957	wVulc_001408	wVulm_001342	wVulp_000525
OG0000958	wVulc_001410	wVulm_001344	wVulp_000523
OG0000959	wVulc_001411	wVulm_001345, wVulm_001347
OG0000960	gene=mutS	gene=mutS	gene=mutS
OG0000961	wVulc_001420	wVulm_001356	wVulp_000125
OG0000962	wVulc_001421	wVulm_001357	wVulp_000124
OG0000963	wVulc_001422	wVulm_001359	wVulp_000122
OG0000964	wVulc_001423	wVulm_001360	wVulp_000121
OG0000965	wVulc_001424	wVulm_001361	wVulp_000120
OG0000966	wVulc_001425	wVulm_001362	wVulp_000119
OG0000967	wVulc_001426	wVulm_001363	wVulp_000118
OG0000968	wVulc_001427	wVulm_001364	wVulp_000117
OG0000969	gene=miaA	gene=miaA	gene=miaA
OG0000970	wVulc_001429	wVulm_001366	wVulp_000115
OG0000971	gene=recG	gene=recG	wVulp_000113
OG0000972	wVulc_001431	wVulm_001368	wVulp_000589
OG0000973	wVulc_001433	wVulm_001370	wVulp_000592
OG0000974	wVulc_001434	wVulm_001371	wVulp_000593
OG0000975	gene=virB9	gene=virB9	gene=virB9
OG0000976	wVulc_001436	wVulm_001373	wVulp_000595
OG0000977	gene=virB11	gene=virB11	gene=virB11
OG0000978	wVulc_001438	wVulm_001375	wVulp_000597
OG0000979	wVulc_001442	wVulm_001379	wVulp_000257
OG0000980	gene=pheS	gene=pheS	gene=pheS
OG0000981	wVulc_001451	wVulm_001388	wVulp_001211
OG0000982	wVulc_001452	wVulm_001389	wVulp_001212
OG0000983	gene=rplU	gene=rplU	gene=rplU
OG0000984	gene=rpmA	gene=rpmA	gene=rpmA
OG0000985	gene=metK	gene=metK	gene=metK
OG0000986	wVulc_001457	wVulm_001394	wVulp_001217
OG0000987	wVulc_001458	wVulm_001395	wVulp_001218
OG0000988	wVulc_001459	wVulm_001396	wVulp_001219
OG0000989	gene=ruvC	gene=ruvC	gene=ruvC
OG0000990	gene=ruvX	gene=ruvX	gene=ruvX
OG0000991	gene=rpe	gene=rpe	gene=rpe
OG0000992	wVulc_001465	wVulm_001402	wVulp_001225
OG0000993	gene=aspS	gene=aspS	gene=aspS
OG0000994	wVulc_001469	wVulm_001406	wVulp_001229
OG0000995	wVulc_001470	wVulm_001407	wVulp_001230
OG0000996	wVulc_001471	wVulm_001408	wVulp_001231
OG0000997	wVulc_001472	wVulm_001409	wVulp_001232
OG0000998	gene=prfB	gene=prfB	gene=prfB
OG0000999	gene=mgtE	gene=mgtE	gene=mgtE
OG0001000	gene=ftsH	gene=ftsH	gene=ftsH
OG0001001	wVulc_001481	wVulm_001417	wVulp_001240
OG0001002	wVulc_001483	wVulm_001419	wVulp_001242
OG0001003	wVulc_001484	wVulm_001420	wVulp_001243
OG0001004	wVulc_001485	wVulm_001421	wVulp_001244
OG0001005	wVulc_001486	wVulm_001422	wVulp_001245
OG0001006	wVulc_001487	wVulm_001423	wVulp_001246
OG0001007	wVulc_001488	wVulm_001424	wVulp_001247
OG0001008	wVulc_001490	wVulm_001426	wVulp_001249
OG0001009	wVulc_001491	wVulm_001427	wVulp_001250
OG0001010	wVulc_001494	wVulm_001430	wVulp_001253
OG0001011	gene=rnpA	gene=rnpA	gene=rnpA
OG0001012	gene=rpmH	gene=rpmH	gene=rpmH
OG0001013	gene=pstC	gene=pstC	gene=pstC
OG0001014	gene=atpD	gene=atpD	gene=atpD
OG0001015	wVulc_001499	wVulm_001435	wVulp_001258
OG0001016	gene=fsa	gene=fsa	gene=fsa
OG0001017	wVulc_001503	wVulm_001439	wVulp_001262
OG0001018	wVulc_001504	wVulm_001440	wVulp_001263
OG0001019	wVulc_001505	wVulm_001441	wVulp_001264
OG0001020	wVulc_001506	wVulm_001442	wVulp_001265
OG0001021	wVulc_001507	wVulm_001443	wVulp_001266
OG0001022	wVulc_001508	wVulm_001444	wVulp_001267
OG0001023	wVulc_001509	wVulm_001445	wVulp_001268
OG0001024	wVulc_001510	wVulm_001446	wVulp_001269
OG0001025	wVulc_001512	wVulm_001448	wVulp_001275
OG0001026	gene=murG	gene=murG	wVulp_001276
OG0001027	wVulc_001514	wVulm_001450	wVulp_001277
OG0001028	gene=lpdA	gene=lpdA	gene=lpdA
OG0001029	gene=dapF	gene=dapF	gene=dapF
OG0001030	wVulc_001529	wVulm_000388, wVulm_001465
OG0001031	wVulc_001531	wVulm_001468	wVulp_001284
OG0001032	gene=purF	gene=purF	gene=purF
OG0001033	wVulc_001536	wVulm_001473	wVulp_001501
OG0001034	wVulc_001537	wVulm_001474	wVulp_001502
OG0001035	wVulc_001538	wVulm_001475	wVulp_001503
OG0001036	gene=tgt	gene=tgt	gene=tgt
OG0001037	gene=nuoE	gene=nuoE	gene=nuoE
OG0001038	wVulc_001542	wVulm_001479	wVulp_001507
OG0001039	gene=tyrS	gene=tyrS	gene=tyrS
OG0001040	gene=rsfS	gene=rsfS	gene=rsfS
OG0001041	wVulc_001565	wVulm_001505	wVulp_001488
OG0001042	wVulc_001566	wVulm_001506	wVulp_001487
OG0001043	wVulc_001569	wVulm_001509	wVulp_001484
OG0001044	gene=dcd	gene=dcd	gene=dcd
OG0001045	wVulc_001571	wVulm_001511	wVulp_001482
OG0001046	wVulc_001572	wVulm_001512	wVulp_001481
OG0001047	wVulc_001573	wVulm_001514	wVulp_001480
OG0001048	wVulc_001574	wVulm_001515	wVulp_001478
OG0001049	wVulc_001575	wVulm_001516	wVulp_001477
OG0001050	wVulc_001576	wVulm_001517	wVulp_001476
OG0001051	wVulc_001577	wVulm_001519	wVulp_001475
OG0001052	gene=dnaG	gene=dnaG	gene=dnaG
OG0001053	wVulc_001579	gene=ubiG	gene=ubiG
OG0001054	wVulc_001580	wVulm_001523	wVulp_001472
OG0001055	gene=tsaB	gene=tsaB	gene=tsaB
OG0001056	wVulc_001582	wVulm_001525	wVulp_001470
OG0001057	wVulc_001583	wVulm_001526	wVulp_001469
OG0001058	wVulc_001586	wVulm_001529	wVulp_001467
OG0001059	wVulc_001587	wVulm_001530	wVulp_001466
OG0001060	wVulc_001588	wVulm_001531	wVulp_001465
OG0001061	gene=lipA	gene=lipA	gene=lipA
OG0001062	wVulc_001594	wVulm_001537	wVulp_001460
OG0001063	gene=iscX	gene=iscX	gene=iscX
OG0001064	gene=rpsD	gene=rpsD	gene=rpsD
OG0001065	gene=tkt	gene=tkt	gene=tkt
OG0001066	wVulc_001599	wVulm_001542	wVulp_001455
OG0001067	gene=gatC	gene=gatC	gene=gatC
OG0001068	wVulc_001602	wVulm_001545	wVulp_001452
OG0001069	wVulc_001604	wVulm_001547	wVulp_001451
OG0001070	gene=dnaJ	gene=dnaJ	gene=dnaJ
OG0001071	wVulc_001607	wVulm_001550	wVulp_001447
OG0001072	wVulc_001608	wVulm_001551	wVulp_001446
OG0001073	wVulc_001611	wVulm_001554	wVulp_001444
OG0001074	gene=fumC	gene=fumC	gene=fumC
OG0001075	wVulc_001613	wVulm_001556	wVulp_001442
OG0001076	wVulc_001614	wVulm_001557	wVulp_001441
OG0001077	gene=mtaB	gene=mtaB	gene=mtaB
OG0001078	wVulc_001616	wVulm_001559	wVulp_001439
OG0001079	wVulc_001617	wVulm_001560	wVulp_001438
OG0001080	gene=groL	gene=groL	gene=groL
OG0001081	wVulc_001619	wVulm_001562	wVulp_001436
OG0001082	wVulc_001620	wVulm_001563	wVulp_001435
OG0001083	wVulc_001621	wVulm_001564	wVulp_001434
OG0001084	wVulc_001622	wVulm_001565	wVulp_001433
OG0001085	wVulc_001623	wVulm_001566	wVulp_001432
OG0001086	gene=tatC	gene=tatC	gene=tatC
OG0001087	gene=gap	gene=gap	gene=gap
OG0001088	wVulc_001626	wVulm_001569	wVulp_001429
OG0001089	wVulc_001627	wVulm_001570	wVulp_001428
OG0001090	wVulc_001628	wVulm_001571	wVulp_001427
OG0001091	wVulc_001629	wVulm_001572	wVulp_001426
OG0001092	wVulc_001630	wVulm_001573	wVulp_001425
OG0001093	wVulc_001631	wVulm_001574	wVulp_001424
OG0001094	gene=ychF	gene=ychF	gene=ychF
OG0001095	wVulc_001633	wVulm_001576	wVulp_001422
OG0001096	gene=glpX	gene=glpX	gene=glpX
OG0001097	wVulc_001635	wVulm_001578	wVulp_001419
OG0001098	wVulc_001637	wVulm_001580	wVulp_001418
OG0001099	wVulc_001638	wVulm_001581	wVulp_001416
OG0001100	wVulc_001639	wVulm_001582	wVulp_001415
OG0001101	wVulc_001640	wVulm_001583	wVulp_001414
OG0001102	wVulc_001641	wVulm_001584	wVulp_001413
OG0001103	gene=secG	gene=secG	gene=secG
OG0001104	wVulc_001643	wVulm_001586	wVulp_001411
OG0001105	wVulc_001645	wVulm_001588	wVulp_001410
OG0001106	wVulc_001646	wVulm_001589	wVulp_001409
OG0001107	wVulc_001647	wVulm_001590	wVulp_001407
OG0001108	gene=pgsA	gene=pgsA	gene=pgsA
OG0001109	wVulc_001650	wVulm_001593	wVulp_001403
OG0001110	wVulc_001651	wVulm_001594	wVulp_001402
OG0001111	wVulc_001652	wVulm_001595	wVulp_001401
OG0001112	wVulc_001654	wVulm_001597	wVulp_001399
OG0001113	wVulc_001655	wVulm_001598	wVulp_001398
OG0001114	wVulc_001656	wVulm_001599	wVulp_001397
OG0001115	wVulc_001657	wVulm_001600	wVulp_001396
OG0001116	wVulc_001658	wVulm_001601	wVulp_001395
OG0001117	gene=ubiE	gene=ubiE	gene=ubiE
OG0001118	wVulc_001660	wVulm_001603	wVulp_001393
OG0001119	gene=rmuC	gene=rmuC	gene=rmuC
OG0001120	wVulc_001662	wVulm_001605	wVulp_001391
OG0001121	wVulc_001663	wVulm_001606	wVulp_001390
OG0001122	wVulc_001665	wVulm_001607	wVulp_001389
OG0001123	gene=pyrF	gene=pyrF	gene=pyrF
OG0001124	wVulc_001668	wVulm_001610	wVulp_001387
OG0001125	wVulc_001687	wVulm_001628	wVulp_001514
OG0001126	wVulc_001688	wVulm_001629	wVulp_001515
OG0001127	gene=mnmA	gene=mnmA	gene=mnmA
OG0001128	wVulc_001690	wVulm_001631	wVulp_001517
OG0001129	wVulc_001696	wVulm_001637	wVulp_001523
OG0001130	wVulc_001697	wVulm_001638	wVulp_001524
OG0001131	wVulc_001701	wVulm_001642	wVulp_001528
OG0001132	gene=ubiA	gene=ubiA	gene=ubiA
OG0001133	wVulc_001703	wVulm_001644	wVulp_001530
OG0001134	gene=infB	gene=infB	gene=infB
OG0001135	gene=nusA	gene=nusA	gene=nusA
OG0001136	wVulc_001706	wVulm_001647	wVulp_001533
OG0001137	wVulc_001707	wVulm_001648	wVulp_001534
OG0001138	wVulc_001708	wVulm_001649	wVulp_001535
OG0001139		wVulm_000691, wVulm_001174, wVulm_001253
OG0001140		wVulm_001492	wVulp_000833, wVulp_001498
OG0001141			wVulp_000104, wVulp_000561, wVulp_000840
OG0001142			wVulp_000277, wVulp_000284, wVulp_000286
OG0001143	wVulc_000011	wVulm_000011
OG0001144	wVulc_000025	wVulm_000025
OG0001145	wVulc_000036	wVulm_000036
OG0001146	wVulc_000044	wVulm_000044
OG0001147	wVulc_000093	wVulm_000093
OG0001148	wVulc_000155	wVulm_000153
OG0001149	wVulc_000157	wVulm_000155
OG0001150	wVulc_000164	wVulm_000160
OG0001151	wVulc_000178	wVulm_000176
OG0001152	wVulc_000179	wVulm_000177
OG0001153	wVulc_000184		wVulp_001209
OG0001154	wVulc_000263	wVulm_000260
OG0001155	wVulc_000272	wVulm_000269
OG0001156	gene=cysS		gene=cysS
OG0001157	wVulc_000304	wVulm_000301
OG0001158	wVulc_000308	wVulm_000305
OG0001159	wVulc_000311	wVulm_000308
OG0001160	wVulc_000316, wVulc_000382
OG0001161	gene=rpsU	gene=rpsU
OG0001162	gene=dprA		gene=dprA
OG0001163	wVulc_000413	wVulm_000413
OG0001164	wVulc_000429	wVulm_000429
OG0001165	wVulc_000430	wVulm_000430
OG0001166	wVulc_000431	wVulm_000431
OG0001167	wVulc_000437	wVulm_000437
OG0001168	wVulc_000454	wVulm_000454
OG0001169	wVulc_000485	wVulm_000485
OG0001170	wVulc_000496		wVulp_000881
OG0001171	wVulc_000524	wVulm_000524
OG0001172	wVulc_000536	wVulm_000537
OG0001173	gene=ribF	gene=ribF
OG0001174	wVulc_000592	wVulm_000594
OG0001175	wVulc_000595	wVulm_000597
OG0001176	wVulc_000598	wVulm_000599
OG0001177	wVulc_000652		wVulp_000663
OG0001178	wVulc_000660	wVulm_000663
OG0001179	wVulc_000666	wVulm_000669
OG0001180	wVulc_000667	wVulm_000671
OG0001181	wVulc_000695	wVulm_001242
OG0001182	wVulc_000705	wVulm_001231
OG0001183	wVulc_000708, wVulc_001210
OG0001184	wVulc_000728	wVulm_001208
OG0001185	wVulc_000748		wVulp_000255
OG0001186	wVulc_000885	wVulm_000825
OG0001187	wVulc_000895		wVulp_000692
OG0001188	wVulc_000956	wVulm_000894
OG0001189	wVulc_000969		wVulp_000713
OG0001190	wVulc_001031	wVulm_000969
OG0001191	gene=terL		gene=terL
OG0001192	wVulc_001035	wVulm_000973
OG0001193	wVulc_001047	wVulm_000985
OG0001194	gene=nuoL	gene=nuoL
OG0001195	wVulc_001055	wVulm_000993
OG0001196	wVulc_001067	wVulm_001005
OG0001197	gene=acnA		gene=acnA
OG0001198	gene=mutL		gene=mutL
OG0001199	wVulc_001156	wVulm_001095
OG0001200	wVulc_001164		wVulp_000304
OG0001201	wVulc_001175	wVulm_001115
OG0001202	wVulc_001184	wVulm_001124
OG0001203	wVulc_001212	wVulm_001151
OG0001204	wVulc_001215	wVulm_001154
OG0001205	wVulc_001216	wVulm_001155
OG0001206	gene=rhuM	gene=rhuM
OG0001207	wVulc_001221	wVulm_001160
OG0001208	wVulc_001222	wVulm_001161
OG0001209	wVulc_001239	wVulm_001179
OG0001210	wVulc_001244	wVulm_001184
OG0001211	wVulc_001255	wVulm_001195
OG0001212	wVulc_001256	wVulm_001196
OG0001213	wVulc_001257	wVulm_001197
OG0001214	wVulc_001316	wVulm_001247
OG0001215	wVulc_001317	wVulm_001248
OG0001216	wVulc_001323	wVulm_001255
OG0001217	wVulc_001325	wVulm_001257
OG0001218	wVulc_001326	wVulm_001258
OG0001219	wVulc_001327	wVulm_001259
OG0001220	wVulc_001329	wVulm_001261
OG0001221	wVulc_001345	wVulm_001277
OG0001222	wVulc_001441	wVulm_001378
OG0001223	wVulc_001445	wVulm_001382
OG0001224	wVulc_001447	wVulm_001384
OG0001225	gene=tilS	gene=tilS
OG0001226	wVulc_001517	wVulm_001453
OG0001227	wVulc_001522	wVulm_001458
OG0001228	wVulc_001526	wVulm_001462
OG0001229	wVulc_001530	wVulm_001466
OG0001230	wVulc_001534	wVulm_001471
OG0001231	wVulc_001550	wVulm_001487
OG0001232	wVulc_001551	wVulm_001488
OG0001233	wVulc_001589	wVulm_001532
OG0001234	wVulc_001590	wVulm_001533
OG0001235	wVulc_001591	wVulm_001534
OG0001236	gene=rpmB	gene=rpmB
OG0001237	wVulc_001603	wVulm_001546
OG0001238	wVulc_001644	wVulm_001587
OG0001239	wVulc_001671	wVulm_001613
OG0001240	wVulc_001673	wVulm_001614
OG0001241		wVulm_000073	wVulp_001316
OG0001242		wVulm_000174	wVulp_000551
OG0001243		wVulm_000400	wVulp_000050
OG0001244		wVulm_000536	wVulp_000424
OG0001245		wVulm_000566	wVulp_000454
OG0001246		wVulm_000654	wVulp_000662
OG0001247		wVulm_001221	wVulp_000152
OG0001248		wVulm_001358	wVulp_000123
OG0001249		wVulm_001404	wVulp_001227
OG0001250			wVulp_000105, wVulp_000839
OG0001251			wVulp_000182, wVulp_000253
OG0001252			wVulp_000276, wVulp_000287
OG0001253			wVulp_000278, wVulp_000283
OG0001254			wVulp_000279, wVulp_000282
OG0001255			wVulp_000805, wVulp_000991
OG0001256			wVulp_000806, wVulp_000992
OG0001257			wVulp_000807, wVulp_000993
OG0001258			wVulp_000808, wVulp_000994

## Sheet: Specific_genes
wVulC
Orthogroup	locus_tag	annotation
OG0001160	wVulc_000316	hypothetical protein
	wVulc_000382	hypothetical protein
OG0001183	wVulc_000708	DUF4815 domain-containing protein
	wVulc_001210	DUF4815 domain-containing protein
wVulM
Orthogroup	locus_tag	annotation
OG0001139	wVulm_000691	recombinase family protein
	wVulm_001174	recombinase family protein
	wVulm_001253	recombinase family protein
wVulP
Orthogroup	locus_tag	annotation
OG0001141	wVulp_000104	group II intron
OG0001250	wVulp_000105	group II intron
OG0001251	wVulp_000182	phage tail protein
OG0001251	wVulp_000253	phage tail protein
OG0001252	wVulp_000276	SET domain-containing protein-lysine
OG0001142	wVulp_000277	hypothetical protein
OG0001253	wVulp_000278	ankyrin repeat domain-containing protein
OG0001254	wVulp_000279	hypothetical protein
OG0001254	wVulp_000282	hypothetical protein
OG0001253	wVulp_000283	ankyrin repeat domain-containing protein
OG0001142	wVulp_000284	hypothetical protein
OG0001142	wVulp_000286	hypothetical protein
OG0001252	wVulp_000287	SET domain-containing protein-lysine
OG0001141	wVulp_000561	group II intron
OG0001255	wVulp_000805	IS4 family transposase
OG0001256	wVulp_000806	transposase
OG0001257	wVulp_000807	hypothetical protein
OG0001258	wVulp_000808	hypothetical protein
OG0001250	wVulp_000839	group II intron
OG0001141	wVulp_000840	group II intron
OG0001255	wVulp_000991	IS4 family transposase
OG0001256	wVulp_000992	transposase
OG0001257	wVulp_000993	hypothetical protein
OG0001258	wVulp_000994	hypothetical protein
