# Supplementary material for: Three feminizing Wolbachia strains in a single host species: comparative genomics paves the way for identifying sex reversal factors
Source: Front Microbiol. 2024 Aug 22;15:1416057. doi: 10.3389/fmicb.2024.1416057 (PMC11376236; doi:10.3389/fmicb.2024.1416057)
Supplement: Supplementary Table S5 — Orthogroup analysis from 29 Wolbachia complete genomes. [file Table_5.XLSX]

## Sheet: orthogroups_29Wolbachia_genomes
Orthogroup	wAlbB	wAnD	wAu	wBm	wBtabB	wCcep	wCin2USA1	wCle	wDi	wDimm	wFol	wFur	wHa	wLsig	wMau	wMeg	wMel	wNo	wOo	wOv	wPip	wRi	wSca	wSpic_B	wTpre	wVulC	wVulM	wVulP	wWb
OG0000000	ltrA, ltrA, ltrA, ltrA, ltrA, ltrA, ltrA, ltrA, ltrA, ltrA, ltrA, ltrA, ltrA, ltrA, ltrA, ltrA, ltrA, ltrA, ltrA, ltrA, ltrA, ltrA, ltrA, ltrA, ltrA, ltrA, ltrA, ltrA, ltrA, ltrA, ltrA, ltrA, ltrA, ltrA, ltrA, ltrA, ltrA, ltrA, ltrA, ltrA, ltrA, DEJ70_01920, DEJ70_03090	JSQ73_000350, JSQ73_002715, JSQ73_002730, JSQ73_002735, JSQ73_002780	ltrA_1, ltrA_10, ltrA_2, ltrA_3, ltrA_4, ltrA_5, ltrA_6, ltrA_7, ltrA_8, ltrA_9, WPAU_0038, WPAU_0057		BBB02_05820	ltrA, ltrA, ltrA, LOK48_04990, LOK48_04995	ltrA, ltrA, ltrA, ltrA, ltrA, J5252_01170, J5252_01790, J5252_03420, J5252_04960, J5252_04965, J5252_04970		ltrA, FK497_06415, FK497_06420		ASM33_04855, ASM33_04955	ltrA, ltrA, ltrA, ltrA, ltrA, M1L25_000067, M1L25_000079, M1L25_000701, M1L25_001181, M1L25_001187, M1L25_001223	wHa_02200, wHa_02350		ltrA, ltrA, ltrA, ltrA, ltrA, ltrA, EJB00_03410, EJB00_03415, EJB00_03420	CAI20_01245, CAI20_01745, CAI20_01940, CAI20_04665, CAI20_04795	ltrA, ltrA, ltrA, ltrA, GQX67_00205, GQX67_00215, GQX67_00860	wNo_02130, wNo_04360, wNo_05530, wNo_06730, wNo_07220, wNo_09000, wNo_10670			WP0169, WP0338, WP0976	WRi_001320, WRi_003510, WRi_003700, WRi_005330, WRi_005670, WRi_009430, WRi_009990, WRi_010330, WRi_010570	ltrA, ltrA, ltrA, ltrA, ltrA, M1L26_000219, M1L26_000232, M1L26_000443, M1L26_001153, M1L26_001159, M1L26_001228	ltrA, ltrA, ltrA, ltrA, ltrA, ltrA, ltrA	wTpre_1230, wTpre_1250, wTpre_343, wTpre_421, wTpre_545, wTpre_546, wTpre_547, wTpre_776A	ltrA, ltrA, wVulc_000038, wVulc_000040, wVulc_000043, wVulc_000152, wVulc_000153, wVulc_000155, wVulc_000167, wVulc_000181, wVulc_000657, wVulc_000665, wVulc_000794, wVulc_000796, wVulc_000885, wVulc_000887, wVulc_000890, wVulc_001010, wVulc_001261, wVulc_001269, wVulc_001284, wVulc_001285, wVulc_001519, wVulc_001529, wVulc_001683	ltrA, ltrA, wVulm_000038, wVulm_000040, wVulm_000043, wVulm_000150, wVulm_000151, wVulm_000153, wVulm_000164, wVulm_000179, wVulm_000388, wVulm_000660, wVulm_000668, wVulm_000733, wVulm_000735, wVulm_000825, wVulm_000827, wVulm_000830, wVulm_000948, wVulm_001455, wVulm_001465, wVulm_001624	ltrA, ltrA, wVulp_000034, wVulp_000104, wVulp_000105, wVulp_000135, wVulp_000137, wVulp_000220, wVulp_000222, wVulp_000396, wVulp_000561, wVulp_000562, wVulp_000657, wVulp_000682, wVulp_000683, wVulp_000685, wVulp_000815, wVulp_000839, wVulp_000840, wVulp_001013, wVulp_001014, wVulp_001383
OG0000001	DEJ70_02790, DEJ70_05860, DEJ70_06705	JSQ73_002860, JSQ73_002890	WPAU_0037, WPAU_0040, WPAU_0058, WPAU_0251, WPAU_0324, WPAU_0438, WPAU_0558, WPAU_0625, WPAU_0696, WPAU_0915, WPAU_1140	Wbm0062, Wbm0374	BBB02_02250, BBB02_05255, BBB02_05475	LOK48_02085, LOK48_02095, LOK48_03205, LOK48_05845, LOK48_05855	J5252_00250, J5252_00265, J5252_00355, J5252_00650, J5252_00955, J5252_01420, J5252_01435, J5252_01785, J5252_02015, J5252_02255, J5252_02270, J5252_02350, J5252_02905, J5252_02920, J5252_03570, J5252_03885, J5252_04190, J5252_04455, J5252_04470, J5252_04975, J5252_06025, J5252_06040	WCLE_002500, WCLE_003000, WCLE_003710, WCLE_004950, WCLE_005010, WCLE_00540, WCLE_00630, WCLE_00760, WCLE_008450, WCLE_009470, WCLE_009940, WCLE_010800, WCLE_011230	FK497_00035, FK497_05250, FK497_05320, FK497_05410, FK497_05465, FK497_05685, FK497_05920, FK497_05995, FK497_06690, FK497_06760, FK497_07290, FK497_07505, FK497_07575, FK497_07745	GOY12_RS01915	ASM33_00625, ASM33_00685, ASM33_01460, ASM33_05105, ASM33_05135, ASM33_05145, ASM33_05170, ASM33_05190, ASM33_05565, ASM33_06595, ASM33_07590	M1L25_000071, M1L25_000073, M1L25_000410, M1L25_000484, M1L25_000856	wHa_00930, wHa_00950, wHa_01130, wHa_01830, wHa_02310, wHa_02720, wHa_04300, wHa_04400, wHa_04560, wHa_05380, wHa_05880, wHa_08300, wHa_09530	GOY07_01800	EJB00_04625, EJB00_05755		GQX67_00200, GQX67_00855, GQX67_01085, GQX67_01445, GQX67_01950, GQX67_01965, GQX67_02460, GQX67_02595, GQX67_02610, GQX67_03045, GQX67_03380, GQX67_03395, GQX67_04840, GQX67_04855, GQX67_05550, GQX67_05565	wNo_07210, wNo_10660			WP0240, WP0291, WP0461, WP0973, WP1345	WRi_000370, WRi_000770, WRi_001300, WRi_001330, WRi_002150, WRi_003500, WRi_003520, WRi_003690, WRi_003720, WRi_003900, WRi_003940, WRi_005310, WRi_005340, WRi_005890, WRi_005930, WRi_009410, WRi_009440, WRi_009980, WRi_010000, WRi_010550, WRi_010580	M1L26_000225, M1L26_000228, M1L26_000659, M1L26_000732, M1L26_000862	JKF54_00185, JKF54_00370, JKF54_00900, JKF54_00990, JKF54_01610, JKF54_01640, JKF54_06110		wVulc_000151, wVulc_000656, wVulc_000666, wVulc_000728, wVulc_000781, wVulc_000797, wVulc_001187, wVulc_001275	wVulm_000149, wVulm_000659, wVulm_000669, wVulm_000720, wVulm_000736, wVulm_001126, wVulm_001208	wVulp_000206, wVulp_000223, wVulp_000658, wVulp_001012	CCY16_RS00785, CCY16_RS01075, CCY16_RS06475
OG0000002	DEJ70_01740	JSQ73_000680, JSQ73_002810	WPAU_0096, WPAU_0097, WPAU_0247, WPAU_0248, WPAU_0258, WPAU_0259, WPAU_0354, WPAU_0355, WPAU_0372, WPAU_0424, WPAU_0425, WPAU_0563, WPAU_0564, WPAU_0568, WPAU_0569, WPAU_0684, WPAU_0685, WPAU_0833, WPAU_0868, WPAU_0869, WPAU_0951, WPAU_0952, WPAU_1057, WPAU_1058, WPAU_1225, WPAU_1226		BBB02_01355	LOK48_02055	J5252_00330, J5252_00785, J5252_00945, J5252_01100, J5252_01255, J5252_01585, J5252_01620, J5252_02300, J5252_03380, J5252_04210, J5252_04605, J5252_04620, J5252_05605, J5252_06425, J5252_06430, J5252_06655, J5252_06780, J5252_06985	WCLE_001180, WCLE_00120, WCLE_001200, WCLE_001300, WCLE_001380, WCLE_001560, WCLE_001670, WCLE_001710, WCLE_001750, WCLE_001880, WCLE_00190, WCLE_002290, WCLE_002320, WCLE_002370, WCLE_002380, WCLE_002550, WCLE_002620, WCLE_002760, WCLE_002790, WCLE_002880, WCLE_002900, WCLE_002970, WCLE_003050, WCLE_003320, WCLE_003410, WCLE_003440, WCLE_003470, WCLE_003500, WCLE_003590, WCLE_003840, WCLE_003850…	FK497_00740, FK497_04670, FK497_05750, FK497_05880, FK497_06260, FK497_07235, FK497_07715						EJB00_04960	CAI20_00200	GQX67_00210, GQX67_00660, GQX67_01040, GQX67_01595, GQX67_02215, GQX67_02485, GQX67_02645, GQX67_02860, GQX67_03135, GQX67_04090, GQX67_04445, GQX67_04490, GQX67_04545, GQX67_04685, GQX67_05970	wNo_02690				WRi_000510, WRi_000710, WRi_003530, WRi_003610, WRi_004050, WRi_004065, WRi_005420, WRi_006820, WRi_007040, WRi_007960, WRi_008070, WRi_008440, WRi_008580, WRi_009040, WRi_009070, WRi_009680, WRi_010080, WRi_010730, WRi_010840, WRi_011750, WRi_012520			wTpre_1386, wTpre_24	wVulc_000951, wVulc_001484	wVulm_001420	wVulp_000667, wVulp_001243
OG0000003	DEJ70_01115, DEJ70_01140, DEJ70_01145, DEJ70_02765, DEJ70_02915, DEJ70_06015	JSQ73_000365, JSQ73_001350, JSQ73_001355, JSQ73_001360, JSQ73_001365, JSQ73_001370, JSQ73_001775, JSQ73_002210, JSQ73_003785, JSQ73_003790, JSQ73_003795, JSQ73_003800, JSQ73_003805, JSQ73_006050	WPAU_0322, WPAU_0323, WPAU_0479		BBB02_00880, BBB02_00885, BBB02_00895, BBB02_02025, BBB02_02030, BBB02_02035, BBB02_05825	LOK48_02410, LOK48_02420, LOK48_02675, LOK48_03975, LOK48_03980, LOK48_03985, LOK48_03990, LOK48_06480	J5252_00950, J5252_02545, J5252_03575, J5252_03890, J5252_04195	WCLE_003260	FK497_00160, FK497_03605, FK497_03615, FK497_05015, FK497_05445, FK497_06410, FK497_06685, FK497_07255, FK497_07275, FK497_07740		ASM33_00325, ASM33_04770, ASM33_04780, ASM33_05155, ASM33_06230, ASM33_06525, ASM33_06655, ASM33_07105, ASM33_07115, ASM33_07655, ASM33_07660, ASM33_08415	M1L25_000072, M1L25_000447, M1L25_000481, M1L25_000482, M1L25_000765, M1L25_001025, M1L25_001068, M1L25_001069	wHa_03320, wHa_05390, wHa_10930		EJB00_03890, EJB00_03895, EJB00_04160, EJB00_05635, EJB00_05640, EJB00_05645	CAI20_01040, CAI20_01045, CAI20_01050, CAI20_01055, CAI20_04790, CAI20_05165, CAI20_05170	GQX67_02155, GQX67_02465	wNo_01820, wNo_03920, wNo_03930, wNo_03940, wNo_09140, wNo_10650, wNo_11300, wNo_11310			WP0293, WP0514, WP0516, WP0729, WP0730, WP0731, WP0733, WP1379	WRi_003020, WRi_006750	M1L26_000226, M1L26_000661, M1L26_000695, M1L26_000770, M1L26_001028, M1L26_001071, M1L26_001072, M1L26_001073, M1L26_001074	JKF54_00170, JKF54_00175, JKF54_00180, JKF54_00200, JKF54_00530, JKF54_00960, JKF54_00980, JKF54_00985, JKF54_01605, JKF54_02980, JKF54_02985	wTpre_1188, wTpre_1189, wTpre_1190, wTpre_1191, wTpre_1420, wTpre_179, wTpre_185, wTpre_186, wTpre_187, wTpre_322, wTpre_42, wTpre_43, wTpre_44, wTpre_45	wVulc_000667, wVulc_000806, wVulc_000940, wVulc_000941, wVulc_000942, wVulc_000943, wVulc_001185, wVulc_001337	wVulm_000671, wVulm_000745, wVulm_000879, wVulm_000880, wVulm_000881, wVulm_000882, wVulm_001269	wVulp_000739, wVulp_000740, wVulp_000741, wVulp_000742, wVulp_000979, wVulp_000984	CCY16_RS06120, CCY16_RS06600
OG0000004			WPAU_0118, WPAU_0235, WPAU_0497								ASM33_01115, ASM33_01485, ASM33_02000, ASM33_02050, ASM33_02325, ASM33_02750, ASM33_03070, ASM33_03570, ASM33_04575, ASM33_05930, ASM33_06280, ASM33_06755, ASM33_06835, ASM33_06915, ASM33_07110, ASM33_07795	M1L25_000057, M1L25_000063, M1L25_000095, M1L25_000108, M1L25_000145, M1L25_000170, M1L25_000230, M1L25_000309, M1L25_000373, M1L25_000382, M1L25_000415, M1L25_000461, M1L25_000480, M1L25_000514, M1L25_000542, M1L25_000578, M1L25_000609, M1L25_000614, M1L25_000619, M1L25_000623, M1L25_000661, M1L25_000691, M1L25_000751, M1L25_000764, M1L25_000773, M1L25_000814, M1L25_000862, M1L25_000867, M1L25_0…	wHa_02010, wHa_02760, wHa_06850				GQX67_00545, GQX67_01230, GQX67_02740		wOo_09600	WOVOC_RS02055			M1L26_000057, M1L26_000065, M1L26_000126, M1L26_000153, M1L26_000190, M1L26_000203, M1L26_000236, M1L26_000316, M1L26_000380, M1L26_000393, M1L26_000481, M1L26_000519, M1L26_000523, M1L26_000528, M1L26_000533, M1L26_000600, M1L26_000629, M1L26_000662, M1L26_000681, M1L26_000727, M1L26_000760, M1L26_000769, M1L26_000778, M1L26_000819, M1L26_000868, M1L26_000873, M1L26_000951, M1L26_000965, M1L26_0…	JKF54_03555	pXO1, pXO1, pXO1, pXO1, pXO1, pXO1, pXO1, pXO1, pXO1, pXO1, pXO1, pXO1, pXO1, pXO1, pXO1, pXO1, pXO1, pXO1, wTpre_1029, wTpre_1145, wTpre_1362, wTpre_563, wTpre_588, wTpre_886, wTpre_974	wVulc_000128, wVulc_001421	wVulm_000127, wVulm_001357	wVulp_000124, wVulp_000571	CCY16_RS03535
OG0000005	DEJ70_00900, DEJ70_01445, DEJ70_03285, DEJ70_03290, DEJ70_04415, DEJ70_04495	JSQ73_000645, JSQ73_000875, JSQ73_002160, JSQ73_002165, JSQ73_003285, JSQ73_004755, JSQ73_006085, JSQ73_006370	WPAU_0320, WPAU_0426, WPAU_0627, WPAU_0768	Wbm0296	BBB02_01545, BBB02_01790, BBB02_02625, BBB02_03475, BBB02_04950, BBB02_05615	LOK48_00525, LOK48_01235, LOK48_02635, LOK48_03405, LOK48_04240, LOK48_04470, LOK48_05120	J5252_00305, J5252_00325	WCLE_002610, WCLE_002780, WCLE_004590, WCLE_011140, WCLE_011190, WCLE_011820, WCLE_012330	FK497_00380, FK497_01090, FK497_02400, FK497_02610, FK497_02620, FK497_04465, FK497_04470, FK497_04930, FK497_05055		ASM33_00090, ASM33_06240, ASM33_06630, ASM33_06645, ASM33_06650, ASM33_08095, ASM33_08100	M1L25_000667, M1L25_000894, M1L25_000947	wHa_02260, wHa_04360, wHa_05400	GOY07_01945, GOY07_01950, GOY07_01955	EJB00_02000, EJB00_02440, EJB00_02645, EJB00_03230, EJB00_03290, EJB00_04420, EJB00_05390	CAI20_00385, CAI20_00630, CAI20_01635, CAI20_02515, CAI20_03845		wNo_00790, wNo_01730, wNo_03030, wNo_03490, wNo_06670, wNo_09580, wNo_10920			WP0506, WP0606, WP0652, WP0862, WP1014, WP1279		M1L26_000475, M1L26_000900, M1L26_000950	JKF54_00315, JKF54_01390, JKF54_01840, JKF54_02460, JKF54_02720, JKF54_03605, JKF54_04360, JKF54_05625	wTpre_1245, wTpre_1310, wTpre_1311, wTpre_378, wTpre_442, wTpre_476, wTpre_477, wTpre_58, wTpre_809, wTpre_810, wTpre_812, wTpre_987	wVulc_000073, wVulc_000582, wVulc_000597, wVulc_001031, wVulc_001033, wVulc_001173, wVulc_001411, wVulc_001573	wVulm_000072, wVulm_000584, wVulm_000598, wVulm_000969, wVulm_000971, wVulm_001112, wVulm_001345, wVulm_001346, wVulm_001347, wVulm_001514	wVulp_000273, wVulp_000320, wVulp_000636, wVulp_000790, wVulp_000791, wVulp_000792, wVulp_001317, wVulp_001480	CCY16_RS00980, CCY16_RS03155
OG0000006	DEJ70_00610, DEJ70_04040, DEJ70_04370, DEJ70_04395, DEJ70_06215	JSQ73_000490, JSQ73_000790, JSQ73_004010, JSQ73_004015, JSQ73_004020, JSQ73_004025	WPAU_0375, WPAU_0420, WPAU_0421, WPAU_0816, WPAU_1271	Wbm0136, Wbm0137	BBB02_00340, BBB02_02235, BBB02_02240, BBB02_02260, BBB02_04780, BBB02_05640, BBB02_05645	LOK48_00440, LOK48_01120, LOK48_01125, LOK48_02520, LOK48_03775, LOK48_03780, LOK48_03785	J5252_02990, J5252_03210, J5252_05375, J5252_06865	WCLE_002400, WCLE_003330, WCLE_004090, WCLE_008400, WCLE_009380, WCLE_009420	FK497_00085, FK497_01060, FK497_01075, FK497_06595		ASM33_01865, ASM33_01870, ASM33_03270, ASM33_06395	M1L25_000056, M1L25_000678, M1L25_000851, M1L25_001208	wHa_04670, wHa_05030, wHa_06950		EJB00_02460, EJB00_02470, EJB00_02475, EJB00_03495, EJB00_04300	CAI20_01270, CAI20_01275, CAI20_03880, CAI20_03885, CAI20_05495	GQX67_01650, GQX67_01880, GQX67_04000, GQX67_06205	wNo_00670, wNo_01510, wNo_04330, wNo_04340, wNo_04350, wNo_10960, wNo_10980, wNo_10990			WP0040, WP0481, WP0773, WP0774, WP0775, WP0776, WP0777, WP1284, WP1287, WP1288	WRi_006790, WRi_007890	M1L26_000056, M1L26_000464, M1L26_000857, M1L26_001144	JKF54_01445, JKF54_03265, JKF54_03275, JKF54_05675	wTpre_454, wTpre_533, wTpre_534, wTpre_535, wTpre_536, wTpre_538, wTpre_901, wTpre_902, wTpre_903, wTpre_904, wTpre_905, wTpre_906, wTpre_97, wTpre_98	wVulc_000840, wVulc_000853, wVulc_001429, wVulc_001577, wVulc_001588	wVulm_000779, wVulm_000780, wVulm_000793, wVulm_001366, wVulm_001519, wVulm_001531	wVulp_000115, wVulp_000933, wVulp_000946, wVulp_001465, wVulp_001475	CCY16_RS00535, CCY16_RS03275, CCY16_RS03810, CCY16_RS03815, CCY16_RS03820, CCY16_RS04855, CCY16_RS04860, CCY16_RS05560
OG0000007	DEJ70_02795, DEJ70_06710, DEJ70_06725, DEJ70_06730, DEJ70_06995, DEJ70_07000, DEJ70_07020	JSQ73_002895, JSQ73_002900, JSQ73_002930, JSQ73_002935	WPAU_0252, WPAU_0255, WPAU_0256, WPAU_0257, WPAU_0686, WPAU_0687, WPAU_0688, WPAU_0691	Wbm0185	BBB02_01080	LOK48_02100, LOK48_02115, LOK48_02120, LOK48_05815, LOK48_05840	J5252_00275, J5252_00280, J5252_00360, J5252_00375, J5252_00380, J5252_00655, J5252_00660, J5252_03855, J5252_03860, J5252_03875, J5252_04170, J5252_04175		FK497_05275, FK497_05280, FK497_05690, FK497_05720, FK497_05725, FK497_05925, FK497_05940, FK497_06695, FK497_06710, FK497_06765, FK497_06780, FK497_06785, FK497_07525, FK497_07530			M1L25_000070, M1L25_000081, M1L25_000082, M1L25_000411, M1L25_000855, M1L25_001184	wHa_02320, wHa_02730, wHa_02750, wHa_03850, wHa_03860		EJB00_04645, EJB00_05740	CAI20_01720, CAI20_05245, CAI20_06350, CAI20_06355, CAI20_06370	GQX67_01245, GQX67_02445, GQX67_03020, GQX67_03025, GQX67_03040	wNo_02160			WP0239, WP0273, WP0274, WP0277, WP0290, WP0457, WP1341	WRi_005840, WRi_005850, WRi_005880, WRi_010500, WRi_010510, WRi_010540	M1L26_000216, M1L26_000217, M1L26_000229, M1L26_000731, M1L26_000861, M1L26_001156	JKF54_00190, JKF54_00350, JKF54_00365, JKF54_01025, JKF54_01615	wTpre_133, wTpre_1407, wTpre_1408, wTpre_1409, wTpre_1410, wTpre_1411, wTpre_1412	wVulc_000723, wVulc_000724, wVulc_000790, wVulc_000793, wVulc_001193, wVulc_001194, wVulc_001280, wVulc_001281	wVulm_000729, wVulm_000732, wVulm_001132, wVulm_001133, wVulm_001212, wVulm_001213	wVulp_000134, wVulp_000143, wVulp_000144, wVulp_000216, wVulp_000219, wVulp_000280	CCY16_RS05075
OG0000008	DEJ70_01745, DEJ70_06205	JSQ73_000005, JSQ73_001505, JSQ73_001600, JSQ73_002820, JSQ73_002965, JSQ73_003185, JSQ73_004155, JSQ73_005465, JSQ73_006550	WPAU_0373, WPAU_0953		BBB02_05420		J5252_01250	WCLE_00110, WCLE_001100, WCLE_001170, WCLE_001190, WCLE_001290, WCLE_001370, WCLE_001570, WCLE_001660, WCLE_001720, WCLE_001740, WCLE_001890, WCLE_00200, WCLE_002280, WCLE_002330, WCLE_002360, WCLE_002390, WCLE_002560, WCLE_002630, WCLE_002770, WCLE_002800, WCLE_002890, WCLE_002910, WCLE_002980, WCLE_003030, WCLE_003400, WCLE_003450, WCLE_003460, WCLE_003510, WCLE_003600, WCLE_003610, WCLE_003830…	FK497_03995, FK497_04665, FK497_06535		ASM33_00915, ASM33_01940, ASM33_04265, ASM33_04775, ASM33_05340, ASM33_06775	M1L25_000774		GOY07_01020	EJB00_03540, EJB00_04955	CAI20_00195	GQX67_04680	wNo_01920					M1L26_000779	JKF54_02265, JKF54_06095	wTpre_1384, wTpre_188, wTpre_26	wVulc_000292, wVulc_000496, wVulc_000947, wVulc_001647	wVulm_000289, wVulm_000497, wVulm_000886, wVulm_001590	wVulp_000668, wVulp_000746, wVulp_000880, wVulp_000881, wVulp_001105, wVulp_001407, wVulp_001408	CCY16_RS05760
OG0000009	DEJ70_02750, DEJ70_06465, DEJ70_06660, DEJ70_06720, DEJ70_07010	JSQ73_000330, JSQ73_000415, JSQ73_002910, JSQ73_002920, JSQ73_002925, JSQ73_006355, JSQ73_006360	WPAU_0254, WPAU_0318, WPAU_0632, WPAU_0689			LOK48_02035, LOK48_02110, LOK48_02400, LOK48_05820, LOK48_05830, LOK48_06415	J5252_00105, J5252_00300, J5252_00370, J5252_00610, J5252_03585, J5252_04180	WCLE_007630, WCLE_008410	FK497_00210, FK497_04780, FK497_04790, FK497_05270, FK497_05490, FK497_05890, FK497_05900, FK497_06775, FK497_07245, FK497_07315, FK497_07520, FK497_07725, FK497_07735		ASM33_00875, ASM33_02185, ASM33_03225, ASM33_04790, ASM33_05110, ASM33_07095, ASM33_07125, ASM33_07625	M1L25_000413, M1L25_000488, M1L25_000618, M1L25_000768, M1L25_001128	wHa_02250, wHa_02650, wHa_05440		EJB00_03980, EJB00_04655	CAI20_04915, CAI20_05350, CAI20_05550, CAI20_05655, CAI20_05680, CAI20_06360	GQX67_01250, GQX67_01425, GQX67_03070	wNo_05100, wNo_10550			WP0275, WP0296, WP0390, WP0458, WP1293, WP1342	WRi_005390, WRi_005860, WRi_006640, WRi_006690, WRi_010050, WRi_010520	M1L26_000524, M1L26_000655, M1L26_000729, M1L26_000773, M1L26_001212	JKF54_00310, JKF54_00355, JKF54_00475, JKF54_01015, JKF54_01625	gp32, gp32, wTpre_1423, wTpre_153, wTpre_156, wTpre_157, wTpre_159	wVulc_000725, wVulc_000738, wVulc_000791, wVulc_001279, wVulc_001335, wVulc_001410	wVulm_000730, wVulm_001131, wVulm_001211, wVulm_001267, wVulm_001344	wVulp_000142, wVulp_000217, wVulp_000267, wVulp_000523
OG0000010		JSQ73_001470, JSQ73_002435	WPAU_0203, WPAU_0358, WPAU_0366, WPAU_0752, WPAU_0877, WPAU_0893, WPAU_0968, WPAU_0996, WPAU_1005, WPAU_1020, WPAU_1068		BBB02_04430	LOK48_00380, LOK48_00480, LOK48_00785, LOK48_00925, LOK48_01005, LOK48_01145, LOK48_01255, LOK48_01550, LOK48_02775, LOK48_02890, LOK48_04775, LOK48_04840, LOK48_05875, LOK48_05900	J5252_01115, J5252_01175, J5252_02080, J5252_03255, J5252_03290, J5252_03415, J5252_03535, J5252_07210				ASM33_06855, ASM33_08205, ASM33_08210, ASM33_08215, ASM33_08270, ASM33_08345, ASM33_08380, ASM33_08395, ASM33_08505, ASM33_08540	M1L25_000036, M1L25_000043, M1L25_000534, M1L25_000880, M1L25_001100			EJB00_00260, EJB00_01725	CAI20_00045, CAI20_00080, CAI20_00640, CAI20_00675, CAI20_00840, CAI20_02970, CAI20_03110, CAI20_03495, CAI20_04005, CAI20_04075, CAI20_04380, CAI20_05460, CAI20_05595	GQX67_03660, GQX67_04280, GQX67_04410, GQX67_04540, GQX67_04605	wNo_08550			WP0168, WP0543		M1L26_000036, M1L26_000043, M1L26_000451, M1L26_000609, M1L26_000886, M1L26_001105	JKF54_01510, JKF54_02790, JKF54_03145, JKF54_03330, JKF54_03365, JKF54_05635	wTpre_1249, wTpre_19, wTpre_420	wVulc_000041, wVulc_000177, wVulc_000180, wVulc_000333, wVulc_000391, wVulc_000888, wVulc_001525, wVulc_001528	wVulm_000041, wVulm_000175, wVulm_000178, wVulm_000329, wVulm_000342, wVulm_000387, wVulm_000828, wVulm_001461, wVulm_001464	wVulp_000550, wVulp_000686, wVulp_001055, wVulp_001067, wVulp_001282, wVulp_001345
OG0000011	DEJ70_00080, DEJ70_00215, DEJ70_00265, DEJ70_00790, DEJ70_00850, DEJ70_00875, DEJ70_01220, DEJ70_01250, DEJ70_01495, DEJ70_01595, DEJ70_01915, DEJ70_02245, DEJ70_02345, DEJ70_02415, DEJ70_02555, DEJ70_02560, DEJ70_02910, DEJ70_02920, DEJ70_03015, DEJ70_03050, DEJ70_03080, DEJ70_03265, DEJ70_03335, DEJ70_03385, DEJ70_03475, DEJ70_03555, DEJ70_03640, DEJ70_03660, DEJ70_03920, DEJ70_03970, DEJ70_041…		WPAU_0834, WPAU_0835		BBB02_00400							M1L25_000420, M1L25_000537, M1L25_001229									WP0048, WP0055, WP0091, WP0107, WP0111, WP0116, WP0136, WP0180, WP0215, WP0236, WP0344, WP0353, WP0363, WP0369, WP0373, WP0376, WP0395, WP0405, WP0432, WP0488, WP0518, WP0535, WP0549, WP0595, WP0596, WP0660, WP0732, WP0846, WP0888, WP0910, WP0917, WP0928, WP0951, WP1012, WP1024, WP1031, WP1048, WP1098, WP1100, WP1112, WP1148, WP1225, WP1285, WP1289, WP1350, WP1364		M1L26_000605, M1L26_000722, M1L26_001234	JKF54_00400, JKF54_03600, JKF54_05655	wTpre_1421
OG0000012		JSQ73_001475, JSQ73_002440	WPAU_0202, WPAU_0261, WPAU_0360, WPAU_0364, WPAU_0751, WPAU_0875, WPAU_0891, WPAU_0966, WPAU_1003, WPAU_1018, WPAU_1056, WPAU_1070		BBB02_04435	LOK48_00370, LOK48_00470, LOK48_00780, LOK48_00935, LOK48_00995, LOK48_01155, LOK48_01245, LOK48_01560, LOK48_02785, LOK48_02880, LOK48_04770, LOK48_04850	J5252_01180, J5252_03260, J5252_03410, J5252_04585, J5252_07215				ASM33_00775, ASM33_01340, ASM33_03535, ASM33_08340, ASM33_08365	M1L25_000535, M1L25_000690, M1L25_000879, M1L25_001099, M1L25_001158			EJB00_00265, EJB00_01730	CAI20_00050, CAI20_00075, CAI20_00635, CAI20_00680, CAI20_00835, CAI20_02975, CAI20_03105, CAI20_03490, CAI20_04010, CAI20_04070, CAI20_04375, CAI20_05465, CAI20_05600	GQX67_01600, GQX67_03655, GQX67_04415, GQX67_04610, GQX67_05440						M1L26_000452, M1L26_000608, M1L26_000885, M1L26_001104, M1L26_001182	JKF54_00925, JKF54_01505, JKF54_01950, JKF54_02795, JKF54_03140, JKF54_05640	wTpre_1005, wTpre_1151, wTpre_1229, wTpre_1247, wTpre_146, wTpre_21, wTpre_320, wTpre_344, wTpre_415, wTpre_472, wTpre_802	wVulc_000042, wVulc_000178, wVulc_000332, wVulc_000390, wVulc_000889, wVulc_001524, wVulc_001527	wVulm_000042, wVulm_000176, wVulm_000328, wVulm_000386, wVulm_000829, wVulm_001460, wVulm_001463	wVulp_000687, wVulp_001056, wVulp_001068, wVulp_001344
OG0000013		JSQ73_000340	WPAU_0352, WPAU_0362, WPAU_0363, WPAU_0649, WPAU_0957, WPAU_0958				J5252_00535, J5252_00880, J5252_01090, J5252_01220, J5252_01225, J5252_03270, J5252_03275, J5252_03970, J5252_07525				ASM33_00770, ASM33_01345, ASM33_01425, ASM33_01430, ASM33_01735, ASM33_01740, ASM33_02005, ASM33_02010, ASM33_02435, ASM33_02440, ASM33_02715, ASM33_02720, ASM33_02745, ASM33_02830, ASM33_02980, ASM33_02985, ASM33_03285, ASM33_03530, ASM33_05330, ASM33_05805, ASM33_05810, ASM33_06825, ASM33_06920, ASM33_06925	M1L25_000404, M1L25_001236				CAI20_03865	GQX67_01345, GQX67_01585, GQX67_04650, GQX67_04655					WRi_001090, WRi_002600, WRi_002670, WRi_003930, WRi_004070, WRi_004390, WRi_004560, WRi_004630, WRi_005920, WRi_005970, WRi_006390, WRi_007660, WRi_009860, WRi_010630, WRi_010670, WRi_010710, WRi_012680, WRi_013180	M1L26_000750, M1L26_001241	JKF54_00070, JKF54_00855, JKF54_03565, JKF54_06125		wVulc_000321, wVulc_000577, wVulc_001009, wVulc_001032, wVulc_001108, wVulc_001242, wVulc_001381, wVulc_001387, wVulc_001447, wVulc_001448, wVulc_001671, wVulc_001672, wVulc_001673	wVulm_000317, wVulm_000579, wVulm_000947, wVulm_000970, wVulm_001047, wVulm_001182, wVulm_001313, wVulm_001319, wVulm_001384, wVulm_001385, wVulm_001613, wVulm_001614	wVulp_000315, wVulp_000546, wVulp_000563, wVulp_001079, wVulp_001272
OG0000014	DEJ70_04855, DEJ70_06445, DEJ70_06715, DEJ70_07015	JSQ73_000400, JSQ73_002905, JSQ73_006335	radC, ykfG_1, ykfG_2	Wbm0171	BBB02_05415	radC, radC, radC	radC, radC, radC, radC, radC	radC	radC, radC, radC, radC, radC, radC, radC, radC, FK497_05330		ASM33_00655, ASM33_00855, ASM33_01105, ASM33_05130, ASM33_05175, ASM33_05570, ASM33_07090, ASM33_07620	radC, radC, radC, radC, radC	radC		radC, radC, EJB00_00040, EJB00_03050	CAI20_04930, CAI20_06365	radC, radC	radC1, radC2, radC3, wNo_02170			WP0276, WP0459, WP1343	radC, radC, WRi_003730, WRi_005870, WRi_010530	radC, radC, radC, radC, radC	radC, radC, radC, radC, JKF54_00360	wTpre_1348, wTpre_1349, wTpre_148	radC, radC, radC, radC, radC	radC, radC, radC, radC, wVulm_001130	radC, radC, radC, radC, wVulp_000133	CCY16_RS06490, CCY16_RS06495
OG0000015	DEJ70_02295, DEJ70_02300, DEJ70_04445, DEJ70_04960	JSQ73_001740, JSQ73_001820, JSQ73_004490	WPAU_0389, WPAU_0510, WPAU_0575, WPAU_1282, WPAU_1283, WPAU_1284		BBB02_03680, BBB02_04420, BBB02_05585	LOK48_01190, LOK48_01570, LOK48_04855	J5252_02680, J5252_03135, J5252_04245, J5252_05320, J5252_05325, J5252_05330	WCLE_004680, WCLE_004740, WCLE_004770	FK497_01125, FK497_01455, FK497_03370	GOY12_RS01790	ASM33_01965, ASM33_01970, ASM33_03685, ASM33_06935, ASM33_06940	M1L25_000211, M1L25_000369	wHa_03050, wHa_04920, wHa_05480, wHa_10720, wHa_10730, wHa_10740	GOY07_01225	EJB00_00555, EJB00_01715, EJB00_02410	CAI20_02265, CAI20_03480, CAI20_03815	GQX67_01725, GQX67_02305, GQX67_03170, GQX67_06255, GQX67_06260	wNo_07100, wNo_08530, wNo_10870	wOo_08460	WOVOC_RS01625	WP0916, WP1197, WP1273	WRi_002930, WRi_004880, WRi_013140, WRi_013150, WRi_013160	M1L26_000085, M1L26_000376	JKF54_04105, JKF54_05275, JKF54_05600	wTpre_1065, wTpre_596	wVulc_000193, wVulc_000225, wVulc_000299, wVulc_000300	wVulm_000191, wVulm_000222, wVulm_000296, wVulm_000297	wVulp_001097, wVulp_001098, wVulp_001169, wVulp_001200	CCY16_RS00490, CCY16_RS02045, CCY16_RS06240
OG0000016	DEJ70_04945	JSQ73_001655, JSQ73_001805, JSQ73_001810, JSQ73_005410	WPAU_0245, WPAU_0537			LOK48_03015, LOK48_04520, LOK48_05825	J5252_02210, J5252_07350	WCLE_001870, WCLE_006900, WCLE_008250	FK497_00720		ASM33_00360, ASM33_00835, ASM33_05505	M1L25_000804	wHa_03390		EJB00_04225	CAI20_01760, CAI20_02130, CAI20_02260, CAI20_03020, CAI20_05520, CAI20_05965, CAI20_06095	GQX67_02670					WRi_007550, WRi_012450	M1L26_000809	JKF54_02410	wTpre_1321, wTpre_1393, wTpre_1395	wVulc_000169, wVulc_000170, wVulc_000171, wVulc_000660, wVulc_000662, wVulc_000663, wVulc_001012, wVulc_001013, wVulc_001014, wVulc_001262, wVulc_001263, wVulc_001265, wVulc_001267, wVulc_001407, wVulc_001408, wVulc_001679, wVulc_001680, wVulc_001681	wVulm_000166, wVulm_000167, wVulm_000168, wVulm_000663, wVulm_000665, wVulm_000666, wVulm_000950, wVulm_000951, wVulm_000952, wVulm_001341, wVulm_001342, wVulm_001620, wVulm_001621, wVulm_001622	wVulp_000100, wVulp_000101, wVulp_000103, wVulp_000525, wVulp_000526, wVulp_000557, wVulp_000558, wVulp_000560, wVulp_000652, wVulp_000653, wVulp_000655, wVulp_000841, wVulp_000843, wVulp_000844	CCY16_RS00655, CCY16_RS00775, CCY16_RS05450, CCY16_RS06590
OG0000017	DEJ70_00935, DEJ70_00985, DEJ70_02075, DEJ70_02170, DEJ70_04200	JSQ73_001255, JSQ73_002425, JSQ73_003570, JSQ73_004380	murE_2, WPAU_0932	Wbm0669	BBB02_03055, BBB02_04935	LOK48_00960, LOK48_03000	J5252_00215, J5252_01240, J5252_01355, J5252_01820, J5252_02085, J5252_02565, J5252_03145, J5252_03245, J5252_05105, J5252_05305, J5252_05385, J5252_05640, J5252_05830, J5252_06375, J5252_06690	WCLE_006000, WCLE_008750	FK497_00605, FK497_04145	GOY12_RS03675		M1L25_000189, M1L25_000572, M1L25_000887, M1L25_000895, M1L25_001155			EJB00_00190, EJB00_02250, EJB00_02630, EJB00_04720, EJB00_04840, EJB00_05425	CAI20_00855, CAI20_02140, CAI20_04045	GQX67_00060, GQX67_00890, GQX67_01615, GQX67_01715, GQX67_02180, GQX67_04185, GQX67_04670, GQX67_04780, GQX67_05185, GQX67_05745, GQX67_05935, GQX67_06195	wNo_05870, wNo_09550			WP0206, WP0860, WP0940	WRi_010960	M1L26_000082, M1L26_000107, M1L26_000539, M1L26_000570, M1L26_000893, M1L26_000901, M1L26_001185	JKF54_01965, JKF54_03995, JKF54_04120, JKF54_05820	wTpre_505, wTpre_918				CCY16_RS01805
OG0000018	DEJ70_00275, DEJ70_00285, DEJ70_00830, DEJ70_01025, DEJ70_01135, DEJ70_01610, DEJ70_01925, DEJ70_02085, DEJ70_02095, DEJ70_02430, DEJ70_02740, DEJ70_02885, DEJ70_02950, DEJ70_03040, DEJ70_03220, DEJ70_03280, DEJ70_03350, DEJ70_03405, DEJ70_03530, DEJ70_03565, DEJ70_03835, DEJ70_03880, DEJ70_03910, DEJ70_04015, DEJ70_04045, DEJ70_04135, DEJ70_04520								FK497_00280, FK497_00305, FK497_00535, FK497_00750, FK497_04220, FK497_05285, FK497_05405, FK497_06600, FK497_06625, FK497_06740, FK497_06920, FK497_06975, FK497_07020, FK497_07135, FK497_07205, FK497_07770				wHa_02240, wHa_04430		EJB00_05745							WRi_000650, WRi_003670, WRi_003740, WRi_006420, WRi_008870		JKF54_00845	wTpre_114, wTpre_115, wTpre_116, wTpre_120, wTpre_1328, wTpre_1329, wTpre_1344, wTpre_1345, wTpre_223, wTpre_241, wTpre_303, wTpre_364, wTpre_365, wTpre_417, wTpre_429, wTpre_492, wTpre_493, wTpre_543, wTpre_550, wTpre_551, wTpre_75, wTpre_76, wTpre_81, wTpre_989	wVulc_001512	wVulm_001448	wVulp_001275
OG0000019	DEJ70_04920, DEJ70_04925	JSQ73_001580, JSQ73_001585	WPAU_0285, WPAU_0287			LOK48_02225, LOK48_02235, LOK48_02245, LOK48_05705, LOK48_05715	J5252_00760, J5252_00770, J5252_03730, J5252_03735, J5252_03745, J5252_04070, J5252_04080, J5252_07370		FK497_00880, FK497_00930, FK497_00935, FK497_00945, FK497_06060, FK497_06070, FK497_06090, FK497_07335		ASM33_00810, ASM33_04920, ASM33_04940, ASM33_04945, ASM33_04970, ASM33_05335, ASM33_05355, ASM33_05370, ASM33_07260, ASM33_07265, ASM33_07280, ASM33_07405, ASM33_07410, ASM33_07415, ASM33_07445, ASM33_07455	M1L25_000094	wHa_03640, wHa_03660		EJB00_04200	CAI20_06230, CAI20_06240		wNo_01340			WP0266, WP0433, WP0436, WP1316, WP1318	WRi_007590	M1L26_000204	JKF54_00300	wTpre_1401	wVulc_000701, wVulc_000702, wVulc_000704, wVulc_000764, wVulc_000765, wVulc_000768, wVulc_001214, wVulc_001217, wVulc_001305	wVulm_000707, wVulm_001153, wVulm_001156, wVulm_001232, wVulm_001234, wVulm_001235	wVulp_000163, wVulp_000165, wVulp_000235
OG0000020		JSQ73_003700, JSQ73_003710	relE, relG_1, relG_2, relG_3, WPAU_0110, WPAU_0657			LOK48_02165, LOK48_04065, LOK48_04070	J5252_00500, J5252_00830, J5252_01500, J5252_01510, J5252_01520, J5252_02280, J5252_02375, J5252_04020, J5252_06155	relE, WCLE_003900, WCLE_003980, WCLE_004410, WCLE_004530, WCLE_007120, WCLE_007970, WCLE_009850	FK497_00055		ASM33_00535, ASM33_07365, ASM33_07515, ASM33_08330	M1L25_000101, M1L25_001052, M1L25_001053	wHa_01100, wHa_02440, wHa_03760			CAI20_00965, CAI20_04970	GQX67_00575, GQX67_00585, GQX67_00595, GQX67_01310, GQX67_01990, GQX67_02915, GQX67_04970	wNo_03760			WP0713, WP0714, WP1330	WRi_001270, WRi_005580, WRi_010240	M1L26_000197, M1L26_001055, M1L26_001056	JKF54_02900, JKF54_02905	wTpre_1170	wVulc_000537, wVulc_001621	wVulm_000538, wVulm_001564	wVulp_000247, wVulp_000425, wVulp_001434
OG0000021	DEJ70_04030, DEJ70_05155	JSQ73_000800, JSQ73_000805, JSQ73_000810, JSQ73_000815, JSQ73_005750	WPAU_0371, WPAU_0698, WPAU_0699	Wbm0274, Wbm0478, Wbm0479	BBB02_04090, BBB02_04225, BBB02_05775	LOK48_00450, LOK48_01780, LOK48_01935, LOK48_05690	J5252_00235, J5252_03225	smc, WCLE_010770	FK497_00095, FK497_01650, FK497_01795		ASM33_00120, ASM33_05535	M1L25_000299, M1L25_000329	wHa_05900, wHa_05910		EJB00_01520, EJB00_03485	CAI20_03140, CAI20_03280, CAI20_05485	GQX67_01635, GQX67_03405, GQX67_03410	wNo_07910, wNo_08160			WP0038, WP1130, WP1159	WRi_004510	M1L26_000305, M1L26_000336	JKF54_05075	wTpre_452, wTpre_640, wTpre_677, wTpre_678, wTpre_679, wTpre_680	wVulc_000188, wVulc_000851, wVulc_001611	wVulm_000186, wVulm_000791, wVulm_001553, wVulm_001554	wVulp_000935, wVulp_001205, wVulp_001444	CCY16_RS04210
OG0000022	DEJ70_06410	JSQ73_002025	WPAU_0325, WPAU_0866, WPAU_0998, WPAU_1014		BBB02_00710, BBB02_05380	LOK48_00170, LOK48_00695, LOK48_01075, LOK48_01215, LOK48_01775, LOK48_01915, LOK48_01940, LOK48_02255, LOK48_02310, LOK48_02375, LOK48_03615, LOK48_04940, LOK48_05600, LOK48_05695, LOK48_06240, LOK48_06325	J5252_01140	WCLE_008420	FK497_03455		ASM33_00075, ASM33_06070, ASM33_06490	M1L25_001134		GOY07_00020, GOY07_00320, GOY07_00840, GOY07_01335, GOY07_01930, GOY07_03120, GOY07_03140, GOY07_03505, GOY07_04040	EJB00_03125, EJB00_04275	CAI20_05120	GQX67_04570				WP0029, WP0158, WP0269, WP0284, WP0285		M1L26_001206	JKF54_01710	wTpre_103	wVulc_000633, wVulc_001414, wVulc_001420	wVulm_000633, wVulm_001350, wVulm_001356	wVulp_000109, wVulp_000125, wVulp_000898
OG0000023		JSQ73_001645	WPAU_0314, WPAU_0315, WPAU_0638, WPAU_0639		BBB02_00560	LOK48_02380	J5252_00575, J5252_00580, J5252_00905, J5252_01460, J5252_03600, J5252_03945	WCLE_002660, WCLE_002670, WCLE_004830, WCLE_007830, WCLE_008270, WCLE_008280, WCLE_008290, WCLE_011710	FK497_05385, FK497_05615, FK497_06220, FK497_06810, FK497_07440, FK497_07675		ASM33_05530	M1L25_001177	wHa_02590, wHa_02600, wHa_03400		EJB00_02105	CAI20_01750, CAI20_06105	GQX67_01390, GQX67_01395, GQX67_03085	wNo_01080, wNo_07360			WP0299, WP0340, WP0413	WRi_005440, WRi_010100, WRi_012460	M1L26_001163	JKF54_01580	wTpre_1397	wVulc_000675, wVulc_000742, wVulc_001247, wVulc_001332	wVulm_000679, wVulm_001187, wVulm_001264	wVulp_000190, wVulp_000264, wVulp_000269
OG0000024		JSQ73_003000	WPAU_0024	Wbm0463	BBB02_00270, BBB02_01275	LOK48_00305, LOK48_02010, LOK48_04735	J5252_05035	argF, WCLE_008300	FK497_04590, FK497_05915, FK497_07180	GOY12_RS00035	ASM33_00355, ASM33_00830, ASM33_00910, ASM33_01275, ASM33_01280, ASM33_03770, ASM33_04820, ASM33_05500, ASM33_06225, ASM33_06290, ASM33_06320, ASM33_07155	M1L25_001003, M1L25_001127	wHa_00230	GOY07_03235	EJB00_03565, EJB00_04880	CAI20_00120, CAI20_05755	GQX67_00130, GQX67_00135	wNo_00530, wNo_02560		WOVOC_RS00115, WOVOC_RS00120	WP0068, WP0552, WP1292	WRi_000250, WRi_006810	M1L26_001006, M1L26_001213	JKF54_00975, JKF54_02190	wTpre_1377, wTpre_325	wVulc_000367, wVulc_001631	wVulm_000364, wVulm_001574	wVulp_001364, wVulp_001424	CCY16_RS05060
OG0000025	DEJ70_01265, DEJ70_01565	JSQ73_003270, JSQ73_003440	virB4_1, virB4_2	Wbm0750, Wbm0797	BBB02_01530, BBB02_01705	LOK48_04320, LOK48_04485	J5252_05870, J5252_06705	virB4, virB4	FK497_04290, FK497_04505	GOY12_RS00495, GOY12_RS03135	ASM33_03125, ASM33_03645	M1L25_000811, M1L25_000918	wHa_07400, wHa_09790	GOY07_03020, GOY07_03525	EJB00_05130, EJB00_05295	CAI20_00370, CAI20_00540	GQX67_04170, GQX67_05705	wNo_03000, wNo_03320	wOo_01300, wOo_02790	WOVOC_RS02995, WOVOC_RS03525	WP0603, WP0636	virB4, WRi_011480	M1L26_000816, M1L26_000921	JKF54_02445, JKF54_02615	wTpre_1277, wTpre_1314	wVulc_000996, wVulc_001509	wVulm_000934, wVulm_001445	wVulp_000795, wVulp_001268	CCY16_RS02760, CCY16_RS03135
OG0000026	DEJ70_03145, DEJ70_04455	dnaK, JSQ73_001730	dnaK, hscA	Wbm0495, Wbm0759	BBB02_04835, BBB02_05575	dnaK, LOK48_01180	dnaK, hscA	dnaK, hscA	dnaK, hscA	dnaK, hscA	ASM33_03155, ASM33_04590	dnaK, M1L25_000703	dnaK, hscA	dnaK, hscA	dnaK, EJB00_02400	CAI20_03805, CAI20_04255	dnaK, hscA	dnaK, hscA	wOo_03040, wOo_09020	dnaK, hscA	dnaK, hscA	dnaK, hscA	dnaK, M1L26_000441	dnaK, JKF54_05590	dnaK, wTpre_483	dnaK, wVulc_000195	dnaK, wVulm_000193	dnaK, wVulp_001198	dnaK, hscA
OG0000027	DEJ70_00075, DEJ70_00945, DEJ70_01860, DEJ70_03315, DEJ70_03905, DEJ70_04160, DEJ70_04185, DEJ70_05515, DEJ70_05980		WPAU_0056, WPAU_0120, WPAU_0145, WPAU_0152, WPAU_0171, WPAU_0194, WPAU_0232, WPAU_0244, WPAU_0326, WPAU_0381, WPAU_0406, WPAU_0538, WPAU_0572, WPAU_0865, WPAU_1128			LOK48_01980	J5252_00960, J5252_01795, J5252_02810, J5252_03050, J5252_03180, J5252_04230, J5252_04800, J5252_06105				ASM33_05560, ASM33_08475						GQX67_00295, GQX67_00380, GQX67_00525, GQX67_00865, GQX67_01450, GQX67_01680, GQX67_01815, GQX67_02500, GQX67_02675, GQX67_03155, GQX67_04270, GQX67_04920	wNo_11270						JKF54_01090		wVulc_000653, wVulc_001164	wVulm_000655, wVulm_000670	wVulp_000304, wVulp_000661
OG0000028	DEJ70_00825, DEJ70_00960, DEJ70_01555, DEJ70_02090, DEJ70_02220, DEJ70_02545, DEJ70_02820, DEJ70_03985, DEJ70_04070, DEJ70_06060, DEJ70_06155		WPAU_0044, WPAU_0711, WPAU_0712, WPAU_0975, WPAU_0999														GQX67_04380, GQX67_04385				WP0262	WRi_001080, WRi_001870, WRi_001950, WRi_002250, WRi_002290, WRi_002470, WRi_002940, WRi_003650, WRi_005290, WRi_005710, WRi_005940, WRi_006300, WRi_006760, WRi_006770, WRi_007780, WRi_008690, WRi_009640, WRi_010370, WRi_011030, WRi_011630, WRi_011680, WRi_013450				wVulc_000116, wVulc_000117, wVulc_001176, wVulc_001231	wVulm_000116, wVulm_000448, wVulm_001116, wVulm_001170	wVulp_000096, wVulp_000582, wVulp_000819	CCY16_RS05830, CCY16_RS06160, CCY16_RS06380
OG0000029	DEJ70_03875	JSQ73_000120, JSQ73_001110	WPAU_0756	Wbm0563, Wbm0564, Wbm0565	BBB02_00105, BBB02_04820, BBB02_05455	LOK48_00095, LOK48_00690, LOK48_00700, LOK48_01080	J5252_07190	WCLE_002710, WCLE_006120	FK497_00360		ASM33_03740, ASM33_06245	M1L25_000475, M1L25_000633	wHa_06390		EJB00_03195, EJB00_03755	CAI20_04295, CAI20_04640	GQX67_03685, GQX67_03690	wNo_00190			WP0110, WP0112	WRi_007240	M1L26_000509, M1L26_000667	JKF54_00670, JKF54_01220	wTpre_233, wTpre_234, wTpre_235, wTpre_255, wTpre_386, wTpre_387, wTpre_388, wTpre_389, wTpre_431	wVulc_000121, wVulc_000355, wVulc_000356	wVulm_000120, wVulm_000353	wVulp_000578, wVulp_001374	CCY16_RS00115, CCY16_RS00120
OG0000030	tuf, tuf		tufA_1, tufA_2	Wbm0343, Wbm0653	BBB02_01330, BBB02_04255	tuf	tuf, tuf	tuf, tuf	tuf, tuf	tuf, tuf	tuf, tuf	tuf, tuf	tuf1, tuf2	tuf	tuf, tuf	CAI20_00170, CAI20_03315	tuf, tuf	tuf1, tuf2	wOo_01560, wOo_10510	tuf, tuf	tuf, tuf	tuf, WRi_000150	tuf, tuf	tuf, tuf	tuf, tuf	tuf, tuf	tuf, tuf	tuf, tuf	CCY16_RS00325, CCY16_RS06770
OG0000031	DEJ70_02255, DEJ70_06530, DEJ70_06600	JSQ73_004450, JSQ73_006395	proP_1, proP_2	Wbm0011	BBB02_03125, BBB02_05170	LOK48_02930, LOK48_06440	J5252_01735, J5252_02405	proP, proP	FK497_00190, FK497_03420	GOY12_RS02985	ASM33_06115, ASM33_06140	M1L25_000203, M1L25_000440	wHa_00830, wHa_04120	GOY07_02390	EJB00_00115, EJB00_02855	CAI20_02220, CAI20_04895	GQX67_00805, GQX67_02020	wNo_06000, wNo_10000	wOo_02230	WOVOC_RS03345	WP0385, WP0926	WRi_000860, WRi_003270	M1L26_000093, M1L26_000702	JKF54_00500, JKF54_04065	wTpre_1076, wTpre_165	wVulc_000326, wVulc_001469	wVulm_000322, wVulm_001406	wVulp_001074, wVulp_001229	CCY16_RS01290, CCY16_RS06260
OG0000032	DEJ70_03770	JSQ73_001300, JSQ73_001305, JSQ73_001310, JSQ73_001315, JSQ73_001320, JSQ73_001325, JSQ73_001330	WPAU_0089, WPAU_0562, WPAU_0565, WPAU_0629	Wbm0607, Wbm0702		LOK48_00200, LOK48_06130	J5252_00640, J5252_00645, J5252_01630, J5252_02230	WCLE_006240, WCLE_010880, WCLE_012260, WCLE_012290	FK497_03915, FK497_05315	GOY12_RS03085	ASM33_00920		wHa_00630, wHa_04340		EJB00_03430, EJB00_03435, EJB00_03440, EJB00_03450, EJB00_03455	CAI20_04565	GQX67_00700, GQX67_02635, GQX67_02640, GQX67_02650	wNo_01030, wNo_10640			WP0292, WP0407, WP0462	WRi_001060				wVulc_001274			CCY16_RS01960, CCY16_RS01965, CCY16_RS01970, CCY16_RS01975, CCY16_RS04055, CCY16_RS05955, CCY16_RS05960
OG0000033	DEJ70_04735, DEJ70_07060	JSQ73_002545, JSQ73_005875	WPAU_0443, WPAU_0678	Wbm0203	BBB02_01030, BBB02_04550	LOK48_01450	J5252_00030, J5252_00410, J5252_02355	msbA	FK497_01340	GOY12_RS01825	ASM33_00735, ASM33_07835, ASM33_07890	M1L25_000088, M1L25_000747	wHa_02110, wHa_04550	GOY07_01665	EJB00_01835, EJB00_04590	CAI20_01680, CAI20_03595, CAI20_05310	GQX67_01970, GQX67_02990	wNo_02050, wNo_08750	wOo_08600	WOVOC_RS01665	WP1223	WRi_003890, WRi_004660, WRi_005780, WRi_010440	M1L26_000210, M1L26_000397	JKF54_00035, JKF54_01055, JKF54_05370	wTpre_565	wVulc_000428	wVulm_000428	wVulp_000078	CCY16_RS01200, CCY16_RS03180, CCY16_RS05490, CCY16_RS05965, CCY16_RS05970
OG0000034	DEJ70_02495, DEJ70_02500, DEJ70_02510	ftsH	ftsH_1, ftsH_2, ftsH_3	Wbm0150	BBB02_02340, BBB02_03970	ftsH, LOK48_02875, LOK48_05300	ftsH, J5252_02670	ftsH	FK497_03470, FK497_04990, FK497_06275	ftsH	ASM33_01980	ftsH, M1L25_001191	ftsH, wHa_03070	hflB	EJB00_05855	CAI20_00830, CAI20_01355	hflB, GQX67_02295	ftsH	wOo_05700	ftsH	ftsH, WP0689, WP1049	ftsH, WRi_002910	ftsH, M1L26_001149	ftsH, JKF54_04545	hflB	ftsH, wVulc_001480, wVulc_001481	ftsH, wVulm_001417	ftsH, wVulp_001240, wVulp_001525	ftsH
OG0000035	clpA, clpB	clpB, JSQ73_002845	clpA, clpB	Wbm0181	clpA, BBB02_00450	clpB, LOK48_05450	clpB, J5252_05560	clpB	clpB, FK497_02025	clpB	clpA	clpB, M1L25_000256	clpA, wHa_01850	clpB, GOY07_02535	clpB, EJB00_01125	clpA, CAI20_05225	clpB, GQX67_06020	clpA, clpB	wOo_06990	clpB, WOVOC_RS04715, WOVOC_RS04720	clpA, clpB	clpA, WRi_002130	clpB, M1L26_000261	clpB, JKF54_04705	clpB, wTpre_735	clpB, wVulc_001086	clpB, wVulm_001025	clpB, wVulp_000347	clpB
OG0000036		JSQ73_001625, JSQ73_006455	WPAU_0309, WPAU_0643		BBB02_00580, BBB02_03765	LOK48_02355, LOK48_02440	J5252_00560, J5252_00885, J5252_03620, J5252_03965, J5252_07460		FK497_00790, FK497_05350, FK497_05850, FK497_06185, FK497_07420, FK497_07650		ASM33_04835, ASM33_05470, ASM33_07170, ASM33_07315	M1L25_001173	wHa_02560, wHa_03440		EJB00_02085, EJB00_02905	CAI20_01730, CAI20_05030, CAI20_06125	GQX67_01375, GQX67_03105	wNo_07320, wNo_10100			WP0244, WP0303, WP0334, WP0417	WRi_005480, WRi_007090, WRi_010140, WRi_012490	M1L26_001167			wVulc_000679, wVulc_000746, wVulc_001243, wVulc_001328	wVulm_000683, wVulm_001183, wVulm_001260	wVulp_000186, wVulp_000260
OG0000037		JSQ73_001760	WPAU_0971, WPAU_0972, WPAU_0973, WPAU_1008, WPAU_1009, WPAU_1010, WPAU_1289, WPAU_1290		BBB02_00675, BBB02_01095, BBB02_02645, BBB02_03715, BBB02_04895, BBB02_05755		J5252_03800	WCLE_003880, WCLE_003890	FK497_00770, FK497_00845, FK497_00885, FK497_01005, FK497_02615, FK497_05370, FK497_05475, FK497_06005, FK497_06165, FK497_06205, FK497_07030, FK497_07220, FK497_07300, FK497_07585			M1L25_000996	wHa_00350		EJB00_00060, EJB00_00590, EJB00_02590, EJB00_03985, EJB00_04660			wNo_02190, wNo_05150, wNo_07170			WP0440, WP1209, WP1347		M1L26_000999	JKF54_00950, JKF54_02155	wTpre_370, wTpre_371, wTpre_83, wTpre_84
OG0000038	DEJ70_00070, DEJ70_00480, DEJ70_00940, DEJ70_03320, DEJ70_04165, DEJ70_04180, DEJ70_05520, DEJ70_05985		WPAU_0053, WPAU_0155, WPAU_0174, WPAU_0329, WPAU_0384, WPAU_0409, WPAU_1131				J5252_00975, J5252_01810, J5252_02190, J5252_02825, J5252_03035, J5252_03165, J5252_03560, J5252_04215, J5252_04815, J5252_04900, J5252_06090, J5252_06615		FK497_05755						EJB00_03910		GQX67_00280, GQX67_00365, GQX67_00540, GQX67_00880, GQX67_01465, GQX67_01695, GQX67_01830, GQX67_02515, GQX67_02690, GQX67_03140, GQX67_04255, GQX67_04905				WP1231			JKF54_01100		wVulc_000601, wVulc_000652, wVulc_001685	wVulm_000602, wVulm_000652, wVulm_001626	wVulp_000394, wVulp_000663
OG0000039	DEJ70_01175, DEJ70_01180	JSQ73_003750, JSQ73_003755	adiC	Wbm0044, Wbm0045	BBB02_01990, BBB02_01995	LOK48_04020, LOK48_04025	J5252_01230	potE, potE	FK497_03570, FK497_03575	GOY12_RS03350, GOY12_RS03355	ASM33_00445	M1L25_001061, M1L25_001062	wHa_08000	GOY07_00050, GOY07_00055	EJB00_05600, EJB00_05605	CAI20_01005, CAI20_01010	GQX67_04660	wNo_03850, wNo_03860	wOo_03520, wOo_03530	WOVOC_RS03810	WP0722, WP0723	WRi_008970	M1L26_001064, M1L26_001065	JKF54_02945, JKF54_02950	wTpre_1178, wTpre_1179	wVulc_000143, wVulc_000144	wVulm_000141, wVulm_000142	wVulp_001003, wVulp_001004	CCY16_RS01630, CCY16_RS01635
OG0000040	DEJ70_03185, DEJ70_05800	JSQ73_001180, JSQ73_001185, JSQ73_004955	WPAU_0811	Wbm0065, Wbm0640	BBB02_04875	LOK48_00615, LOK48_05305	J5252_06890	WCLE_003210, WCLE_008720	FK497_06640	GOY12_RS03480	ASM33_02155, ASM33_03595, ASM33_06550, ASM33_07755	M1L25_000648, M1L25_000770, M1L25_000771, M1L25_001192	wHa_06900		EJB00_04025	CAI20_02700, CAI20_04215	GQX67_03975	wNo_09420			WP0131, WP1050	WRi_007840	M1L26_000494, M1L26_000775, M1L26_000776, M1L26_001148	JKF54_01295, JKF54_04550	wTpre_406, wTpre_992, wTpre_993	wVulc_001132, wVulc_001424	wVulm_001071, wVulm_001361	wVulp_000120, wVulp_000490	CCY16_RS03235, CCY16_RS06555, CCY16_RS06560
OG0000041	DEJ70_03705, DEJ70_03710	JSQ73_000250	WPAU_0085, WPAU_0086	Wbm0679	BBB02_00225, BBB02_00230	LOK48_00255, LOK48_00260	J5252_01645, J5252_01650	exoD	FK497_05660, FK497_05875, FK497_06255, FK497_06835, FK497_07125, FK497_07230, FK497_07475, FK497_07710	GOY12_RS00670, GOY12_RS00675	ASM33_06400	M1L25_000495, M1L25_000496	wHa_00660, wHa_00670	GOY07_01450	EJB00_03620	CAI20_04500, CAI20_04505	GQX67_00715, GQX67_00720	wNo_00460		WOVOC_RS02795	WP0075, WP0076	WRi_001020, WRi_001030	M1L26_000647, M1L26_000648	JKF54_00795, JKF54_00800, JKF54_06090	wTpre_269, wTpre_270	wVulc_000278	wVulm_000275	wVulp_001118	CCY16_RS02460
OG0000042	DEJ70_04010	JSQ73_000160, JSQ73_000830, JSQ73_000840, JSQ73_000845	WPAU_0368	Wbm0193, Wbm0198	BBB02_00370	LOK48_00145, LOK48_00150, LOK48_00465	J5252_03240		FK497_00110	GOY12_RS03750	ASM33_05900, ASM33_06330	M1L25_000620, M1L25_000673	wHa_05090	GOY07_01620	EJB00_03255	CAI20_04600, CAI20_05470	GQX67_01620	wNo_00270, wNo_00280, wNo_00730			WP0035, WP0098	WRi_004540	M1L26_000469, M1L26_000522	JKF54_00705, JKF54_01420	wTpre_243, wTpre_244, wTpre_245, wTpre_246, wTpre_247, wTpre_450	wVulc_000099, wVulc_000848	wVulm_000099, wVulm_000788	wVulp_000938, wVulp_001290	CCY16_RS05115, CCY16_RS05120, CCY16_RS05250, CCY16_RS05730
OG0000043		JSQ73_000445, JSQ73_000450, JSQ73_000455	WPAU_0041			LOK48_06265, LOK48_06270		RB787, WCLE_002300, WCLE_008430, WCLE_011090	FK497_00155, FK497_00230, FK497_00240, FK497_02100, FK497_02200, FK497_03075, FK497_03210, FK497_03610, FK497_04315, FK497_07185		ASM33_00070, ASM33_00550, ASM33_00760, ASM33_00780, ASM33_01170, ASM33_01335, ASM33_01355, ASM33_01935, ASM33_01945, ASM33_01995, ASM33_03200, ASM33_03520, ASM33_03540, ASM33_04765, ASM33_05015, ASM33_05140, ASM33_05715, ASM33_06075, ASM33_06335, ASM33_06495	M1L25_000515				CAI20_05090						WRi_000400	M1L26_000628	JKF54_06070		wVulc_000437	wVulm_000437	wVulp_000805, wVulp_000806, wVulp_000991, wVulp_000992
OG0000044		JSQ73_001530	WPAU_0302, WPAU_0652		BBB02_00615, BBB02_05205	LOK48_02320, LOK48_06340	J5252_00520, J5252_03655, J5252_04005, J5252_07425		FK497_00825, FK497_05560, FK497_05815, FK497_06145, FK497_07385, FK497_07615		ASM33_05435, ASM33_07205, ASM33_07350	M1L25_001166	wHa_02480, wHa_03520		EJB00_02895	CAI20_04985, CAI20_06160	GQX67_01330, GQX67_02930	wNo_01200, wNo_10080			WP0251, WP0310, WP0327, WP0425, WP1302	WRi_005550, WRi_007160, WRi_010210, WRi_012610	M1L26_001174	JKF54_00055, JKF54_01125		wVulc_000688, wVulc_000753, wVulc_001233, wVulc_001320	wVulm_000693, wVulm_001172, wVulm_001251	wVulp_000178, wVulp_000250
OG0000045		JSQ73_006450	WPAU_0308, WPAU_0644		BBB02_00585, BBB02_03760	LOK48_02350, LOK48_02430	J5252_00555, J5252_00875, J5252_03625, J5252_03975, J5252_07455		FK497_00795, FK497_05345, FK497_05845, FK497_06180, FK497_07645		ASM33_04840, ASM33_05465, ASM33_07175, ASM33_07320	M1L25_001172	wHa_02550, wHa_03450		EJB00_02080	CAI20_01725, CAI20_06130	GQX67_01370, GQX67_03110	wNo_01140, wNo_07310			WP0245, WP0304, WP0333, WP0418, WP1296	WRi_005490, WRi_007100, WRi_010150	M1L26_001168			wVulc_000680, wVulc_000747, wVulc_001241, wVulc_001327, wVulc_001443	wVulm_000684, wVulm_001181, wVulm_001259, wVulm_001380	wVulp_000185, wVulp_000256
OG0000046	DEJ70_02285	JSQ73_000325, JSQ73_004480	WPAU_0209	Wbm0265, Wbm0404	BBB02_05470	LOK48_02030, LOK48_02405, LOK48_02900	J5252_02050	WCLE_007440, WCLE_009600	FK497_03390, FK497_05665, FK497_06840, FK497_07480						EJB00_03210	CAI20_02250, CAI20_05060, CAI20_05345, CAI20_05555, CAI20_05650, CAI20_05685		wNo_10610			WP0920	WRi_002220		JKF54_04095	wTpre_1067, wTpre_1068, wTpre_1069, wTpre_1070, wTpre_117, wTpre_1422	wVulc_000308, wVulc_000670, wVulc_000810, wVulc_000811, wVulc_001253, wVulc_001531	wVulm_000305, wVulm_000674, wVulm_000749, wVulm_001193, wVulm_001467, wVulm_001468	wVulp_000195, wVulp_000975, wVulp_001090, wVulp_001284
OG0000047	mutL, mutL	mutL	mutL_1, mutL_2	Wbm0396	BBB02_01075, BBB02_03185	mutL	mutL	mutL	mutL, mutL		ASM33_04370	mutL, mutL, mutL, mutL	mutL1, mutL2	mutL	mutL, mutL	CAI20_00005, CAI20_01715, CAI20_02730, CAI20_05250, CAI20_06375	mutL, mutL	mutL1, mutL2	wOo_01730	mutL	mutL, mutL	mutL	mutL, mutL, mutL, mutL	mutL, mutL	mutL, wTpre_1413, wTpre_1414, wTpre_1415	mutL		mutL	mutL
OG0000048	DEJ70_06650	JSQ73_001520	WPAU_0304, WPAU_0648, WPAU_0650		BBB02_00605, BBB02_03740	LOK48_02330, LOK48_06350	J5252_00530, J5252_00855, J5252_03645, J5252_03995, J5252_07435		FK497_00815, FK497_05570, FK497_05825, FK497_06155, FK497_07395, FK497_07625		ASM33_05445, ASM33_07195, ASM33_07340	M1L25_001168			EJB00_02060	CAI20_04995, CAI20_06150	GQX67_01340, GQX67_01350, GQX67_02940	wNo_01180, wNo_07270			WP0249, WP0308, WP0329, WP0422, WP1300	WRi_005530, WRi_007140, WRi_010190, WRi_012590	M1L26_001172	JKF54_00065, JKF54_01115		wVulc_000684, wVulc_001323	wVulm_000688, wVulm_001255	wVulp_000181, wVulp_000252
OG0000049	DEJ70_00815, DEJ70_02875	JSQ73_003695	WPAU_0108, WPAU_0109, WPAU_0111, WPAU_0658, WPAU_1117			LOK48_04075	J5252_00495, J5252_00825, J5252_01505, J5252_01515, J5252_01525, J5252_02285, J5252_06160	WCLE_003910, WCLE_003960, WCLE_003970, WCLE_004400, WCLE_004520, WCLE_004540, WCLE_007960	FK497_00050		ASM33_07065	M1L25_000425, M1L25_001051	wHa_01090, wHa_02430, wHa_08480	GOY07_02585		CAI20_00960	GQX67_00580, GQX67_00590, GQX67_00600, GQX67_01305, GQX67_04975				WP0712	WRi_001260, WRi_009710	M1L26_000717, M1L26_001054	JKF54_00420, JKF54_02895		wVulc_000536, wVulc_001622	wVulm_000537, wVulm_001565	wVulp_001433
OG0000050			WPAU_0303, WPAU_0651		BBB02_00610, BBB02_05210	LOK48_02325, LOK48_06345	J5252_00525, J5252_00850, J5252_03650, J5252_04000, J5252_07430		FK497_00820, FK497_05565, FK497_05820, FK497_06150, FK497_07390, FK497_07620		ASM33_05440, ASM33_07200, ASM33_07345	M1L25_001167	wHa_02490, wHa_03510		EJB00_02900	CAI20_04990, CAI20_06155	GQX67_01335, GQX67_02935	wNo_01190			WP0250, WP0309, WP0328, WP0424, WP1301	WRi_005540, WRi_007150, WRi_010200, WRi_012600	M1L26_001173	JKF54_00060, JKF54_01120		wVulc_000687, wVulc_000752, wVulc_001234, wVulc_001321	wVulm_001173, wVulm_001252	wVulp_000179, wVulp_000251
OG0000051	DEJ70_00485, DEJ70_03925		WPAU_0055, WPAU_0153, WPAU_0172, WPAU_0327, WPAU_0382, WPAU_0407, WPAU_0539, WPAU_0571, WPAU_1129				J5252_00965, J5252_01800, J5252_02130, J5252_02200, J5252_02815, J5252_03045, J5252_03175, J5252_03550, J5252_04225, J5252_04765, J5252_04805, J5252_04890, J5252_06100, J5252_06605								EJB00_03920		GQX67_00290, GQX67_00375, GQX67_00410, GQX67_00530, GQX67_00870, GQX67_00990, GQX67_01215, GQX67_01455, GQX67_01685, GQX67_01820, GQX67_02505, GQX67_02680, GQX67_03150, GQX67_04265, GQX67_04915							JKF54_01095		wVulc_001684	wVulm_000654, wVulm_001625	wVulp_000395, wVulp_000662, wVulp_001280
OG0000052			WPAU_0307, WPAU_0645		BBB02_00590, BBB02_03755	LOK48_02345	J5252_00550, J5252_00870, J5252_03630, J5252_03980		FK497_00800, FK497_05340, FK497_05840, FK497_06175, FK497_07410, FK497_07640		ASM33_04845, ASM33_05460, ASM33_07180, ASM33_07325	M1L25_001171	wHa_02540, wHa_03460		EJB00_02075	CAI20_06135	GQX67_03115	wNo_01150, wNo_07300			WP0246, WP0305, WP0332, WP0419, WP1297	WRi_005500, WRi_007110, WRi_010160, WRi_012540	M1L26_001169			wVulc_000681, wVulc_000748, wVulc_001239, wVulc_001326, wVulc_001445	wVulm_000685, wVulm_001179, wVulm_001258, wVulm_001382	wVulp_000184, wVulp_000255
OG0000053	DEJ70_01225, DEJ70_02870, DEJ70_03995	JSQ73_000305, JSQ73_004730	WPAU_0887	Wbm0253	BBB02_00280, BBB02_02840	LOK48_00315, LOK48_00490, LOK48_05090	J5252_04625	WCLE_011240	FK497_00030, FK497_02435, FK497_05240	GOY12_RS00105	ASM33_02710	M1L25_000163	wHa_09300		EJB00_00780	CAI20_02490, CAI20_04090, CAI20_05740	GQX67_05425	wNo_05470	wOo_04690	WOVOC_RS00195	WP0031, WP0065, WP0868		M1L26_000133	JKF54_04330	wTpre_1006, wTpre_328, wTpre_329	wVulc_000023, wVulc_000024, wVulc_001022	wVulm_000023, wVulm_000024, wVulm_000960	wVulp_000022, wVulp_000023, wVulp_000645	CCY16_RS01480
OG0000054	DEJ70_05760	JSQ73_005170	WPAU_1067, WPAU_1299	Wbm0386, Wbm0498	BBB02_03200	LOK48_05340	J5252_03300, J5252_05245	WCLE_003160, WCLE_009320	FK497_02140	GOY12_RS01990, GOY12_RS02835	ASM33_00610, ASM33_02160, ASM33_04360, ASM33_05085, ASM33_05205, ASM33_05700, ASM33_07575	M1L25_000233	wHa_07830, wHa_10870	GOY07_02090, GOY07_02465	EJB00_01005	CAI20_02740	GQX67_04535, GQX67_06325	wNo_06160	wOo_01750, wOo_09050	WOVOC_RS01840, WOVOC_RS03180	WP1058	WRi_008830, WRi_013330	M1L26_000238	JKF54_04590	wTpre_762	wVulc_001124	wVulm_001063	wVulp_000499	CCY16_RS01725, CCY16_RS02155
OG0000055	DEJ70_05830	JSQ73_002590	WPAU_0266	Wbm0287	BBB02_05285	LOK48_02135, LOK48_05795	J5252_00680, J5252_03835, J5252_04155, J5252_07545	WCLE_007000, WCLE_007730, WCLE_009820	FK497_05965, FK497_06725, FK497_07545		ASM33_00575, ASM33_05060, ASM33_05240, ASM33_05245, ASM33_05675, ASM33_07545	M1L25_000107	wHa_03820		EJB00_02985	CAI20_06325	GQX67_02760	wNo_10260			WP0452, WP1337	WRi_006900	M1L26_000191	JKF54_00220	wTpre_1403, wTpre_1404, wTpre_558, wTpre_559	wVulc_000720, wVulc_000787, wVulc_001198, wVulc_001287	wVulm_000726, wVulm_001137, wVulm_001216	wVulp_000147, wVulp_000213
OG0000056			WPAU_0296, WPAU_0660		BBB02_00635, BBB02_04720	LOK48_02290, LOK48_06310	J5252_00485, J5252_00820, J5252_03670, J5252_04030, J5252_07410		FK497_00850, FK497_00890, FK497_05545, FK497_05795, FK497_06125, FK497_07370, FK497_07600		ASM33_05415, ASM33_07225, ASM33_07375		wHa_02410			CAI20_04960, CAI20_06180	GQX67_01295, GQX67_02905	wNo_01230, wNo_09090			WP0254, WP0313, WP0324, WP1306, WP1362	WRi_005600, WRi_007200, WRi_010260, WRi_012660		JKF54_01145		gpW, gpW, gpW, gpW	gpW, gpW, gpW	gpW, gpW
OG0000057	DEJ70_01300, DEJ70_01620, DEJ70_01995, DEJ70_02120, DEJ70_02775, DEJ70_02890, DEJ70_03100, DEJ70_04085, DEJ70_06050, DEJ70_06700, DEJ70_06985					LOK48_02425, LOK48_02460, LOK48_05935					ASM33_00050, ASM33_00765, ASM33_01130, ASM33_01235, ASM33_01255, ASM33_01350, ASM33_02360, ASM33_02445, ASM33_02525, ASM33_02725, ASM33_03090, ASM33_03115, ASM33_03395, ASM33_03525, ASM33_04400, ASM33_04570, ASM33_06080, ASM33_06310, ASM33_06700, ASM33_07990	M1L25_000406, M1L25_000517, M1L25_000848				CAI20_06335							M1L26_000626, M1L26_000721, M1L26_000736, M1L26_000752, M1L26_000854			wVulc_000497	wVulm_000498	wVulp_000882
OG0000058			WPAU_0306, WPAU_0646		BBB02_00595, BBB02_03750	LOK48_02340, LOK48_06360	J5252_00545, J5252_00865, J5252_03635, J5252_03985		FK497_00805, FK497_05580, FK497_05835, FK497_06170, FK497_07405, FK497_07635		ASM33_05455, ASM33_07185, ASM33_07330	M1L25_001170	wHa_02530, wHa_03470		EJB00_02070	CAI20_06140	GQX67_01360, GQX67_03120	wNo_01160, wNo_07290			WP0247, WP0306, WP0331, WP0420, WP1298	WRi_005510, WRi_007120, WRi_010170	M1L26_001170			wVulc_000682, wVulc_000749, wVulc_001238, wVulc_001325	wVulm_000686, wVulm_001178, wVulm_001257	wVulp_000183, wVulp_000254
OG0000059			hin_1, hin_2			LOK48_02020, LOK48_02390, LOK48_05940	J5252_00590, J5252_00915, J5252_03590, J5252_03935		FK497_05625, FK497_06230, FK497_06820, FK497_07450, FK497_07685		ASM33_00370, ASM33_00845, ASM33_00850, ASM33_04805, ASM33_05515, ASM33_07140		wHa_02620			CAI20_05640, CAI20_05695	GQX67_01405, GQX67_03075	wNo_01060			WP0297, WP0342, WP0396, WP0411	WRi_005400, WRi_010060		JKF54_01590	wTpre_1424, wTpre_1425, wTpre_1426	wVulc_000673, wVulc_000740, wVulc_001249, wVulc_001334	wVulm_000677, wVulm_001189, wVulm_001266	wVulp_000192, wVulp_000266, wVulp_000271
OG0000060	DEJ70_03575, DEJ70_04205	JSQ73_000735, JSQ73_006270	murC	Wbm0118	BBB02_00325, BBB02_00540, BBB02_04930	LOK48_00400, LOK48_00965	murC	murC	FK497_00610, FK497_06365	GOY12_RS03590	ASM33_04380	M1L25_000571, M1L25_000686	murC	murC	EJB00_02625, EJB00_03520	CAI20_04040, CAI20_05575	murC	wNo_00620, wNo_09540	wOo_04220	WOVOC_RS04060	WP0207	WRi_002500	M1L26_000456, M1L26_000571	JKF54_01485, JKF54_05815	wTpre_467, wTpre_506	wVulc_000076, wVulc_001696	wVulm_000076, wVulm_001637	wVulp_001313, wVulp_001523	murC
OG0000061	DEJ70_05320, DEJ70_07035	JSQ73_002570, JSQ73_005640	glmU_1, glmU_2	Wbm0088	BBB02_01055, BBB02_04120	LOK48_01900	glmU, J5252_00435	glmU	FK497_01765	GOY12_RS02905	glmU, ASM33_00790	M1L25_000093, M1L25_000305	glmU, wHa_02160	GOY07_02480	EJB00_01410, EJB00_04615	CAI20_01705, CAI20_03170	GQX67_00635, GQX67_02965	glmU, wNo_02100		WOVOC_RS04805, WOVOC_RS04810	glmU	glmU, WRi_005730, WRi_010390	M1L26_000205, M1L26_000312	JKF54_01080, JKF54_04960	wTpre_668	wVulc_001451	wVulm_001388	wVulp_001211	CCY16_RS03750
OG0000062			WPAU_0054, WPAU_0119, WPAU_0154, WPAU_0173, WPAU_0243, WPAU_0328, WPAU_0383, WPAU_0408, WPAU_0540, WPAU_0570, WPAU_0864, WPAU_1130			LOK48_01975	J5252_00970, J5252_01805, J5252_01915, J5252_02140, J5252_02195, J5252_02820, J5252_03040, J5252_03170, J5252_03555, J5252_04220, J5252_04775, J5252_04810, J5252_04895, J5252_06095, J5252_06610								EJB00_03915		GQX67_00285, GQX67_00370, GQX67_00405, GQX67_00535, GQX67_00875, GQX67_00985, GQX67_01220, GQX67_01460, GQX67_01690, GQX67_01825, GQX67_02510, GQX67_02685, GQX67_03145, GQX67_04260, GQX67_04910										wVulm_000653
OG0000063	DEJ70_00310, DEJ70_03525	JSQ73_000970, JSQ73_004770	WPAU_0230, WPAU_0897	Wbm0109	BBB02_05010	LOK48_00865, LOK48_05135	J5252_01935, J5252_04555	aroK	FK497_00515	GOY12_RS03100	ASM33_03555, ASM33_04440	M1L25_000112, M1L25_000589	wHa_01970, wHa_09360	GOY07_01005	EJB00_00960, EJB00_02715	CAI20_02530, CAI20_04460, CAI20_05405	GQX67_01005, GQX67_05465	wNo_09710			WP0186, WP0858	WRi_002010, WRi_012910	M1L26_000186, M1L26_000554	JKF54_04375	wTpre_358, wTpre_815	wVulc_001582	wVulm_001503, wVulm_001525	wVulp_001470	CCY16_RS04025
OG0000064	DEJ70_04890	JSQ73_001550	WPAU_0293, WPAU_0663		BBB02_00650, BBB02_04705	LOK48_01965, LOK48_02275	J5252_00475, J5252_00805, J5252_03685, J5252_04045, J5252_07395		FK497_05530, FK497_05780, FK497_06110		ASM33_05400, ASM33_07240, ASM33_07390		wHa_02390, wHa_03580			CAI20_06195	GQX67_01285, GQX67_02890	wNo_01260, wNo_09060			WP0257, WP0316, WP1309	WRi_005630, WRi_007640, WRi_010290		JKF54_01160		wVulc_000694, wVulc_000759, wVulc_000815, wVulc_001224, wVulc_001312	wVulm_000700, wVulm_000753, wVulm_001163	wVulp_000172, wVulp_000242, wVulp_000972
OG0000065	DEJ70_04895	JSQ73_002945	WPAU_0290, WPAU_0665			LOK48_01955, LOK48_02265	J5252_00465, J5252_00795, J5252_03695, J5252_04055, J5252_07390		FK497_00915, FK497_05520, FK497_05770, FK497_06100, FK497_07345		ASM33_05390, ASM33_07250, ASM33_07400	M1L25_000849	wHa_02220, wHa_02370			CAI20_06205	GQX67_02880	wNo_01270, wNo_09040			WP0259, WP0318, WP0430, WP1311	WRi_005650, WRi_007630, WRi_010310	M1L26_000855	JKF54_00865, JKF54_01170		wVulc_000697, wVulc_000761, wVulc_001222, wVulc_001309	wVulm_000703, wVulm_001161, wVulm_001240	wVulp_000169
OG0000066		JSQ73_001635	WPAU_0311, WPAU_0312, WPAU_0640		BBB02_00570, BBB02_03775	LOK48_02365, LOK48_02455, LOK48_05965	J5252_00570, J5252_00895, J5252_03610, J5252_03955		FK497_05365, FK497_05605, FK497_07665		ASM33_04825, ASM33_07160, ASM33_07305	M1L25_000766	wHa_02580, wHa_03420		EJB00_02095	CAI20_01740, CAI20_06115	GQX67_01385, GQX67_03095	wNo_01100, wNo_07340			WP0301, WP0336, WP0415	WRi_005460, WRi_010120, WRi_012470	M1L26_000771	JKF54_06140		wVulc_000677, wVulc_000744, wVulc_001245, wVulc_001330	wVulm_001262	wVulp_000188, wVulp_000262
OG0000067	DEJ70_04410	JSQ73_006090	ftsH2, WPAU_0391, WPAU_0498		BBB02_00460	LOK48_01240	J5252_02625, J5252_03125	WCLE_001430	FK497_01085, FK497_07490		ASM33_00185, ASM33_05720	M1L25_000694	wHa_03160, wHa_03170, wHa_04890, wHa_04900	GOY07_01640	EJB00_02445, EJB00_03350	CAI20_03850	GQX67_01735, GQX67_02245, GQX67_02250	wNo_10930			WP0349, WP1280		M1L26_000450	JKF54_01365, JKF54_05630	wTpre_473, wTpre_474	wVulc_000737, wVulc_000805, wVulc_001574	wVulm_000744, wVulm_001515	wVulp_001478, wVulp_001479	CCY16_RS05135, CCY16_RS05735
OG0000068		JSQ73_001630	WPAU_0310, WPAU_0642		BBB02_00575, BBB02_03770	LOK48_02360, LOK48_02445	J5252_00565, J5252_03615		FK497_00785, FK497_05355, FK497_06190, FK497_07425, FK497_07655		ASM33_04830, ASM33_05475, ASM33_07165, ASM33_07310		wHa_02570, wHa_03430		EJB00_02090	CAI20_01735, CAI20_06120	GQX67_01380, GQX67_03100	wNo_01110, wNo_07330			WP0243, WP0302, WP0335, WP0416	WRi_005470, WRi_010130, WRi_012480		JKF54_06135		wVulc_000678, wVulc_000745, wVulc_001244, wVulc_001329	wVulm_000682, wVulm_001184, wVulm_001261	wVulp_000187
OG0000069			WPAU_0803, WPAU_0804										wHa_03890, wHa_06820, wHa_06830									WRi_007730, WRi_007760			wTpre_134, wTpre_135	wVulc_000044, wVulc_000452, wVulc_000884, wVulc_001073, wVulc_001218, wVulc_001417, wVulc_001521, wVulc_001533, wVulc_001553, wVulc_001636	wVulm_000044, wVulm_000452, wVulm_000824, wVulm_001011, wVulm_001157, wVulm_001353, wVulm_001457, wVulm_001470, wVulm_001490, wVulm_001579	wVulp_000070, wVulp_000106, wVulp_000132, wVulp_000285, wVulp_000360, wVulp_000397, wVulp_000453, wVulp_000838, wVulp_000896, wVulp_000901, wVulp_001052, wVulp_001286, wVulp_001384, wVulp_001512
OG0000070	DEJ70_06035, DEJ70_06740	JSQ73_002190	pld	Wbm0379	BBB02_00860	LOK48_02655	J5252_00670, J5252_03845, J5252_05525	pldA	FK497_05035	GOY12_RS01340	ASM33_00585, ASM33_05230, ASM33_05685, ASM33_07555	M1L25_001019, M1L25_001186	wHa_10360	GOY07_00555	EJB00_04440	CAI20_05990, CAI20_06340	GQX67_06050	wNo_01770	wOo_09590	WOVOC_RS02050	WP0271, WP0454, WP0510, WP1339	WRi_012180	M1L26_001022, M1L26_001154	JKF54_00335, JKF54_01860	wTpre_54	wVulc_001196, wVulc_001283	wVulm_001135		CCY16_RS00810
OG0000071	DEJ70_03500, DEJ70_06515, DEJ70_06615	JSQ73_006415	nhaC, WPAU_0449		BBB02_05185	LOK48_00840, LOK48_06455	J5252_01035, J5252_02380	WCLE_011180	FK497_00175, FK497_00490	GOY12_RS01835		M1L25_000594	wHa_04160, wHa_05180		EJB00_02740, EJB00_02870	CAI20_04435, CAI20_04880	GQX67_01530, GQX67_01995	wNo_09760, wNo_10030	wOo_08640	WOVOC_RS01685	WP0181, WP0382	WRi_003310, WRi_004650	M1L26_000549	JKF54_00515, JKF54_05925	wTpre_170, wTpre_354	wVulc_001472	wVulm_001409	wVulp_001232	CCY16_RS00740
OG0000072			WPAU_0299, WPAU_0300, WPAU_0655, WPAU_0656		BBB02_00625, BBB02_04730	LOK48_02300, LOK48_06330	J5252_00835, J5252_03665, J5252_04015, J5252_07415		FK497_00835, FK497_05805, FK497_06135, FK497_07375, FK497_07605		ASM33_05425, ASM33_07215, ASM33_07360		wHa_03540		EJB00_04180	CAI20_04975, CAI20_06170		wNo_09110			WP0253, WP0312, WP0325, WP1304	WRi_005570, WRi_007180, WRi_010230, WRi_012640		JKF54_01135		wVulc_000690, wVulc_000755, wVulc_001229, wVulc_001318	wVulm_001249	wVulp_000176, wVulp_000248
OG0000073			WPAU_0313		BBB02_00565, BBB02_03780	LOK48_02005, LOK48_02370	J5252_00900, J5252_01465, J5252_03605, J5252_03950	WCLE_011950	FK497_00760, FK497_05380, FK497_05610, FK497_06215, FK497_06805, FK497_07435, FK497_07670		ASM33_00825, ASM33_05495	M1L25_001176	wHa_03410		EJB00_02100	CAI20_06110	GQX67_03090	wNo_01090, wNo_07350			WP0300, WP0339, WP0414	WRi_005450, WRi_010110	M1L26_001164	JKF54_01575	wTpre_1398	wVulc_000676, wVulc_000743, wVulc_001246, wVulc_001331	wVulm_000680, wVulm_001263	wVulp_000189
OG0000074	DEJ70_05825	JSQ73_002585	WPAU_0265		BBB02_05290	LOK48_02130, LOK48_05800	J5252_00675, J5252_03840, J5252_04160, J5252_07550	WCLE_006990	FK497_05740, FK497_05950, FK497_06720, FK497_07540		ASM33_00580, ASM33_05065, ASM33_05235, ASM33_05680, ASM33_07550		wHa_03830		EJB00_02990	CAI20_06330	GQX67_02755	wNo_10270			WP0270, WP0453, WP1338	WRi_006890		JKF54_00215	wTpre_1405	wVulc_000721, wVulc_000788, wVulc_001197, wVulc_001286	wVulm_000727, wVulm_001136, wVulm_001215	wVulp_000146, wVulp_000214
OG0000075		terL, terL	WPAU_0719, WPAU_0827, WPAU_0828, WPAU_0911, WPAU_1114		BBB02_02630, BBB02_03955	terL, terL	terL, terL, terL	WCLE_010420	terL, terL		ASM33_04710	terL	wHa_08510, wHa_09480		EJB00_00805	CAI20_01640, CAI20_02685	terL	wNo_07690			WP1013, WP1045	WRi_006590, WRi_009740	terL	terL	wTpre_849, wTpre_850	terL, terL	terL	terL, terL	CCY16_RS06195
OG0000076		JSQ73_005860	WPAU_0423, WPAU_0633		BBB02_04535		J5252_00085, J5252_00310, J5252_00605, J5252_02295, J5252_07565	WCLE_001390, WCLE_001410, WCLE_004120, WCLE_005860, WCLE_008480	FK497_01355, FK497_02660, FK497_05460, FK497_06300, FK497_07265, FK497_07280, FK497_07285		ASM33_00695, ASM33_03210		wHa_02640		EJB00_01820, EJB00_04155		GQX67_01420	wNo_08720				WRi_006740, WRi_006860			wTpre_1244, wTpre_182	wVulc_000349, wVulc_000648, wVulc_001590	wVulm_000346, wVulm_000648, wVulm_001533	wVulp_000669, wVulp_001380
OG0000077			WPAU_0305, WPAU_0647		BBB02_00600, BBB02_03745	LOK48_02335, LOK48_06355	J5252_00540, J5252_00860, J5252_03640, J5252_03990, J5252_07440		FK497_00810, FK497_05575, FK497_05830, FK497_06160, FK497_07400, FK497_07630		ASM33_05450, ASM33_07190, ASM33_07335	M1L25_001169	wHa_02520, wHa_03480		EJB00_02065	CAI20_06145	GQX67_01355, GQX67_03125	wNo_01170, wNo_07280			WP0248, WP0307, WP0330, WP0421, WP1299	WRi_005520, WRi_007130, WRi_010180	M1L26_001171					wVulp_000182, wVulp_000253
OG0000078			WPAU_0653, WPAU_0701				J5252_00225, J5252_00515				ASM33_05180, ASM33_05485		wHa_02470		EJB00_00080, EJB00_00535, EJB00_00790, EJB00_00965, EJB00_01265, EJB00_01275, EJB00_02020, EJB00_02255, EJB00_02695, EJB00_02890, EJB00_03235, EJB00_03480, EJB00_04190, EJB00_04770, EJB00_05730		GQX67_01325, GQX67_03420	wNo_00700, wNo_01320, wNo_04100, wNo_05490, wNo_06080, wNo_06630, wNo_07070, wNo_07380, wNo_07710, wNo_09670, wNo_10070								wVulc_000315, wVulc_000383	wVulm_000312, wVulm_000379	wVulp_001084
OG0000079	DEJ70_00755, DEJ70_00760	JSQ73_003850, JSQ73_003855	WPAU_0052	Wbm0604	BBB02_02080, BBB02_02085	LOK48_03925, LOK48_03930	J5252_04905		FK497_03665, FK497_03670		ASM33_02785, ASM33_07750	M1L25_001078, M1L25_001079	wHa_00450		EJB00_05695	CAI20_01100, CAI20_01105	GQX67_00275	wNo_04030			WP0742, WP0743	WRi_000490	M1L26_001083, M1L26_001084	JKF54_03030, JKF54_03035	wTpre_1201, wTpre_1202, wTpre_1203, wTpre_1204	wVulc_000931	wVulm_000870	wVulp_000730	CCY16_RS04070, CCY16_RS04075
OG0000080	DEJ70_01085	JSQ73_001215, JSQ73_001220, JSQ73_003675		Wbm0009	BBB02_01925	LOK48_00585, LOK48_04105		WCLE_002860, WCLE_002870, WCLE_008960	FK497_04030, FK497_05150		ASM33_01440	M1L25_000863			EJB00_05530	CAI20_00935, CAI20_04185		wNo_03710, wNo_11190			WP0707, WP0708		M1L26_000869	JKF54_01325, JKF54_02865	wTpre_1161, wTpre_1162, wTpre_1163, wTpre_413, wTpre_414, wTpre_416, wTpre_775	wVulc_000492, wVulc_001344	wVulm_000493, wVulm_001276	wVulp_000876, wVulp_001020	CCY16_RS05975
OG0000081	DEJ70_05855	JSQ73_002615	WPAU_0271		BBB02_05260	LOK48_02160, LOK48_05770	J5252_00705, J5252_03810, J5252_04130, J5252_07515		FK497_05990, FK497_07570		ASM33_00540, ASM33_05035, ASM33_05270, ASM33_05650, ASM33_07520	M1L25_000102	wHa_03770		EJB00_02960, EJB00_05750	CAI20_06300	GQX67_02785	wNo_07200, wNo_10210			WP0447, WP1331	WRi_006960	M1L26_000196	JKF54_00245		wVulc_000715, wVulc_000782, wVulc_001203, wVulc_001292	wVulm_000721, wVulm_001142, wVulm_001221	wVulp_000152, wVulp_000207
OG0000082		JSQ73_001375	WPAU_0316, WPAU_0637		BBB02_00555	LOK48_02015, LOK48_02385, LOK48_05945	J5252_00585, J5252_00910, J5252_01455, J5252_03595, J5252_03940		FK497_05390, FK497_05620, FK497_06225, FK497_06815, FK497_07445, FK497_07680		ASM33_00840	M1L25_001178	wHa_02610				GQX67_01400, GQX67_03080	wNo_01070			WP0298, WP0341, WP0412		M1L26_001162	JKF54_01585		wVulc_000674, wVulc_000741, wVulc_001248, wVulc_001333	wVulm_000678, wVulm_001188, wVulm_001265	wVulp_000191, wVulp_000265, wVulp_000270
OG0000083			sohB_1, sohB_2		BBB02_00620, BBB02_05200	LOK48_06335	J5252_00510, J5252_00840, J5252_03660, J5252_07420		FK497_00830, FK497_05810, FK497_06140, FK497_07380, FK497_07610		ASM33_05430, ASM33_07210, ASM33_07355		wHa_02460, wHa_03530			CAI20_04980, CAI20_06165	GQX67_02925	wNo_01210			WP0252, WP0311, WP0326, WP0426, WP1303	WRi_005560, WRi_007170, WRi_010220, WRi_012630		JKF54_01130		wVulc_000689, wVulc_000754, wVulc_001319	wVulm_000695	wVulp_000177, wVulp_000249
OG0000084			dpnA_1, dpnA_2, WPAU_0291		BBB02_00655, BBB02_04700	LOK48_01960, LOK48_02270	J5252_00470, J5252_00800, J5252_03690, J5252_04050		FK497_00910, FK497_05775, FK497_06105, FK497_07350		ASM33_05395, ASM33_07245, ASM33_07395		wHa_02230, wHa_02380, wHa_03600			CAI20_06200	GQX67_01280, GQX67_02885	wNo_09050			WP0258, WP0317, WP0429, WP1310	WRi_005640, WRi_010300		JKF54_01165		wVulc_000696, wVulc_000760, wVulc_001223, wVulc_001310	wVulm_001162	wVulp_000170
OG0000085	DEJ70_00155, DEJ70_00465, DEJ70_00575, DEJ70_01045, DEJ70_01110, DEJ70_01235, DEJ70_01315, DEJ70_01450, DEJ70_01690, DEJ70_01760, DEJ70_01865, DEJ70_01890, DEJ70_01905, DEJ70_02320, DEJ70_02525, DEJ70_02600, DEJ70_02660, DEJ70_02805, DEJ70_03245, DEJ70_03470, DEJ70_03850, DEJ70_04105, DEJ70_04760, DEJ70_04770, DEJ70_04875, DEJ70_05385, DEJ70_05405, DEJ70_05595, DEJ70_06165, DEJ70_06200, DEJ70_064…
OG0000086	DEJ70_01845	JSQ73_002985	WPAU_0792, WPAU_0793	Wbm0368		LOK48_04750, LOK48_06020	J5252_07000, J5252_07005		FK497_04570, FK497_04575		ASM33_03725, ASM33_05760, ASM33_07770	M1L25_000407, M1L25_001000	wHa_06710, wHa_06720		EJB00_04865	CAI20_00105	GQX67_03875, GQX67_03880	wNo_02530			WP0409	WRi_006340, WRi_006350	M1L26_000735, M1L26_001003	JKF54_00150, JKF54_00155, JKF54_02175	wTpre_1380	wVulc_000364	wVulm_000361	wVulp_001367	CCY16_RS00155, CCY16_RS05440
OG0000087	DEJ70_03025	JSQ73_001095, JSQ73_002235, JSQ73_002485	WPAU_1012, WPAU_1228		BBB02_00930	LOK48_00715, LOK48_02695	J5252_01150, J5252_04615		FK497_00375, FK497_06530		ASM33_05780	M1L25_001035	wHa_07880		EJB00_04490	CAI20_04310, CAI20_06030	GQX67_04580, GQX67_05980	wNo_01860			WP0152, WP0521		M1L26_001038	JKF54_01905	wTpre_32, wTpre_33, wTpre_380, wTpre_381, wTpre_382	wVulc_000403	wVulm_000400, wVulm_000401	wVulp_000050, wVulp_000051	CCY16_RS06125
OG0000088	DEJ70_05355	JSQ73_005585, JSQ73_005590	WPAU_0822	Wbm0767	BBB02_04085	LOK48_05685	walE1	WCLE_001310	FK497_01800, FK497_05655, FK497_05870, FK497_06250, FK497_06830, FK497_07215, FK497_07225, FK497_07470, FK497_07705	GOY12_RS01600	ASM33_01855		wHa_07010	GOY07_02255	EJB00_01375	CAI20_03135	walE1	wNo_07900	wOo_06270	WOVOC_RS00765	WP1129			JKF54_06085	wTpre_683	wVulc_001488	wVulm_001424	wVulp_001247	CCY16_RS03440, CCY16_RS05570, CCY16_RS05665
OG0000089	DEJ70_05835	JSQ73_002595	WPAU_0267		BBB02_05280	LOK48_02140, LOK48_05790	J5252_00685, J5252_03830, J5252_04150, J5252_07540		FK497_05970, FK497_07550		ASM33_00570, ASM33_05055, ASM33_05250, ASM33_05670, ASM33_07540		wHa_03810		EJB00_02980	CAI20_06320	GQX67_02765	wNo_10250			WP0451, WP1336	WRi_006910		JKF54_00225	wTpre_1402	wVulc_000719, wVulc_000786, wVulc_001199, wVulc_001288	wVulm_000725, wVulm_001138, wVulm_001217	wVulp_000148, wVulp_000211, wVulp_000212
OG0000090	DEJ70_05840	JSQ73_002600	WPAU_0268		BBB02_05275	LOK48_02145, LOK48_05785	J5252_00690, J5252_03825, J5252_04145, J5252_07535		FK497_05975, FK497_07555		ASM33_00565, ASM33_05050, ASM33_05255, ASM33_05665, ASM33_07535	M1L25_000105	wHa_03800		EJB00_02975	CAI20_06315	GQX67_02770	wNo_10240			WP0450, WP1335	WRi_006920	M1L26_000193	JKF54_00230		wVulc_000718, wVulc_000785, wVulc_001200, wVulc_001289	wVulm_000724, wVulm_001139, wVulm_001218	wVulp_000149, wVulp_000210
OG0000091	DEJ70_05845	JSQ73_002605	WPAU_0269		BBB02_05270	LOK48_02150, LOK48_05780	J5252_00695, J5252_03820, J5252_04140, J5252_07530		FK497_05980, FK497_07560		ASM33_00560, ASM33_05045, ASM33_05260, ASM33_05660, ASM33_07530	M1L25_000104	wHa_03790		EJB00_02970	CAI20_06310	GQX67_02775	wNo_10230			WP0449, WP1334	WRi_006930	M1L26_000194	JKF54_00235		wVulc_000717, wVulc_000784, wVulc_001201, wVulc_001290	wVulm_000723, wVulm_001140, wVulm_001219	wVulp_000150, wVulp_000209
OG0000092	DEJ70_05865	JSQ73_002620	WPAU_0274		BBB02_05250	LOK48_02175, LOK48_05765	J5252_00710, J5252_03795, J5252_04125, J5252_07510		FK497_01000, FK497_06010, FK497_07590		ASM33_00525, ASM33_05030, ASM33_05275, ASM33_05635, ASM33_07505	M1L25_000099	wHa_03750		EJB00_02955	CAI20_06295	GQX67_02800	wNo_10200			WP0446, WP1328	WRi_006970	M1L26_000199	JKF54_00250		wVulc_000714, wVulc_000780, wVulc_001204, wVulc_001293	wVulm_000719, wVulm_001143, wVulm_001222	wVulp_000153
OG0000093	DEJ70_06735		WPAU_0263		BBB02_05295	LOK48_02125, LOK48_05810	J5252_00665, J5252_03850, J5252_04165, J5252_07555	WCLE_007930	FK497_05735, FK497_05945, FK497_06715, FK497_07535		ASM33_00590, ASM33_05070, ASM33_05225, ASM33_05690, ASM33_07560				EJB00_02995	CAI20_06345	GQX67_02750	wNo_10280			WP0272, WP0455, WP1340	WRi_006880			wTpre_1406	wVulc_000722, wVulc_000789, wVulc_001195, wVulc_001282	wVulm_000728, wVulm_001214	wVulp_000145, wVulp_000215
OG0000094	DEJ70_01015, DEJ70_01035	JSQ73_003635, JSQ73_004940, JSQ73_004945, JSQ73_004950		Wbm0511	BBB02_03960	LOK48_04150, LOK48_05295			FK497_02215, FK497_04075		ASM33_03830, ASM33_03835	M1L25_000874, M1L25_001190			EJB00_00795, EJB00_05480	CAI20_00885, CAI20_02690, CAI20_02695		wNo_03640, wNo_07700			WP0699, WP1046, WP1047		M1L26_000880, M1L26_001150	JKF54_02820, JKF54_04540	wTpre_1152	wVulc_000907	wVulm_000846	wVulp_000704	CCY16_RS05845
OG0000095	dnaQ, dnaQ	dnaQ	dnaQ	Wbm0543	BBB02_03360, BBB02_05650	dnaQ	dnaQ	dnaQ	dnaQ, dnaQ	dnaQ	dnaQ	dnaQ	dnaQ	dnaQ	dnaQ, dnaQ	CAI20_02900, CAI20_03890	dnaQ	dnaQ, wNo_11000	wOo_09320	dnaQ	dnaQ	dnaQ	dnaQ	dnaQ	dnaQ	dnaQ	dnaQ	dnaQ	dnaQ
OG0000096	DEJ70_05850		WPAU_0270		BBB02_05265	LOK48_02155, LOK48_05775	J5252_00700, J5252_03815, J5252_04135, J5252_07520		FK497_05985, FK497_07565		ASM33_00545, ASM33_00555, ASM33_05040, ASM33_05265, ASM33_05655, ASM33_07525	M1L25_000103	wHa_03780		EJB00_02965	CAI20_06305					WP0448, WP1333	WRi_006940	M1L26_000195	JKF54_00240		wVulc_000716, wVulc_000783, wVulc_001202, wVulc_001291	wVulm_000722, wVulm_001141, wVulm_001220	wVulp_000151, wVulp_000208
OG0000097	DEJ70_05890		WPAU_0278		BBB02_05235	LOK48_02195, LOK48_05745	J5252_00730, J5252_03775, J5252_04105, J5252_07490		FK497_00975, FK497_06035		ASM33_00505, ASM33_04875, ASM33_05295, ASM33_05615, ASM33_07485	M1L25_001161	wHa_03710		EJB00_02935	CAI20_06275	GQX67_02820	wNo_10160			WP0442, WP1324	WRi_007010	M1L26_001179	JKF54_00270		wVulc_000710, wVulc_000776, wVulc_001208, wVulc_001297	wVulm_000715, wVulm_001147, wVulm_001226	wVulp_000157
OG0000098	DEJ70_05415	JSQ73_005545	WPAU_0029	Wbm0094		LOK48_05645	J5252_05015	WCLE_001400, WCLE_005140	FK497_01845		ASM33_07060, ASM33_07765	M1L25_000290	wHa_00270		EJB00_03445	CAI20_03000	GQX67_00160	wNo_07820			WP0410, WP1105	WRi_000290	M1L26_000296	JKF54_04885	wTpre_691, wTpre_692	wVulc_000957	wVulm_000895	wVulp_000755	CCY16_RS00985, CCY16_RS02675, CCY16_RS06355, CCY16_RS06360, CCY16_RS06365, CCY16_RS06435, CCY16_RS06440
OG0000099	DEJ70_06335	ligA	ligA	Wbm0548	BBB02_05320	ligA	ligA	ligA	ligA	ligA	ASM33_00615, ASM33_02180, ASM33_05090, ASM33_05200, ASM33_07580	ligA	ligA1, ligA2	ligA	ligA	CAI20_05770	ligA	ligA	wOo_06920	ligA	ligA	ligA	ligA	ligA	ligA	ligA	ligA	ligA	ligA
OG0000100	DEJ70_00025	JSQ73_002695	WPAU_1097, WPAU_1098	Wbm0004	BBB02_02560	LOK48_03480	J5252_06255, J5252_06260	WCLE_006370	FK497_03000	GOY12_RS00020	ASM33_03940	M1L25_000005	wHa_08650	GOY07_03925	EJB00_06075	CAI20_01570	GQX67_05065, GQX67_05070	wNo_04950	wOo_04420	WOVOC_RS00085	WP0837	WRi_010640, WRi_010690	M1L26_000005	JKF54_03525	wTpre_969	wVulc_000604	wVulm_000605	wVulp_000391	CCY16_RS03210
OG0000101	DEJ70_00065	truB, JSQ73_002645	truB		BBB02_02515	truB	J5252_03405	truB	truB	GOY12_RS03710, GOY12_RS03715	truB	truB	wHa_07570		truB	CAI20_01530	GQX67_04420	truB	wOo_07840	truB	truB	WRi_008410	truB	truB	truB, wTpre_957	truB	truB	truB, wVulp_000549	CCY16_RS06520, CCY16_RS06525, CCY16_RS06530
OG0000102	DEJ70_01150	JSQ73_003780	WPAU_1029, WPAU_1031	Wbm0033	BBB02_02020	LOK48_03995	J5252_06450, J5252_06460	dnaJ, dnaJ	FK497_03600		ASM33_03680, ASM33_07690	M1L25_001067	wHa_08970		EJB00_01285, EJB00_05630	CAI20_01035	GQX67_05250, GQX67_05260	wNo_03910, wNo_07740			WP0728	WRi_011080, WRi_011100	M1L26_001070	JKF54_02975	wTpre_1187	wVulc_000944	wVulm_000883	wVulp_000743	CCY16_RS01580
OG0000103	DEJ70_03730	rnhA	rnhA	Wbm0305	BBB02_00210	rnhA	rnhA	rnhA	rnhA	rnhA	ASM33_00035	rnhA, rnhA	rnhA	rnhA	EJB00_03640	CAI20_04525	rnhA	rnhA	wOo_05810	rnhA	rnhA, rnhA	rnhA	rnhA, rnhA	rnhA, rnhA	wTpre_266	rnhA	rnhA	rnhA	rnhA
OG0000104	DEJ70_04915	JSQ73_001570	WPAU_0286			LOK48_02240, LOK48_05710	J5252_00765, J5252_03740, J5252_04075, J5252_07375		FK497_00940, FK497_06065		ASM33_04915, ASM33_05345, ASM33_05350, ASM33_07290, ASM33_07450		wHa_03650		EJB00_04195	CAI20_06235	GQX67_02850	wNo_01330			WP0267, WP0437, WP1317	WRi_007600				wVulc_000703, wVulc_000769, wVulc_001213, wVulc_001304	wVulm_000708, wVulm_001152, wVulm_001233	wVulp_000164
OG0000105	DEJ70_05310			Wbm0550	BBB02_04130, BBB02_04135	LOK48_01885, LOK48_01890, LOK48_01895			FK497_01750, FK497_01755, FK497_01760		ASM33_06250, ASM33_07745	M1L25_000306, M1L25_000307			EJB00_01415, EJB00_01420	CAI20_03175, CAI20_03180		wNo_07980, wNo_07990			WP1137, WP1138, WP1139		M1L26_000313, M1L26_000314	JKF54_04965, JKF54_04970, JKF54_04975	wTpre_667	wVulc_001452	wVulm_001389	wVulp_001212	CCY16_RS00045
OG0000106			WPAU_0275		BBB02_05245	LOK48_02180, LOK48_05760	J5252_00715, J5252_03785, J5252_04115, J5252_07505		FK497_00990, FK497_06020		ASM33_00520, ASM33_05025, ASM33_05280, ASM33_05630, ASM33_07500	M1L25_000098	wHa_03740		EJB00_02950	CAI20_06290		wNo_10190			WP0445, WP1327	WRi_006980	M1L26_000200	JKF54_00255	wTpre_73	wVulc_000713, wVulc_000779, wVulc_001205	wVulm_000718, wVulm_001144, wVulm_001223	wVulp_000154
OG0000107	DEJ70_01560	JSQ73_003445	WPAU_1176	Wbm0749	BBB02_01710	LOK48_04315	J5252_05865	WCLE_004180	FK497_04285	GOY12_RS03140	ASM33_03130	M1L25_000917	wHa_09800	GOY07_03520	EJB00_05300	CAI20_00545	GQX67_05710	wNo_03330		WOVOC_RS04815, WOVOC_RS04820, WOVOC_RS04830, WOVOC_RS04835, WOVOC_RS04840	WP0637	WRi_011490	M1L26_000920	JKF54_02620	wTpre_1276	wVulc_001510	wVulm_001446	wVulp_001269	CCY16_RS03140
OG0000108	DEJ70_01960	JSQ73_002320, JSQ73_002325	WPAU_0474	Wbm0447	BBB02_01155	LOK48_02835	J5252_02515	WCLE_001220, WCLE_001230	FK497_04855	GOY12_RS00245	ASM33_04090	M1L25_000977	wHa_03370	GOY07_03320	EJB00_04730	CAI20_00785	GQX67_02125	wNo_02300	wOo_05150	WOVOC_RS00370	WP0680	WRi_003070	M1L26_000980	JKF54_02065	wTpre_1439	wVulc_001396	wVulm_001329, wVulm_001330	wVulp_000537	CCY16_RS04445
OG0000109	DEJ70_03895	JSQ73_000105	WPAU_0920	Wbm0180	BBB02_00090	LOK48_00085, LOK48_00545	J5252_01410	WCLE_00820	FK497_06940	GOY12_RS01855	ASM33_06315	M1L25_000472	wHa_08280	GOY07_02035	EJB00_03765	CAI20_04140, CAI20_04650	GQX67_04830	wNo_00170	wOo_08690	WOVOC_RS01705	WP0018, WP0114	WRi_009390	M1L26_000670	JKF54_00655	wTpre_237	wVulc_000842	wVulm_000782	wVulp_000944	CCY16_RS04565
OG0000110	DEJ70_04860, DEJ70_04865	JSQ73_000405, JSQ73_000410, JSQ73_000425, JSQ73_000430					J5252_00090, J5252_00095, J5252_00110, J5252_00115				ASM33_00660, ASM33_00865, ASM33_00870, ASM33_00890, ASM33_03375, ASM33_05115, ASM33_05120, ASM33_05520, ASM33_07100, ASM33_07630				EJB00_00045, EJB00_00050, EJB00_03040, EJB00_03045			wNo_05080, wNo_05090, wNo_05120, wNo_05130, wNo_10330, wNo_10340							wTpre_1347, wTpre_401
OG0000111	DEJ70_04905	JSQ73_001560	WPAU_0289			LOK48_02215, LOK48_05725	J5252_00780, J5252_03755, J5252_04060, J5252_07385		FK497_00955, FK497_06080		ASM33_04930, ASM33_05365, ASM33_07270, ASM33_07435		wHa_03620				GQX67_02875	wNo_01300			WP0264, WP0321, WP0434, WP1314	WRi_007620			wTpre_1399	wVulc_000706, wVulc_000766, wVulc_001216, wVulc_001307	wVulm_000705, wVulm_001155, wVulm_001230	wVulp_000167
OG0000112	DEJ70_04910	JSQ73_001565	WPAU_0288			LOK48_02220, LOK48_05720	J5252_00775, J5252_03750, J5252_04065, J5252_07380		FK497_00950, FK497_06075		ASM33_04925, ASM33_05360, ASM33_07275, ASM33_07440		wHa_03630			CAI20_06225	GQX67_02870	wNo_01310			WP0265, WP0435, WP1315	WRi_007610			wTpre_1400	wVulc_000705, wVulc_000767, wVulc_001215, wVulc_001306	wVulm_000706, wVulm_001154, wVulm_001231	wVulp_000166
OG0000113	DEJ70_05715	JSQ73_005215, JSQ73_005220	WPAU_1291	Wbm0360	BBB02_03245, BBB02_03250	LOK48_05380	J5252_05285	WCLE_010310	FK497_02095, FK497_02190		ASM33_03320	M1L25_000241, M1L25_000242	wHa_10790		EJB00_01050, EJB00_01055	CAI20_02785, CAI20_02790	GQX67_06285					WRi_013240	M1L26_000246, M1L26_000247	JKF54_04630, JKF54_04635	wTpre_753	wVulc_001116	wVulm_001055	wVulp_000507	CCY16_RS05885, CCY16_RS05890
OG0000114	DEJ70_06260	JSQ73_000470	WPAU_0532	Wbm0100	BBB02_00715	LOK48_02500	J5252_02790	WCLE_010540	FK497_00290	GOY12_RS03530	ASM33_00995, ASM33_03455, ASM33_05880, ASM33_08030	M1L25_001136	wHa_02810	GOY07_00595	EJB00_04285	CAI20_05825	GQX67_02420	wNo_01490	wOo_03960	WOVOC_RS03960	WP0477	WRi_002450	M1L26_001204	JKF54_01720	wTpre_101	wVulc_001616	wVulm_001559	wVulp_001439	CCY16_RS02705
OG0000115		JSQ73_002355	WPAU_0863	Wbm0399	BBB02_01185	LOK48_02805	J5252_06620	WCLE_011610	FK497_04885		ASM33_01135	M1L25_000971	wHa_03590, wHa_07530	GOY07_00715	EJB00_04760	CAI20_00750	GQX67_04250	wNo_02360			WP0428, WP0674	WRi_008370	M1L26_000974	JKF54_02035	wTpre_4	wVulc_000695, wVulc_001311, wVulc_001403	wVulm_000701, wVulm_001242, wVulm_001337	wVulp_000171, wVulp_000530	CCY16_RS00950
OG0000116		JSQ73_006470	WPAU_0281		BBB02_05220	LOK48_02210, LOK48_05730	J5252_00745, J5252_03760, J5252_04090, J5252_07475		FK497_00960, FK497_06050		ASM33_04890, ASM33_05310, ASM33_05600, ASM33_07470		wHa_03680		EJB00_02920	CAI20_06260	GQX67_02835	wNo_10130			WP0438, WP1321	WRi_007060		JKF54_00285		wVulc_000707, wVulc_000773, wVulc_001211, wVulc_001300	wVulm_000712, wVulm_001150, wVulm_001229	wVulp_000160
OG0000117									FK497_00020, FK497_00040, FK497_00065, FK497_06605, FK497_06665, FK497_06860, FK497_07750, FK497_07760, FK497_07800							CAI20_04465, CAI20_05010, CAI20_05115, CAI20_05135, CAI20_05160, CAI20_05175, CAI20_05235, CAI20_05315, CAI20_05365, CAI20_05395, CAI20_05400, CAI20_05535, CAI20_05565, CAI20_05635, CAI20_05670, CAI20_05700, CAI20_05715					WP0366, WP0380, WP0401, WP1352, WP1371, WP1374
OG0000118	DEJ70_02460	ppa	ppa	Wbm0583	BBB02_02380	ppa	ppa	ppa	ppa	ppa	ASM33_03480	ppa	ppa	GOY07_00770	EJB00_05895	CAI20_01390	GQX67_06140	ppa	wOo_00230	ppa	ppa	ppa	ppa	ppa	ppa	ppa, ppa	ppa, ppa	ppa	ppa
OG0000119	DEJ70_02755, DEJ70_07095	JSQ73_002500, JSQ73_002505, JSQ73_002510, JSQ73_005450, JSQ73_005455, JSQ73_006440				LOK48_02040, LOK48_05915	J5252_00075, J5252_00625, J5252_00630, J5252_03895		FK497_05910				wHa_02690			CAI20_01645, CAI20_05355, CAI20_05660	cifB	wNo_01980			WP0283, WP0295, WP1291	WRi_006710				wVulc_001186, wVulc_001255, wVulc_001256	wVulm_001125, wVulm_001195, wVulm_001196
OG0000120	ubiH	ubiH	ubiH	Wbm0064	BBB02_00310, BBB02_00335, BBB02_00525	ubiH	ubiH	ubiH	ubiH	ubiH	ubiH	ubiH	ubiH	ubiH	ubiH	CAI20_05590	ubiH	ubiH	wOo_09670	ubiH	ubiH	WRi_000790	ubiH	ubiH	ubiH	ubiH	ubiH	ubiH	ubiH
OG0000121	DEJ70_04035	JSQ73_000795	purA	Wbm0273	BBB02_00345, BBB02_00665, BBB02_05770	LOK48_00445	J5252_03215	purA	FK497_00090	GOY12_RS01320	ASM33_00125	M1L25_000677	purA	GOY07_01515	EJB00_03490	CAI20_05490	GQX67_01645	purA	wOo_09640	WOVOC_RS02070	purA	WRi_004490	M1L26_000465	JKF54_01440	purA	wVulc_000852	wVulm_000792	wVulp_000934	CCY16_RS04215
OG0000122	DEJ70_04545	JSQ73_003080	WPAU_0134, WPAU_0727	Wbm0687			J5252_03265, J5252_06190, J5252_06855, J5252_07325	WCLE_006670, WCLE_007300, WCLE_010430, WCLE_011340				M1L25_000049, M1L25_000787			EJB00_00240, EJB00_02365, EJB00_05025		GQX67_01175, GQX67_01520, GQX67_03545, GQX67_03665, GQX67_04010, GQX67_04285, GQX67_05005						M1L26_000049, M1L26_000792	JKF54_02330, JKF54_03305		wVulc_001603	wVulm_001546
OG0000123	DEJ70_04710	JSQ73_005905	WPAU_0451	Wbm0013	BBB02_04575, BBB02_04595	LOK48_01420	J5252_02395	WCLE_007310	FK497_01320	GOY12_RS02975	ASM33_03545	M1L25_000741	wHa_02020, wHa_04140	GOY07_02380	EJB00_01860	CAI20_03620, CAI20_05265	GQX67_02010	wNo_08800	wOo_02210	WOVOC_RS03335	WP1229		M1L26_000403	JKF54_05400	wTpre_79	wVulc_001162	wVulm_001102	wVulp_000306	CCY16_RS01300
OG0000124	DEJ70_04930	JSQ73_001595				LOK48_01945	J5252_00755, J5252_03705, J5252_07360		FK497_00875, FK497_00925		ASM33_04905, ASM33_05325, ASM33_07465	M1L25_000850			EJB00_04210	CAI20_06250		wNo_01360			WP1319	WRi_007570	M1L26_000856	JKF54_00295, JKF54_00870, JKF54_01180		wVulc_000699, wVulc_000771, wVulc_001302, wVulc_001638	wVulm_000710, wVulm_001238, wVulm_001581	wVulp_000162, wVulp_000238, wVulp_001416
OG0000125	DEJ70_05330	JSQ73_005615, JSQ73_005620, JSQ73_005625	WPAU_0104	Wbm0084, Wbm0085, Wbm0086	BBB02_04110	LOK48_01910	J5252_01550		FK497_01775		ASM33_08510	M1L25_000303	wHa_01050		EJB00_01400	CAI20_03160	GQX67_00625	wNo_07950			WP1134	WRi_001210	M1L26_000309	JKF54_04950	wTpre_670, wTpre_671, wTpre_672, wTpre_673	wVulc_000184		wVulp_001209	CCY16_RS05605, CCY16_RS05610
OG0000126	mgtE, mgtE	mgtE	mgtE	Wbm0294	BBB02_05195	mgtE	mgtE	mgtE	mgtE	mgtE	mgtE	mgtE	wHa_04740	mgtE	mgtE	CAI20_04815	mgtE	mgtE	wOo_05870	mgtE	mgtE	WRi_004140	mgtE	mgtE	mgtE, mgtE	mgtE	mgtE	mgtE	mgtE
OG0000127			WPAU_0295, WPAU_0661		BBB02_00640, BBB02_04715	LOK48_02285, LOK48_06305	J5252_00480, J5252_00815, J5252_03675, J5252_04035, J5252_07405				ASM33_05410, ASM33_07230, ASM33_07380		wHa_02400, wHa_03560			CAI20_06185	GQX67_01290, GQX67_02900	wNo_01240, wNo_09080			WP0255, WP0314, WP1307	WRi_005610, WRi_007210, WRi_010270, WRi_012670				wVulc_001226	wVulm_001165	wVulp_000174
OG0000128	rsfS	rsfS	ybeB	Wbm0247	BBB02_03465, BBB02_03795	rsfS	rsfS	ybeB	rsfS	rsfS	rsfS	rsfS	wHa_09350	rsfS	rsfS	CAI20_02525	rsfS	wNo_06650	wOo_07650	rsfS	WP0859	WRi_012900	rsfS	rsfS	wTpre_814	rsfS	rsfS	rsfS	rsfS
OG0000129	fabF	fabF	fabF	Wbm0739	BBB02_02170	fabF	fabF	fabF	fabF	fabF	fabF	fabF	fabF	fabF	fabF	CAI20_01190	fabF	fabF	wOo_04980	fabF	fabF	fabF	fabF	fabF	fabF	fabF	fabF	fabF	CCY16_RS02795, CCY16_RS02800
OG0000130	DEJ70_00980	JSQ73_003600		Wbm0766	BBB02_01850	LOK48_04205	J5252_06835	cutA	FK497_04115	GOY12_RS01605	ASM33_06100	cutA	cutA	GOY07_02250	EJB00_05455	CAI20_00070	GQX67_04030	cutA	wOo_06250	WOVOC_RS00760	cutA	cutA	cutA	JKF54_02785	wTpre_1231	wVulc_000893	wVulm_000833	wVulp_000690	cutA, cutA, cutA
OG0000131	DEJ70_01070	JSQ73_003660		Wbm0610	BBB02_01910	LOK48_02475, LOK48_04120		WCLE_003760, WCLE_005940	FK497_03970		ASM33_02480, ASM33_02610, ASM33_02840, ASM33_04460, ASM33_08545	M1L25_000868			EJB00_05515	CAI20_00920, CAI20_05800					WP0472, WP0704		M1L26_000874	JKF54_02850	wTpre_1158	wVulc_001347	wVulm_001279	wVulp_001023	CCY16_RS00855, CCY16_RS01125, CCY16_RS06540, CCY16_RS06545
OG0000132	DEJ70_01820	JSQ73_003010	rpoBC	Wbm0647	BBB02_01285	LOK48_04725	J5252_05045	rpoBC	FK497_04600	GOY12_RS02795	ASM33_02055	M1L25_001005	rpoBC	GOY07_02655	EJB00_04890	CAI20_00130	GQX67_00120	rpoBC	wOo_01640	WOVOC_RS04535	rpoBC	WRi_000230	M1L26_001008	JKF54_02200	wTpre_1375	wVulc_000369	wVulm_000366	rpoB, rpoC	CCY16_RS04925
OG0000133	murD	JSQ73_001455	murD	Wbm0508	BBB02_01105	LOK48_02760	J5252_06750	murD	murD	murD	murD	murD	murD	murD	EJB00_04675	CAI20_00030, CAI20_06400	GQX67_04125	murD	wOo_01420	murD	murD	murD	murD	murD	murD	murD	murD	murD	murD
OG0000134	DEJ70_02385	gshB	gshb	Wbm0556	BBB02_02695	gshB	gshB	gshB	gshB	gshB	ASM33_03025	gshB	gshB	gshB	EJB00_00640	CAI20_02345	gshB	gshB	wOo_09490	WOVOC_RS04750, WOVOC_RS04755	gshB	gshb	gshB	gshB	gshB	gshB	gshB	gshB	gshB
OG0000135	DEJ70_02535	JSQ73_004095	aceF	Wbm0747	BBB02_02325	LOK48_03710	J5252_05850	pdhC	FK497_03890	GOY12_RS03145	ASM33_03860	M1L25_001111	aceF	GOY07_03510	EJB00_05840	CAI20_01340	GQX67_05725	wNo_04520	wOo_02910	WOVOC_RS03580	aceF	aceF	M1L26_001116	JKF54_03200	wTpre_788	wVulc_000409	wVulm_000407	wVulp_000059	CCY16_RS01690, CCY16_RS02725
OG0000136	DEJ70_03580	JSQ73_000730	WPAU_0529	Wbm0117	BBB02_00320, BBB02_00535	LOK48_00395	J5252_02775	rlpA	FK497_06360	GOY12_RS03585	ASM33_04385	M1L25_000687	wHa_02840	GOY07_03035	EJB00_03525	CAI20_05580	GQX67_02405	wNo_00610	wOo_04200	WOVOC_RS04055	WP0050	WRi_002490	M1L26_000455	JKF54_01490	rlpA	wVulc_001697	wVulm_001638	wVulp_001524	CCY16_RS04270
OG0000137	DEJ70_03595	JSQ73_000715	WPAU_0541	Wbm0800	BBB02_00305, BBB02_00520	LOK48_00365	J5252_02835	WCLE_009480	FK497_06345	GOY12_RS01275	ASM33_08495	M1L25_000533	wHa_04190	GOY07_01815	EJB00_03400	CAI20_05605	GQX67_02525	wNo_00990	wOo_09850	WOVOC_RS02135	WP0056	WRi_003370	M1L26_000610	JKF54_01515	wTpre_342	wVulc_000032	wVulm_000032	wVulp_000030	CCY16_RS01775
OG0000138	DEJ70_03615	JSQ73_000695	cdsA	Wbm0803	BBB02_00285, BBB02_00500	LOK48_00345	J5252_02855	cdsA	FK497_06325	GOY12_RS01255	ASM33_04170	M1L25_000529	cdsA	GOY07_01835	EJB00_03380	CAI20_05625	GQX67_02545	cdsA	wOo_09910	WOVOC_RS02150	cdsA	cdsA	M1L26_000614	JKF54_01535	wTpre_337	wVulc_000028	wVulm_000028	wVulp_000026	CCY16_RS01795
OG0000139	DEJ70_03790	JSQ73_000185	yfgL	Wbm0030, Wbm0560	BBB02_00160	LOK48_00185	J5252_07205	bamB	FK497_07055	GOY12_RS00920	ASM33_06565	M1L25_000509	wHa_06360	GOY07_00940	EJB00_03690	CAI20_04580	GQX67_03670	wNo_00320	wOo_00050	WOVOC_RS02525	WP0094	WRi_007270	M1L26_000634	JKF54_00730	wTpre_253	wVulc_000457	wVulm_000457	wVulp_000811	CCY16_RS00100
OG0000140	maf	JSQ73_000825	maf	Wbm0192	BBB02_00365	LOK48_00460	maf	maf, maf	maf	GOY12_RS02260	maf	maf	maf	maf	maf	CAI20_05475	maf	wNo_00720	wOo_07200	WOVOC_RS01135	WP0036	WRi_004530	maf	maf	maf	wVulc_000849	wVulm_000789	wVulp_000937	CCY16_RS05110
OG0000141	DEJ70_04025	infA	infA	Wbm0191	BBB02_00360	infA	infA	infA, infA	infA	infA	ASM33_02200	infA	infA	infA	EJB00_03245	CAI20_05480	infA	infA	wOo_07190	infA	infA	infA	infA	infA	infA	infA	infA	infA	infA
OG0000142	lepB	lepB	lepB	Wbm0760	BBB02_05580	lepB	lepB	lepB	lepB	lepB	lepB	lepB	lepB	lepB	lepB	CAI20_03810	lepB	lepB	wOo_03050	lepB	lepB	lepB	lepB	lepB	lepB	lepB	lepB	lepB	lepB, lepB
OG0000143	DEJ70_04605	JSQ73_006555	WPAU_0002	Wbm0277	BBB02_05495	LOK48_01315	J5252_05155	WCLE_00020	FK497_01215	GOY12_RS02315	ASM33_01325	M1L25_000719	wHa_00020	GOY07_01530	EJB00_02315	CAI20_03725	GQX67_00010	wNo_10700	wOo_07300	WOVOC_RS01195	WP1253	WRi_000020	M1L26_000425	JKF54_05510	wTpre_292	wVulc_001431	wVulm_001368	wVulp_000589, wVulp_000590	CCY16_RS04195
OG0000144	DEJ70_04615	dcd	dcd	Wbm0292	BBB02_04685, BBB02_05490	dcd	J5252_03005	dcd	FK497_01220	dcd	ASM33_00065	M1L25_000721	dcd	GOY07_01255	EJB00_01960	CAI20_03715	GQX67_01860	dcd	wOo_06050	dcd	WP1251	WRi_004100	M1L26_000423	JKF54_05500	dcd	dcd	dcd	dcd	dcd
OG0000145	DEJ70_04705	JSQ73_005920	tadA	Wbm0168	BBB02_04580, BBB02_04600	LOK48_01410	J5252_02655	codA	FK497_01315	GOY12_RS01910	ASM33_06740	M1L25_000739	wHa_03100	GOY07_02180	EJB00_01870	CAI20_03630	GQX67_02280	wNo_08820	wOo_08820	WOVOC_RS01760	WP1233	WRi_002860	M1L26_000405	JKF54_05410	wTpre_281	wVulc_001639	wVulm_001582	wVulp_001415	CCY16_RS04495
OG0000146	ccmA	ccmA	ccmA	Wbm0014	BBB02_04570	ccmA	ccmA	ccmA	ccmA	ccmA	ccmA	ccmA	ccmA	ccmA	ccmA	CAI20_03615, CAI20_05270	ccmA	wNo_08790	wOo_02200	ccmA	WP1228	ccmA	ccmA	ccmA	ccmA	ccmA	ccmA	ccmA	ccmA
OG0000147	DEJ70_04720	argS	argS	Wbm0205	BBB02_04565	argS	J5252_02365	argS	FK497_01330	argS	ASM33_06660	M1L25_000743	argS	GOY07_01670	EJB00_01850	CAI20_03610, CAI20_05275	GQX67_01980	argS	wOo_08630	argS	argS	argS	M1L26_000401	JKF54_05390	argS	argS	argS	argS	argS
OG0000148	DEJ70_04885		WPAU_0294		BBB02_00645, BBB02_04710	LOK48_06300	J5252_00810, J5252_03680, J5252_04040, J5252_07400		FK497_00860, FK497_06115		ASM33_05405, ASM33_07235, ASM33_07385		wHa_03570			CAI20_06190	GQX67_02895	wNo_01250, wNo_09070			WP0256, WP0315, WP1308	WRi_005620, WRi_010280		JKF54_01155		wVulc_000758, wVulc_000814	wVulm_000752	wVulp_000243, wVulp_000973
OG0000149	DEJ70_05020	secY	secY	Wbm0322	BBB02_04360	secY	secY	secY	secY	secY	ASM33_01545	secY	secY	secY	secY	CAI20_03420	secY	secY	wOo_10280, wOo_10300	secY	secY	secY	secY	secY	secY	secY	secY	secY	secY
OG0000150	DEJ70_05450	JSQ73_005445, JSQ73_005470, JSQ73_005510, JSQ73_005515	WPAU_1089	Wbm0422	BBB02_03990, BBB02_04005	LOK48_05615	J5252_06295				ASM33_01090	M1L25_000284	wHa_08700		EJB00_01300	CAI20_03040	GQX67_05105				WP1113	WRi_010770	M1L26_000290	JKF54_04855	wTpre_701, wTpre_702	wVulc_000963, wVulc_000964	wVulm_000902, wVulm_000903	wVulp_000761, wVulp_000762	CCY16_RS06390
OG0000151	DEJ70_05495	glyS	glyS	Wbm0371	BBB02_03430	glyS	J5252_01675	glyS	FK497_01915	glyS	ASM33_02700	glyS	glyS	GOY07_00625	EJB00_01230	CAI20_03090	GQX67_00745	glyS	wOo_00990, wOo_01000	glyS	glyS	WRi_000970	glyS	JKF54_04810	glyS	glyS	glyS	glyS	glyS
OG0000152	DEJ70_05555	putA	putA	Wbm0539	BBB02_03380	putA	putA	putA	putA	GOY12_RS02665, GOY12_RS02670	ASM33_02575	putA	putA	putA	putA	CAI20_02920	putA	putA	wOo_08290	putA	putA	putA	putA	putA	wTpre_724	putA	putA	putA	putA
OG0000153	tpiA	JSQ73_001660	tpiA	Wbm0408	BBB02_00995, BBB02_01100	LOK48_02755	J5252_04740	tpiA	FK497_06475	GOY12_RS00145	tpiA	M1L25_000988	tpiA	GOY07_03750	EJB00_04550	CAI20_06090	GQX67_00435	tpiA	wOo_04840	WOVOC_RS00260	tpiA	tpiA	M1L26_000991	JKF54_02120	wTpre_1392	wVulc_000392	wVulm_000389	wVulp_000039	CCY16_RS01210
OG0000154	DEJ70_05925	guaB	guaB	Wbm0527	BBB02_00980	guaB	guaB	guaB	guaB	guaB	ASM33_06370	guaB	guaB	guaB, guaB	guaB	CAI20_06075	guaB	guaB	wOo_00350	guaB	guaB	guaB	guaB	guaB	guaB	guaB	guaB	guaB	guaB
OG0000155	DEJ70_06180	ccmC	ccmC	Wbm0634	BBB02_00750	ccmC	ccsA	ccmC	ccsA	ccmC	ASM33_01285	ccmC	wHa_05010	GOY07_02580	EJB00_04330	CAI20_05875	GQX67_01660	ccmC	wOo_08150	ccmC	ccmC	ccmC	ccmC	ccsA	ccmC	ccmC	ccmC	ccmC, ccmC	ccmC
OG0000156	DEJ70_06185	JSQ73_002050	yqfL	Wbm0633	BBB02_00745	LOK48_02540	J5252_03195	WCLE_010920	FK497_06545	GOY12_RS02610	ASM33_05870	M1L25_001143	wHa_05000	ppsR	EJB00_04325	CAI20_05870	ppsR	wNo_01540	wOo_08160	WOVOC_RS01505	WP0486	WRi_004470	M1L26_001197	JKF54_01750	wTpre_92	wVulc_001556	wVulm_001494	wVulp_000835, wVulp_001496	CCY16_RS04825
OG0000157	DEJ70_06365	JSQ73_002255	WPAU_0135	Wbm0571	BBB02_05305, BBB02_05335	LOK48_06060	J5252_04715	ftsQ	FK497_06440	GOY12_RS02735	ASM33_01380	M1L25_000423	wHa_01320	GOY07_00845	EJB00_03085	CAI20_04860	GQX67_00460	wNo_10400	wOo_01500	WOVOC_RS03070	WP0404	WRi_001540	M1L26_000719	JKF54_00410	wTpre_123	wVulc_000386	wVulm_000382	wVulp_001347	CCY16_RS00165
OG0000158	DEJ70_06470	mutS	mutS	Wbm0257	BBB02_05155	mutS	mutS	mutS	mutS	mutS	ASM33_03095	mutS	mutS	mutS	mutS	CAI20_04910	mutS	mutS	wOo_01030	mutS	mutS	mutS	mutS	mutS	mutS	mutS	mutS	mutS	mutS, CCY16_RS01510
OG0000159	DEJ70_06510, DEJ70_06620	prfB	prfB	Wbm0295	BBB02_05190	prfB	prfB	prfB	FK497_00170	prfB	prfB	prfB	prfB	prfB	EJB00_02875	CAI20_04820	prfB	prfB	wOo_05860	prfB	prfB	WRi_004150	prfB	prfB	prfB	prfB	prfB	prfB	prfB
OG0000160			WPAU_0276			LOK48_02185, LOK48_05755	J5252_00720, J5252_07500		FK497_00985, FK497_06025		ASM33_00515, ASM33_05285, ASM33_05625, ASM33_07495	M1L25_000097	wHa_03730		EJB00_02945	CAI20_06285	GQX67_02810	wNo_10180			WP0444, WP1326	WRi_006990	M1L26_000201		wTpre_72	wVulc_000712, wVulc_000778, wVulc_001206, wVulc_001295	wVulm_000717, wVulm_001145, wVulm_001224	wVulp_000155
OG0000161	DEJ70_00005	hemE	hemE	Wbm0001	BBB02_02580	hemE	J5252_06230	hemE	FK497_03020	hemE	ASM33_02815	hemE	hemE	GOY07_00010	EJB00_06100	CAI20_01590	GQX67_05045	hemE	wOo_04390	hemE	hemE	hemE	hemE	JKF54_03545	hemE	hemE	hemE	hemE	hemE
OG0000162	DEJ70_00010	JSQ73_002710	aspC	Wbm0002	BBB02_02575	LOK48_03465	J5252_06235	aspB	FK497_03015	GOY12_RS00015	ASM33_03065	M1L25_000002	aspC	GOY07_00015	EJB00_06090	CAI20_01585	GQX67_05050	aspC	wOo_04400	WOVOC_RS00080	aspC	WRi_009850	M1L26_000002	JKF54_03540	wTpre_971	wVulc_000610	wVulm_000610	wVulp_000386	CCY16_RS03225
OG0000163	glyA	JSQ73_002690	glyA	Wbm0005	glyA	LOK48_03485	J5252_06265	glyA	FK497_02995	GOY12_RS00025	glyA	M1L25_000006	glyA	GOY07_03930	EJB00_06070	glyA	GQX67_05075	glyA	wOo_04430	WOVOC_RS00090	glyA	WRi_010650	M1L26_000006	JKF54_03520	wTpre_968	wVulc_000603	wVulm_000604	wVulp_000392	glyA
OG0000164	pgk	JSQ73_002685	pgk	Wbm0684	BBB02_02550	LOK48_03490	J5252_05895	pgk	FK497_02990	GOY12_RS00660	pgk	M1L25_000007	pgk	pgk	EJB00_06065	CAI20_01560	pgk	pgk	wOo_00790	WOVOC_RS02815	pgk	pgk	M1L26_000007	JKF54_03515	wTpre_967	wVulc_000602	wVulm_000603	wVulp_000393	CCY16_RS02430
OG0000165	DEJ70_00060	rpsO	rpsO	Wbm0020	BBB02_02520	rpsO	rpsO	rpsO	rpsO	rpsO	ASM33_06905	rpsO	rpsO	rpsO	EJB00_06040	CAI20_01535	rpsO	rpsO	wOo_07830	rpsO	rpsO	rpsO	rpsO	rpsO	rpsO	rpsO	rpsO	rpsO	rpsO
OG0000166	DEJ70_00100	JSQ73_004245	erpA	Wbm0024	BBB02_02495	LOK48_03540	J5252_00185	erpA	FK497_02940	GOY12_RS02520	ASM33_02310	M1L25_000017	wHa_05990	GOY07_03860	EJB00_06015	CAI20_01510	GQX67_03460	wNo_04830	wOo_07910	WOVOC_RS01400	WP0825	WRi_006480	M1L26_000017	JKF54_03465	erpA	wVulc_001374	wVulm_001306	wVulp_001049	CCY16_RS04660
OG0000167	DEJ70_00105	JSQ73_004240	lolD	Wbm0023	BBB02_02490	LOK48_03545	J5252_00190	lolD	FK497_02935	GOY12_RS02515	ASM33_02305	M1L25_000018	wHa_05980	GOY07_03865	EJB00_06010	CAI20_01505	GQX67_03455	wNo_04820	wOo_07900	WOVOC_RS01395	WP0824	WRi_006470	M1L26_000018	JKF54_03460	wTpre_951	wVulc_001373	wVulm_001305	wVulp_001048	CCY16_RS04655
OG0000168	DEJ70_00115	JSQ73_004235	WPAU_0705	Wbm0022	BBB02_02480	LOK48_03550	J5252_00200	WCLE_007230	FK497_02925	GOY12_RS02510	ASM33_02915	M1L25_000019	wHa_05960	GOY07_03875	EJB00_06000	CAI20_01495	GQX67_03445	wNo_04800	wOo_07880	WOVOC_RS01390	WP0822	WRi_006460	M1L26_000019	JKF54_03450	wTpre_949	wVulc_001371	wVulm_001303	wVulp_001046	CCY16_RS04645
OG0000169	DEJ70_00120	JSQ73_004230	nifS	Wbm0021	BBB02_02475	LOK48_03555	J5252_00205	iscS	FK497_02920	GOY12_RS02505	ASM33_02920	M1L25_000020	wHa_05950	GOY07_03880	EJB00_05995	CAI20_01490	GQX67_03440	wNo_04790	wOo_07870	WOVOC_RS01385	WP0821	WRi_006450	M1L26_000020	JKF54_03445	wTpre_948	wVulc_001370	wVulm_001302	wVulp_001045	CCY16_RS04640
OG0000170	DEJ70_00125	JSQ73_004225	ybhL	Wbm0490	BBB02_02470	LOK48_03560	J5252_01195	ybhL	FK497_02915	GOY12_RS01160	ASM33_02940	M1L25_000021	wHa_07940	GOY07_01685	EJB00_05990	CAI20_01485	GQX67_04625	wNo_04780	wOo_10180	WOVOC_RS02270	WP0820	WRi_008910	M1L26_000021	JKF54_03440	wTpre_947	wVulc_001369	wVulm_001301	wVulp_001044	CCY16_RS03615
OG0000171	DEJ70_00130	JSQ73_004220	ctaG	Wbm0491	BBB02_02465	LOK48_03565	J5252_01190	ctaG	FK497_02910	GOY12_RS01155	ASM33_02945	M1L25_000022	ctaG	GOY07_01680	EJB00_05985	CAI20_01480	GQX67_04620	ctaG	wOo_10190	WOVOC_RS02275	WP0819	WRi_008900	M1L26_000022	JKF54_03435	ctaG	wVulc_001368	wVulm_001300	wVulp_001043	CCY16_RS03620
OG0000172	DEJ70_00170	JSQ73_004165	WPAU_1266	Wbm0047	BBB02_02415	LOK48_03625	J5252_05400	WCLE_010120	FK497_02855	GOY12_RS03365	ASM33_06890	M1L25_000033	wHa_10590	GOY07_00030	EJB00_05935	CAI20_01430	GQX67_06180	wNo_04680	wOo_03560	WOVOC_RS03820	WP0810	WRi_012420	M1L26_000033	JKF54_03380	wTpre_933	wVulc_001355	wVulm_001287	wVulp_001030	CCY16_RS01650
OG0000173	DEJ70_00200	ssb	ssb	Wbm0211	BBB02_02445	ssb	ssb	ssb	ssb	ssb	ASM33_02230	ssb	ssb	ssb	ssb	CAI20_01460	ssb	ssb	wOo_08360	ssb	ssb	ssb	ssb	ssb	ssb4	ssb	ssb	ssb	ssb
OG0000174	DEJ70_00205	dapA	dapA	Wbm0210	BBB02_02450	dapA	J5252_07085	dapA	FK497_02890	dapA	ASM33_03220	dapA	wHa_06590	GOY07_03365	EJB00_05970	CAI20_01465	GQX67_03795	dapA	wOo_08350	dapA	dapA	dapA	dapA	JKF54_03415	dapA	dapA	dapA	dapA	dapA
OG0000175	DEJ70_00240	JSQ73_004620	pccB	Wbm0588	BBB02_02745	LOK48_04985	J5252_05950	pccB	FK497_03115	GOY12_RS02965	ASM33_04520	M1L25_000146	pccB	GOY07_00750	EJB00_00685	CAI20_02395	GQX67_05630	pccB	wOo_02180	WOVOC_RS03325	pccB	pccB	M1L26_000152	JKF54_04235	pccB	wVulc_000479	wVulm_000479	wVulp_000862	CCY16_RS00260
OG0000176	DEJ70_00290	tyrS	tyrS	Wbm0248	BBB02_03470	tyrS	J5252_04570	tyrS	FK497_02395	tyrS	ASM33_06500	M1L25_000110	tyrS	GOY07_04005	EJB00_02005	CAI20_02520	GQX67_05450	tyrS	wOo_07630	tyrS	tyrS	tyrS	M1L26_000188	JKF54_04365	tyrS	tyrS	tyrS	tyrS	tyrS
OG0000177	DEJ70_00315	JSQ73_004775	rppH	Wbm0246	BBB02_03805	LOK48_05140	J5252_04550	nudH	FK497_02380	GOY12_RS02430	ASM33_03560	M1L25_000113	rppH	GOY07_04020	EJB00_00955	CAI20_02535	GQX67_05470	rppH	wOo_07700	WOVOC_RS01310	WP0857	WRi_012920	M1L26_000185	JKF54_04380	wTpre_816	wVulc_001565	wVulm_001505	wVulp_001488	CCY16_RS01435
OG0000178	DEJ70_00330	JSQ73_004790	nuoC	Wbm0243	BBB02_03820	LOK48_05155	J5252_04535	nuoC	FK497_02365	GOY12_RS02445	ASM33_05995	M1L25_000116	nuoC	GOY07_00105	EJB00_00940	CAI20_02550	GQX67_05485	nuoC	wOo_07730	WOVOC_RS01325	nuoC	nuoC	M1L26_000182	JKF54_04395	nuoC	wVulc_000859	wVulm_000799	wVulp_000927	CCY16_RS01420
OG0000179	DEJ70_00335	JSQ73_004795	nuoB	Wbm0242	BBB02_03825	LOK48_05160	J5252_04530	nuoB	FK497_02360	GOY12_RS02450	ASM33_06000	M1L25_000117	nuoB	GOY07_00110	EJB00_00935	CAI20_02555	GQX67_05490	nuoB	wOo_07740	WOVOC_RS01330	nuoB	nuoB	M1L26_000181	JKF54_04400	wTpre_820	wVulc_000860	wVulm_000800	wVulp_000926	CCY16_RS01415
OG0000180	DEJ70_00340	ndhC	nuoA	Wbm0241	BBB02_03830	LOK48_05165	J5252_04525	nuoA	FK497_02355	ndhC	ASM33_06005	ndhC	nuoA	GOY07_00115	EJB00_00930	CAI20_02560	ndhC	nuoA	wOo_07750	ndhC	nuoA	nuoA	ndhC	ndhC	wTpre_821	wVulc_000861	wVulm_000801	wVulp_000925	CCY16_RS01410
OG0000181	DEJ70_00345	JSQ73_004805	WPAU_0904	Wbm0240	BBB02_03835	LOK48_05170	J5252_04520	pkcI	FK497_02350	GOY12_RS02460	ASM33_06010	M1L25_000119	wHa_09430	GOY07_00120	EJB00_00925	CAI20_02565	GQX67_05500	wNo_07460	wOo_07760	WOVOC_RS01340	WP0851	WRi_012980	M1L26_000179	JKF54_04410	wTpre_822	wVulc_000862	wVulm_000802	wVulp_000924	CCY16_RS01405
OG0000182	DEJ70_00360	JSQ73_004820	murF	Wbm0238	BBB02_03845	LOK48_05185	J5252_04505	murF	FK497_02335	GOY12_RS02470	ASM33_08520	M1L25_000122	murF	murF	EJB00_00910	CAI20_02580	GQX67_05515	murF	wOo_07780	WOVOC_RS01350	murF	murF	M1L26_000176	JKF54_04425	murF	wVulc_000865	wVulm_000805	wVulp_000921	murF
OG0000183	DEJ70_00375	JSQ73_004835	fabH	Wbm0614	BBB02_03860	LOK48_05200	J5252_01385	fabH	FK497_02320	GOY12_RS02550	ASM33_04535	M1L25_000125	fabH	fabH	EJB00_00895	CAI20_02595	fabH	fabH	wOo_07970	WOVOC_RS01435	fabH	fabH	M1L26_000173	JKF54_04440	fabH	wVulc_000868	wVulm_000808	wVulp_000918	CCY16_RS04715
OG0000184	DEJ70_00380	plsX	plsX	Wbm0615	BBB02_03865	plsX	plsX	plsX	plsX	plsX	ASM33_04530	plsX	plsX	plsX	plsX	CAI20_02600	plsX	plsX	wOo_07980	plsX	plsX	plsX	plsX	plsX	plsX	plsX	plsX	plsX	plsX
OG0000185	DEJ70_00400	ffh	ffh	Wbm0049	BBB02_03885	ffh	ffh	ffh	ffh	ffh	ASM33_02270	ffh	ffh	GOY07_03915	EJB00_00870	CAI20_02620	GQX67_05280	ffh	wOo_03590	ffh	ffh	ffh	ffh	ffh	ffh	ffh	ffh	ffh	ffh
OG0000186	DEJ70_00405	JSQ73_004865	hyfB	Wbm0050	BBB02_03890	LOK48_05230	J5252_06485	mnhD	FK497_02290	GOY12_RS03385	ASM33_02265	M1L25_000131	wHa_09020	GOY07_03910	EJB00_00865	CAI20_02625	GQX67_05285	wNo_07570	wOo_03600	WOVOC_RS03835	WP1033	WRi_011150	M1L26_000167	JKF54_04470	wTpre_834	wVulc_001145	wVulm_001084	wVulp_000477	CCY16_RS01670
OG0000187	DEJ70_00415	JSQ73_004875	WPAU_1038	Wbm0051	BBB02_03900	LOK48_05235	J5252_06490	gltD	FK497_02275	GOY12_RS03390	ASM33_02790	M1L25_000133	wHa_09030	GOY07_03730	EJB00_00860	CAI20_02630	GQX67_05290	wNo_07580	wOo_03610	WOVOC_RS03840	WP1034	WRi_011160	M1L26_000165	JKF54_04480	wTpre_837	wVulc_001143	wVulm_001082	wVulp_000479	CCY16_RS00885
OG0000188	fabZ	fabZ	fabZ	Wbm0052	BBB02_03905	fabZ	fabZ	fabZ	fabZ	fabZ	fabZ	fabZ	fabZ	fabZ	fabZ	CAI20_02635	fabZ	fabZ	wOo_03620	fabZ	fabZ	fabZ	fabZ	fabZ	fabZ	fabZ	fabZ	fabZ	fabZ
OG0000189	DEJ70_00425	JSQ73_004885	WPAU_1040	Wbm0053	BBB02_03910	LOK48_05245	J5252_06500	WCLE_010340	FK497_02265	GOY12_RS03400	ASM33_01845	M1L25_000135	wHa_09050	GOY07_03720	EJB00_00850	CAI20_02640	GQX67_05300	wNo_07600	wOo_03630	WOVOC_RS03850	WP1036	WRi_011180	M1L26_000163	JKF54_04490	wTpre_839	wVulc_001141	wVulm_001080	wVulp_000481	CCY16_RS00895
OG0000190	bamA	bamA	WPAU_1041	Wbm0054	BBB02_03915	bamA	bamA	yaeT	bamA	bamA	bamA	bamA	wHa_09060	bamA	bamA	CAI20_02645	bamA	wNo_07610	wOo_03640	bamA	WP1037	WRi_011190	bamA	bamA	yaeT	bamA	bamA	bamA	bamA
OG0000191	rseP	rseP	mmpA	Wbm0055	BBB02_03920	rseP	rseP	rseP	rseP	rseP	rseP	rseP	wHa_09070	rseP	rseP	CAI20_02650	rseP	wNo_07620	wOo_03650	rseP	WP1038	WRi_011200	rseP	rseP	rseP	rseP	rseP	rseP	rseP
OG0000192	DEJ70_00440	JSQ73_004900	WPAU_1043	Wbm0056	BBB02_03925	LOK48_05260	J5252_06515	WCLE_010370	FK497_02250	GOY12_RS03415	ASM33_01830	M1L25_000138	wHa_09080	GOY07_03705	EJB00_00835	CAI20_02655	GQX67_05315	wNo_07630	wOo_03660	WOVOC_RS03865	WP1039	WRi_011210	M1L26_000160	JKF54_04505	wTpre_843	wVulc_001138	wVulm_001077	wVulp_000484	CCY16_RS00910
OG0000193	DEJ70_00455	JSQ73_004920	rpsA	Wbm0059	BBB02_03940	LOK48_05275	J5252_06530	rpsA	FK497_02235	GOY12_RS03425	ASM33_01810	M1L25_000141	rpsA	GOY07_03690	EJB00_00820	CAI20_02670	GQX67_05330	rpsA	wOo_03680	WOVOC_RS03870	rpsA	rpsA	M1L26_000157	JKF54_04520	rpsA	wVulc_001135	wVulm_001074	wVulp_000487	CCY16_RS00925
OG0000194	DEJ70_00500	dapF	dapF	Wbm0518	BBB02_02940	dapF	J5252_05700	dapF	FK497_02795	dapF	ASM33_00430	dapF	dapF	dapF	EJB00_00310	CAI20_02030	GQX67_05875	dapF	wOo_09260	dapF	dapF	dapF	dapF	JKF54_03885	dapF	dapF	dapF	dapF	dapF
OG0000195	DEJ70_00505	sucD	sucD	Wbm0519	BBB02_02935	sucD	sucD	sucD	sucD	sucD	ASM33_08025	sucD	sucD	sucD	sucD	CAI20_02025	sucD	sucD	wOo_09270	sucD	sucD	sucD	sucD	sucD	sucD	sucD	sucD	sucD	sucD
OG0000196	DEJ70_00510	sucC	sucC	Wbm0520	BBB02_02930	sucC	sucC	sucC	sucC	sucC	ASM33_08020	sucC	sucC	sucC	EJB00_00320	CAI20_02020	sucC	sucC	wOo_09280	sucC	sucC	sucC	sucC	sucC	sucC	sucC	sucC	sucC	sucC
OG0000197	DEJ70_00545	hemF	hemF	Wbm0709	BBB02_02895	hemF	hemF	hemF	hemF	hemF	ASM33_01775	hemF	wHa_10150	hemF	EJB00_00355	CAI20_01985	hemF	wNo_05620	wOo_05940	hemF	WP0965	WRi_011940	hemF	hemF	wTpre_1125	hemF	hemF	hemF	hemF
OG0000198	rimM	rimM	rimM	Wbm0130	BBB02_02280	rimM	rimM	rimM	rimM	rimM	rimM	rimM	rimM	rimM	rimM	CAI20_01295	rimM	rimM	wOo_05560	rimM	rimM	rimM	rimM	rimM	rimM	rimM	rimM	rimM	rimM
OG0000199	efp	efp	efp	Wbm0131	BBB02_02275	efp	efp	efp	efp	efp	efp	efp	efp	efp	efp	CAI20_01290	efp	efp	wOo_05570	efp	efp	efp	efp	efp	efp	efp	efp	efp	efp
OG0000200	DEJ70_00600	JSQ73_004040	suhB	Wbm0132	BBB02_02270	LOK48_03765	J5252_05365	suhB	FK497_03835	GOY12_RS00370	ASM33_07965	M1L25_001122	wHa_10650	GOY07_02325	EJB00_05785	CAI20_01285	GQX67_06215	wNo_04410	wOo_05580	WOVOC_RS00490	WP0779	WRi_013070	M1L26_001127	JKF54_03255	wTpre_899	wVulc_000423	wVulm_000423	wVulp_000074	CCY16_RS02210
OG0000201	hemA	hemA	hemA	Wbm0133	BBB02_02265	hemA	hemA	hemA	hemA	hemA	hemA	hemA	wHa_10640	hemA	hemA	CAI20_01280	hemA	hemA	wOo_05590	hemA	hemA	hemA	hemA	hemA	hemA	hemA	hemA	hemA	hemA
OG0000202	DEJ70_00615	htpG	htpG	Wbm0138	BBB02_02230	htpG	htpG	htpG	htpG	htpG	ASM33_01875	htpG	htpG	htpG	htpG	CAI20_01265	htpG	htpG	wOo_05630	htpG	htpG	WRi_013040	htpG	htpG	wTpre_908	htpG	htpG	htpG	htpG
OG0000203	DEJ70_00665	thyX	thyX	Wbm0741	BBB02_02180	thyX	J5252_05760	thyX	FK497_03765	thyX	ASM33_02130	thyX	thyX	GOY07_03060	EJB00_00475	CAI20_01200	GQX67_05815	thyX	wOo_03250	thyX	thyX	thyX	thyX	JKF54_03130	thyX	thyX	thyX	thyX	thyX
OG0000204	murA	murA	murA	Wbm0740	BBB02_02175	murA	murA	murA	murA	murA	ASM33_02135	murA	murA	murA	murA	CAI20_01195	murA	murA	wOo_03240	murA	murA	murA	murA	murA	murA	murA	murA	murA	murA
OG0000205	acpP	acpP	acpP	Wbm0738	BBB02_02165	acpP	acpP	acpP	acpP	acpP	acpP	acpP	acpP	acpP	acpP	CAI20_01185	acpP	acpP	wOo_04970	WOVOC_RS00305	acpP	acpP	acpP	acpP	acpP	acpP	acpP	acpP	acpP
OG0000206	DEJ70_00690	JSQ73_003920	WPAU_1191	Wbm0736	BBB02_02155	LOK48_03860	J5252_05790	WCLE_009920	FK497_03735	GOY12_RS00175	ASM33_02385	M1L25_001092	wHa_09940	GOY07_03085	EJB00_00500	CAI20_01175	GQX67_05785	wNo_04170	wOo_04950	WOVOC_RS00295	WP0756	WRi_011640	M1L26_001097	JKF54_03100	wTpre_1218	wVulc_000918	wVulm_000857	wVulp_000717	CCY16_RS02780
OG0000207	DEJ70_00695	hslU	hslU	Wbm0723	BBB02_02150	hslU	hslU	hslU	hslU	hslU	ASM33_00295	hslU	hslU	hslU	hslU	CAI20_01165	hslU	hslU	wOo_06450	hslU	hslU	hslU	hslU	hslU	hslU	hslU	hslU	hslU	hslU
OG0000208	DEJ70_00700	hslV	hslV	Wbm0722	BBB02_02145	hslV	hslV	hslV	hslV	hslV	ASM33_00290	hslV	hslV	hslV	hslV	CAI20_01160	hslV	hslV	wOo_06460	hslV	hslV	hslV	hslV	hslV	hslV	hslV	hslV	hslV	hslV
OG0000209	gshA	gshA	WPAU_1188	Wbm0721	BBB02_02140	gshA	gshA	gshA	gshA	gshA	gshA	gshA	wHa_09910	gshA	gshA	CAI20_01155	gshA	wNo_04140	wOo_06470	gshA	WP0753	WRi_011600	gshA	gshA	gshA	gshA	gshA	gshA	gshA
OG0000210	DEJ70_00710	JSQ73_003900	WPAU_1187	Wbm0720	BBB02_02135	LOK48_03880	J5252_05810		FK497_03715	GOY12_RS01515	ASM33_02540, ASM33_03160	M1L25_001088	wHa_09900	GOY07_03640	EJB00_00520	CAI20_01150	GQX67_05765	wNo_04130	wOo_06480	WOVOC_RS00875	WP0752	WRi_011590	M1L26_001093	JKF54_03080	wTpre_1215	wVulc_000922	wVulm_000861	wVulp_000721	CCY16_RS00705
OG0000211	DEJ70_00715	hemH	hemH	Wbm0719	BBB02_02130	hemH	J5252_05815	hemH	FK497_03710	hemH	ASM33_04505	hemH	hemH	hemH	EJB00_00525	CAI20_01145	GQX67_05760	hemH	wOo_06490	hemH	hemH	hemH	hemH	JKF54_03075	hemH	hemH	hemH	hemH	hemH
OG0000212	DEJ70_00725	ndk	ndk	Wbm0717	BBB02_02115	ndk	ndk	ndk	ndk	ndk	ASM33_04495	ndk	ndk	GOY07_03625	EJB00_05725	CAI20_01135	GQX67_05750	ndk	wOo_06530	ndk	ndk	ndk	ndk	ndk	wTpre_1211	ndk	ndk	ndk	ndk
OG0000213	DEJ70_00735	JSQ73_003875	WPAU_0239	Wbm0070	BBB02_02105	LOK48_03905	J5252_02170	yfjD	FK497_03690	GOY12_RS03210	ASM33_02950	M1L25_001083	wHa_04470	GOY07_00410	EJB00_05715	CAI20_01125	GQX67_02710	wNo_04070	wOo_03140	WOVOC_RS03655	WP0747	WRi_003780	M1L26_001088	JKF54_03055	wTpre_1208	wVulc_000927	wVulm_000866	wVulp_000726	CCY16_RS03660
OG0000214	DEJ70_00745	JSQ73_003865	ubiX	Wbm0072	BBB02_02095	LOK48_03915	J5252_02180	ubiX	FK497_03680	GOY12_RS03220	ASM33_02960	M1L25_001081	ubiX	GOY07_00420	EJB00_05705	CAI20_01115	GQX67_02700	ubiX	wOo_03170	WOVOC_RS03665	ubiX	ubiX	M1L26_001086	JKF54_03045	wTpre_1206	wVulc_000929	wVulm_000868	wVulp_000728	CCY16_RS03670
OG0000215	DEJ70_00750	folD	folD	Wbm0073	BBB02_02090	folD	folD	folD	folD	folD	ASM33_02965	folD	folD	folD	folD	CAI20_01110	folD	folD	wOo_03180	folD	folD	folD	folD	folD	wTpre_1205	folD	folD	folD	folD
OG0000216	DEJ70_00770	JSQ73_003840	nlpD_1	Wbm0606	BBB02_02070	LOK48_03940	J5252_04915	nlpD	FK497_03655	GOY12_RS00775	ASM33_04325	M1L25_001076	nlpD	GOY07_02225	EJB00_05685	CAI20_01090	GQX67_00265	nlpD	wOo_00410	WOVOC_RS02680	nlpD	nlpD	M1L26_001081	JKF54_03020	wTpre_1199	wVulc_000933	wVulm_000872	wVulp_000732	CCY16_RS04060
OG0000217	DEJ70_00890	lipB	lipB	Wbm0235	BBB02_01780	lipB	lipB	lipB	lipB	lipB	ASM33_02215	lipB	lipB	lipB	lipB	CAI20_00620	lipB	lipB	wOo_04290	lipB	lipB	lipB	lipB	lipB	lipB	lipB	lipB	lipB	lipB
OG0000218	DEJ70_00905	dnaE	dnaE1	Wbm0499	BBB02_01795	dnaE	dnaE	dnaE	dnaE	dnaE	ASM33_04615	dnaE	dnaE	dnaE	EJB00_05395	CAI20_00670	dnaE	dnaE	wOo_09170	dnaE	dnaE	WRi_006220	dnaE	dnaE	dnaE1	dnaE	dnaE	dnaE	dnaE
OG0000219	rpsR	rpsR	rpsR	Wbm0501	BBB02_01805	rpsR	J5252_07060	rpsR	FK497_04165	rpsR	rpsR	rpsR	rpsR	rpsR	rpsR	CAI20_00660	rpsR	rpsR	wOo_09150	rpsR	rpsR	rpsR	rpsR	JKF54_02735	rpsR	rpsR	rpsR	rpsR	rpsR
OG0000220	DEJ70_00920	rplI	rplI	Wbm0502	BBB02_01810	rplI	J5252_07055	rplI	FK497_04160	rplI	ASM33_04630	rplI	rplI	GOY07_02075	EJB00_05410	CAI20_00655	GQX67_03825	rplI	wOo_09140	rplI	rplI	rplI	rplI	JKF54_02740	rplI	rplI	rplI	rplI	rplI
OG0000221	trxA	trxA	trx	Wbm0608	BBB02_01895	trxA	trxA	trxA	trxA	trxA	trxA	trxA	trx	trxA	trxA	CAI20_00905	trxA	trx	wOo_02510	trxA	trx	trx	trxA	trxA	trxA	trxA	trxA	trxA	trxA
OG0000222	DEJ70_01060	JSQ73_003650	rnd_2	Wbm0609	BBB02_01900	LOK48_04130	J5252_03525	rnd	FK497_04055	GOY12_RS03055	ASM33_04130	M1L25_000870	wHa_07690	GOY07_03220	EJB00_05505	CAI20_00910	GQX67_04295	wNo_03670	wOo_02520	WOVOC_RS03435	WP0703	WRi_008670	M1L26_000876	JKF54_02840	wTpre_1155	wVulc_001349	wVulm_001281	wVulp_001025	CCY16_RS04685
OG0000223	DEJ70_01075	era	era	Wbm0007	BBB02_01915	era	era	era	FK497_04040	era	ASM33_01450	era	era	GOY07_03900	EJB00_05520	CAI20_00925	GQX67_03630	era	wOo_03900	era	era	era	era	era	era	era	era	era	era
OG0000224	DEJ70_01125	JSQ73_003815	petC	Wbm0774	BBB02_02045	LOK48_03965	J5252_06435	petC	FK497_03630	GOY12_RS01400	ASM33_03780	M1L25_001071	petC	GOY07_02400	EJB00_05655	CAI20_01065	GQX67_05240	petC	wOo_06840	WOVOC_RS01000	petC	petC	M1L26_001076	JKF54_02995	wTpre_1193	wVulc_000938	wVulm_000877	wVulp_000737	CCY16_RS03495
OG0000225	DEJ70_01155	JSQ73_003775	nfuA	Wbm0413	BBB02_02015	LOK48_04000	J5252_06465	nifU	FK497_03595	GOY12_RS02340	ASM33_07695	M1L25_001066	wHa_08980	GOY07_02835	EJB00_05625	CAI20_01030	GQX67_05265	wNo_03900	wOo_07390	WOVOC_RS01220	WP0727	WRi_011110	M1L26_001069	JKF54_02970	wTpre_1185	wVulc_000945	wVulm_000884	wVulp_000744	CCY16_RS01170
OG0000226	DEJ70_01160	hisS	hisS	Wbm0412	BBB02_02010	hisS	J5252_06470	hisS	FK497_03590	hisS	ASM33_07700	hisS	hisS	GOY07_02840	EJB00_05620	CAI20_01025	GQX67_05270	hisS	wOo_07400	hisS	hisS	hisS	hisS	JKF54_02965	hisS	hisS	hisS	hisS	hisS
OG0000227	DEJ70_01165	surE	surE	Wbm0549	BBB02_02005	surE	surE	surE	surE	surE	ASM33_06145	surE	surE	surE	surE	CAI20_01020	surE	surE	wOo_06930	surE	surE	surE	surE	surE	surE	surE	surE	surE	surE
OG0000228	DEJ70_01185	JSQ73_003745	WPAU_0959	Wbm0043	BBB02_01985	LOK48_04030	J5252_01215	WCLE_010290	FK497_03565	GOY12_RS03345	ASM33_04240	M1L25_001060	wHa_07980	GOY07_00060	EJB00_05595	CAI20_01000	GQX67_04645	wNo_03840	wOo_03510	WOVOC_RS03800	WP0721	WRi_008950	M1L26_001063	JKF54_02940	wTpre_1177	wVulc_000145	wVulm_000143	wVulp_001005	CCY16_RS01625
OG0000229	DEJ70_01190	JSQ73_003740	asd	Wbm0042	BBB02_01980	LOK48_04035	J5252_01210	asd	FK497_03560	GOY12_RS03340	ASM33_04235	M1L25_001059	asd	GOY07_00065	EJB00_05590	CAI20_00995	GQX67_04640	asd	wOo_03500	WOVOC_RS03795	asd	asd	M1L26_001062	JKF54_02935	asd	wVulc_000146	wVulm_000144	wVulp_001006	CCY16_RS01620
OG0000230	DEJ70_01200	apaG	apaG	Wbm0040	BBB02_01970	apaG	apaG	apaG	apaG	apaG	ASM33_00190	apaG	apaG	apaG	apaG	CAI20_00985	apaG	apaG	wOo_03480	apaG	WP0718	apaG	apaG	apaG	wTpre_1174	apaG	apaG	apaG	apaG
OG0000231	DEJ70_01255	JSQ73_003280	lysK	Wbm0799	BBB02_01540	LOK48_04475	J5252_06695	lysS	FK497_04495	GOY12_RS00505	ASM33_03655	M1L25_000813	lysS	GOY07_03030	EJB00_05140	CAI20_00380	GQX67_04180	lysS	wOo_01280	WOVOC_RS02985	lysS	lysK	M1L26_000818	JKF54_02455	lysS	wVulc_000994	wVulm_000932	wVulp_000793	CCY16_RS02770
OG0000232	DEJ70_01260	JSQ73_003275	WPAU_0849	Wbm0798	BBB02_01535	LOK48_04480	J5252_06700	virB3	FK497_04500	GOY12_RS00500	ASM33_03650	M1L25_000812	wHa_07410	GOY07_03025	EJB00_05135	CAI20_00375	GQX67_04175	wNo_03010	wOo_01290	WOVOC_RS02990	WP0604	virB3	M1L26_000817	JKF54_02450	wTpre_1313	wVulc_000995	wVulm_000933	wVulp_000794	CCY16_RS02765
OG0000233	DEJ70_01270	JSQ73_003265	WPAU_0847	Wbm0796	BBB02_01525	LOK48_04490	J5252_06710	virB6	FK497_04510	GOY12_RS00490	ASM33_03640	M1L25_000810	wHa_07390	GOY07_03015	EJB00_05125	CAI20_00365	GQX67_04165	virB6	wOo_01310	WOVOC_RS03000	WP0602	WRi_008220	M1L26_000815	JKF54_02440	wTpre_1315	wVulc_000997	wVulm_000935	wVulp_000796	CCY16_RS02755
OG0000234	DEJ70_01280	JSQ73_003255	WPAU_0845	Wbm0794	BBB02_01510	LOK48_04500	J5252_06720	virB6	FK497_04520	GOY12_RS00480	ASM33_03625	M1L25_000808	wHa_07370	GOY07_03005	EJB00_05115	CAI20_00355	GQX67_04155	wNo_02970	wOo_01340	WOVOC_RS03010	WP0600	WRi_008200	M1L26_000813	JKF54_02430	wTpre_1317	wVulc_000999	wVulm_000937	wVulp_000798	CCY16_RS02745
OG0000235	DEJ70_01285	JSQ73_003250	WPAU_0844	Wbm0793	BBB02_01505	LOK48_04505	J5252_06725	virB6	FK497_04525	GOY12_RS00475	ASM33_03620	M1L25_000807	wHa_07360	GOY07_03000	EJB00_05110	CAI20_00350	GQX67_04150	wNo_02960	wOo_01350	WOVOC_RS03015	WP0599	WRi_008190	M1L26_000812	JKF54_02425	wTpre_1318	wVulc_001000	wVulm_000938	wVulp_000799	CCY16_RS02740
OG0000236	DEJ70_01290	JSQ73_003245	WPAU_0843	Wbm0792	BBB02_01500	LOK48_04510	J5252_06730	WCLE_010260	FK497_04530	GOY12_RS00470	ASM33_03615	M1L25_000806	wHa_07350	GOY07_02995	EJB00_05105	CAI20_00345	GQX67_04145	wNo_02950	wOo_01360	WOVOC_RS03020	WP0598	WRi_008180	M1L26_000811	JKF54_02420	wTpre_1319	wVulc_001001	wVulm_000939	wVulp_000800	CCY16_RS02735
OG0000237	recJ	recJ	recJ	Wbm0124	BBB02_01670	recJ	recJ	recJ	recJ	recJ	recJ	recJ	recJ	recJ	recJ	CAI20_00510	recJ	recJ	wOo_01160	recJ	recJ	recJ	recJ	recJ	recJ	recJ	recJ	recJ	CCY16_RS02830
OG0000238	DEJ70_01335	ileS	ileS	Wbm0363	BBB02_01655	ileS	J5252_02440	ileS	FK497_04355	ileS	ASM33_06715	ileS	ileS	GOY07_00655	EJB00_05250	CAI20_00495	GQX67_02055	ileS	wOo_05210	WOVOC_RS00390	ileS	WRi_003210	ileS	JKF54_02570	ileS	ileS	ileS	ileS	CCY16_RS00605
OG0000239	DEJ70_01345	pheT	pheT	Wbm0461	BBB02_01645	pheT	J5252_02450	pheT	FK497_04370	pheT	ASM33_07775	pheT	pheT	GOY07_03245	EJB00_05240	CAI20_00485	GQX67_02065	pheT	wOo_06030	pheT	pheT	pheT	pheT	JKF54_02560	pheT	pheT	pheT	pheT	pheT
OG0000240	DEJ70_01355	JSQ73_003370	atpB	Wbm0460	BBB02_01635	LOK48_04385	J5252_02460	atpB	FK497_04380	GOY12_RS00760	ASM33_06445	M1L25_000930	atpB	GOY07_03255	EJB00_05230	CAI20_00475	GQX67_02075	atpB	wOo_00480	WOVOC_RS02700	atpB	atpB	M1L26_000933	JKF54_02550	atpB	wVulc_000625	wVulm_000625	wVulp_000370	CCY16_RS05045
OG0000241	DEJ70_01360	JSQ73_003365	atpE	Wbm0459	BBB02_01630	LOK48_04390	J5252_02465	atpE	FK497_04385	GOY12_RS00755	ASM33_06440	M1L25_000931	atpE	GOY07_03260	EJB00_05225	CAI20_00470	GQX67_02080	atpE	wOo_00490	WOVOC_RS02705	atpE	atpE	M1L26_000934	JKF54_02545	wTpre_1291	wVulc_000624	wVulm_000624	wVulp_000371	CCY16_RS05040
OG0000242	DEJ70_01365	JSQ73_003360	atpG_1	Wbm0458	BBB02_01625	LOK48_04395	J5252_02470	atpF	FK497_04390	GOY12_RS00750	ASM33_06435	M1L25_000932	wHa_04000	GOY07_03265	EJB00_05220	CAI20_00465	GQX67_02085	wNo_03180	wOo_00500	WOVOC_RS02710	WP0621	WRi_003150	M1L26_000935	JKF54_02540	wTpre_1292	wVulc_000623	wVulm_000623	wVulp_000373	CCY16_RS05035
OG0000243	DEJ70_01370	JSQ73_003355	WPAU_0466	Wbm0457	BBB02_01620	LOK48_04400	J5252_02475	atpF	FK497_04395	GOY12_RS00745	ASM33_06430	M1L25_000933	wHa_03990	GOY07_03270	EJB00_05215	CAI20_00460	GQX67_02090	wNo_03170	wOo_00510	WOVOC_RS02715	WP0620	WRi_003140	M1L26_000936	JKF54_02535	wTpre_1293	wVulc_000622	wVulm_000622	wVulp_000374	CCY16_RS05030
OG0000244	DEJ70_01380	JSQ73_003345	ctaA	Wbm0456	BBB02_01610	LOK48_04410	J5252_02490	ctaA	FK497_04405	GOY12_RS00740	ASM33_06420	M1L25_000935	ctaA	GOY07_03275	EJB00_05205	CAI20_00450	GQX67_02100	ctaA	wOo_00530	WOVOC_RS04240	WP0618	WRi_003120	M1L26_000938	JKF54_02525	wTpre_1299	wVulc_000620	wVulm_000620	wVulp_000376	CCY16_RS05020
OG0000245	DEJ70_01385	JSQ73_003340	pccA	Wbm0455	BBB02_01605	LOK48_04415	J5252_02495	pccA	FK497_04410	GOY12_RS00735	ASM33_01895	M1L25_000936	pccA	GOY07_03280	EJB00_05200	CAI20_00445	GQX67_02105	pccA	wOo_00540	WOVOC_RS02735	pccA	pccA	M1L26_000939	JKF54_02520	wTpre_1298	wVulc_000619	wVulm_000619	wVulp_000377	CCY16_RS05015
OG0000246	DEJ70_01395	gltX	gltX_1	Wbm0453	BBB02_01590, BBB02_01595	gltX	J5252_02505	gltX	FK497_04420	gltX	ASM33_04475	M1L25_000938	gltX1	GOY07_03290	EJB00_05190	CAI20_00435	GQX67_02115	gltX1	wOo_00560	gltX	gltX	WRi_003090	M1L26_000941	JKF54_02510	gltX	gltX	gltX	gltX
OG0000247	DEJ70_01415	JSQ73_003315	WPAU_0169	Wbm0572	BBB02_01575	LOK48_04440	J5252_04875	hupB	FK497_04435	GOY12_RS00910	ASM33_01390	M1L25_000941	wHa_00480	GOY07_00830	EJB00_05175	CAI20_00415	GQX67_00305	wNo_03090	wOo_00090	WOVOC_RS02535	WP0612	WRi_000560	M1L26_000944	JKF54_02490	wTpre_1303	wVulc_000988	wVulm_000926	wVulp_000784	CCY16_RS00175
OG0000248	DEJ70_01420	rpsI	rpsI	Wbm0573	BBB02_01570	rpsI	rpsI	rpsI	rpsI	rpsI	ASM33_01395	rpsI	rpsI	rpsI	EJB00_05170	CAI20_00410	rpsI	rpsI	wOo_00100	rpsI	rpsI	rpsI	rpsI	rpsI	wTpre_1305	rpsI	rpsI	rpsI	rpsI
OG0000249	DEJ70_01425	rplM	rplM	Wbm0574	BBB02_01565	rplM	rplM	rplM	rplM	rplM	ASM33_01400	rplM	rplM	rplM	EJB00_05165	CAI20_00405	rplM	rplM	wOo_00110	rplM	rplM	rplM	rplM	rplM	rplM	rplM	rplM	rplM	rplM
OG0000250	DEJ70_01430	JSQ73_003300	bepC	Wbm0575	BBB02_01560	LOK48_04455	J5252_04860	tolC	FK497_04450	GOY12_RS00895	ASM33_01405	M1L25_000944	wHa_00510	GOY07_00815	EJB00_05160	CAI20_00400	GQX67_00320	wNo_03060	wOo_00120	WOVOC_RS02550	WP0609	WRi_000590	M1L26_000947	JKF54_02475	wTpre_1307	wVulc_000991	wVulm_000929	wVulp_000787	CCY16_RS00190
OG0000251	DEJ70_01440	JSQ73_003290	rlmE	Wbm0577	BBB02_01550	LOK48_04465	J5252_04850	rlmE	FK497_04460	GOY12_RS00890	ASM33_01415	M1L25_000946	rlmE	GOY07_00805	EJB00_05150	CAI20_00390	GQX67_00330	rlmE	wOo_00140	WOVOC_RS02555	WP0607	WRi_000610	M1L26_000949	JKF54_02465	wTpre_1309	wVulc_000993	wVulm_000931	wVulp_000789	CCY16_RS00200
OG0000252	DEJ70_01460	nuoE	nuoE	Wbm0594	BBB02_01465	nuoE	nuoE	nuoE	nuoE	nuoE	ASM33_05835	nuoE	nuoE	nuoE	nuoE	CAI20_00310	nuoE	nuoE	wOo_04910	nuoE	nuoE	nuoE	nuoE	nuoE	nuoE	nuoE	nuoE	nuoE	nuoE
OG0000253	DEJ70_01475	JSQ73_003145	ptrA_1	Wbm0221	BBB02_01480	LOK48_04535	J5252_07260	mpp	FK497_04810	GOY12_RS03115	ASM33_00170	M1L25_000801	wHa_06260	GOY07_03100	EJB00_05090	CAI20_00325	GQX67_03610	wNo_02920	wOo_02740	WOVOC_RS03500	WP0591	WRi_007380	M1L26_000806	JKF54_02395	wTpre_1325	wVulc_001538	wVulm_001475	wVulp_001503	CCY16_RS05225
OG0000254	DEJ70_01480	JSQ73_003150	sodB	Wbm0220	BBB02_01485	LOK48_04530	J5252_07255	sodB	FK497_04815	GOY12_RS03110	ASM33_00165	M1L25_000802	sodB	GOY07_03105	EJB00_05095	CAI20_00330	GQX67_03615	sodB	wOo_02730	WOVOC_RS03495	sodB	WRi_007370	M1L26_000807	JKF54_02400	sodB	wVulc_001537	wVulm_001474	wVulp_001502	CCY16_RS05220
OG0000255	DEJ70_01500	JSQ73_003500	WPAU_1119	Wbm0121	BBB02_01760	LOK48_04265	J5252_06145	WCLE_001550	FK497_04225	GOY12_RS02875	ASM33_03030	M1L25_000904	wHa_08450	GOY07_02920	EJB00_05355	CAI20_00600	GQX67_04960	wNo_03430	wOo_01830	WOVOC_RS03225	WP0647	WRi_009630	M1L26_000909	JKF54_02675	wTpre_1258	wVulc_000527	wVulm_000527	wVulp_000415	CCY16_RS04290
OG0000256	DEJ70_01525	mnmG	gidA	Wbm0611	BBB02_01740	mnmG	mnmG	mnmG	mnmG	mnmG	ASM33_07970	mnmG	mnmG	mnmG	mnmG	CAI20_00575	mnmG	mnmG	wOo_07930	mnmG	gidA	mnmG	mnmG	mnmG	gidA	mnmG	mnmG	mnmG	mnmG
OG0000257	DEJ70_01530	JSQ73_003475	pepQ	Wbm0612	BBB02_01735	LOK48_04290	J5252_06125	pepP	FK497_04255	GOY12_RS02540	ASM33_04745	M1L25_000909	wHa_08420	GOY07_03205	EJB00_05325	CAI20_00570	GQX67_04940	wNo_03380	wOo_07940	WOVOC_RS01420	WP0642	WRi_009590	M1L26_000914	JKF54_02650	wTpre_1267	wVulc_000532	wVulm_000532	wVulp_000420	CCY16_RS04705
OG0000258	DEJ70_01535	JSQ73_003470	WPAU_1125	Wbm0613	BBB02_01730	LOK48_04295	J5252_06120	WCLE_003790	FK497_04260	GOY12_RS02545	ASM33_04540	M1L25_000910	wHa_08410	GOY07_03200	EJB00_05320	CAI20_00565	GQX67_04935	wNo_03370	wOo_07960	WOVOC_RS01430	WP0641	WRi_009580	M1L26_000915	JKF54_02645	wTpre_1268	wVulc_000533	wVulm_000533	wVulp_000421	CCY16_RS04710
OG0000259	DEJ70_01540	JSQ73_003465	estB	Wbm0546	BBB02_01725	LOK48_04300	J5252_06115	WCLE_011320	FK497_04265	GOY12_RS02030	ASM33_06545	M1L25_000912	wHa_08400	GOY07_02275	EJB00_05315	CAI20_00560	GQX67_04930	wNo_03360	wOo_09190	WOVOC_RS01895	WP0640	WRi_009570	M1L26_000917	JKF54_02635	wTpre_1271	wVulc_000534	wVulm_000534	wVulp_000422	CCY16_RS02930
OG0000260	DEJ70_01570	JSQ73_003435	WPAU_1174	Wbm0751	BBB02_01700	LOK48_04325	J5252_05875	WCLE_004160	FK497_04295	GOY12_RS03130	ASM33_03120	M1L25_000919	wHa_09780	GOY07_03530	EJB00_05290	CAI20_00535	GQX67_05700	wNo_03310	wOo_02780	WOVOC_RS03520	WP0635	WRi_011470	M1L26_000922	JKF54_02610	wTpre_1278	wVulc_001508	wVulm_001444	wVulp_001267	CCY16_RS03130
OG0000261	DEJ70_01580	JSQ73_003420	fabK	Wbm0753	BBB02_01690	LOK48_04335	J5252_05885	fabK	FK497_04305	GOY12_RS03125	ASM33_02150	M1L25_000921	fabK	GOY07_03545	EJB00_05280	CAI20_00525	GQX67_05690	fabK	wOo_02760	WOVOC_RS03510	fabK	fabK	M1L26_000924	JKF54_02600	wTpre_1280	wVulc_001506	wVulm_001442	wVulp_001265	CCY16_RS03120
OG0000262	DEJ70_01585	JSQ73_003415	yceJ	Wbm0754	BBB02_01685	LOK48_04340	J5252_05890	cybB	FK497_04310	GOY12_RS03120	ASM33_02145	M1L25_000922	wHa_09750	GOY07_03550	EJB00_05275	CAI20_00520	GQX67_05685	wNo_03280	wOo_02750	WOVOC_RS03505	WP0632	WRi_011440	M1L26_000925	JKF54_02595	wTpre_1281	wVulc_001505	wVulm_001441	wVulp_001264	CCY16_RS03115
OG0000263	DEJ70_01635	JSQ73_003115	ctrA	Wbm0596	BBB02_01450	LOK48_04565	J5252_07290	ctrA	FK497_04765	GOY12_RS00345	ASM33_04035	M1L25_000794	wHa_06210	GOY07_03770	EJB00_05060	CAI20_00295	GQX67_03580	wNo_02870	wOo_05460	WOVOC_RS00470	WP0585	ctrA	M1L26_000799	JKF54_02365	ctrA	wVulc_000203	wVulm_000201	wVulp_001190	CCY16_RS04130
OG0000264	DEJ70_01640	JSQ73_003110	gpsA	Wbm0597	BBB02_01445	LOK48_04570	J5252_07295	gpsA	FK497_04760	GOY12_RS00340	ASM33_04030	M1L25_000793	gpsA	GOY07_03775	EJB00_05055	CAI20_00290	GQX67_03575	gpsA	wOo_05450	WOVOC_RS00465	gpsA	gpsA	M1L26_000798	JKF54_02360	wTpre_1340	wVulc_000204	wVulm_000202	wVulp_001189	CCY16_RS04125
OG0000265	DEJ70_01650	JSQ73_003100	WPAU_0731	Wbm0598	BBB02_01435	LOK48_04580	J5252_07305	WCLE_00410	FK497_04750	GOY12_RS00330	ASM33_04010	M1L25_000791	wHa_06190	GOY07_03780	EJB00_05045	CAI20_00280	GQX67_03565	wNo_02840	wOo_05430	WOVOC_RS00455	WP0582	WRi_007470	M1L26_000796	JKF54_02350	wTpre_1338	wVulc_000206	wVulm_000204	wVulp_001187	CCY16_RS04115
OG0000266	DEJ70_01660	JSQ73_003090	sdhB	Wbm0600	BBB02_01425	LOK48_04590	J5252_07315	sdhB	FK497_04740	GOY12_RS00320	ASM33_04000	M1L25_000789	sdhB	sdhB	EJB00_05035	CAI20_00270	sdhB	sdhB	wOo_05410	WOVOC_RS00445	sdhB	sdhB	M1L26_000794	JKF54_02340	wTpre_1336	wVulc_000208	wVulm_000206	wVulp_001185	CCY16_RS04105
OG0000267	ybeY	ybeY	WPAU_0728	Wbm0601	BBB02_01420	ybeY	ybeY	ybeY	ybeY	ybeY	ybeY	ybeY	wHa_06160	ybeY	ybeY	CAI20_00265	ybeY	wNo_02810	wOo_05400	ybeY	WP0579	WRi_007500	ybeY	ybeY	wTpre_1335	ybeY	ybeY	ybeY	ybeY
OG0000268	DEJ70_01705	JSQ73_003225	ftsI	Wbm0075	BBB02_01390	LOK48_04625	J5252_00130	mrdA	FK497_04705	GOY12_RS03230	ASM33_01245	M1L25_000781	wHa_06100	GOY07_00440	EJB00_04995	CAI20_00235	GQX67_03515	wNo_02750	wOo_03200	WOVOC_RS03675	WP0573	WRi_006600	M1L26_000786	JKF54_02300	mrdA	wVulc_000215	wVulm_000213	wVulp_001178	CCY16_RS03685
OG0000269	DEJ70_01710	lon	lon	Wbm0551	BBB02_01385	lon	lon	lon	lon	lon	ASM33_02995	lon	lon	GOY07_00885	EJB00_04990	CAI20_00230	GQX67_01535	lon	wOo_09430	lon	lon	lon	lon	lon	lon	lon	lon	lon	lon
OG0000270	clpX	clpX	clpX	Wbm0552	BBB02_01380	clpX	clpX	clpX	clpX	clpX	clpX	clpX	clpX	clpX	clpX	CAI20_00225	clpX	clpX	wOo_09440	clpX	clpX	clpX	clpX	clpX	clpX	clpX	clpX	clpX	clpX
OG0000271	clpP	clpP	clpP	Wbm0553	BBB02_01375	clpP	clpP	clpP	clpP	clpP	clpP	clpP	clpP	clpP	clpP	CAI20_00220	clpP	clpP	wOo_09450	clpP	clpP	clpP	clpP	clpP	clpP	clpP	clpP	clpP	clpP
OG0000272	tig	tig	tig	Wbm0554	BBB02_01370	tig	tig	tig	tig	tig	tig	tig	tig	tig	tig	CAI20_00215	tig	tig	wOo_09460	tig	WP0569	tig	tig	tig	tig	tig	tig	tig	tig
OG0000273	DEJ70_01735	JSQ73_003190	osmY	Wbm0555	BBB02_01360	LOK48_04655	J5252_01065	osmY	FK497_04675	GOY12_RS02150	ASM33_03020	M1L25_000775	wHa_05230	GOY07_00910	EJB00_04965	CAI20_00205	GQX67_01560	wNo_02700	wOo_09480	WOVOC_RS02010	WP0568	WRi_004720	M1L26_000780	JKF54_02270	wTpre_1358	wVulc_000221	wVulm_000219	wVulp_001172	CCY16_RS00075
OG0000274	prmC	prmC	prmC	Wbm0285	BBB02_01350	prmC	prmC	hemK	prmC	prmC	prmC	prmC	wHa_00100	prmC	prmC	CAI20_00190	prmC	wNo_02680	wOo_07070	prmC	WP0565	WRi_000110	prmC	prmC	prmC	prmC	prmC	wVulp_001348	prmC
OG0000275	DEJ70_01765	rpsL	rpsL	Wbm0346	BBB02_01345	rpsL	J5252_05100	rpsL	FK497_04655	rpsL	ASM33_02105	rpsL	rpsL	GOY07_01045	EJB00_04945	CAI20_00185	GQX67_00065	rpsL	wOo_01530	rpsL	rpsL	rpsL	rpsL	JKF54_02255	rpsL	rpsL	rpsL	rpsL	rpsL
OG0000276	DEJ70_01770	rpsG	rpsG	Wbm0345	BBB02_01340	rpsG	rpsG	rpsG	rpsG	rpsG	ASM33_02100	rpsG	rpsG	rpsG	EJB00_04940	CAI20_00180	rpsG	rpsG	wOo_01540	rpsG	rpsG	rpsG	rpsG	rpsG	rpsG	rpsG	rpsG	rpsG	rpsG
OG0000277	fusA	fusA	fusA	Wbm0344	BBB02_01335	fusA	fusA	fusA	fusA	fusA	fusA	fusA	fusA	fusA	fusA	CAI20_00175	fusA	fusA	wOo_01550	fusA	fusA	WRi_000140	fusA	fusA	fusA	fusA	fusA	fusA	fusA
OG0000278	nusG	nusG	nusG	Wbm0652	BBB02_01315	nusG	nusG	nusG	nusG	nusG	nusG	nusG	wHa_00160	nusG	nusG	CAI20_00155	nusG	wNo_02630	wOo_01590	nusG	WP0559	WRi_000180	nusG	nusG	nusG	nusG	nusG	nusG	nusG
OG0000279	DEJ70_01800	JSQ73_003030	rplK	Wbm0651	BBB02_01310	LOK48_04705	J5252_05065	rplK	FK497_04620	GOY12_RS02775	ASM33_02075	M1L25_001009	rplK	GOY07_02675	EJB00_04910	CAI20_00150	GQX67_00100	rplK	wOo_01600	WOVOC_RS03110	rplK	rplK	M1L26_001012	JKF54_02220	rplK	wVulc_000373	wVulm_000370	wVulp_001357	CCY16_RS04945
OG0000280	DEJ70_01805	rplA	rplA	Wbm0650	BBB02_01305	rplA	J5252_05060	rplA	FK497_04615	rplA	ASM33_02070	rplA	rplA	GOY07_02670	EJB00_04905	CAI20_00145	GQX67_00105	rplA	wOo_01610	rplA	rplA	rplA	rplA	JKF54_02215	rplA	rplA	rplA	rplA	rplA
OG0000281	DEJ70_01810	rplJ	rplJ	Wbm0649	BBB02_01300	rplJ	J5252_05055	rplJ	FK497_04610	rplJ	ASM33_02065	rplJ	rplJ	GOY07_02665	EJB00_04900	CAI20_00140	GQX67_00110	rplJ	wOo_01620	rplJ	rplJ	rplJ	rplJ	JKF54_02210	wTpre_1373	rplJ	rplJ	rplJ	rplJ
OG0000282	DEJ70_01815	rplL	rplL	Wbm0648	BBB02_01295	rplL	rplL	rplL	rplL	rplL	ASM33_02060	rplL	rplL	rplL	EJB00_04895	CAI20_00135	rplL	rplL	wOo_01630	rplL	rplL	rplL	rplL	rplL	rplL	rplL	rplL	rplL	rplL
OG0000283	DEJ70_01825	dusB	dus	Wbm0462	BBB02_01280	dusB	dusB	dusB	dusB	dusB	ASM33_03775	dusB	wHa_00220	dusB	dusB	CAI20_00125	dusB	wNo_02570	wOo_04470	dusB	WP0553	WRi_000240	dusB	dusB	wTpre_1376	dusB	dusB	dusB	dusB
OG0000284	DEJ70_01835	serS	serS	Wbm0464	BBB02_01270	serS	serS	serS	serS	serS	ASM33_03765	serS	serS	serS	EJB00_04875	CAI20_00115	serS	serS	wOo_04520	serS	serS	serS	serS	serS	serS	serS	serS	serS	serS
OG0000285	DEJ70_01840	purD	purD	Wbm0465	BBB02_01265	purD	purD	purD	purD	purD	ASM33_03760	purD	purD	purD	purD	CAI20_00110	purD	purD	wOo_04530	purD	purD	WRi_000270	purD	purD	purD	purD	purD	purD	purD
OG0000286	DEJ70_01935	JSQ73_002295	WPAU_0717	Wbm0451	BBB02_01130	LOK48_02860	J5252_00145	WCLE_006730	FK497_04830	GOY12_RS00720	ASM33_08060	M1L25_000982	wHa_06070	GOY07_03300	EJB00_04700	CAI20_00810	GQX67_03500	wNo_02250	wOo_00580	WOVOC_RS02750	WP0685	WRi_006570	M1L26_000985	JKF54_02090	wTpre_1435	wVulc_001391	wVulm_001323	wVulp_000542	CCY16_RS04470
OG0000287	DEJ70_01940	JSQ73_002300	WPAU_0716	Wbm0450	BBB02_01135	LOK48_02855	J5252_00150	WCLE_006720	FK497_04835	GOY12_RS00715	ASM33_08055	M1L25_000981	wHa_06060	GOY07_03305	EJB00_04705	CAI20_00805	GQX67_03495	wNo_02260	wOo_00590	WOVOC_RS02755	WP0684	WRi_006560	M1L26_000984	JKF54_02085	wTpre_1436	wVulc_001392	wVulm_001324	wVulp_000541	CCY16_RS04465
OG0000288	dapD	dapD	dapD	Wbm0449	BBB02_01140	dapD	dapD	dapD	dapD	dapD	dapD	dapD	dapD	dapD	dapD	CAI20_00800	dapD	dapD	wOo_00610	dapD	dapD	dapD	dapD	dapD	dapD	dapD	dapD	dapD	dapD
OG0000289	DEJ70_01965	gmk	gmk	Wbm0580	BBB02_01160	gmk	gmk	gmk	gmk	gmk	ASM33_00945	gmk	gmk	GOY07_00790	EJB00_04735	CAI20_00780	GQX67_02130	gmk	wOo_00170	gmk	gmk	gmk	gmk	gmk	gmk	gmk	gmk	gmk	gmk
OG0000290	DEJ70_01970	JSQ73_002335	pipB2	Wbm0581	BBB02_01165	LOK48_02825	J5252_02525	WCLE_011000	FK497_04865	GOY12_RS00870	ASM33_00470, ASM33_00940	M1L25_000975	wHa_03350	GOY07_00785	EJB00_04740	CAI20_00775	GQX67_02135	wNo_02320	wOo_00180		WP0678	WRi_003050	M1L26_000978	JKF54_02055	wTpre_1442	wVulc_001398	wVulm_001332	wVulp_000535	CCY16_RS00220
OG0000291	DEJ70_01975	JSQ73_002340	WPAU_0477	Wbm0582	BBB02_01170	LOK48_02820	J5252_02530	WCLE_011010	FK497_04870		ASM33_00935	M1L25_000974	wHa_03340	GOY07_00780	EJB00_04745	CAI20_00770	GQX67_02140	wNo_02330	wOo_00190	WOVOC_RS04230	WP0677	WRi_003040	M1L26_000977	JKF54_02050	wTpre_1, wTpre_1443	wVulc_001399	wVulm_001333	wVulp_000534	CCY16_RS00225
OG0000292	rpmE	rpmE	rpmE	Wbm0401	BBB02_01195	rpmE	rpmE	rpmE	rpmE	rpmE	ASM33_01145	rpmE	rpmE	rpmE	rpmE	CAI20_00740	rpmE	rpmE	wOo_04100	rpmE	rpmE	rpmE	rpmE	rpmE	rpmE	rpmE	rpmE	rpmE	rpmE
OG0000293	fabD	fabD	fabD	Wbm0402	BBB02_01200	fabD	fabD	fabD	fabD	fabD	fabD	fabD	fabD	fabD	fabD	CAI20_00735	fabD	fabD	wOo_04110	fabD	fabD	fabD	fabD	fabD	fabD	fabD	fabD	fabD	fabD
OG0000294	DEJ70_02040	alaS	alaS	Wbm0361	BBB02_01220	alaS	alaS	alaS	alaS	alaS	ASM33_03435	alaS	alaS	alaS	EJB00_04805	CAI20_00715	alaS	alaS	wOo_05230	alaS	alaS	alaS	alaS	alaS	alaS	alaS	alaS	alaS	alaS
OG0000295	DEJ70_02065	rplT	rplT	Wbm0657	BBB02_01245	rplT	rplT	rplT	rplT	rplT	ASM33_06990	rplT	rplT	rplT	EJB00_04830	CAI20_00690	rplT	rplT	wOo_10570	rplT	rplT	rplT	rplT	rplT	rplT	rplT	rplT	rplT	rplT
OG0000296	DEJ70_02070	fmt	fmt	Wbm0656	BBB02_01250	fmt	J5252_06660	fmt	FK497_04970	fmt	ASM33_06995	fmt	fmt	GOY07_02720	EJB00_04835	CAI20_00685	GQX67_04215	fmt	wOo_10560	fmt	fmt	fmt	fmt	JKF54_01970	fmt	fmt	fmt	fmt	fmt
OG0000297	DEJ70_02080	purH	purH	Wbm0411	BBB02_01255	purH	purH	purH	purH	purH	ASM33_04555	purH	purH	purH	purH	CAI20_00085	purH	purH	wOo_01240	purH	purH	purH	purH	purH	purH	purH	purH	purH	purH
OG0000298	nth	nth	nth	Wbm0365	BBB02_01260	nth	nth	nth	nth	nth	nth	nth	nth	nth	nth	CAI20_00090	nth	nth	wOo_02310	nth	nth	nth	nth	nth	nth	nth	nth	nth	nth
OG0000299	DEJ70_02150	JSQ73_004360	bdbD_1	Wbm0438	BBB02_03035	LOK48_03030	J5252_06355	WCLE_00290	FK497_03290	GOY12_RS02395	ASM33_03335	M1L25_000185	wHa_08810	GOY07_00360	EJB00_00210	CAI20_02115	GQX67_05165	wNo_05830	wOo_07510	WOVOC_RS01270	WP0944	WRi_010920	M1L26_000111	JKF54_03975	wTpre_1093	wVulc_000559	wVulm_000560	wVulp_000447	CCY16_RS02125
OG0000300	DEJ70_02155	JSQ73_004365	WPAU_1077	Wbm0437	BBB02_03040	LOK48_03025	J5252_06360	WCLE_00280	FK497_03295	GOY12_RS02390	ASM33_03340	M1L25_000186	wHa_08820	GOY07_00365	EJB00_00205	CAI20_02120	GQX67_05170	wNo_05840	wOo_07500	WOVOC_RS01265	WP0943	WRi_010930	M1L26_000110	JKF54_03980	wTpre_1092	wVulc_000558	wVulm_000559	wVulp_000446	CCY16_RS02120
OG0000301	DEJ70_02165	JSQ73_004375	sspA	Wbm0435	BBB02_03050	LOK48_03005	J5252_06370	sspA	FK497_03305	GOY12_RS02380	ASM33_03350	M1L25_000188	wHa_08840	GOY07_00375	EJB00_00195	CAI20_02135	GQX67_05180	wNo_05860	wOo_07480	WOVOC_RS01255	WP0941	WRi_010950	M1L26_000108	JKF54_03990	wTpre_1091	wVulc_000556	wVulm_000557	wVulp_000444	CCY16_RS03845
OG0000302	dnaX	dnaX	dnaX_2	Wbm0434	BBB02_03065	dnaX	dnaX	dnaX	dnaX	dnaX	dnaX	dnaX	dnaX	dnaX	dnaX	CAI20_02150	dnaX	dnaX	wOo_07450	dnaX	dnaX	WRi_010970	dnaX	dnaX	dnaX	dnaX	dnaX	dnaX	dnaX
OG0000303	DEJ70_02185	JSQ73_004395	WPAU_1071	Wbm0433	BBB02_03070	LOK48_02985	J5252_06390	ybaB	FK497_03320	GOY12_RS02365	ASM33_03370	M1L25_000192	wHa_08860	GOY07_00390	EJB00_00175	CAI20_02155	GQX67_05200	wNo_05890	wOo_07440	WOVOC_RS01245	WP0938	WRi_010980	M1L26_000104	JKF54_04010	wTpre_1088	wVulc_000553	wVulm_000554	wVulp_000441	CCY16_RS03865
OG0000304	DEJ70_02190	JSQ73_004400	msp4_2	Wbm0432	BBB02_03075	LOK48_02980	J5252_06395	WCLE_00230	FK497_03325	GOY12_RS02360	ASM33_03380	M1L25_000193	wsp	GOY07_00280	EJB00_00170	CAI20_02160	GQX67_05205	wNo_05900	wOo_07430	WOVOC_RS01240	WP0937	WRi_010990	M1L26_000103	JKF54_04015	wTpre_1087	wVulc_000552	wVulm_000553	wVulp_000440	CCY16_RS03875
OG0000305	DEJ70_02195	JSQ73_004405	rpoH	Wbm0431	BBB02_03080	LOK48_02975	J5252_06400	rpoH	FK497_03330	GOY12_RS02355	ASM33_06260	M1L25_000194	rpoH	GOY07_00275	EJB00_00165	CAI20_02165	GQX67_05210	rpoH	wOo_07420	WOVOC_RS01235	rpoH	rpoH	M1L26_000102	JKF54_04020	rpoH	wVulc_000551	wVulm_000552	wVulp_000439	CCY16_RS03880
OG0000306	DEJ70_02200	JSQ73_004410	WPAU_1023	Wbm0430	BBB02_03085	LOK48_02970	J5252_06405	WCLE_00210	FK497_03335	GOY12_RS02350	ASM33_06265	M1L25_000195	wHa_08900	GOY07_00270	EJB00_00160	CAI20_02170	GQX67_05215	wNo_05920	wOo_07410	WOVOC_RS01230	WP0935	WRi_011010	M1L26_000101	JKF54_04025	wTpre_1085	wVulc_000550	wVulm_000551	wVulp_000438	CCY16_RS03885
OG0000307	DEJ70_02205	dnaN	dnaN	Wbm0429	BBB02_03090	dnaN	J5252_06410	dnaN	FK497_03340	dnaN	ASM33_03275	M1L25_000196	dnaN	GOY07_00265	EJB00_00155	CAI20_02175	GQX67_05220	dnaN	wOo_03770	dnaN	dnaN	dnaN	M1L26_000100	JKF54_04030	dnaN	dnaN	dnaN	dnaN	dnaN
OG0000308	DEJ70_02210	truA	truA	Wbm0428	BBB02_03095	truA	truA	truA	truA	truA	ASM33_03295	truA	truA	truA	truA	CAI20_02180	truA	truA	wOo_03760	truA	truA	truA	truA	truA	truA	truA	truA	truA	truA
OG0000309	DEJ70_02225	pth	pth	Wbm0093	BBB02_03105	pth	J5252_01760	pth	FK497_03450	pth	ASM33_04050	pth	pth	GOY07_02495	EJB00_00140	CAI20_02190	GQX67_00830	pth	wOo_01870	pth	pth	pth	pth	JKF54_04045	pth	pth	pth	pth	pth
OG0000310	DEJ70_02230	JSQ73_004435	rplY	Wbm0092	BBB02_03110	LOK48_02945	J5252_01755	rplY	FK497_03445	GOY12_RS02895	ASM33_04045	M1L25_000200	rplY	GOY07_02490	EJB00_00135	CAI20_02195	GQX67_00825	rplY	wOo_01880	WOVOC_RS03240	WP0930	WRi_000820	M1L26_000096	JKF54_04050	wTpre_1080	wVulc_000323	wVulm_000319	wVulp_001077	CCY16_RS03785
OG0000311	map	map	map	Wbm0112	BBB02_03130	map	map	map	map	map	ASM33_06185	map	map	map	map	CAI20_02225	map	map	wOo_01650	map	map	map	map	map	map	map	map	map	map
OG0000312	ftsA	ftsA	ftsA	Wbm0113	BBB02_03135	ftsA	ftsA	ftsA	ftsA	ftsA	ftsA	ftsA	ftsA	ftsA	ftsA	CAI20_02230	ftsA	ftsA	wOo_00380	ftsA	ftsA	WRi_000880	ftsA	ftsA	ftsA	ftsA	ftsA	ftsA	ftsA
OG0000313	DEJ70_02270	def	def	Wbm0114	BBB02_03140	def	J5252_01720	def	FK497_03405	def	ASM33_06170	def	def	GOY07_02760	EJB00_00100	CAI20_02235	GQX67_00790	def	wOo_00370	def	def	def	def	JKF54_04080	def	def	def	def	def
OG0000314	DEJ70_02280	JSQ73_004475	coq7	Wbm0584	BBB02_03150, BBB02_03665	LOK48_02905	J5252_04675	coq7	FK497_03395	GOY12_RS00850	ASM33_00110	M1L25_000208	wHa_09190	GOY07_00765	EJB00_00090	CAI20_02245	GQX67_05370	wNo_06050	wOo_00240	WOVOC_RS02605	WP0921	WRi_012760	M1L26_000088	JKF54_04090	wTpre_1071	wVulc_001530	wVulm_001466		CCY16_RS00240
OG0000315	DEJ70_02290	purF	purF	Wbm0255	BBB02_03675	purF	J5252_04635	purF	FK497_03380	purF	ASM33_06750	M1L25_000210	purF	GOY07_00090	EJB00_00545	CAI20_02255	GQX67_05415	purF	wOo_07380	purF	purF	purF	M1L26_000086	JKF54_04100	purF	purF	purF	purF	purF
OG0000316	DEJ70_02310	JSQ73_004500	yciK	Wbm0475	BBB02_03690	LOK48_04865	J5252_05310	WCLE_004060	FK497_03360	GOY12_RS01215	ASM33_04545	M1L25_000213	wHa_10760	GOY07_01730	EJB00_00565	CAI20_02275	GQX67_06270	wNo_07120	wOo_10000	WOVOC_RS02195	WP0914	WRi_013190	M1L26_000083	JKF54_04115	wTpre_1063	wVulc_000297	wVulm_000294	wVulp_001100	CCY16_RS03540
OG0000317	DEJ70_02355	tmk	tmk	Wbm0148	BBB02_02665	tmk	J5252_05480	tmk	FK497_03190	tmk	ASM33_03755	tmk	tmk	GOY07_03965	EJB00_00610	CAI20_02315	GQX67_06095	tmk	wOo_03380	tmk	tmk	tmk	tmk	JKF54_04155	tmk	tmk	tmk	tmk	tmk
OG0000318	DEJ70_02360	JSQ73_004550	WPAU_1249	Wbm0147	BBB02_02670	LOK48_04910	J5252_05485	WCLE_010160	FK497_03185	GOY12_RS03305	ASM33_03750	M1L25_000221	wHa_10430	GOY07_03960	EJB00_00615	CAI20_02320	GQX67_06090	wNo_05180	wOo_03390	WOVOC_RS03755	WP0904	WRi_012250	M1L26_000074	JKF54_04160	wTpre_1048	wVulc_000047	wVulm_000046	wVulp_001342	CCY16_RS02875
OG0000319	DEJ70_02365	JSQ73_004555	kefC	Wbm0146	BBB02_02675	LOK48_04915	J5252_05490	kefB	FK497_03180	GOY12_RS03310	ASM33_03745	M1L25_000222	wHa_10420	GOY07_03955	EJB00_00620	CAI20_02325	GQX67_06085	wNo_05190	wOo_03400	WOVOC_RS03760	WP0903	WRi_012240	M1L26_000073	JKF54_04165	wTpre_1047	wVulc_000048	wVulm_000047	wVulp_001341	CCY16_RS02880
OG0000320	DEJ70_02370	JSQ73_004560	lysC	Wbm0441	BBB02_02680	LOK48_04920	J5252_01245	lysC	FK497_03175	GOY12_RS02415	ASM33_06745	M1L25_000223	lysC	GOY07_00335	EJB00_00625	CAI20_02330	GQX67_04675	lysC	wOo_07600	WOVOC_RS01290	lysC	lysC	M1L26_000072	JKF54_04170	wTpre_1046	wVulc_000049	wVulm_000048	wVulp_001340	CCY16_RS04400
OG0000321	DEJ70_02380	bcp	bcp	Wbm0127	BBB02_02690	bcp	bcp	bcp	bcp	bcp	ASM33_01975	bcp	bcp	GOY07_02350	EJB00_00635	CAI20_02340	GQX67_06240	bcp	wOo_05500	bcp	bcp	bcp	bcp	bcp	wTpre_1044	bcp	bcp	bcp	bcp
OG0000322	DEJ70_02390	JSQ73_004580	murG	Wbm0557	BBB02_02700	LOK48_04945	murG	murG	murG	GOY12_RS02160	murG	M1L25_000227	murG	GOY07_00920	EJB00_00645	CAI20_02350	murG	murG	wOo_09500	WOVOC_RS02020	murG	murG	M1L26_000068	JKF54_04190	wTpre_1043	murG	murG	wVulp_001276	CCY16_RS00085
OG0000323	DEJ70_02405	JSQ73_004595	WPAU_1054	Wbm0585	BBB02_02720	LOK48_04965	J5252_04680	dsbB	FK497_03140	GOY12_RS00780	ASM33_07000	M1L25_000231	wHa_09180	GOY07_00760	EJB00_00660	CAI20_02370	GQX67_05365	wNo_05270	wOo_00400	WOVOC_RS02675	WP0894	WRi_012750	M1L26_000064	JKF54_04205	wTpre_1038	wVulc_000484	wVulm_000483	wVulp_000866	CCY16_RS00245
OG0000324	DEJ70_02450	JSQ73_001485	WPAU_1261	Wbm0031	BBB02_02390	LOK48_03650	J5252_05425	surA	FK497_03515	GOY12_RS03285	ASM33_05890	M1L25_000040	wHa_10540	GOY07_02805	EJB00_05905	CAI20_01400	GQX67_06155	wNo_04630	wOo_03350	WOVOC_RS03735	WP0803	WRi_012370	M1L26_000040	JKF54_03345	wTpre_925	wVulc_000440	wVulm_000440	wVulp_000087	CCY16_RS01560
OG0000325	DEJ70_02470	mnmA	mnmA	Wbm0155	BBB02_02370	mnmA	mnmA	mnmA	mnmA	mnmA	ASM33_03735	mnmA	mnmA	mnmA	mnmA	CAI20_01380	mnmA	trmU	wOo_05750	mnmA	trmU	trmU	mnmA	mnmA	trmU	mnmA	mnmA	mnmA	mnmA
OG0000326	DEJ70_02475	JSQ73_004135	mreB	Wbm0154	BBB02_02365	LOK48_03675	J5252_05450	mreB	FK497_03490	GOY12_RS00425	ASM33_02295	M1L25_001104	mreB	GOY07_03990	EJB00_05880	CAI20_01375	GQX67_06125	mreB	wOo_05740	WOVOC_RS00545	mreB	mreB	M1L26_001109	JKF54_03165	wTpre_780	wVulc_001688	wVulm_001629	wVulp_001515	CCY16_RS02840
OG0000327	DEJ70_02480	JSQ73_004130	WPAU_1255	Wbm0153	BBB02_02360	LOK48_03680	J5252_05455	WCLE_012200	FK497_03485	GOY12_RS00420	ASM33_02290	M1L25_001105	wHa_10490	GOY07_03985	EJB00_05875	CAI20_01370	GQX67_06120	wNo_04580	wOo_05730	WOVOC_RS00540	WP0798	WRi_012310	M1L26_001110	JKF54_03170	wTpre_781	wVulc_001687	wVulm_001628	wVulp_001514	CCY16_RS02845
OG0000328	DEJ70_02485	JSQ73_004125	WPAU_1254	Wbm0152	BBB02_02355	LOK48_03685	J5252_05460	pal	FK497_03480	GOY12_RS00415	ASM33_02285	M1L25_001106	wHa_10480	GOY07_03980	EJB00_05870	CAI20_01365	GQX67_06115	wNo_04570	wOo_05720	WOVOC_RS00535	WP0797	WRi_012300	M1L26_001111	JKF54_03175	wTpre_782	wVulc_001483	wVulm_001419	wVulp_001242	CCY16_RS02850
OG0000329	DEJ70_02565	JSQ73_004085	prsD	Wbm0216	BBB02_02315	LOK48_03720	J5252_07115	msbA	FK497_03880	GOY12_RS02720	ASM33_02600	M1L25_001113	wHa_06540	GOY07_03370	EJB00_05830	CAI20_01330	GQX67_03765	wNo_04500	wOo_08410	WOVOC_RS01605	WP0789	WRi_006120	M1L26_001118	JKF54_03210	wTpre_791	wVulc_000411	wVulm_000409	wVulp_000061	CCY16_RS05200
OG0000330	tsaD	tsaD	gcp	Wbm0217	BBB02_02305	tsaD	tsaD	gcp	tsaD	tsaD	tsaD	tsaD	gcp	tsaD	tsaD	CAI20_01320	tsaD	gcp	wOo_08420	tsaD	WP0786	WRi_006430	tsaD	tsaD	wTpre_1149	tsaD	tsaD	tsaD	tsaD
OG0000331	DEJ70_02625	JSQ73_005015	dnaA_2	Wbm0731	BBB02_03500	LOK48_03220	J5252_06000	hda	FK497_02715	GOY12_RS02115	ASM33_00005	M1L25_000825	wHa_09580	GOY07_03465	EJB00_02295	CAI20_01935	GQX67_05590	wNo_06740	wOo_09410	WOVOC_RS01975	WP0978	WRi_009920	M1L26_000831	JKF54_03630	wTpre_1133	wVulc_001006	wVulm_000944	wVulp_000566	CCY16_RS02545
OG0000332	DEJ70_02630	JSQ73_005010	xerD	Wbm0732	BBB02_03505	LOK48_03225	J5252_05990	xerD	FK497_02710	GOY12_RS02105	ASM33_00010	M1L25_000827	xerC2	GOY07_03460	EJB00_02290	CAI20_01930	GQX67_05595	xerC2		WOVOC_RS04905, WOVOC_RS04910	WP0980	WRi_009900	M1L26_000833	JKF54_03640	wTpre_1135	wVulc_001070	wVulm_001008	wVulp_000602	CCY16_RS02540
OG0000333	DEJ70_02635	JSQ73_005005	yihG	Wbm0733	BBB02_03510	LOK48_03230	J5252_05985	plsC	FK497_02705	GOY12_RS02100	ASM33_00015	M1L25_000828	wHa_09610	GOY07_03455	EJB00_02285	CAI20_01925	GQX67_05600	wNo_06770	wOo_09360	WOVOC_RS01960	WP0981	WRi_009890	M1L26_000834	JKF54_03645	wTpre_1136	wVulc_001069	wVulm_001007	wVulp_000603	CCY16_RS02535
OG0000334	DEJ70_02640	rpsT	rpsT	Wbm0734	BBB02_03515	rpsT	rpsT	rpsT	rpsT	rpsT	ASM33_04125	rpsT	rpsT	rpsT	EJB00_02280	CAI20_01920	rpsT	rpsT	wOo_09350	rpsT	rpsT	rpsT	rpsT	rpsT	rpsT	rpsT	rpsT	rpsT	rpsT
OG0000335	DEJ70_02670	JSQ73_000505	WPAU_0829	Wbm0772		LOK48_03265	J5252_06800	WCLE_012470	FK497_02470	GOY12_RS01570	ASM33_03795	M1L25_000834	wHa_07090, wHa_07100	GOY07_02410	EJB00_02245	CAI20_01900		wNo_06820	wOo_06360	WOVOC_RS00810	WP0986	WRi_008020	M1L26_000840	JKF54_03675	wTpre_884	wVulc_001063	wVulm_001001	wVulp_000609	CCY16_RS03480, CCY16_RS06700
OG0000336	DEJ70_02685	JSQ73_000520	WPAU_0802	Wbm0123	BBB02_03545	LOK48_03280	J5252_06950	cycM	FK497_02485	GOY12_RS00540	ASM33_04465	M1L25_000837	wHa_06810	GOY07_02940	EJB00_02230	CAI20_01885	GQX67_03925	wNo_06850	wOo_01150	WOVOC_RS02945	WP0989	WRi_007720	M1L26_000843	JKF54_03690	wTpre_881	wVulc_001060	wVulm_000998	wVulp_000612	CCY16_RS00860
OG0000337	DEJ70_02705	JSQ73_000540	nuoJ	Wbm0625	BBB02_03565	LOK48_03300	J5252_01275	nuoJ	FK497_02505	GOY12_RS02595	ASM33_04665	M1L25_000841	nuoJ	GOY07_03145	EJB00_02210	CAI20_01865	GQX67_04705	nuoJ	wOo_08100	WOVOC_RS01485	nuoJ	nuoJ	M1L26_000847	JKF54_03710	wTpre_878	wVulc_001053	wVulm_000991	wVulp_000617	CCY16_RS04770
OG0000338	DEJ70_02710	nuoK	nuoK	Wbm0624	BBB02_03570	nuoK	nuoK	nuoK	nuoK	nuoK	ASM33_04670	nuoK	nuoK	nuoK	nuoK	CAI20_01860	nuoK	nuoK	wOo_08090	nuoK	nuoK	nuoK	nuoK	nuoK	wTpre_877	nuoK	nuoK	nuoK	nuoK
OG0000339	DEJ70_02720	JSQ73_000555	nuoM	Wbm0622	BBB02_03580	LOK48_03315	J5252_01290	nuoM	FK497_02520	GOY12_RS02580	ASM33_04680	M1L25_000844	nuoM	GOY07_03160	EJB00_02195	CAI20_01850	GQX67_04720	nuoM	wOo_08070	WOVOC_RS01470	nuoM	nuoM	M1L26_000850	JKF54_03725	wTpre_875	wVulc_001050	wVulm_000988	wVulp_000620	CCY16_RS04755
OG0000340	DEJ70_02725	JSQ73_000560	nuoN	Wbm0621	BBB02_03585	LOK48_03320	J5252_01295	nuoN	FK497_02525	GOY12_RS02575	ASM33_04685	M1L25_000845	nuoN	nuoN	EJB00_02190	CAI20_01845	nuoN	nuoN	wOo_08060	WOVOC_RS01465	nuoN	nuoN	M1L26_000851	JKF54_03730	wTpre_874	wVulc_001049	wVulm_000987	wVulp_000621	CCY16_RS04750
OG0000341	DEJ70_02730	JSQ73_000565	birA	Wbm0620	BBB02_03590	LOK48_03325	J5252_01300	birA	FK497_02530	GOY12_RS02570	ASM33_04695	M1L25_000846	birA	GOY07_03170	EJB00_02185	CAI20_01835	GQX67_04730	birA	wOo_08050	WOVOC_RS01460	birA	birA	M1L26_000852	JKF54_03735	wTpre_873	wVulc_001048	wVulm_000986	wVulp_000622	CCY16_RS04745
OG0000342	DEJ70_02735	ccmE	ccmE	Wbm0619	BBB02_03595	ccmE	ccmE	ccmE	ccmE	ccmE	ASM33_04700	ccmE	ccmE	ccmE	ccmE	CAI20_01830	ccmE	ccmE	wOo_08030	ccmE	ccmE	ccmE	ccmE	ccmE	wTpre_871	ccmE	ccmE	ccmE	ccmE
OG0000343	DEJ70_02840	JSQ73_000915	gdhB	Wbm0182	BBB02_00445	LOK48_06170	J5252_02000	gdh	FK497_05205	GOY12_RS02180	ASM33_00095	M1L25_000396	wHa_01860	GOY07_02045	EJB00_03335	CAI20_05220	GQX67_01070	gdhB	wOo_06980	WOVOC_RS01055	gdhB	WRi_002120	M1L26_000742	JKF54_00110	wTpre_556	wVulc_001166	wVulm_001105	wVulp_000302	CCY16_RS04575
OG0000344	DEJ70_02845	JSQ73_000910	WPAU_0220	Wbm0183	BBB02_00440	LOK48_06175	J5252_01995	tatB	FK497_05210	GOY12_RS02175	ASM33_00100	M1L25_000395	wHa_01870	GOY07_02050	EJB00_03330	CAI20_05215	GQX67_01065	wNo_00870	wOo_06970	WOVOC_RS01050	WP0357	WRi_002110	M1L26_000741	JKF54_00115	wTpre_555	wVulc_001167	wVulm_001106	wVulp_000301	CCY16_RS04580
OG0000345	DEJ70_02925	ubiA	ubiA	Wbm0535	BBB02_05830	ubiA	J5252_05195	ubiA	FK497_07775	ubiA	ASM33_07895	ubiA	ubiA	GOY07_03420	EJB00_03880	CAI20_04785	GQX67_06370	ubiA	wOo_08240	ubiA	ubiA	ubiA	ubiA	JKF54_00535	ubiA	ubiA	ubiA	ubiA	ubiA
OG0000346	DEJ70_02930	JSQ73_006060	WPAU_1311	Wbm0536	BBB02_05835	LOK48_06490	J5252_05190	rbfA	FK497_07780	rbfA	ASM33_07900	M1L25_000449	rbfA	GOY07_03415	EJB00_03875	CAI20_04780	GQX67_06375	wNo_11340	wOo_08250	WOVOC_RS01545	WP1382	WRi_013470	M1L26_000693	JKF54_00540	wTpre_191	wVulc_001703	wVulm_001644	wVulp_001530	CCY16_RS02315
OG0000347	DEJ70_02935	infB	infB	Wbm0537	BBB02_05840	infB	infB	infB	infB	infB	ASM33_07905	infB	infB	infB	EJB00_03870	CAI20_04775	infB	infB	wOo_08260	infB	infB	infB	infB	infB	infB	infB	infB	infB	infB
OG0000348	DEJ70_02940	nusA	nusA	Wbm0538	BBB02_05845	nusA	nusA	nusA	nusA	nusA	ASM33_07910	nusA	nusA	nusA	nusA	CAI20_04770	nusA	nusA	wOo_08270	nusA	nusA	nusA	nusA	nusA	nusA	nusA	nusA	nusA	nusA
OG0000349	DEJ70_02965	JSQ73_000020	glnA	Wbm0275	BBB02_00005	LOK48_06515	J5252_05165	glnA	FK497_07805	GOY12_RS01330	ASM33_02345	M1L25_000454	glnA	GOY07_01520	EJB00_03850	CAI20_04755	GQX67_06400	glnA	wOo_09620	WOVOC_RS02065	glnA	glnA	M1L26_000688	JKF54_00565	wTpre_202	wVulc_001708	wVulm_001649	wVulp_001535	CCY16_RS04205
OG0000350	DEJ70_02970	dnaA	dnaA_1	Wbm0276	BBB02_00010	dnaA	dnaA	dnaA	dnaA	dnaA	ASM33_02340	dnaA	dnaA	dnaA	dnaA	CAI20_04750	dnaA	dnaA	wOo_09610	dnaA	dnaA	dnaA	dnaA	dnaA	dnaA	dnaA	dnaA	dnaA	dnaA
OG0000351	DEJ70_02975	secF	secF	Wbm0186	BBB02_00015	secF	secF	secF	secF	secF	ASM33_04230	secF	secF	secF	secF	CAI20_04745	secF	secF	wOo_07120	secF	secF	secF	secF	secF	secF	secF	secF	secF	secF
OG0000352	DEJ70_02990	yidC	yidC	Wbm0188	BBB02_00025	yidC	yidC	yidC	yidC	yidC	ASM33_05735	yidC	oxaA	yidC	yidC	CAI20_04735	yidC	oxaA	wOo_07150	yidC	WP0004	WRi_002260	yidC	yidC	yidC	yidC	yidC	yidC	yidC
OG0000353	nusB	nusB	nusB	Wbm0190	BBB02_00035	nusB	nusB	nusB	nusB	nusB	nusB	nusB	nusB	nusB	nusB	CAI20_04725	nusB	nusB	wOo_07180	nusB	nusB	WRi_002280	nusB	nusB	nusB	nusB	nusB	nusB	nusB
OG0000354	DEJ70_03010	dut	dut	Wbm0355	BBB02_00045	dut	dut	dut	dut	dut	ASM33_03390	dut	dut	GOY07_00985	EJB00_03810	CAI20_04715	GQX67_01170	dut	wOo_05310	dut	dut	dut	dut	dut	dut	dut	dut	dut	dut
OG0000355	DEJ70_03030	JSQ73_001100	tsaA	Wbm0567	BBB02_05445	LOK48_00710	J5252_07180	ahpC	FK497_00370	GOY12_RS00940	ASM33_05795	M1L25_000631	wHa_06410	GOY07_00880	EJB00_03185	CAI20_04305	GQX67_03700	wNo_10570	wOo_10760	WOVOC_RS02500	WP0151	WRi_005990	M1L26_000511	JKF54_01210	wTpre_384	wVulc_000119	wVulm_000118	wVulp_000580	CCY16_RS00130
OG0000356	ubiB	ubiB	ubiB	Wbm0714	BBB02_04815	ubiB	ubiB	ubiB	ubiB	ubiB	ubiB	ubiB	wHa_07860	ubiB	ubiB	CAI20_04290	ubiB	wNo_09300	wOo_06560	ubiB	WP0147	WRi_008860	ubiB	ubiB	ubiB	ubiB	ubiB	ubiB	ubiB
OG0000357	DEJ70_03115	JSQ73_001120	znuC	Wbm0715	BBB02_04810	LOK48_00680	J5252_01130	znuC	FK497_00345	GOY12_RS01490	ASM33_01265	M1L25_000635	wHa_07850	GOY07_03615	EJB00_04090	CAI20_04285	GQX67_04560	wNo_09290	wOo_06550	WOVOC_RS00905	WP0146	WRi_008850	M1L26_000507	JKF54_01230	wTpre_391	wVulc_000353	wVulm_000351	wVulp_001376	CCY16_RS00680
OG0000358	DEJ70_03120	JSQ73_001125	znuA	Wbm0716	BBB02_04805	LOK48_00675	J5252_01125	znuA	FK497_00340	GOY12_RS01495	ASM33_01270	M1L25_000636	wHa_07840	GOY07_03620	EJB00_04095	CAI20_04280	GQX67_04555	wNo_09280	wOo_06540	WOVOC_RS00895	WP0145	WRi_008840	M1L26_000506	JKF54_01235	wTpre_392	wVulc_000352	wVulm_000350	wVulp_001377	CCY16_RS00685
OG0000359	rpmG	rpmG	rpmG	Wbm0497	BBB02_04825	rpmG	rpmG	rpmG	rpmG	rpmG	rpmG	rpmG	rpmG	rpmG	rpmG	CAI20_04265	rpmG	rpmG	wOo_09040	rpmG	rpmG	rmpG	rpmG	rpmG	rpmG	rpmG	rpmG	rpmG	rpmG
OG0000360	DEJ70_03140	JSQ73_001135	rne	Wbm0496	BBB02_04830	LOK48_00660	J5252_03310	rne	FK497_00330	GOY12_RS01980	ASM33_02170	M1L25_000639	wHa_07810	GOY07_02100	EJB00_04070	CAI20_04260	GQX67_04525	wNo_09330	wOo_09030	WOVOC_RS01830	WP0141	WRi_008810	M1L26_000503	JKF54_01250	wTpre_396	wVulc_000126	wVulm_000125	wVulp_000573	CCY16_RS01715
OG0000361	DEJ70_03150	JSQ73_001145	bolA	Wbm0494	BBB02_04840	LOK48_00650	J5252_03320	bolA	FK497_00320	GOY12_RS01935	ASM33_03150	M1L25_000641	wHa_07790	GOY07_02110	EJB00_04060	CAI20_04250	GQX67_04515	wNo_09350	wOo_08870	WOVOC_RS01780	WP0139	WRi_008790	M1L26_000501	JKF54_01260	wTpre_398	wVulc_000124	wVulm_000123	wVulp_000575	CCY16_RS01705
OG0000362	metC	metC	metC	Wbm0493	BBB02_04845	metC	metC	metC	metC	metC	metC	metC	metC	metC	metC	CAI20_04245	metC	metC	wOo_08860	metC	metC	metC	metC	metC	metC	metC	metC	metC	metC
OG0000363	DEJ70_03165	miaA	miaA	Wbm0636	BBB02_04855	miaA	miaA	miaA	miaA	miaA	ASM33_03265	miaA	miaA	miaA	miaA	CAI20_04235	miaA	miaA	wOo_01180	miaA	miaA	miaA	miaA	miaA	miaA	miaA	miaA	miaA	miaA
OG0000364	DEJ70_03170	JSQ73_001165	WPAU_0814	Wbm0637	BBB02_04860	LOK48_00630	J5252_06875	WCLE_008230	FK497_06655	GOY12_RS00530	ASM33_03260	M1L25_000645	wHa_06930	GOY07_02600	EJB00_04040	CAI20_04230	GQX67_03990	wNo_09390	wOo_01170	WOVOC_RS02955	WP0134	WRi_007870	M1L26_000497	JKF54_01280	wTpre_403	wVulc_001427	wVulm_001364	wVulp_000117	CCY16_RS04870
OG0000365	DEJ70_03175	JSQ73_001170	yciO	Wbm0638	BBB02_04865	LOK48_00625	J5252_06880	rimN	FK497_06650	GOY12_RS03490	ASM33_06125	M1L25_000646	wHa_06920	GOY07_02605	EJB00_04035	CAI20_04225	GQX67_03985	wNo_09400	wOo_03860	WOVOC_RS03925	WP0133	WRi_007860	M1L26_000496	JKF54_01285	wTpre_404	wVulc_001426	wVulm_001363	wVulp_000118	CCY16_RS04875
OG0000366	DEJ70_03180	JSQ73_001175	dnaX_1	Wbm0639	BBB02_04870	LOK48_00620	J5252_06885	holB	FK497_06645	GOY12_RS03485	ASM33_06130	M1L25_000647	wHa_06910	GOY07_02610	EJB00_04030	CAI20_04220	GQX67_03980	wNo_09410	wOo_03850	WOVOC_RS03920	WP0132	WRi_007850	M1L26_000495	JKF54_01290	wTpre_405	wVulc_001425	wVulm_001362	wVulp_000119	CCY16_RS04880
OG0000367	DEJ70_03190	JSQ73_001190	WPAU_0810	Wbm0641	BBB02_04880	LOK48_00610	J5252_06895	virB8	FK497_06635	GOY12_RS03475	ASM33_07760	M1L25_000649	wHa_06890	GOY07_02620	EJB00_04020	CAI20_04210	GQX67_03970	wNo_09430	wOo_03820	WOVOC_RS03915	WP0130	WRi_007830	M1L26_000493	JKF54_01300	wTpre_409	wVulc_001423	wVulm_001360	wVulp_000121	CCY16_RS04890
OG0000368	DEJ70_03210	JSQ73_001210	WPAU_0394	Wbm0300	BBB02_04890	LOK48_00590	J5252_03110	WCLE_001460	FK497_05145	GOY12_RS01665	ASM33_03890	M1L25_000653	wHa_04870	GOY07_01280	EJB00_04000	CAI20_04190	GQX67_01750	wNo_09460	wOo_06060	WOVOC_RS00690	WP0127	WRi_004310	M1L26_000489	JKF54_01320	wTpre_412	wVulc_000493	wVulm_000494	wVulp_000877	CCY16_RS00565
OG0000369	DEJ70_03230	JSQ73_001230	pyrC	Wbm0446	BBB02_05780	LOK48_00580	J5252_02035	pyrC	FK497_05155	GOY12_RS00250	ASM33_07975	M1L25_000655	pyrC	GOY07_03325	EJB00_03970	CAI20_04180	GQX67_01105	pyrC	wOo_05160	WOVOC_RS00375	pyrC	pyrC	M1L26_000487	JKF54_01330	pyrC	wVulc_000491	wVulm_000492	wVulp_000875	CCY16_RS04440
OG0000370	DEJ70_03235	JSQ73_001235	rnd_1	Wbm0258	BBB02_05785	LOK48_00575	J5252_01830	rnd	FK497_05160	GOY12_RS00835	ASM33_03690	M1L25_000656	wHa_01480	GOY07_04030	EJB00_03965	CAI20_04175	GQX67_00900	wNo_11210	wOo_00290	WOVOC_RS02620	WP0122	WRi_001760	M1L26_000486	JKF54_01335	wTpre_434	wVulc_000490	wVulm_000491	wVulp_000874	CCY16_RS01520
OG0000371	DEJ70_03295	JSQ73_000880	nrdF	Wbm0267	BBB02_00415	LOK48_00535	J5252_01950	nrdB	FK497_05235	GOY12_RS03070	ASM33_08110	M1L25_000666	nrdB	GOY07_01295	EJB00_03305	CAI20_04130	GQX67_01020	nrdB	wOo_02550	WOVOC_RS03450	nrdB	WRi_002040	M1L26_000476	JKF54_01385	wTpre_441	wVulc_001172	wVulm_001111	wVulp_000296	CCY16_RS01090
OG0000372	DEJ70_03300	JSQ73_000885	WPAU_0226	Wbm0268	BBB02_00420	LOK48_00540	J5252_01955	WCLE_012350	FK497_05230	GOY12_RS03065	ASM33_08105	bamE	wHa_01930	bamE	bamE	CAI20_04135	bamE	wNo_00830	wOo_02540	WOVOC_RS03445	WP0019	smpA	bamE	JKF54_01380	wTpre_439	wVulc_001171	wVulm_001110	wVulp_000297	CCY16_RS01085
OG0000373	DEJ70_03310	metG	metG	Wbm0196	BBB02_05805	metG	J5252_03130	metG	FK497_05185	metG	ASM33_03085	metG	metG	GOY07_01635	EJB00_03935	CAI20_04155	GQX67_01730	metG	wOo_06100	metG	metG	WRi_004350	metG	JKF54_01355	metG	metG	metG	metG	metG
OG0000374	DEJ70_03325	JSQ73_001245	WPAU_0175	Wbm0260	BBB02_05795	LOK48_00565	J5252_01815	WCLE_007430	FK497_05170	GOY12_RS00845	ASM33_04065	M1L25_000658	wHa_01460	GOY07_03480	EJB00_03955	CAI20_04165	GQX67_00885	wNo_11230	wOo_00260	WOVOC_RS02610	WP0120	WRi_001740	M1L26_000484	JKF54_01345	wTpre_435	wVulc_000488	wVulm_000489	wVulp_000872	CCY16_RS01530
OG0000375	tatC	tatC	tatC	Wbm0297	BBB02_05140	tatC	tatC	tatC	tatC	tatC	tatC	tatC	wHa_03260	tatC	tatC	CAI20_04325	tatC	wNo_09950	wOo_05830	tatC	WP0155	WRi_002700	tatC	tatC	tatC	tatC	tatC	tatC	tatC
OG0000376	gap	gap	gap	Wbm0298	BBB02_05135	gap	J5252_02570	gap	gap	gap	ASM33_06705	gap	gap	gap	gap	CAI20_04330	GQX67_02185	gap	wOo_05840	gap	gap	gap	gap	gap	gap	gap	gap	gap	gap
OG0000377	DEJ70_03410	JSQ73_001055	cca	Wbm0160	BBB02_05110	LOK48_00765	J5252_02550	pcnB	FK497_00425	GOY12_RS01295	ASM33_06295	M1L25_000606	wHa_03310	GOY07_01970	EJB00_02805	CAI20_04360	GQX67_02160	wNo_09890	wOo_09720	WOVOC_RS02095	WP0164	WRi_003010	M1L26_000536	JKF54_05985	wTpre_424	wVulc_001630	wVulm_001573	wVulp_001425	CCY16_RS01025
OG0000378	typA	typA	typA	Wbm0061	BBB02_05105	typA	typA	typA	typA	typA	typA	typA	wHa_01820	typA	typA	CAI20_04365	typA	wNo_09880	wOo_05850	typA	WP0165	WRi_002160	typA	typA	typA	typA	typA	typA	typA
OG0000379	DEJ70_03425	holA	WPAU_0402	Wbm0176	BBB02_05095	LOK48_00790	holA	holA	FK497_00440	holA	holA	holA	wHa_04800	holA	holA	CAI20_04385	holA	wNo_09860	wOo_08740	WOVOC_RS01725	WP0170	WRi_004220	holA	holA	wTpre_345	wVulc_000091	wVulm_000091	wVulp_001298	CCY16_RS04540
OG0000380	DEJ70_03435	JSQ73_001030	znuB	Wbm0175	BBB02_05085	LOK48_00800	J5252_03080	znuB	FK497_00450	GOY12_RS01880	ASM33_03825	M1L25_000601	wHa_04820	GOY07_02010	EJB00_02780	CAI20_04395	GQX67_01780	wNo_09840	wOo_08750	WOVOC_RS01730	WP0172	WRi_004240	M1L26_000542	JKF54_05960	wTpre_347	wVulc_000089	wVulm_000089	wVulp_001300	CCY16_RS04530
OG0000381	DEJ70_03440	JSQ73_001025	WPAU_0399	Wbm0174	BBB02_05080	LOK48_00805	J5252_03085	WCLE_001490	FK497_00455	GOY12_RS01885	ASM33_03820	M1L25_000600	wHa_04830	GOY07_02005	EJB00_02775	CAI20_04400	GQX67_01775	wNo_09830	wOo_08760	WOVOC_RS01735	WP0173	WRi_004250	M1L26_000543	JKF54_05955	wTpre_348	wVulc_000088	wVulm_000088	wVulp_001301	CCY16_RS04525
OG0000382	DEJ70_03445	JSQ73_001020	ispE	Wbm0173	BBB02_05075	LOK48_00810	J5252_03090	ispE	FK497_00460	GOY12_RS01890	ASM33_03815	M1L25_000599	ispE	GOY07_02000	EJB00_02770	CAI20_04405	GQX67_01770	ispE	wOo_08770	WOVOC_RS01740	ispE	ispE	M1L26_000544	JKF54_05950	ispE	wVulc_000087	wVulm_000087	wVulp_001302	CCY16_RS04520
OG0000383	DEJ70_03450	JSQ73_001015	addA	Wbm0172	BBB02_05070	LOK48_00815	J5252_03095	addA	FK497_00465	GOY12_RS01895	ASM33_03810	M1L25_000598	wHa_04850	GOY07_01995	EJB00_02765	CAI20_04410	GQX67_01765	wNo_09810	wOo_08780	WOVOC_RS01745	WP0175	WRi_004270	M1L26_000545	JKF54_05945	wTpre_350	wVulc_000086	wVulm_000086	wVulp_001303	CCY16_RS04515
OG0000384	DEJ70_03485	JSQ73_001005	WPAU_0837	Wbm0506	BBB02_05060	LOK48_00825	J5252_06760	WCLE_005800	FK497_00475	GOY12_RS00440	ASM33_04410	M1L25_000596	wHa_07590	GOY07_04070	EJB00_02755	CAI20_04420	GQX67_04110	wNo_09790	wOo_01440	WOVOC_RS03050	WP0177	WRi_008110	M1L26_000547	JKF54_05935	wTpre_352	wVulc_000084	wVulm_000084	wVulp_001305	CCY16_RS02265
OG0000385	DEJ70_03490	JSQ73_001000	fdx	Wbm0507	BBB02_05055	LOK48_00830	J5252_06755	fdxB	FK497_00480	GOY12_RS00445	ASM33_04415	M1L25_000595	fdx	GOY07_04065	EJB00_02750	CAI20_04425	GQX67_04115	fdx	wOo_01430	WOVOC_RS03045	fdx	fdx	M1L26_000548	JKF54_05930	wTpre_353	wVulc_000083	wVulm_000083	wVulp_001306	CCY16_RS02270
OG0000386	dnaG	dnaG	dnaG	Wbm0194	BBB02_05030	dnaG	dnaG	dnaG	dnaG	dnaG	dnaG	dnaG	dnaG	dnaG	dnaG	CAI20_04440	dnaG	dnaG	wOo_06120	dnaG	dnaG	WRi_004380	dnaG	dnaG	dnaG	dnaG	dnaG	dnaG	dnaG
OG0000387	DEJ70_03510	ubiG	ubiG	Wbm0195	BBB02_05025	LOK48_00850	J5252_03140	ubiG	FK497_00500	ubiG	ASM33_08145	ubiG	wHa_04930	ubiG	ubiG	CAI20_04445	GQX67_01720	wNo_09740	wOo_06110	WOVOC_RS00715	WP0183	WRi_004370	ubiG	ubiG	ubiG	wVulc_001579	ubiG	ubiG	ubiG
OG0000388	tsaB	tsaB	yeaZ	Wbm0110	BBB02_05015	tsaB	tsaB	WCLE_002950	tsaB	tsaB	tsaB	tsaB	wHa_01960	tsaB	tsaB	CAI20_04455	tsaB	wNo_09720	wOo_02680	tsaB	WP0185	WRi_002020	tsaB	tsaB	yeaZ	tsaB	tsaB	tsaB	tsaB
OG0000389	DEJ70_03540	JSQ73_000960	ccmB	Wbm0578	BBB02_05000	LOK48_00880	J5252_06540	ccmB	FK497_00525	GOY12_RS00885	ASM33_00955	M1L25_000587	ccmB	GOY07_00800	EJB00_02705	CAI20_05420	GQX67_05340	ccmB	wOo_00150	WOVOC_RS02560	ccmB	ccmB	M1L26_000556	JKF54_05890	wTpre_362	wVulc_000319	wVulm_000315	wVulp_001081	CCY16_RS00205
OG0000390	DEJ70_03545	JSQ73_000955	dksA	Wbm0579	BBB02_04995	LOK48_00885	J5252_06545	dksA	FK497_00530	GOY12_RS00880	ASM33_00950	M1L25_000586	wHa_09140	GOY07_00795	EJB00_02700	CAI20_05425	GQX67_05345	wNo_09680	wOo_00160	WOVOC_RS02565	WP0191	WRi_012700	M1L26_000557	JKF54_05885	wTpre_363	wVulc_000318	wVulm_000314	wVulp_001082	CCY16_RS00210
OG0000391	uppS	uppS	uppS	Wbm0804	BBB02_00495	uppS	uppS	uppS	uppS	uppS	uppS	uppS	uppS	uppS	uppS	CAI20_05630	uppS	uppS	wOo_09920	uppS	uppS	uppS	uppS	uppS	uppS	uppS	uppS	uppS	uppS
OG0000392	DEJ70_03655	JSQ73_000300	fabI	Wbm0470	BBB02_00275	LOK48_00310	J5252_04785	fabI	FK497_00150	GOY12_RS03005	ASM33_06060	M1L25_000520	fabI	GOY07_02895	EJB00_03555	CAI20_05750	GQX67_00395	fabI	wOo_02270	WOVOC_RS03365	fabI	fabI	M1L26_000623	JKF54_06045	fabI	wVulc_000022	wVulm_000022	wVulp_000021	CCY16_RS02610
OG0000393	glpX	glpX	glpX	Wbm0158	BBB02_00255	glpX	glpX	glpX	glpX	glpX	glpX	glpX	glpX	glpX	glpX	CAI20_04475	glpX	glpX	wOo_09770	glpX	glpX	glpX	glpX	glpX	glpX	glpX	glpX	glpX	glpX
OG0000394	DEJ70_03700	JSQ73_000255	WPAU_0084	Wbm0678	BBB02_00235	LOK48_00265	J5252_01655	tatA	FK497_07145	GOY12_RS00680	ASM33_06625	M1L25_000494	tatA	tatA	tatA	CAI20_04495	tatA	tatA	wOo_00710	WOVOC_RS02790	WP0074	WRi_001010	M1L26_000649	JKF54_00805	tatA	wVulc_000276	wVulm_000273	wVulp_001120	CCY16_RS02465
OG0000395	DEJ70_03735	JSQ73_000230	ctaB	Wbm0306	BBB02_00205	LOK48_00235	J5252_00990	cyoE	FK497_07100	cyoE	ASM33_02015	M1L25_000500	ctaB	GOY07_01915	EJB00_03645	CAI20_04530	GQX67_01480	ctaB	wOo_05800	WOVOC_RS00565	ctaB	ctaB	M1L26_000643	JKF54_00775	cyoE	wVulc_000282	wVulm_000279	wVulp_001114	CCY16_RS00515
OG0000396	coxB	coxB	coxB	Wbm0308	BBB02_00195	coxB	coxB	coxB	coxB	coxB	coxB	coxB	coxB	coxB	coxB	CAI20_04540	coxB	coxB	wOo_05780	coxB	coxB	coxB	coxB	coxB	coxB	coxB	coxB	coxB	coxB
OG0000397	DEJ70_03750	JSQ73_000215	prsE	Wbm0309	BBB02_00190	LOK48_00220	J5252_04235	aprE	FK497_07085	GOY12_RS01780	ASM33_04485	M1L25_000503	wHa_05460	GOY07_01235	EJB00_03660	CAI20_04545	GQX67_03160	wNo_00380	wOo_08440	WOVOC_RS01615	WP0084	WRi_004860	M1L26_000640	JKF54_00760	wTpre_262	wVulc_000285	wVulm_000282	wVulp_001111	CCY16_RS00500
OG0000398	hemJ	hemJ	WPAU_0456	Wbm0208	BBB02_00185	hemJ	hemJ	WCLE_00830	hemJ	hemJ	hemJ	hemJ	wHa_04090	hemJ	hemJ	CAI20_04550	hemJ	wNo_00370	wOo_08680	hemJ	WP0085	WRi_003240	hemJ	hemJ	wTpre_260	hemJ	hemJ	hemJ	hemJ
OG0000399	pdhA	pdhA	pdhA	Wbm0207	BBB02_00180	pdhA	pdhA	pdhA	pdhA	pdhA	pdhA	pdhA	pdhA	pdhA	pdhA	CAI20_04555	pdhA	pdhA	wOo_08670	pdhA	pdhA	pdhA	pdhA	pdhA	pdhA	pdhA	pdhA	pdhA	pdhA
OG0000400	gatB	gatB	gatB	Wbm0704	gatB	gatB	gatB	gatB	gatB	gatB	gatB	gatB	gatB	gatB	gatB	gatB	gatB	gatB	wOo_09010	gatB	gatB	WRi_001070	gatB	gatB	gatB	gatB	gatB	gatB	gatB
OG0000401	lpdA	lpdA	lpd3	Wbm0561	BBB02_00165	lpdA	lpdA	lpd	lpdA	lpdA	lpdA	lpdA	lpdA2	lpdA	lpdA	CAI20_04575	lpdA	lpdA1	wOo_00040	lpdA	lpdA	WRi_007260	lpdA	lpdA	lpdA	lpdA	lpdA	lpdA	lpdA
OG0000402	DEJ70_03820	pyrF	pyrF	Wbm0787	BBB02_00130	pyrF	pyrF	pyrF	pyrF	pyrF	ASM33_06815	pyrF	pyrF	pyrF	EJB00_03720	CAI20_04610	pyrF	pyrF	wOo_05960	pyrF	pyrF	pyrF	pyrF	pyrF	pyrF	pyrF	pyrF	pyrF	pyrF
OG0000403	DEJ70_03865	dapB	dapB	Wbm0177	BBB02_00115	dapB	J5252_03060	dapB	FK497_06965	dapB	ASM33_04560	dapB	dapB	GOY07_01960	EJB00_03745	CAI20_04630	GQX67_01805	dapB	wOo_08720	dapB	dapB	dapB	dapB	JKF54_00680	dapB	dapB	dapB	dapB	dapB
OG0000404	DEJ70_03870	pstB	pstB	Wbm0178	BBB02_00110	pstB	J5252_03055	pstB	FK497_06960	pstB	ASM33_04565	M1L25_000476	pstB	GOY07_01965	EJB00_03750	CAI20_04635	GQX67_01810	pstB	wOo_08710	pstB	pstB	pstB	M1L26_000666	JKF54_00675	wTpre_232	pstB	pstB	pstB	pstB
OG0000405	DEJ70_03935	JSQ73_000090	proS	Wbm0077	BBB02_00080	LOK48_00075	J5252_06915	proS	FK497_06930	GOY12_RS03245	ASM33_07850	M1L25_000470	proS	GOY07_00450	EJB00_03775	CAI20_04680	GQX67_03950	proS	wOo_03220	WOVOC_RS03685	proS	proS	M1L26_000672	JKF54_00640	proS	wVulc_000162	wVulm_000158	wVulp_000127	CCY16_RS03695
OG0000406	DEJ70_04005	JSQ73_000850	WPAU_0367	Wbm0197	BBB02_00375	LOK48_00485	J5252_03250	dagA	FK497_00115	GOY12_RS02270	ASM33_02115	M1L25_000672	wHa_05100	GOY07_01645	EJB00_03260	CAI20_04080	GQX67_01610	wNo_00740	wOo_07210	WOVOC_RS01150	WP0033	WRi_004550	M1L26_000470	JKF54_01415	wTpre_447	wVulc_000847	wVulm_000787	wVulp_000939	CCY16_RS05255
OG0000407	argB	argB	argB	Wbm0356	BBB02_04775	argB	argB	argB	argB	argB	argB	argB	argB	argB	argB	CAI20_05500	argB	argB	wOo_05300	argB	argB	argB	argB	argB	argB	argB	argB	argB	argB
OG0000408	DEJ70_04055	yihA	engB	Wbm0357	BBB02_04770	yihA	J5252_02105	engB	FK497_06395	yihA	ASM33_06030	yihA	engB	GOY07_00975	EJB00_04130	CAI20_05505	GQX67_01185	wNo_09210	wOo_05290	yihA	WP0042	WRi_002330	yihA	JKF54_01455	ysxC	yihA	yihA	yihA	yihA
OG0000409	DEJ70_04060	prfA	prfA	Wbm0358	BBB02_04765	prfA	prfA	prfA	prfA	prfA	prfA	prfA	prfA	prfA	EJB00_04135	CAI20_05510	prfA	prfA	wOo_05280	prfA	prfA	prfA	prfA	prfA	prfA	prfA	prfA	prfA	prfA
OG0000410	DEJ70_04075	JSQ73_000755	WPAU_0195	Wbm0762	BBB02_04795	LOK48_00415	J5252_02120	WCLE_009880	FK497_06380	GOY12_RS00190	ASM33_02035	M1L25_000683	wHa_01640	GOY07_00155	EJB00_04105	CAI20_05525	GQX67_01205	wNo_09260	wOo_04990	WOVOC_RS00315	WP0045	WRi_002360	M1L26_000459	JKF54_01470	wTpre_461	wVulc_000821	wVulm_000759	wVulp_000966	CCY16_RS03075
OG0000411	DEJ70_04115	JSQ73_006315	WPAU_0116	Wbm0781	BBB02_04975	LOK48_00905	J5252_01480	WCLE_001930	FK497_00555	GOY12_RS01460	ASM33_04645	M1L25_000582	wHa_01150	GOY07_02130	EJB00_02675	CAI20_05440	GQX67_00555	wNo_09630	wOo_06650	WOVOC_RS00940	WP0197	WRi_001350	M1L26_000561	JKF54_05865	wTpre_425	wVulc_000067	wVulm_000066	wVulp_001323	CCY16_RS03360
OG0000412	DEJ70_04150	JSQ73_006305	ftsK	Wbm0644	BBB02_04965	LOK48_00915	J5252_01490	ftsK	FK497_00565	GOY12_RS03460	ASM33_06765	M1L25_000580	ftsK	GOY07_02635	EJB00_02665	CAI20_05450	GQX67_00565	wNo_09610	wOo_03790	WOVOC_RS03900	WP0199	ftsK	M1L26_000563	JKF54_05855	wTpre_496	wVulc_000069	wVulm_000068	wVulp_001321	CCY16_RS04905
OG0000413	DEJ70_04190	obgE	obgE	Wbm0120	BBB02_04945	obgE	obgE	obg	obgE	obgE	ASM33_07800	obgE	obg	obgE	obgE	CAI20_04055	obgE	obg	wOo_04240	obgE	WP0204	WRi_002520	obgE	obgE	cgtA	obgE	obgE	obgE	obgE
OG0000414	DEJ70_04195	eno	eno	Wbm0119	BBB02_04940	eno	eno	eno	eno	eno	ASM33_07805	eno	eno	GOY07_02975	EJB00_02635	CAI20_04050	GQX67_02395	eno	wOo_04230	eno	eno	WRi_002510	eno	eno	eno	eno	eno	eno	eno
OG0000415	DEJ70_04210	JSQ73_006265	WPAU_1247	Wbm0145	BBB02_04925	LOK48_00970	J5252_05495	surf1	FK497_00615	GOY12_RS00400	ASM33_03235	M1L25_000570	wHa_10410	GOY07_03950	EJB00_02620	CAI20_04035	GQX67_06080	wNo_09530	wOo_05690	WOVOC_RS00520	WP0208	WRi_012230	M1L26_000572	JKF54_05810	wTpre_507	wVulc_000077	wVulm_000077	wVulp_001312	CCY16_RS02885
OG0000416	DEJ70_04220	JSQ73_006255	WPAU_1245	Wbm0143	BBB02_04915	LOK48_00980	J5252_05505	WCLE_011410	FK497_00625	GOY12_RS00395	ASM33_03245	M1L25_000568	wHa_10390	GOY07_03940	EJB00_02610	CAI20_04025	GQX67_06070	wNo_09510	wOo_05680	WOVOC_RS00515	WP0210	WRi_012210	M1L26_000574	JKF54_05800	wTpre_509	wVulc_000079	wVulm_000079	wVulp_001310	CCY16_RS02895
OG0000417	DEJ70_04225	JSQ73_006250	gph	Wbm0142	BBB02_04910	LOK48_00985	J5252_05510	gph	FK497_00630	GOY12_RS00390	ASM33_03250	M1L25_000567	wHa_10380	GOY07_03935	EJB00_02605	CAI20_04020	GQX67_06065	wNo_09500	wOo_05670	WOVOC_RS00510	WP0211	WRi_012200	M1L26_000575	JKF54_05795	wTpre_510	wVulc_000080	wVulm_000080	wVulp_001309	CCY16_RS02900
OG0000418	DEJ70_04265	JSQ73_006200	purL_1	Wbm0271	BBB02_05730	LOK48_01030	J5252_03365	purL	FK497_00675	GOY12_RS02325	ASM33_02250	M1L25_000561	purL	GOY07_01305	EJB00_02565	CAI20_03975	GQX67_04460	wNo_11140	wOo_07350	WOVOC_RS01205	WP0220	WRi_008720	M1L26_000581	JKF54_05765	wTpre_517	wVulc_001607	wVulm_001550	wVulp_001447	CCY16_RS03410
OG0000419	dnaJ	dnaJ	dnaJ	Wbm0785	BBB02_05715	dnaJ	dnaJ	dnaJ	dnaJ	dnaJ	dnaJ	dnaJ	dnaJ	dnaJ	dnaJ	CAI20_03960	dnaJ	dnaJ	wOo_05900	dnaJ	dnaJ	dnaJ	dnaJ	dnaJ	dnaJ	dnaJ	dnaJ	dnaJ	dnaJ
OG0000420	DEJ70_04290	JSQ73_006180	WPAU_0033	Wbm0469	BBB02_05710	LOK48_01050	J5252_04995	WCLE_006770	FK497_00695	GOY12_RS03010	ASM33_02905	M1L25_000557	wHa_00310	GOY07_02900	EJB00_02545	CAI20_03955	GQX67_00180	wNo_11110	wOo_02280	WOVOC_RS03370	WP0223	WRi_000330	M1L26_000585	JKF54_05745	wTpre_521	wVulc_001604	wVulm_001547	wVulp_001451	CCY16_RS02605
OG0000421	gatC	gatC	gatC	Wbm0102	BBB02_05695	gatC	gatC	gatC	gatC	GOY12_RS03520	ASM33_01030	gatC	wHa_00290	gatC	gatC	CAI20_03940	gatC	gatC	wOo_03940	WOVOC_RS03950	gatC	WRi_000310	gatC	gatC	gatC	gatC	gatC	gatC	gatC
OG0000422	DEJ70_04310	JSQ73_006165	prsA	Wbm0103	BBB02_05690	LOK48_01065	J5252_05010	prsA	FK497_00715	GOY12_RS03515	ASM33_01035	M1L25_000554	prsA	prs	prs	CAI20_03935	prs	prsA	wOo_03930	WOVOC_RS03945	prsA	prsA	M1L26_000588	JKF54_05730	prs	wVulc_001600	wVulm_001543	wVulp_001454	CCY16_RS02720
OG0000423	tkt	tkt	tkt	Wbm0664	BBB02_05685	tkt	tkt	tkt	tkt	tkt	tkt	tkt	tkt	tkt	tkt	CAI20_03925	tkt	tkt	wOo_07060	tkt	tkt	WRi_004030	tkt	tkt	tkt	tkt	tkt	tkt	tkt
OG0000424	DEJ70_04320	rpsD	rpsD	Wbm0663	BBB02_05680	rpsD	rpsD	rpsD	rpsD	rpsD	ASM33_06195	rpsD	rpsD	rpsD	EJB00_02515	CAI20_03920	rpsD	rpsD	wOo_07050	rpsD	rpsD	rpsD	rpsD	rpsD	rpsD	rpsD	rpsD	rpsD	rpsD
OG0000425	iscX	iscX	iscX	Wbm0662	BBB02_05670	iscX	iscX	iscX	iscX	iscX	iscX	iscX	wHa_04620	iscX	iscX	CAI20_03910	iscX	wNo_11050	wOo_07030	iscX	WP0231	WRi_004000	iscX	iscX	iscX	iscX	iscX	iscX	iscX
OG0000426	DEJ70_04335	JSQ73_006140	WPAU_0432	Wbm0301	BBB02_05665	LOK48_01105	J5252_02950	WCLE_003180	FK497_01035	GOY12_RS02200	ASM33_03895	M1L25_000546	wHa_04610	GOY07_01270	EJB00_02500	CAI20_03905	GQX67_01920	wNo_11040	wOo_07020	WOVOC_RS01075	WP0233	WRi_003990	M1L26_000596	JKF54_05690	wTpre_530	wVulc_001594	wVulm_001537	wVulp_001460	CCY16_RS00555
OG0000427	lipA	lipA	lipA	Wbm0303	BBB02_05655	lipA	lipA	lipA	lipA	lipA	lipA	lipA	lipA	lipA	lipA	CAI20_03895	lipA	lipA	wOo_07000	lipA	lipA	lipA	lipA	lipA	lipA	lipA	lipA	lipA	lipA
OG0000428	DEJ70_04440	JSQ73_001745	bfmBAB	Wbm0666	BBB02_05590	LOK48_01195	J5252_02675	pdhB	FK497_01120	GOY12_RS01720	ASM33_06380	M1L25_000699	wHa_03060	GOY07_01745	EJB00_02415	CAI20_03820	GQX67_02300	wNo_10880	wOo_05880	WOVOC_RS00605	WP1274	WRi_002920	M1L26_000445	JKF54_05605	wTpre_481	wVulc_000192	wVulm_000190	wVulp_001201	CCY16_RS03250
OG0000429	DEJ70_04460	JSQ73_001725	hscB	Wbm0758	BBB02_05570	LOK48_01175	J5252_03465	hscB	FK497_01140	GOY12_RS03190	ASM33_04595	M1L25_000704	hscB	GOY07_00170	EJB00_02395	CAI20_03800	GQX67_04355	hscB	wOo_03030	WOVOC_RS03625	hscB	hscB	M1L26_000440	JKF54_05585	hscB	wVulc_000196	wVulm_000194	wVulp_001197	CCY16_RS03090
OG0000430	DEJ70_04465	JSQ73_001720	iscA	Wbm0757	BBB02_05565	LOK48_01170	J5252_03470	iscA	FK497_01145	GOY12_RS03185	ASM33_04600	M1L25_000705	wHa_07210	GOY07_00175	EJB00_02390	CAI20_03795	GQX67_04350	wNo_10830	wOo_03020	WOVOC_RS03620	WP1269	WRi_008530	M1L26_000439	JKF54_05580	wTpre_485	wVulc_000197	wVulm_000195	wVulp_001196	CCY16_RS03095
OG0000431	DEJ70_04470	iscU	nifU	Wbm0756	BBB02_05560	iscU	iscU	iscU	iscU	iscU	ASM33_04605	iscU	wHa_07200	iscU	iscU	CAI20_03790	iscU	wNo_10820	wOo_03010	iscU	WP1268	WRi_008540	iscU	iscU	nifU	iscU	iscU	iscU	iscU
OG0000432	DEJ70_04475	ftsY	ftsY	Wbm0755	BBB02_05555	ftsY	ftsY	ftsY	ftsY	ftsY	ASM33_01885	ftsY	ftsY	ftsY	ftsY	CAI20_03785	ftsY	ftsY	wOo_03000	ftsY	ftsY	ftsY	ftsY	ftsY	ftsY	ftsY	ftsY	ftsY	ftsY
OG0000433	DEJ70_04500	JSQ73_000870	WPAU_0337	Wbm0348	BBB02_00395	LOK48_00520	J5252_01015	ygfZ	FK497_00135	GOY12_RS01630	ASM33_01725	M1L25_000668	wHa_05150	GOY07_01420	EJB00_03280	CAI20_04110	GQX67_01505	wNo_00780	wOo_06170	WOVOC_RS00735	WP0025	WRi_004610	M1L26_000474	JKF54_01395	wTpre_443	wVulc_001620	wVulm_001563	wVulp_001435	CCY16_RS03015
OG0000434	DEJ70_04505	JSQ73_000865	groES	Wbm0349	BBB02_00390	LOK48_00515	J5252_01010	groS	FK497_00130	GOY12_RS01625	ASM33_01720	M1L25_000669	groES	GOY07_01425	EJB00_03275	CAI20_04105	GQX67_01500	groES	wOo_06180	WOVOC_RS00740	groES	groES	M1L26_000473	JKF54_01400	groS	wVulc_001619	wVulm_001562	wVulp_001436	CCY16_RS03010
OG0000435	groL	groL	groL1	Wbm0350	BBB02_00385	groL	groL	groL	groL	groL	groL	groL	groEL	groL	groL	CAI20_04100	groL	groEL	wOo_06190	groL	groEL	groEL	groL	groL	groL	groL	groL	groL	groL
OG0000436	DEJ70_04540	JSQ73_001700	proP_3	Wbm0167	BBB02_05545	LOK48_01265	J5252_02660	WCLE_002490	FK497_01165	GOY12_RS01920	ASM33_03040	M1L25_000709	wHa_03090	GOY07_02175	EJB00_02370	CAI20_03775	GQX67_02285	wNo_10790	wOo_08840	WOVOC_RS01765	WP1264	WRi_002890	M1L26_000435	JKF54_05560	wTpre_490	wVulc_000008	wVulm_000008	wVulp_000008	CCY16_RS00835
OG0000437	topA	topA	topA	Wbm0037	BBB02_05540	topA	topA	topA	topA	topA	topA	topA	topA	topA	topA	CAI20_03770	topA	topA	wOo_03440	topA	topA	topA	topA	topA	topA	topA	topA	topA	topA
OG0000438	DEJ70_04570	JSQ73_006590	traG	Wbm0283	BBB02_05530	LOK48_01280	J5252_05120	virD4	FK497_01180	GOY12_RS02280	ASM33_01290	M1L25_000712	virD4	GOY07_01565	EJB00_02350	CAI20_03760	GQX67_00045	wNo_10760	wOo_07230	WOVOC_RS01160	WP1259	virD4	M1L26_000432	JKF54_05545	wTpre_299	wVulc_001438	wVulm_001375	wVulp_000597	CCY16_RS04160
OG0000439	virB11	virB11	WPAU_0008	Wbm0282	BBB02_05525	virB11	virB11	virB11	virB11	virB11	virB11	virB11	wHa_00070	virB11	virB11	CAI20_03755	virB11	wNo_10750	wOo_07240	virB11	WP1258	WRi_000080	virB11	virB11	virB11	virB11	virB11	virB11	virB11
OG0000440	DEJ70_04580	JSQ73_006580	WPAU_0007	Wbm0281	BBB02_05520	LOK48_01290	J5252_05130	virB10	FK497_01190	GOY12_RS02290	ASM33_01300	M1L25_000714	wHa_00060	GOY07_01555	EJB00_02340	CAI20_03750	GQX67_00035	wNo_10740	wOo_07250	WOVOC_RS01170	WP1257	WRi_000070	M1L26_000430	JKF54_05535	wTpre_297	wVulc_001436	wVulm_001373	wVulp_000595	CCY16_RS04170
OG0000441	DEJ70_04590	JSQ73_006570	virB8	Wbm0279	BBB02_05510	LOK48_01300	J5252_05140	virB8	FK497_01200	GOY12_RS02300	ASM33_01310	M1L25_000716	wHa_00040	GOY07_01545	EJB00_02330	CAI20_03740	GQX67_00025	wNo_10720	wOo_07270	WOVOC_RS01180	WP1255	WRi_000050	M1L26_000428	JKF54_05525	wTpre_295	wVulc_001434	wVulm_001371	wVulp_000593	CCY16_RS04180
OG0000442	DEJ70_04595	JSQ73_006565	ribA	Wbm0278	BBB02_05505	LOK48_01305	J5252_05145	ribA	FK497_01205	GOY12_RS02305	ASM33_01315	M1L25_000717	ribA	ribA	EJB00_02325	CAI20_03735	ribA	ribA	wOo_07280	WOVOC_RS01185	ribA	WRi_000040	M1L26_000427	JKF54_05520	wTpre_294	wVulc_001433	wVulm_001370	wVulp_000592	CCY16_RS04185
OG0000443	DEJ70_04630	JSQ73_006000	pstS	Wbm0293	BBB02_04670	LOK48_01340	J5252_03010	pstS	FK497_01240	GOY12_RS01150	ASM33_06930	M1L25_000724	wHa_04710	GOY07_01250	EJB00_01945	CAI20_03700	GQX67_01855	wNo_08950	wOo_10220	WOVOC_RS02280	WP1247	WRi_004110	M1L26_000420	JKF54_05485	wTpre_313	wVulc_000407	wVulm_000405	wVulp_000057	CCY16_RS03170
OG0000444	DEJ70_04635	frr	frr	Wbm0805	BBB02_04665	frr	frr	frr	frr	frr	ASM33_04180	frr	frr	GOY07_01845	EJB00_01940	CAI20_03695	GQX67_02560	frr	wOo_09940	frr	frr	frr	frr	frr	frr	frr	frr	frr	frr
OG0000445	DEJ70_04640	pyrH	pyrH	Wbm0806	BBB02_04660	pyrH	J5252_02875	pyrH	FK497_01250	pyrH	ASM33_04185	pyrH	pyrH	GOY07_01850	EJB00_01935	CAI20_03690	GQX67_02565	pyrH	wOo_09950	pyrH	pyrH	pyrH	pyrH	JKF54_05475	pyrH	pyrH	pyrH	pyrH	pyrH
OG0000446	DEJ70_04645	tsf	tsf	Wbm0807	BBB02_04655	tsf	J5252_02880	tsf	FK497_01255	tsf	ASM33_04190	M1L25_000727	tsf	GOY07_01855	EJB00_01930	CAI20_03685	GQX67_02570	tsf	wOo_09960	tsf	tsf	tsf	M1L26_000417	JKF54_05470	tsf	tsf	tsf	tsf	tsf
OG0000447	rpsB	rpsB	rpsB	Wbm0808	BBB02_04650	rpsB	rpsB	rpsB	rpsB	rpsB	rpsB	rpsB	rpsB	rpsB	rpsB	CAI20_03680	rpsB	rpsB	wOo_09970	rpsB	rpsB	rpsB	rpsB	rpsB	rpsB	rpsB	rpsB	rpsB	rpsB
OG0000448	yajC	yajC	yajC	Wbm0222	BBB02_04640	yajC	yajC	yajC	yajC	yajC	yajC	yajC	wHa_04280	yajC	yajC	CAI20_03670	yajC	wNo_08900	wOo_03870	yajC	WP1242	WRi_003480	yajC	yajC	yajC	yajC	yajC	yajC	yajC
OG0000449	DEJ70_04690	secG	secG	Wbm0170	BBB02_04615	secG	secG	secG	secG	secG	ASM33_06725	secG	wHa_03120	secG	secG	CAI20_03645	secG	wNo_08850	wOo_08800	secG	WP1236	WRi_002840	secG	secG	secG	secG	secG	secG	secG
OG0000450	DEJ70_04695	JSQ73_005930	pyrG	Wbm0169	BBB02_04610	LOK48_01400	J5252_02650	pyrG	FK497_01305	GOY12_RS01905	ASM33_06730	M1L25_000737	pyrG	GOY07_02185	EJB00_01880	CAI20_03640	GQX67_02275	pyrG	wOo_08810	WOVOC_RS01755	pyrG	pyrG	M1L26_000407	JKF54_05420	pyrG	wVulc_001641	wVulm_001584	wVulp_001413	CCY16_RS04500
OG0000451	DEJ70_04740	ubiE	ubiE	Wbm0202	BBB02_04545	ubiE	ubiE	ubiE	ubiE	ubiE	ASM33_02630	ubiE	ubiE	ubiE	ubiE	CAI20_03590	ubiE	ubiE	wOo_08560	ubiE	ubiE	ubiE	ubiE	ubiE	coq5	ubiE	ubiE	ubiE	ubiE
OG0000452	DEJ70_04745	JSQ73_005865	bcr	Wbm0201	BBB02_04540	LOK48_01460	J5252_02985	bcr	FK497_01350	GOY12_RS01310	ASM33_02765	M1L25_000749	wHa_04660	GOY07_01650	EJB00_01825	CAI20_03585	GQX67_01885	wNo_08730	wOo_09660	WOVOC_RS02075	WP1221	WRi_004080	M1L26_000395	JKF54_05360	wTpre_569	wVulc_001658	wVulm_001601	wVulp_001395	CCY16_RS03195
OG0000453	grxD	grxD	grxD	Wbm0676	BBB02_04465	grxD	grxD	grxC	grxD	grxD	grxD	grxD	wHa_02890	grxD	grxD	CAI20_03520	grxD	wNo_08600	wOo_06820	grxD	WP1206	WRi_002550	grxD	grxD	grxD	grxD	grxD	grxD	grxD
OG0000454	pgsA	pgsA	pgsA	Wbm0673	BBB02_04480	pgsA	pgsA	pgsA	pgsA	pgsA	pgsA	pgsA	pgsA	pgsA	pgsA	CAI20_03535	pgsA	pgsA	wOo_06790	pgsA	pgsA	pgsA	pgsA	pgsA	pgsA	pgsA	pgsA	pgsA	pgsA
OG0000455	DEJ70_04805	bamD	yfiO	Wbm0671	BBB02_04490	bamD	J5252_02720	comL	bamD	GOY12_RS01430	ASM33_03995	bamD	wHa_02950	bamD	bamD	CAI20_03545	bamD	wNo_08650	wOo_06770	WOVOC_RS00970	WP1213	WRi_002610	bamD	bamD	yfiO	wVulc_001651	wVulm_001594	wVulp_001402	CCY16_RS02510
OG0000456	DEJ70_04810	JSQ73_005830	WPAU_0517	Wbm0670	BBB02_04495	LOK48_01490	J5252_02715	WCLE_004790	FK497_01390	GOY12_RS01435	ASM33_03880	M1L25_000756	wHa_02960	GOY07_01770	EJB00_01785	CAI20_03550	GQX67_02340	wNo_08660	wOo_06760	WOVOC_RS00965	WP1214	WRi_002620	M1L26_000388	JKF54_05330	wTpre_576	wVulc_001652	wVulm_001595	wVulp_001401	CCY16_RS02515
OG0000457	DEJ70_04850	ppdK	ppdK	Wbm0209	BBB02_04445	ppdK	J5252_04450	ppdK	FK497_01440	ppdK	ASM33_03515	ppdK	ppdK	GOY07_02195	EJB00_01735	CAI20_03500	GQX67_03375	ppdK	wOo_09800	ppdK	ppdK	ppdK	ppdK	JKF54_05285	ppdK	ppdK	ppdK	ppdK	ppdK
OG0000458	fabG	fabG	fabG	Wbm0310	BBB02_04425	fabG	fabG	fabG	fabG	fabG	fabG	fabG	fabG	fabG	fabG	CAI20_03485	fabG	fabG	wOo_08450	fabG	fabG	fabG	fabG	fabG	fabG	fabG	fabG	fabG	fabG
OG0000459	DEJ70_04965	JSQ73_001825	yggG	Wbm0311	BBB02_04415	LOK48_01575	J5252_04250	WCLE_004690	FK497_01460	GOY12_RS01795	ASM33_01490	M1L25_000368	wHa_05490	GOY07_01220	EJB00_01710	CAI20_03475	GQX67_03175	wNo_08520	wOo_08470	WOVOC_RS01630	WP1196	WRi_004890	M1L26_000375	JKF54_05270	wTpre_597	wVulc_000226	wVulm_000223	wVulp_001168	CCY16_RS00485
OG0000460	DEJ70_04975	greA	greA	Wbm0313	BBB02_04405	greA	greA	greA	greA	greA	ASM33_01500	greA	greA	greA	greA	CAI20_03465	greA	greA	wOo_08500	greA	greA	greA	greA	greA	greA	greA	greA	greA	greA
OG0000461	DEJ70_04980	atpA	atpA	Wbm0314	BBB02_04400	atpA	J5252_04265	atpA	FK497_01475	atpA	ASM33_01505	atpA	atpA	GOY07_01205	EJB00_01695	CAI20_03460	GQX67_03190	atpA	wOo_08510	atpA	atpA	atpA	atpA	JKF54_05255	atpA	atpA	atpA	atpA	atpA
OG0000462	DEJ70_05000	JSQ73_001860	rpoA	Wbm0318	BBB02_04380	LOK48_01610	J5252_04285	rpoA	FK497_01495	GOY12_RS01140	ASM33_01525	M1L25_000361	rpoA	GOY07_01185	EJB00_01675	CAI20_03440	GQX67_03210	rpoA	wOo_10240	WOVOC_RS02290	rpoA	rpoA	M1L26_000368	JKF54_05235	rpoA	wVulc_000233	wVulm_000230	wVulp_001161	CCY16_RS00450
OG0000463	DEJ70_05005	rpsK	rpsK	Wbm0319	BBB02_04375	rpsK	rpsK	rpsK	rpsK	rpsK	ASM33_01530	rpsK	rpsK	rpsK	EJB00_01670	CAI20_03435	rpsK	rpsK	wOo_10250	rpsK	rpsK	rpsK	rpsK	rpsK	rpsK	rpsK	rpsK	rpsK	rpsK
OG0000464	DEJ70_05010	rpsM	rpsM	Wbm0320	BBB02_04370	rpsM	rpsM	rpsM	rpsM	rpsM	ASM33_01535	rpsM	rpsM	rpsM	EJB00_01665	CAI20_03430	rpsM	rpsM	wOo_10260	rpsM	rpsM	rpsM	rpsM	rpsM	rpsM	rpsM	rpsM	rpsM	rpsM
OG0000465	DEJ70_05015	JSQ73_001875	adk	Wbm0321	BBB02_04365	LOK48_01625	J5252_04300	adk	FK497_01510	GOY12_RS01125	ASM33_01540	M1L25_000358	adk	GOY07_01170	EJB00_01660	CAI20_03425	GQX67_03225	adk	wOo_10270	WOVOC_RS02305	adk	adk	M1L26_000365	JKF54_05220	wTpre_607	wVulc_000236	wVulm_000233	wVulp_001158	CCY16_RS00435
OG0000466	DEJ70_05025	rplO	rplO	Wbm0323	BBB02_04355	rplO	J5252_04310	rplO	FK497_01520	rplO	ASM33_01550	rplO	rplO	GOY07_01160	EJB00_01650	CAI20_03415	GQX67_03235	rplO	wOo_10310	rplO	rplO	rplO	rplO	JKF54_05210	rplO	rplO	rplO	rplO	rplO
OG0000467	DEJ70_05030	rpsE	rpsE	Wbm0324	BBB02_04350	rpsE	rpsE	rpsE	rpsE	rpsE	ASM33_01555	rpsE	rpsE	rpsE	EJB00_01645	CAI20_03410	rpsE	rpsE	wOo_10320	rpsE	rpsE	rpsE	rpsE	rpsE	rpsE	rpsE	rpsE	rpsE	rpsE
OG0000468	DEJ70_05035	JSQ73_001895	rplR	Wbm0325	BBB02_04345	rplR	J5252_04320	rplR	FK497_01530	rplR	ASM33_01560	rplR	rplR	GOY07_01150	EJB00_01640	CAI20_03405	GQX67_03245	rplR	wOo_10330	rplR	rpl18	rplR	rplR	JKF54_05200	rplR	wVulc_000240	wVulm_000237	wVulp_001154	rplR
OG0000469	DEJ70_05040	rplF	rplF	Wbm0326	BBB02_04340	rplF	rplF	rplF	rplF	rplF	ASM33_01565	rplF	rplF	rplF	EJB00_01635	CAI20_03400	rplF	rplF	wOo_10340	rplF	rplF	rplF	rplF	rplF	rplF	rplF	rplF	rplF	rplF
OG0000470	DEJ70_05045	rpsH	rpsH	Wbm0327	BBB02_04335	rpsH	rpsH	rpsH	rpsH	rpsH	ASM33_01570	rpsH	rpsH	rpsH	EJB00_01630	CAI20_03395	rpsH	rpsH	wOo_10350	rpsH	rpsH	rpsH	rpsH	rpsH	wTpre_613	rpsH	rpsH	rpsH	rpsH
OG0000471	DEJ70_05050	rpsN	rpsN	Wbm0328	BBB02_04330	rpsN	rpsN	rpsN	rpsN	rpsN	ASM33_01575	rpsN	rpsN	rpsN	EJB00_01625	CAI20_03390	rpsN	rspN	wOo_10360	rpsN	rspN	rpsN	rpsN	rpsN	wTpre_614	rpsN	rpsN	rpsN	rpsN
OG0000472	DEJ70_05055	rplE	rplE	Wbm0329	BBB02_04325	rplE	rplE	rplE	rplE	rplE	ASM33_01580	rplE	rplE	rplE	EJB00_01620	CAI20_03385	rplE	rplE	wOo_10370	rplE	rplE	rplE	rplE	rplE	rplE	rplE	rplE	rplE	rplE
OG0000473	DEJ70_05060	rplX	rplX	Wbm0330	BBB02_04320	rplX	J5252_04345	rplX	FK497_01555	rplX	ASM33_01585	rplX	rplX	GOY07_01125	EJB00_01615	CAI20_03380	GQX67_03270	rplX	wOo_10380	rplX	rplX	rplX	rplX	JKF54_05175	rplX	rplX	rplX	rplX	rplX
OG0000474	DEJ70_05065	rplN	rplN	Wbm0331	BBB02_04315	rplN	rplN	rplN	rplN	rplN	ASM33_01590	rplN	rplN	rplN	EJB00_01610	CAI20_03375	rplN	rplN	wOo_10390	rplN	rplN	rplN	rplN	rplN	rplN	rplN	rplN	rplN	rplN
OG0000475	DEJ70_05070	rpsQ	rpsQ	Wbm0332	BBB02_04310	rpsQ	rpsQ	rpsQ	rpsQ	rpsQ	ASM33_01595	rpsQ	rpsQ	rpsQ	EJB00_01605	CAI20_03370	rpsQ	rpsQ	wOo_10400	rpsQ	rpsQ	rpsQ	rpsQ	rpsQ	rpsQ	rpsQ	rpsQ	rpsQ	rpsQ
OG0000476	DEJ70_05075	rpmC	rpmC	Wbm0333	BBB02_04305	rpmC	J5252_04360	rpmC	FK497_01570	rpmC	ASM33_01600	rpmC	rpmC	GOY07_01110	EJB00_01600	CAI20_03365	GQX67_03285	rpmC	wOo_10410	rpmC	rpmC	rpmC	rpmC	JKF54_05160	rpmC	rpmC	rpmC	rpmC	rpmC
OG0000477	DEJ70_05080	rplP	rplP	Wbm0334	BBB02_04300	rplP	rplP	rplP	rplP	rplP	ASM33_01605	rplP	rplP	rplP	EJB00_01595	CAI20_03360	rplP	rplP	wOo_10420	rplP	rplP	rplP	rplP	rplP	rplP	rplP	rplP	rplP	rplP
OG0000478	DEJ70_05085	rpsC	rpsC	Wbm0335	BBB02_04295	rpsC	rpsC	rpsC	rpsC	rpsC	ASM33_01610	rpsC	rpsC	rpsC	EJB00_01590	CAI20_03355	rpsC	rpsC	wOo_10430	rpsC	rpsC	rpsC	rpsC	rpsC	rpsC	rpsC	rpsC	rpsC	rpsC
OG0000479	DEJ70_05100	rplB	rplB	Wbm0338	BBB02_04280	rplB	rplB	rplB	rplB	rplB	ASM33_01625	rplB	rplB	rplB	EJB00_01575	CAI20_03340	rplB	rplB	wOo_10460	rplB	rplB	rplB	rplB	rplB	rplB	rplB	rplB	rplB	rplB
OG0000480	DEJ70_05105	JSQ73_001965	rplW	Wbm0339	BBB02_04275	LOK48_01715	J5252_04390	rplW	FK497_01600	GOY12_RS01035	ASM33_01630	M1L25_000340	rplW	GOY07_01080	EJB00_01570	CAI20_03335	GQX67_03315	rplW	wOo_10470	WOVOC_RS02395	rplW	rplW	M1L26_000347	JKF54_05130	wTpre_625	wVulc_000254	wVulm_000251	wVulp_001140	rplW
OG0000481	DEJ70_05115	rplC	rplC	Wbm0341	BBB02_04265	rplC	rplC	rplC	rplC	rplC	ASM33_01640	rplC	rplC	rplC	EJB00_01560	CAI20_03325	rplC	rplC	wOo_10490	rplC	rplC	rplC	rplC	rplC	rplC	rplC	rplC	rplC	rplC
OG0000482	DEJ70_05120	rpsJ	rpsJ	Wbm0342	BBB02_04260	rpsJ	rpsJ	rpsJ	rpsJ	rpsJ	ASM33_01645	rpsJ	rpsJ	rpsJ	EJB00_01555	CAI20_03320	rpsJ	rpsJ	wOo_10500	rpsJ	rpsJ	rpsJ	rpsJ	rpsJ	rpsJ	rpsJ	rpsJ	rpsJ	rpsJ
OG0000483	DEJ70_05140	carA	carA	Wbm0654	BBB02_04240	carA	carA	carA	carA	carA	ASM33_01665	carA	carA	carA	EJB00_01535	CAI20_03300	carA	carA	wOo_10540	carA	carA	carA	carA	carA	carA	carA	carA	carA	carA
OG0000484	fsa	fsa	tal	Wbm0686	BBB02_04230	fsa	fsa	tal	fsa	GOY12_RS00650	fsa	fsa	wHa_04370	GOY07_01405	fsa	CAI20_03285	fsa	wNo_08170	wOo_00830	WOVOC_RS02835	WP1160	WRi_003660	fsa	fsa	fsa	fsa	fsa	fsa	fsa
OG0000485	rplU	rplU	rplU	Wbm0701	BBB02_04140	rplU	rplU	rplU	rplU	rplU	rplU	rplU	rplU	rplU	rplU	CAI20_03185	rplU	rplU	wOo_08970	rplU	rplU	rplU	rplU	rplU	rplU	rplU	rplU	rplU	rplU
OG0000486	DEJ70_05185	rpmA	rpmA	Wbm0700	BBB02_04145	rpmA	rpmA	rpmA	rpmA	rpmA	ASM33_00900	rpmA	rpmA	rpmA	EJB00_01430	CAI20_03190	rpmA	rpmA	wOo_08960	rpmA	rpmA	rpmA	rpmA	rpmA	rpmA	rpmA	rpmA	rpmA	rpmA
OG0000487	DEJ70_05195	metK	metK	Wbm0699	BBB02_04155	metK	J5252_01580		FK497_01730	metK	ASM33_04455	metK	wHa_00560	GOY07_01330	EJB00_01440	CAI20_03200	GQX67_00655	metK	wOo_08930	metK	metK	WRi_001150	metK	JKF54_04995	wTpre_662, wTpre_663	metK	metK	metK	metK
OG0000488	DEJ70_05210	JSQ73_005680	coxC	Wbm0698	BBB02_04170	LOK48_01850	J5252_01600	coxC	FK497_01715	GOY12_RS01945	ASM33_04210	M1L25_000316	coxC	GOY07_01340	EJB00_01455	CAI20_03215	GQX67_00675	coxC	wOo_08890	WOVOC_RS01785	coxC	coxC	M1L26_000323	JKF54_05010	wTpre_654	wVulc_001459	wVulm_001396	wVulp_001219	CCY16_RS01905
OG0000489	DEJ70_05220	ruvX	WPAU_0091	Wbm0696	BBB02_04180	ruvX	ruvX	ruvX	ruvX	ruvX	ASM33_01005	ruvX	wHa_00610	ruvX	ruvX	CAI20_03225	ruvX	wNo_08070	wOo_00950	ruvX	WP1150	WRi_001100	ruvX	ruvX	wTpre_652	ruvX	ruvX	ruvX	ruvX
OG0000490	DEJ70_05225	JSQ73_005695	nrdE	Wbm0695	BBB02_04185	LOK48_01835	J5252_01860	nrdA	FK497_01700	GOY12_RS00600	ASM33_00985	M1L25_000319	nrdA	GOY07_01355	EJB00_01470	CAI20_03230	GQX67_00930	nrdA	wOo_00940	WOVOC_RS02880	nrdA	WRi_001830	M1L26_000326	JKF54_05025	wTpre_651	wVulc_001490	wVulm_001426	wVulp_001249	CCY16_RS01890
OG0000491	DEJ70_05230	JSQ73_005700	WPAU_0186	Wbm0694	BBB02_04190	LOK48_01830	J5252_01865	WCLE_006090	FK497_01695	GOY12_RS00605	ASM33_00980	M1L25_000320	wHa_01560	GOY07_01360	EJB00_01475	CAI20_03235	GQX67_00935	wNo_08090	wOo_00930	WOVOC_RS02875	WP1152	WRi_001840	M1L26_000327	JKF54_05030	wTpre_650	wVulc_001491	wVulm_001427	wVulp_001250	CCY16_RS01885
OG0000492	pstC	pstC	pstC	Wbm0690	BBB02_04210	pstC	pstC	pstC	pstC	pstC	pstC	pstC	wHa_01590	pstC	pstC	CAI20_03265	pstC	wNo_08130	wOo_00860	pstC	WP1156	WRi_001910	pstC	pstC	pstC	pstC	pstC	pstC	pstC
OG0000493	atpD	atpD	atpD	Wbm0689	BBB02_04215	atpD	atpD	atpD	atpD	atpD	atpD	atpD	atpD	atpD	atpD	CAI20_03270	atpD	atpD	wOo_00850	atpD	atpD	WRi_001920	atpD	atpD	atpD	atpD	atpD	atpD	atpD
OG0000494	DEJ70_05285	JSQ73_005745	atpC	Wbm0688	BBB02_04220	LOK48_01785	J5252_01905	atpC	FK497_01655	GOY12_RS00645	ASM33_01685	M1L25_000328	atpC	GOY07_01400	EJB00_01515	CAI20_03275	GQX67_00975	atpC	wOo_00840	WOVOC_RS02840	atpC	WRi_001930	M1L26_000335	JKF54_05070	wTpre_641	wVulc_001499	wVulm_001435	wVulp_001258	CCY16_RS01845
OG0000495	DEJ70_05325	pheS	pheS	Wbm0087	BBB02_04115	pheS	pheS	pheS	pheS	pheS	ASM33_03585	pheS	pheS	pheS	EJB00_01405	CAI20_03165	pheS	pheS	wOo_01940	pheS	pheS	pheS	pheS	pheS	pheS	pheS	pheS	pheS	pheS
OG0000496	DEJ70_05340	JSQ73_005605	WPAU_0106	Wbm0082	BBB02_04100	LOK48_01925	J5252_01540	cvpA	FK497_01785	GOY12_RS02915	ASM33_04430	M1L25_000301	wHa_01070	GOY07_00960	EJB00_01390	CAI20_03150	GQX67_00615	wNo_07930	wOo_01980	WOVOC_RS03260	WP1132	WRi_001230	M1L26_000307	JKF54_04940	wTpre_675	wVulc_000186	wVulm_000184	wVulp_001207	CCY16_RS03730
OG0000497	DEJ70_05360	JSQ73_005580	WPAU_1135	Wbm0728	BBB02_04080	LOK48_05680	J5252_06070	hemD	FK497_01805	GOY12_RS01560	ASM33_02975	M1L25_000297	wHa_08340	GOY07_00520	EJB00_01370	CAI20_03130	GQX67_04885	wNo_07890	wOo_06380	WOVOC_RS00825	WP1128	WRi_009490	M1L26_000303	JKF54_04920	wTpre_684	wVulc_001487	wVulm_001423	wVulp_001246	CCY16_RS02560
OG0000498	xth	xth	xth	Wbm0729	BBB02_04075	xth	xth	xth	xth	xth	xth	xth	xth	xth	xth	CAI20_03125	xth	xth	wOo_06370	WOVOC_RS00820	xth	xth	xth	xth	xth	wVulc_001486	wVulm_001422	wVulp_001245	CCY16_RS02555
OG0000499	polA	polA	polA	Wbm0725	BBB02_04060	polA	polA	polA	polA	polA	ASM33_06515	polA	polA	polA	polA	CAI20_02980	polA	polA	wOo_06430	polA	polA	polA	polA	polA	polA	polA	polA	polA	polA
OG0000500	gatA	gatA	gatA	Wbm0763	gatA	gatA	gatA	gatA	gatA	gatA	gatA	gatA	gatA	gatA	gatA	gatA	gatA	gatA	wOo_05000	gatA	gatA	gatA	gatA	gatA	gatA	gatA	gatA	gatA	gatA
OG0000501	DEJ70_05420	JSQ73_005540	WPAU_1084	Wbm0426	BBB02_04035	LOK48_05640	J5252_06320	psd	FK497_01850	GOY12_RS00140	ASM33_07735	M1L25_000289	psd	GOY07_00250	EJB00_01325	CAI20_03005	GQX67_05130	psd	wOo_04800	WOVOC_RS00235	psd	psd	M1L26_000295	JKF54_04880	wTpre_695	wVulc_000958	wVulm_000896	wVulp_000756	CCY16_RS03905
OG0000502	DEJ70_05425	JSQ73_005535	WPAU_1085	Wbm0425	BBB02_04030	LOK48_05635	J5252_06315	pssA	FK497_01855	GOY12_RS00135	ASM33_07730	M1L25_000288	wHa_08740	GOY07_00245	EJB00_01320	CAI20_03010	GQX67_05125	wNo_07800	wOo_04790	WOVOC_RS00230	WP1107	WRi_010810	M1L26_000294	JKF54_04875	wTpre_696	wVulc_000959	wVulm_000897	wVulp_000757	CCY16_RS03910
OG0000503	DEJ70_05435	JSQ73_005525	WPAU_1087	Wbm0424	BBB02_04020	LOK48_05625	J5252_06305	WCLE_006140	FK497_01865	GOY12_RS00130	ASM33_01075	M1L25_000286	wHa_08720	GOY07_00235	EJB00_01310	CAI20_03030	GQX67_05115	wNo_07780	wOo_04770	WOVOC_RS00220	WP1109	WRi_010790	M1L26_000292	JKF54_04865	agcS	wVulc_000961	wVulm_000899	wVulp_000759	CCY16_RS03920
OG0000504	DEJ70_05445	plsY	plsY	Wbm0423	BBB02_04010	plsY	J5252_06300	plsY	FK497_01870	plsY	ASM33_01085	plsY	plsY	GOY07_00230	EJB00_01305	CAI20_03035	GQX67_05110	plsY	wOo_04760	plsY	WP1110	WRi_010780	plsY	JKF54_04860	plsY	plsY	plsY	plsY	plsY
OG0000505	DEJ70_05455	JSQ73_005440	zitB	Wbm0383	BBB02_03985	LOK48_05610	J5252_06290	zitB	FK497_01880	GOY12_RS03535	ASM33_01095	M1L25_000283	wHa_08690	GOY07_00690	EJB00_01295	CAI20_03045	GQX67_05100	wNo_07750	wOo_03990	WOVOC_RS03980	WP1114	WRi_010760	M1L26_000289	JKF54_04850	zitB	wVulc_000965	wVulm_000904	wVulp_000763	CCY16_RS01220
OG0000506	DEJ70_05480	rlmB	WPAU_0962	Wbm0489	BBB02_03445	rlmB	rlmB	rlmB	rlmB	rlmB	ASM33_02935	rlmB	wHa_07950	rlmB	rlmB	CAI20_03075	rlmB	wNo_06600	wOo_10170	rlmB	WP1118	WRi_008920	rlmB	rlmB	wTpre_708	rlmB	rlmB	rlmB	rlmB
OG0000507	DEJ70_05490	uvrC	uvrC	Wbm0372	BBB02_03435	uvrC	uvrC	uvrC	uvrC	uvrC	ASM33_02705	uvrC	uvrC	uvrC	uvrC	CAI20_03085	uvrC	uvrC	wOo_00970	uvrC	uvrC	uvrC	uvrC	uvrC	uvrC	uvrC	uvrC	uvrC	uvrC
OG0000508	DEJ70_05500	JSQ73_005380	glyQ	Wbm0370	BBB02_03425	LOK48_05555	J5252_01680	glyQ	FK497_01920	GOY12_RS00580	ASM33_02695	M1L25_000275	glyQ	GOY07_00630	EJB00_01225	CAI20_03095	GQX67_00750	glyQ	wOo_01010	WOVOC_RS02900	glyQ	glyQ	M1L26_000281	JKF54_04805	glyQ	wVulc_000974	wVulm_000912	wVulp_000771	CCY16_RS00640
OG0000509	DEJ70_05505	JSQ73_005375	WPAU_0078	Wbm0369	BBB02_03420	LOK48_05550	J5252_01685	pgpA	FK497_01925	GOY12_RS00575	ASM33_02690	M1L25_000274	wHa_00730	GOY07_00635	EJB00_01220	CAI20_03100	GQX67_00755	wNo_06550	wOo_01020	WOVOC_RS02905	WP1123	WRi_000950	M1L26_000280	JKF54_04800	wTpre_714	wVulc_000975	wVulm_000913	wVulp_000772	CCY16_RS00635
OG0000510	DEJ70_05525	hemB	hemB	Wbm0373	BBB02_03415	hemB	hemB	hemB	hemB	hemB	ASM33_03695	hemB	hemB	hemB	hemB	CAI20_02955	hemB	hemB	wOo_08340	hemB	hemB	hemB	hemB	hemB	wTpre_716	hemB	hemB	hemB	hemB
OG0000511	DEJ70_05530	nuoH	nuoH	Wbm0375	BBB02_03410	nuoH	nuoH	nuoH	nuoH	nuoH	ASM33_03705	nuoH	nuoH	nuoH	nuoH	CAI20_02950	nuoH	nuoH	wOo_00310	nuoH	nuoH	WRi_000930	nuoH	nuoH	nd1	nuoH	nuoH	nuoH	nuoH
OG0000512	DEJ70_05540	JSQ73_005350	WPAU_0074	Wbm0377	BBB02_03395	LOK48_05525	J5252_01705	WCLE_012530	FK497_01950	GOY12_RS00815	ASM33_03720	M1L25_000270	wHa_00770	GOY07_00560	EJB00_01200	CAI20_02935	GQX67_00775	wNo_06510	wOo_00330	WOVOC_RS02640	WP1093	WRi_000910	M1L26_000275	JKF54_04775	wTpre_720	wVulc_000900	wVulm_000839	wVulp_000697	CCY16_RS00800
OG0000513	DEJ70_05545	JSQ73_005345	pepA	Wbm0630	BBB02_03390	LOK48_05520	J5252_04935	pepA	FK497_01955	GOY12_RS02625	ASM33_06690	M1L25_000269	pepA	GOY07_02565	EJB00_01195	CAI20_02930	GQX67_00245	pepA	wOo_08200	WOVOC_RS01520	pepA	WRi_000430	M1L26_000274	JKF54_04770	wTpre_721	wVulc_000901	wVulm_000840	wVulp_000698	CCY16_RS04805
OG0000514	DEJ70_05565	secB	secB	Wbm0541	BBB02_03370	secB	secB	secB	secB	secB	ASM33_00250	secB	secB	secB	secB	CAI20_02910	secB	secB	wOo_09300	secB	secB	secB	secB	secB	secB	secB	secB	secB	secB
OG0000515	DEJ70_05570	JSQ73_005320	WPAU_0124	Wbm0542	BBB02_03365	LOK48_05495	J5252_06570	WCLE_005060	FK497_01980	GOY12_RS02075	ASM33_00255	M1L25_000264	wHa_01240	GOY07_02295	EJB00_01170	CAI20_02905	GQX67_00500	wNo_06450	wOo_09310	WOVOC_RS01935	WP1087	WRi_001450	M1L26_000269	JKF54_04745	wTpre_727	wVulc_001077	wVulm_001015	wVulp_000356	CCY16_RS02955
OG0000516	DEJ70_05580	JSQ73_005310	ypmQ	Wbm0544	BBB02_03355	LOK48_05485	J5252_06580	WCLE_005040	FK497_01990	GOY12_RS02085	ASM33_00055	M1L25_000262	wHa_01220	GOY07_02285	EJB00_01160	CAI20_02895	GQX67_00510	wNo_06430	wOo_09330	WOVOC_RS01945	WP1085	WRi_001430	M1L26_000267	JKF54_04735	wTpre_729	wVulc_001079	wVulm_001017	wVulp_000354	CCY16_RS02945
OG0000517	DEJ70_05605	rnc	rnc	Wbm0099	BBB02_03350	rnc	J5252_05540	rnc	FK497_01995	rnc	ASM33_03915	rnc	rnc	GOY07_02500	EJB00_01155	CAI20_02890	GQX67_06040	rnc	wOo_05020	rnc	rnc	WRi_012160	rnc	JKF54_04730	rnc	rnc	rnc	rnc	rnc
OG0000518	DEJ70_05610	JSQ73_005300	pyrD	Wbm0098	BBB02_03345	LOK48_05475	J5252_05545	pyrD	FK497_02000	GOY12_RS00210	ASM33_04070	M1L25_000260	pyrD	GOY07_00585	EJB00_01150	CAI20_02885	GQX67_06035	pyrD	wOo_05030	WOVOC_RS00335	pyrD	pyrD	M1L26_000265	JKF54_04725	pyrD	wVulc_001081	wVulm_001019	wVulp_000352	CCY16_RS02690
OG0000519	DEJ70_05625	JSQ73_005290	fba	Wbm0097	BBB02_03330	LOK48_05460	J5252_05555	fbaB	FK497_02015	GOY12_RS00225	ASM33_05980	M1L25_000258	fba	GOY07_02530	EJB00_01135	CAI20_02870	GQX67_06025	fba	wOo_05050	WOVOC_RS00345	fba	fba	M1L26_000263	JKF54_04715	wTpre_733	wVulc_001084	wVulm_001022	wVulp_000349	CCY16_RS03965
OG0000520	DEJ70_05645	JSQ73_002835	cspE	Wbm0707	BBB02_03310	LOK48_05440	J5252_05570	cspA	FK497_02035	GOY12_RS02810	ASM33_08075	M1L25_000254	wHa_10290	GOY07_01500	EJB00_01115	CAI20_02850	GQX67_06010	wNo_06350	wOo_01690	WOVOC_RS03155	WP1077	WRi_012090	M1L26_000259	JKF54_04695	wTpre_737	wVulc_001088	wVulm_001027	wVulp_000345	CCY16_RS02000
OG0000521	DEJ70_05650	JSQ73_002830	pmbA	Wbm0706	BBB02_03305	LOK48_05435	J5252_05575	pmbA	FK497_02040	GOY12_RS02815	ASM33_08080	M1L25_000253	wHa_10280	GOY07_01505	EJB00_01110	CAI20_02845	GQX67_06005	pmbA	wOo_01710	WOVOC_RS03160	pmbA	WRi_012080	M1L26_000258	JKF54_04690	wTpre_738	wVulc_001089	wVulm_001028	wVulp_000344	CCY16_RS01995
OG0000522	DEJ70_05655	JSQ73_002825	atpG_2	Wbm0705	BBB02_03300	LOK48_05430	J5252_05580	atpG	FK497_02045	atpG	ASM33_08085	M1L25_000252	atpG	GOY07_01510	EJB00_01105	CAI20_02840	GQX67_06000	atpG	wOo_01720	atpG	atpG	atpG	M1L26_000257	JKF54_04685	atpG	atpG	atpG	atpG	atpG
OG0000523	DEJ70_05670	JSQ73_005260	lolE	Wbm0483	BBB02_03285	LOK48_05415	J5252_05595	lolC	FK497_02060	GOY12_RS01200	ASM33_07040	M1L25_000249	wHa_10240	GOY07_02150	EJB00_01090	CAI20_02825	GQX67_05985	lolC	wOo_10080	WOVOC_RS02230	lolC	WRi_012040	M1L26_000254	JKF54_04670	wTpre_742	wVulc_001093	wVulm_001032	wVulp_000340	CCY16_RS03565
OG0000524	DEJ70_05690	JSQ73_005245	WPAU_1223	Wbm0484	BBB02_03275	LOK48_05405	J5252_05615	WCLE_003530	FK497_02070	GOY12_RS01195	ASM33_03430	M1L25_000247	wHa_10220	GOY07_01720	EJB00_01080	CAI20_02815	GQX67_05960	wNo_06280	wOo_10100	WOVOC_RS02235	WP1070	WRi_012020	M1L26_000252	JKF54_04660	wTpre_746	wVulc_001095	wVulm_001035	wVulp_000338	CCY16_RS03580
OG0000525	sdhC	sdhC	sdhC	Wbm0486	BBB02_03265	sdhC	sdhC	sdhC	sdhC	sdhC	sdhC	sdhC	sdhC	sdhC	sdhC	CAI20_02805	sdhC	sdhC	wOo_10120	sdhC	sdhC	sdhC	sdhC	sdhC	sdhC	sdhC	sdhC	sdhC	sdhC
OG0000526	DEJ70_05710	JSQ73_005225	WPAU_1220	Wbm0487	BBB02_03255	LOK48_05385	J5252_05635	WCLE_003570	FK497_02090	GOY12_RS01175	ASM33_03410	M1L25_000243	wHa_10195	GOY07_01700	EJB00_01060	CAI20_02795	GQX67_05940	wNo_06250	wOo_10150	WOVOC_RS02255	WP1067	WRi_011980	M1L26_000248	JKF54_04640	wTpre_752	wVulc_001099	wVulm_001039	wVulp_000334	CCY16_RS03600
OG0000527	DEJ70_05725	rpoD	rpoD	Wbm0393	BBB02_03235	rpoD	rpoD	rpoD	rpoD	rpoD	ASM33_04330	rpoD	rpoD	rpoD	rpoD	CAI20_02775	rpoD	rpoD	wOo_01820	rpoD	rpoD	rpoD	rpoD	rpoD	sigA	rpoD	rpoD	rpoD	rpoD
OG0000528	DEJ70_05730	JSQ73_005200	mnhC1	Wbm0392	BBB02_03230	LOK48_05370	J5252_05275	mnhC	FK497_02170	GOY12_RS02865	ASM33_04335	M1L25_000239	wHa_10810	GOY07_02435	EJB00_01035	CAI20_02770	GQX67_06295	wNo_06220	wOo_01810	WOVOC_RS03210	WP1064	WRi_013270	M1L26_000244	JKF54_04620	wTpre_756	wVulc_001118	wVulm_001057	wVulp_000505	CCY16_RS02185
OG0000529	DEJ70_05735	JSQ73_005195	mrpB	Wbm0391	BBB02_03225	LOK48_05365	J5252_05270	mnhB	FK497_02165	GOY12_RS02860	ASM33_04340	M1L25_000238	wHa_10820	GOY07_02440	EJB00_01030	CAI20_02765	GQX67_06300	wNo_06210	wOo_01800	WOVOC_RS03205	WP1063	WRi_013280	M1L26_000243	JKF54_04615	wTpre_757	wVulc_001119	wVulm_001058	wVulp_000504	CCY16_RS02180
OG0000530	DEJ70_05740	JSQ73_005190	mrpA_2	Wbm0390	BBB02_03220	LOK48_05360	J5252_05265	mnhB	FK497_02160	GOY12_RS02855	ASM33_04345	M1L25_000237	wHa_10830	GOY07_02445	EJB00_01025	CAI20_02760	GQX67_06305	wNo_06200	wOo_01790	WOVOC_RS03200	WP1062	WRi_013290	M1L26_000242	JKF54_04610	wTpre_758	wVulc_001120	wVulm_001059	wVulp_000503	CCY16_RS02175
OG0000531	DEJ70_05745	mnhG	mrpG	Wbm0389	BBB02_03215	mnhG	J5252_05260	mnhG	FK497_02155	mnhG	ASM33_04350	mnhG	wHa_10840	GOY07_02450	EJB00_01020	CAI20_02755	GQX67_06310	wNo_06190	wOo_01780	mnhG	WP1061	WRi_013300	mnhG	JKF54_04605	wTpre_759	mnhG	mnhG	mnhG	mnhG
OG0000532	DEJ70_05755	rpoZ	rpoZ	Wbm0387	BBB02_03205	rpoZ	J5252_05250	rpoZ	FK497_02145	rpoZ	ASM33_04355	rpoZ	rpoZ	GOY07_02460	EJB00_01010	CAI20_02745	GQX67_06320	rpoZ	wOo_01760	rpoZ	rpoZ	rpoZ	rpoZ	JKF54_04595	rpoZ	rpoZ	rpoZ	rpoZ	rpoZ
OG0000533	purE	purE	purE	Wbm0397	BBB02_03190	purE	purE	purE	purE	purE	purE	purE	purE	purE	purE	CAI20_02735	purE	purE	wOo_01740	purE	purE	purE	purE	purE	purE	purE	purE	purE	purE
OG0000534	hflK	hflK	hflK	Wbm0768	BBB02_03175	hflK	hflK	hflK	hflK	hflK	hflK	hflK	hflK	hflK	hflK	CAI20_02720	hflK	hflK	wOo_06290	hflK	hflK	hflK	hflK	hflK	hflK	hflK	hflK	hflK	hflK
OG0000535	DEJ70_05785	JSQ73_005150	hflC	Wbm0769	BBB02_03170	LOK48_05320	J5252_06815	hflC	FK497_02115	GOY12_RS01590	ASM33_04290	M1L25_001197	hflC	GOY07_02265	EJB00_00980	CAI20_02715	GQX67_04055	hflC	wOo_06300	WOVOC_RS00775	hflC	hflC	M1L26_001133	JKF54_04565	hflC	wVulc_001129	wVulm_001068	wVulp_000494	CCY16_RS03455
OG0000536	DEJ70_05790	JSQ73_005145	htrA	Wbm0770	BBB02_03165	LOK48_05315	J5252_06810	degP	FK497_02110	GOY12_RS01585	ASM33_04295	M1L25_001196	htrA	GOY07_02270	EJB00_00975	CAI20_02710	GQX67_04060	htrA	wOo_06310	WOVOC_RS00780	htrA	WRi_008000	M1L26_001132	JKF54_04560	wTpre_767	wVulc_001130	wVulm_001069	wVulp_000493	CCY16_RS06305
OG0000537	DEJ70_05895	JSQ73_006480	WPAU_0279		BBB02_05230	LOK48_02200, LOK48_05740	J5252_00735, J5252_03770, J5252_04100, J5252_07485		FK497_00970, FK497_06040		ASM33_00500, ASM33_04880, ASM33_05300, ASM33_05610, ASM33_07480		wHa_03700		EJB00_02930	CAI20_06270	GQX67_02825	wNo_10150			WP0441, WP1323	WRi_007020				wVulc_000709, wVulc_001209	wVulm_001148, wVulm_001227
OG0000538	DEJ70_05930	rho	rho	Wbm0528	BBB02_00975	rho	rho	rho	FK497_06495	rho	ASM33_01065	rho	rho	GOY07_03580	EJB00_04530	CAI20_06070	GQX67_03885	rho	wOo_08210	rho	rho	rho	rho	rho	rho	rho	rho	rho	rho
OG0000539	DEJ70_05935	JSQ73_001685	WPAU_0795	Wbm0529	BBB02_00970	LOK48_02730	J5252_06990	WCLE_010710	FK497_06500	GOY12_RS02635	ASM33_07720	M1L25_000994	wHa_06740	GOY07_03585	EJB00_04525	CAI20_06065	GQX67_03890	wNo_01930	wOo_08220	WOVOC_RS01530	WP0528	WRi_006370	M1L26_000997	JKF54_02145	wTpre_1387	wVulc_000397	wVulm_000394	wVulp_000044	CCY16_RS02355
OG0000540	DEJ70_05940	JSQ73_002460	ppiD	Wbm0530	BBB02_00955	LOK48_02720	J5252_06980	ppiD	FK497_06505	GOY12_RS02640	ASM33_03215	M1L25_001040	wHa_06750	GOY07_03575	EJB00_04515	CAI20_06055	GQX67_03895	wNo_01910	wOo_08230	WOVOC_RS01535	WP0526	WRi_006380	M1L26_001043	JKF54_01930	wTpre_27	wVulc_000398	wVulm_000395	wVulp_000045	CCY16_RS02350
OG0000541	DEJ70_05945	rpsP	rpsP	Wbm0531	BBB02_00950	rpsP	rpsP	rpsP	rpsP	rpsP	ASM33_06610	rpsP	rpsP	rpsP	EJB00_04510	CAI20_06050	rpsP	rpsP	wOo_02960	rpsP	rpsP	rpsP	rpsP	rpsP	rpsP	rpsP	rpsP	rpsP	rpsP
OG0000542	DEJ70_05950	JSQ73_002470	ispB	Wbm0532	BBB02_00945	LOK48_02710	J5252_06970	ispB	FK497_06515	GOY12_RS03165	ASM33_06615	M1L25_001038	ispB	GOY07_03565	EJB00_04505	CAI20_06045	GQX67_03905	ispB	wOo_02950	WOVOC_RS03595	ispB	ispB	M1L26_001041	JKF54_01920	wTpre_29	wVulc_000400	wVulm_000397	wVulp_000047	CCY16_RS02340
OG0000543	trpS	trpS	trpS	Wbm0534	BBB02_00935	trpS	trpS	trpS	trpS	trpS	trpS	trpS	trpS	trpS	trpS	CAI20_06035	trpS	trpS	wOo_02930	trpS	trpS	trpS	trpS	trpS	trpS	trpS	trpS	trpS	trpS
OG0000544	sucA	JSQ73_002230	sucA	Wbm0395	BBB02_00920	LOK48_02690	J5252_05230	sucA	FK497_05000	GOY12_RS01355	sucA	M1L25_001034	sucA	GOY07_03830	EJB00_04485	CAI20_06025	GQX67_06340	sucA	wOo_09540	WOVOC_RS02030	sucA	sucA	M1L26_001037	JKF54_01900	sucA	wVulc_000404	wVulm_000402	wVulp_000052	CCY16_RS04245
OG0000545	DEJ70_06065	lgt	lgt	Wbm0079	BBB02_00850	lgt	J5252_07120	lgt	FK497_05045	lgt	ASM33_02565	lgt	lgt	GOY07_00460	EJB00_04430	CAI20_05980	GQX67_03760	lgt	wOo_02000	lgt	lgt	lgt	lgt	JKF54_01850	lgt	lgt	lgt	lgt	lgt
OG0000546	DEJ70_06070	smpB	smpB	Wbm0080	BBB02_00845	smpB	smpB	smpB	smpB	smpB	ASM33_02555	smpB	smpB	smpB	EJB00_04425	CAI20_05975	smpB	smpB	wOo_01990	smpB	smpB	smpB	smpB	smpB	smpB	smpB	smpB	smpB	smpB
OG0000547	DEJ70_06080	JSQ73_002155	WPAU_0767	Wbm0421	BBB02_00835	LOK48_02630	J5252_07135	mnhE	FK497_05060	GOY12_RS00060	ASM33_02550	M1L25_001204	wHa_06500	GOY07_02820	EJB00_04415	CAI20_05955	GQX67_03745	wNo_01720	wOo_04570	WOVOC_RS00150	WP0505	WRi_006080	M1L26_001140	JKF54_01835	wTpre_60	wVulc_000583	wVulm_000585	wVulp_000321	CCY16_RS03935
OG0000548	DEJ70_06090	purN	purN	Wbm0420	BBB02_00825	purN	J5252_07145	purN	FK497_05070	purN	ASM33_02835	M1L25_001202	wHa_06480	GOY07_03820	EJB00_04405	CAI20_05945	GQX67_03735	wNo_01700	wOo_04590	purN	WP0503	WRi_006060	M1L26_001138	JKF54_01825	purN	purN	purN	purN	purN
OG0000549	DEJ70_06095	JSQ73_002140	WPAU_0764	Wbm0419	BBB02_00815	LOK48_02615	J5252_07150	WCLE_011860	FK497_05100	GOY12_RS00070	ASM33_02895	M1L25_001201	wHa_06470	GOY07_02850	EJB00_04395	CAI20_05940	GQX67_03730	wNo_01680	wOo_04600	WOVOC_RS00160	WP0502	WRi_006050	M1L26_001137	JKF54_01820	wTpre_61	wVulc_000586	wVulm_000588	wVulp_000324	CCY16_RS01135
OG0000550	lspA	lspA	lspA	Wbm0417	BBB02_00805	lspA	lspA	lspA	lspA	lspA	lspA	lspA	lspA	lspA	lspA	CAI20_05930	lspA	lspA	wOo_04620	lspA	lspA	lspA	lspA	lspA	lspA	lspA	lspA	lspA	lspA
OG0000551	DEJ70_06115	JSQ73_002120	grxC	Wbm0415	BBB02_00795	LOK48_02595	grxC	grxC	FK497_05120	GOY12_RS00090	ASM33_02875	M1L25_000378	wHa_06430	GOY07_02870	EJB00_04375	CAI20_05920	grxC	wNo_01640	wOo_04660	WOVOC_RS00180	WP0498	WRi_006010	M1L26_000764	JKF54_01800	grxC	wVulc_000590	wVulm_000592	wVulp_000328	CCY16_RS01155
OG0000552	DEJ70_06120	JSQ73_002115	WPAU_0759	Wbm0414	BBB02_00790	LOK48_02590	J5252_07175	WCLE_011910	FK497_05125	GOY12_RS00095	ASM33_02870	M1L25_000377	wHa_06420	GOY07_02875	EJB00_04370	CAI20_05915	GQX67_03705	wNo_01630	wOo_04670	WOVOC_RS00185	WP0497	WRi_006000	M1L26_000765	JKF54_01795	wTpre_67	wVulc_000591	wVulm_000593	wVulp_000329	CCY16_RS01160
OG0000553	DEJ70_06125	lepA	lepA	Wbm0667	BBB02_00785	lepA	lepA	lepA	lepA	lepA	ASM33_06150	lepA	lepA	lepA	EJB00_04365	CAI20_05910	lepA	lepA	wOo_06690	lepA	lepA	WRi_002950	lepA	lepA	lepA	lepA	lepA	lepA	lepA
OG0000554	DEJ70_06145	guaA	guaA	Wbm0443	BBB02_00765	guaA	guaA	guaA	guaA	guaA	ASM33_03185	guaA	guaA	guaA	EJB00_04345	CAI20_05890	guaA	guaA	wOo_04550	guaA	guaA	guaA	guaA	guaA	guaA	guaA	guaA	guaA	guaA
OG0000555	DEJ70_06190	ykgO	rpmJ	Wbm0632	BBB02_00740	ykgO	ykgO	rpmJ	rpmJ	GOY12_RS02615	ASM33_08390	ykgO	rpmJ	rpmJ	EJB00_04320	CAI20_05865	rpmJ	rpmJ		WOVOC_RS01510	WP0485	rpmJ	ykgO	ykgO	rpmJ	ykgO	ykgO	ykgO, ykgO	CCY16_RS04820
OG0000556	DEJ70_06255	mtaB	miaB_2	Wbm0101	BBB02_00720	mtaB	mtaB	WCLE_010530	mtaB	mtaB	ASM33_08035	mtaB	wHa_02800	mtaB	mtaB	CAI20_05830	mtaB	wNo_01500	wOo_03950	mtaB	WP0478	WRi_002440	mtaB	mtaB	wTpre_100	mtaB	mtaB	mtaB	mtaB
OG0000557	secD	secD	secD	Wbm0788	BBB02_00705	secD	secD	secD	secD	secD	secD	secD	wHa_01410	secD	secD	CAI20_05820	secD	secD	wOo_06590	secD	secD	WRi_001660	secD	secD	secD	secD	secD	secD	secD
OG0000558	DEJ70_06305	murB	murB	Wbm0778	BBB02_00695	murB	murB	murB	murB	murB	ASM33_02490	murB	murB	murB	murB	CAI20_05805	murB	murB	wOo_06610	murB	murB	murB	murB	murB	murB	murB	murB	murB	murB
OG0000559	DEJ70_06315	pyrE	pyrE	Wbm0790	BBB02_00685	pyrE	J5252_02025	pyrE	FK497_03960	pyrE	ASM33_02620	pyrE	pyrE	GOY07_01895	EJB00_04235	CAI20_05790	GQX67_01095	pyrE	wOo_06570	pyrE	pyrE	pyrE	pyrE	JKF54_01680	pyrE	pyrE	pyrE	pyrE	pyrE
OG0000560	DEJ70_06390	JSQ73_002270	WPAU_0138	Wbm0569	BBB02_05360	LOK48_06075	J5252_04730	fdxA	FK497_06460	GOY12_RS00960	ASM33_04735	M1L25_000426	wHa_01350	GOY07_00855	EJB00_03110	CAI20_04845	GQX67_00445	wNo_10430	wOo_10680	WOVOC_RS02475	WP1368	WRi_001570	M1L26_000716	JKF54_00430	wTpre_126	wVulc_000388	wVulm_000384	wVulp_000037	CCY16_RS00150
OG0000561	DEJ70_06415	secA	secA	Wbm0266	BBB02_05385	secA	secA	secA	secA	secA	ASM33_03170	secA	secA	secA	secA	CAI20_05085	secA	secA	wOo_02570	secA	secA	secA	secA	secA	secA	secA	secA	secA	secA
OG0000562	DEJ70_06440	JSQ73_002765	dacA	Wbm0290	BBB02_05410	LOK48_06395	J5252_04710	dacC	FK497_00245	GOY12_RS01680	ASM33_06875	M1L25_000431	wHa_01310	GOY07_02025	EJB00_03155	CAI20_04935	GQX67_00465	wNo_10510	wOo_06020	WOVOC_RS00675	WP1357	WRi_001530	M1L26_000711	JKF54_00455	wTpre_143	wVulc_001660	wVulm_001603	wVulp_001393	CCY16_RS02655
OG0000563	DEJ70_06460	JSQ73_006350	ccmF	Wbm0286	BBB02_05430	LOK48_06410	J5252_02045	ccmF	ccsA	GOY12_RS02230	ASM33_03460	M1L25_000434	wHa_01770	GOY07_01580	EJB00_03170	CAI20_04920	GQX67_01115	wNo_10540	wOo_07090	WOVOC_RS01105	WP0391	WRi_002210	M1L26_000708	JKF54_00470	wTpre_152	wVulc_001151	wVulm_001090	wVulp_000469	CCY16_RS04145
OG0000564	DEJ70_06525, DEJ70_06605	JSQ73_006400	rluC	Wbm0206	BBB02_05175	LOK48_06445	J5252_02410		FK497_00185	GOY12_RS01840	ASM33_06635	M1L25_000441	wHa_04110	GOY07_02210	EJB00_02860	CAI20_04890	GQX67_02025	wNo_10010	wOo_08660	WOVOC_RS01690	WP0384	WRi_003260	M1L26_000701	JKF54_00505	wTpre_166	wVulc_001470	wVulm_001407	wVulp_001230	CCY16_RS00745
OG0000565	DEJ70_06765	nuoF	nqo1	Wbm0474	BBB02_03625	nuoF	nuoF	nuoF	nuoF	nuoF	ASM33_05945	nuoF	nuoF	nuoF	nuoF	CAI20_01800	nuoF	nuoF	wOo_02300	nuoF	nuoF	nuoF	nuoF	nuoF	nuoF	nuoF	nuoF	nuoF	nuoF
OG0000566	DEJ70_06770	infC	infC	Wbm0473	BBB02_03630	infC	infC	infC	FK497_02575	infC	ASM33_03315	infC	infC	GOY07_02880	EJB00_02150	CAI20_01795	GQX67_04770	infC	wOo_02240	infC	infC	infC	infC	JKF54_03780	infC	infC	infC	infC	infC
OG0000567	DEJ70_06775	thrS	thrS	Wbm0472	BBB02_03635	thrS	thrS	thrS	thrS	thrS	ASM33_03310	thrS	thrS	thrS	thrS	CAI20_01790	thrS	thrS	wOo_02250	thrS	thrS	thrS	thrS	thrS	thrS	thrS	thrS	thrS	thrS
OG0000568	DEJ70_06785	nuoI	nuoI	Wbm0471	BBB02_03640	nuoI	nuoI	nuoI	nuoI	nuoI	ASM33_03300	nuoI	nuoI	nuoI	nuoI	CAI20_01780	nuoI	nuoI	wOo_02260	nuoI	nuoI	nuoI	nuoI	nuoI	wTpre_857	nuoI	nuoI	nuoI	nuoI
OG0000569	DEJ70_06790	mnmE	trmE	Wbm0032	BBB02_03645	mnmE	mnmE	mnmE	mnmE	mnmE	ASM33_07710	mnmE	mnmE	mnmE	mnmE	CAI20_01775	mnmE	mnmE	wOo_03360	mnmE	trmE	trmE	mnmE	mnmE	trmE	mnmE	mnmE	mnmE	mnmE
OG0000570	DEJ70_06815	mraY	mraY	Wbm0643	BBB02_02835	mraY	J5252_04670	mraY	FK497_02440	mraY	ASM33_03920	mraY	mraY	GOY07_02630	EJB00_00775	CAI20_02485	GQX67_05380	mraY	wOo_03800	mraY	mraY	mraY	mraY	JKF54_04325	mraY	mraY	mraY	mraY	mraY
OG0000571	DEJ70_06820	JSQ73_004720	rnhB	Wbm0642	BBB02_02830	LOK48_05080	J5252_04665	rnhB	FK497_02445	GOY12_RS03470	ASM33_03925	M1L25_000161	rnhB	GOY07_02625	EJB00_00770	CAI20_02480	GQX67_05385	rnhB	wOo_03810	WOVOC_RS03910	rnhB	rnhB	M1L26_000135	JKF54_04320	wTpre_1008	wVulc_001024	wVulm_000962	wVulp_000643	CCY16_RS04895
OG0000572	virB9	virB9	virB9_2	Wbm0591	BBB02_02825	virB9	virB9	virB9	virB9	virB9	virB9	virB9	wHa_09230	virB9	virB9	CAI20_02475	virB9	wNo_05440	wOo_02080	virB9	virB9	WRi_012790	virB9	virB9	wTpre_1009	virB9	virB9	virB9	virB9
OG0000573	DEJ70_06835	JSQ73_004700	WPAU_1107	Wbm0225	BBB02_02815	LOK48_05065	J5252_06215	WCLE_006550	FK497_03035	GOY12_RS03645	ASM33_06050	M1L25_000158	wHa_08580	GOY07_00195	EJB00_00755	CAI20_02465	GQX67_05030	wNo_05420	wOo_04360	WOVOC_RS00060	WP0873	WRi_009810	M1L26_000138	JKF54_04305	wTpre_1011	wVulc_000501	wVulm_000502	wVulp_000886	CCY16_RS01335
OG0000574	DEJ70_06840	purM	purM	Wbm0226	BBB02_02810	purM	J5252_06210	purM	FK497_03040	purM	ASM33_06045	purM	purM	GOY07_00200	EJB00_00750	CAI20_02460	GQX67_05025	purM	wOo_04350	purM	purM	purM	purM	JKF54_04300	purM	purM	purM	purM	purM
OG0000575	DEJ70_06850	trmD	trmD	Wbm0228	BBB02_02800	trmD	trmD	trmD	trmD	trmD	ASM33_02640	trmD	trmD	trmD	trmD	CAI20_02450	trmD	trmD	wOo_04330	trmD	trmD	trmD	trmD	trmD	trmD	trmD	trmD	trmD	trmD
OG0000576	DEJ70_06855	rplS	rplS	Wbm0229	BBB02_02795	rplS	rplS	rplS	rplS	rplS	ASM33_02645	rplS	rplS	rplS	EJB00_00735	CAI20_02445	rplS	rplS	wOo_04320	rplS	rplS	rplS	rplS	rplS	rplS	rplS	rplS	rplS	rplS
OG0000577	DEJ70_06860	pstA	pstA	Wbm0231	BBB02_02790	LOK48_05040	pstA	pstA	FK497_03060	pstA	pstA	M1L25_000153	wHa_08530	GOY07_00220	EJB00_00730	CAI20_02440	GQX67_05000	wNo_05370	wOo_04310	pstA	WP0879	WRi_009760	M1L26_000143	pstA	pstA	pstA	pstA	pstA	CCY16_RS01360
OG0000578	DEJ70_06865	JSQ73_004670	purL_2	Wbm0232	BBB02_02785	LOK48_05035	J5252_06180	purL	FK497_03065	GOY12_RS03615	ASM33_02660	M1L25_000152	wHa_08520	GOY07_00225	EJB00_00725	CAI20_02435	GQX67_04995	wNo_05360	wOo_04300	WOVOC_RS00030	WP0880	WRi_009750	M1L26_000144	JKF54_04275	wTpre_1017	wVulc_000507	wVulm_000508	wVulp_000892	CCY16_RS01365
OG0000579	DEJ70_06915	JSQ73_004740	minD	Wbm0063	BBB02_02850, BBB02_02855	LOK48_05105	J5252_01780	mrp	FK497_02420	GOY12_RS01300	ASM33_01040	M1L25_000166	wHa_00940	GOY07_01795	EJB00_02030	CAI20_02500	GQX67_00850	wNo_05510		WOVOC_RS04195	WP0865	WRi_000780	M1L26_000130	JKF54_04345	wTpre_805	wVulc_000464	wVulm_000464	wVulp_000987	CCY16_RS01070
OG0000580	DEJ70_06960	JSQ73_000665	WPAU_0882	Wbm0017	BBB02_02605	LOK48_03425	J5252_04650	WCLE_008920	FK497_02640	GOY12_RS00695	ASM33_00225	M1L25_001233	wHa_09250	GOY07_02360	EJB00_00020	CAI20_01615	GQX67_05400	wNo_05030	wOo_00660	WOVOC_RS02775	WP1018	WRi_012810	M1L26_001238	JKF54_03580	wTpre_983	wVulc_001027	wVulm_000965	wVulp_000640	CCY16_RS04605
OG0000581	DEJ70_06965	JSQ73_000660	mrpD	Wbm0016	BBB02_02610	LOK48_03420	J5252_04645	mnhD	FK497_02635	GOY12_RS00700	ASM33_00220	M1L25_001232	wHa_09260	GOY07_02365	EJB00_00025	CAI20_01620	GQX67_05405	wNo_05040	wOo_00650	WOVOC_RS02770	WP1017	WRi_012820	M1L26_001237	JKF54_03585	wTpre_984	wVulc_001028	wVulm_000966	wVulp_000639	CCY16_RS04600
OG0000582	DEJ70_06970	rodA	rodA	Wbm0015	BBB02_02615	rodA	rodA	rodA	rodA	rodA	ASM33_03495	rodA	rodA	rodA	rodA	CAI20_01625	rodA	rodA	wOo_00640	rodA	rodA	rodA	rodA	rodA	mrdB	rodA	rodA	rodA	rodA
OG0000583	DEJ70_06975	JSQ73_000650	iscS	Wbm0028	BBB02_02620	LOK48_03410	J5252_06045	iscS	FK497_02625	GOY12_RS02680	ASM33_07945	M1L25_001230	iscS	GOY07_02815	EJB00_00035	CAI20_01630	GQX67_04860	iscS	wOo_08310	WOVOC_RS01575	iscS	iscS	M1L26_001235	JKF54_03595	iscS	wVulc_001030	wVulm_000968	wVulp_000637	CCY16_RS01545
OG0000584	DEJ70_07110	tldD	tldD	Wbm0727	tldD	tldD	tldD	tldD	tldD	tldD	ASM33_02410	tldD	tldD	tldD	tldD	CAI20_02075	tldD	tldD	wOo_06410	tldD	tldD	tldD	tldD	tldD	wTpre_1102	tldD	tldD	tldD	tldD
OG0000585	petA	petA	petA	Wbm0406	BBB02_02980	petA	petA	petA	petA	petA	petA	petA	petA	petA	petA	CAI20_02070	petA	petA	wOo_03340	petA	petA	petA	petA	petA	petA	petA	petA	petA	petA
OG0000586	DEJ70_07120	gyrA	gyrA	Wbm0405	BBB02_02975	gyrA	gyrA	gyrA	gyrA	gyrA	ASM33_01010	gyrA	gyrA	gyrA	gyrA	CAI20_02065	gyrA	gyrA	wOo_03330	gyrA	gyrA	gyrA	gyrA	gyrA	gyrA	gyrA	gyrA	gyrA	gyrA
OG0000587		JSQ73_006595	WPAU_0010	Wbm0284	BBB02_05535	LOK48_01275	J5252_05115		FK497_01175	GOY12_RS02275	ASM33_00240	M1L25_000711			EJB00_02355	CAI20_03765	GQX67_00050	wNo_10770	wOo_07220	WOVOC_RS01155		WRi_000100	M1L26_000433	JKF54_05550	wTpre_300, wTpre_301	wVulc_000174, wVulc_000807	wVulm_000171, wVulm_000746	wVulp_000554, wVulp_000978	CCY16_RS04155, CCY16_RS06170
OG0000588	DEJ70_00015		sugE_1, sugE_2		BBB02_02570	LOK48_03470	J5252_04700, J5252_04705		FK497_03010		ASM33_03670, ASM33_03675	M1L25_000003	wHa_01290, wHa_01300		EJB00_06085	CAI20_01580	GQX67_00470, GQX67_00475	sugE			sugE	WRi_001510, WRi_001520	M1L26_000003	JKF54_03535	sugE	wVulc_000609	wVulm_000609	wVulp_000387	CCY16_RS06245
OG0000589	DEJ70_00050	rpe	rpe	Wbm0236		rpe	J5252_00165	rpe	FK497_02975	rpe	ASM33_04100	M1L25_000010	rpe	GOY07_03745	EJB00_06050	CAI20_01545	GQX67_03480	rpe	wOo_07810	rpe	rpe	rpe	M1L26_000010	JKF54_03500	rpe	rpe	rpe	rpe	rpe
OG0000590	DEJ70_00095	JSQ73_004250	dgt	Wbm0025		LOK48_03535	J5252_00180	dgt	FK497_02945	GOY12_RS02525	ASM33_02315	M1L25_000016	dgt	GOY07_03855	EJB00_06020	CAI20_01515	GQX67_03465	dgt	wOo_07920	WOVOC_RS01405	dgt	dgt	M1L26_000016	JKF54_03470	dgt	wVulc_001375	wVulm_001307	wVulp_001050	CCY16_RS04665
OG0000591	DEJ70_00145	JSQ73_004210	qorA	Wbm0629	BBB02_02455	LOK48_03575	J5252_01185	qor	FK497_02900	GOY12_RS03035	ASM33_06685	M1L25_000024	wHa_07910	GOY07_03130	EJB00_05975	CAI20_01470	GQX67_04615	wNo_04750		WOVOC_RS04565	WP0817	WRi_008880	M1L26_000024	JKF54_03425	wTpre_943	wVulc_001366	wVulm_001298	wVulp_001041	CCY16_RS04790
OG0000592	DEJ70_00165	elbB	elbB	Wbm0048	BBB02_02410	elbB	elbB	elbB	elbB	elbB		elbB	wHa_10580	elbB	elbB	CAI20_01425	elbB	wNo_04670	wOo_03570	elbB	WP0809	WRi_012410	elbB	elbB	wTpre_932	elbB	elbB	elbB	elbB
OG0000593	der	der	engA	Wbm0586	BBB02_02735		der	der	der	der	der	der	wHa_09170	der	der	CAI20_02385	der	wNo_05290	wOo_00390	der	WP0891	WRi_012740	der	der	engA	der	der	der	der
OG0000594	DEJ70_00320	JSQ73_004780	ycfH	Wbm0245	BBB02_03810	LOK48_05145	J5252_04545	tatD	FK497_02375	GOY12_RS02435	ASM33_03565	M1L25_000114	wHa_09380		EJB00_00950	CAI20_02540	GQX67_05475	wNo_07410	wOo_07710	WOVOC_RS01315	WP0856	WRi_012930	M1L26_000184	JKF54_04385	wTpre_817	wVulc_001566	wVulm_001506	wVulp_001487	CCY16_RS01430
OG0000595	mdh	mdh	mdh	Wbm0244		mdh	mdh	mdh	mdh	mdh	mdh	mdh	mdh	mdh	mdh	CAI20_02545	mdh	mdh	wOo_07720	mdh	mdh	mdh	mdh	mdh	mdh	mdh	mdh	mdh	mdh
OG0000596	DEJ70_00355	JSQ73_004815	WPAU_0906	Wbm0239		LOK48_05180	J5252_04510	WCLE_005430	FK497_02340	GOY12_RS02465	ASM33_06020	M1L25_000121	wHa_09450	GOY07_00125	EJB00_00915	CAI20_02575	GQX67_05510	wNo_07480	wOo_07770	WOVOC_RS01345	WP0849	WRi_013000	M1L26_000177	JKF54_04420	wTpre_824	wVulc_000864	wVulm_000804	wVulp_000922	CCY16_RS01400
OG0000597	rpmF	rpmF	rpmF	Wbm0616	BBB02_03870	rpmF	rpmF	rpmF	rpmF	rpmF	rpmF	rpmF	rpmF	rpmF	rpmF	CAI20_02605	rpmF	rpmF		rpmF	rpmF	rpmF	rpmF	rpmF	rpmF	rpmF	rpmF	rpmF	rpmF
OG0000598	rpsU	rpsU	rpsU	Wbm0521	BBB02_02925	rpsU	J5252_05685	rpsU	FK497_02780	GOY12_RS02065	rpsU	rpsU	rpsU	rpsU	rpsU	CAI20_02015	rpsU	rpsU	wOo_09290	WOVOC_RS01925	rpsU	rpsU	rpsU	JKF54_03870	rpsU	rpsU	rpsU		rpsU
OG0000599	DEJ70_00565	ispD	ispDF	Wbm0409	BBB02_02875	ispD	J5252_06010	ispDF	ispD	ispD	ASM33_01880	ispD	ispDF	ispF	ispD	CAI20_01965	GQX67_05580	wNo_05580		WOVOC_RS04885	WP0969	WRi_009950	ispD	ispD	ispD	ispD	ispD	ispD	ispF
OG0000600	DEJ70_00685	JSQ73_003925	ispA	Wbm0737	BBB02_02160	LOK48_03855	J5252_05785	ispA	FK497_03740		ASM33_02390	M1L25_001093	wHa_09950	GOY07_03080	EJB00_00495	CAI20_01180	GQX67_05790	ispA	wOo_04960	WOVOC_RS00300	ispA	WRi_011650	M1L26_001098	JKF54_03105	wTpre_1219	wVulc_000917	wVulm_000856	wVulp_000716	CCY16_RS02785
OG0000601	DEJ70_00765	leuS	leuS	Wbm0605		leuS	J5252_04910	leuS	FK497_03660	leuS	ASM33_04320	leuS	leuS	GOY07_02230	EJB00_05690	CAI20_01095	GQX67_00270	leuS	wOo_00420	leuS	leuS	leuS	leuS	JKF54_03025	leuS	leuS	leuS	leuS	leuS
OG0000602	DEJ70_00910	rpsF	rpsF	Wbm0500	BBB02_01800	rpsF	J5252_07065	rpsF	FK497_04170		ASM33_04620	rpsF	rpsF	GOY07_02065	EJB00_05400	CAI20_00665	GQX67_03815	rpsF	wOo_09160	rpsF	rpsF	rpsF	rpsF	JKF54_02730	rpsF	rpsF	rpsF	rpsF	rpsF
OG0000603	DEJ70_00955	dapE	dapE	Wbm0568	BBB02_01830	dapE	dapE	dapE	dapE	dapE	ASM33_06120	dapE	dapE	dapE	EJB00_05435	CAI20_00845	dapE	dapE	wOo_10750	dapE	dapE		dapE	dapE	dapE	dapE	dapE	dapE	dapE
OG0000604	DEJ70_01080	JSQ73_003670	WPAU_0747	Wbm0008	BBB02_01920	LOK48_04110	J5252_07235	WCLE_010410	FK497_04035	GOY12_RS03510	ASM33_01445	M1L25_000864	wHa_06320	GOY07_03890	EJB00_05525	CAI20_00930	GQX67_03635	wNo_03700	wOo_03910	WOVOC_RS03940	WP0706	WRi_007320	M1L26_000870	JKF54_02860	wTpre_1160	wVulc_001345	wVulm_001277		CCY16_RS01260
OG0000605	DEJ70_01090	JSQ73_003680	WPAU_0748	Wbm0010	BBB02_01930	LOK48_04100	J5252_07230	WCLE_002850	FK497_04025	GOY12_RS02600		M1L25_001046	wHa_06330	GOY07_02965	EJB00_05535	CAI20_00940	GQX67_03640	wNo_03720	wOo_08110	WOVOC_RS01490	WP0709	WRi_007310	M1L26_001049	JKF54_02870	wTpre_1164	wVulc_001343	wVulm_001275	wVulp_001019	CCY16_RS01270
OG0000606	DEJ70_01120	JSQ73_003810	petB	Wbm0775	BBB02_02040	LOK48_03970	J5252_06445	petB	FK497_03625	GOY12_RS01405	ASM33_03785	M1L25_001070	petB	GOY07_02395	EJB00_05650	CAI20_01060	GQX67_05245	petB	wOo_06830	WOVOC_RS00995	petB	petB	M1L26_001075	JKF54_02990	petB	wVulc_000939	wVulm_000878	wVulp_000738
OG0000607	DEJ70_01130	uvrB	uvrB	Wbm0773	BBB02_02050	uvrB	uvrB	uvrB	uvrB	uvrB	ASM33_03790	uvrB	uvrB	uvrB	uvrB	CAI20_01070	uvrB	uvrB	wOo_06850	uvrB	uvrB	uvrB	uvrB	uvrB	uvrB	uvrB	uvrB	uvrB
OG0000608	DEJ70_01195	JSQ73_003735	purK	Wbm0041	BBB02_01975	LOK48_04040	J5252_06015	purK	FK497_03555	GOY12_RS03335		M1L25_001058	purK	GOY07_02770	EJB00_05585	CAI20_00990	GQX67_05575	purK	wOo_03490	WOVOC_RS03790	purK	purK	M1L26_001061	JKF54_02930	purK	wVulc_000147	wVulm_000145	wVulp_001007	CCY16_RS01615
OG0000609	DEJ70_01205	JSQ73_003725	WPAU_0914	Wbm0039	BBB02_01965	LOK48_04050	J5252_04475	afuB	FK497_03545	GOY12_RS03325	ASM33_02775	M1L25_001056	wHa_09520		EJB00_05575	CAI20_00980	GQX67_05545	wNo_03800	wOo_03470	WOVOC_RS03780	WP0717	WRi_010590	M1L26_001059	JKF54_02920	wTpre_1173	wVulc_000149	wVulm_000147	wVulp_001009	CCY16_RS01605
OG0000610	DEJ70_01275	JSQ73_003260	WPAU_0846	Wbm0795		LOK48_04495	J5252_06715	virB6	FK497_04515	GOY12_RS00485	ASM33_03635	M1L25_000809	wHa_07380	GOY07_03010	EJB00_05120	CAI20_00360	GQX67_04160	wNo_02980	wOo_01320	WOVOC_RS03005	WP0601	WRi_008210	M1L26_000814	JKF54_02435	wTpre_1316	wVulc_000998	wVulm_000936	wVulp_000797	CCY16_RS02750
OG0000611	DEJ70_01330	miaB	miaB_1	Wbm0364	BBB02_01665	miaB	miaB	miaB	miaB	miaB		miaB	miaB	miaB	miaB	CAI20_00505	miaB	miaB	wOo_05200	miaB	WP0629	miaB	miaB	miaB	miaB	miaB	miaB	miaB	miaB
OG0000612	DEJ70_01465	tgt	tgt	Wbm0593	BBB02_01470	tgt	tgt		tgt	tgt	ASM33_05845	tgt	tgt	tgt	EJB00_05080	CAI20_00315	tgt	tgt	wOo_04920	tgt	tgt	tgt	tgt	tgt	tgt	tgt	tgt	tgt	tgt
OG0000613	DEJ70_01545	JSQ73_003460	yeeZ	Wbm0547	BBB02_01720	LOK48_04305	J5252_06110	WCLE_011330	FK497_04270	GOY12_RS02025	ASM33_06540	M1L25_000913	wHa_08390		EJB00_05310	CAI20_00555	GQX67_04925	wNo_03350	wOo_09180	WOVOC_RS01890	WP0639	WRi_009560	M1L26_000918	JKF54_02630	wTpre_1272	wVulc_000535	wVulm_000535	wVulp_000423	CCY16_RS02925
OG0000614	DEJ70_01590	JSQ73_003410	nuoD	Wbm0125		LOK48_04345	J5252_02160	nuoD	FK497_04325	GOY12_RS02930	ASM33_00145	M1L25_000923	nuoD	GOY07_02960	EJB00_05270	CAI20_00515	GQX67_02720	nuoD	wOo_02070	WOVOC_RS03280	nuoD	nuoD	M1L26_000926	JKF54_02590	nad7	wVulc_001504	wVulm_001440	wVulp_001263	CCY16_RS02835
OG0000615	DEJ70_01655	JSQ73_003095	divL	Wbm0599	BBB02_01430	LOK48_04585	J5252_07310		FK497_04745	GOY12_RS00325	ASM33_04005	M1L25_000790	wHa_06180	GOY07_03785	EJB00_05040	CAI20_00275	GQX67_03560	wNo_02830	wOo_05420	WOVOC_RS00450	WP0581	WRi_007480	M1L26_000795	JKF54_02345	wTpre_1337	wVulc_000207	wVulm_000205	wVulp_001186	CCY16_RS04110
OG0000616	DEJ70_01675	ftsZ	ftsZ	Wbm0602	BBB02_01410	ftsZ	ftsZ	ftsZ	ftsZ		ASM33_04250	ftsZ	ftsZ	ftsZ	ftsZ	CAI20_00255	ftsZ	ftsZ	wOo_05350	ftsZ	ftsZ	ftsZ	ftsZ	ftsZ	ftsZ	ftsZ	ftsZ	ftsZ	ftsZ
OG0000617	DEJ70_01850	icd	icd	Wbm0367		icd	icd	icd	icd	icd	ASM33_05755	icd	wHa_06700	icd	icd	CAI20_00100	icd	wNo_02520	wOo_02330	icd	WP0547	WRi_006330	icd	icd	icd	icd	icd	icd	icd
OG0000618	DEJ70_01930	JSQ73_002290	WPAU_0718	Wbm0452		LOK48_02865	J5252_00140	WCLE_006740	FK497_04825	GOY12_RS00725	ASM33_08065	M1L25_000983	wHa_06080	GOY07_03295	EJB00_04695	CAI20_00815	GQX67_03505	wNo_02240	wOo_00570	WOVOC_RS02745	WP0686	WRi_006580	M1L26_000986	JKF54_02095	wTpre_1434	wVulc_001390	wVulm_001322	wVulp_000543	CCY16_RS04475
OG0000619	DEJ70_01955	sdhA	sdhA	Wbm0448		sdhA	J5252_02510	sdhA	FK497_04850	sdhA	ASM33_04085	M1L25_000978	sdhA	GOY07_03315	EJB00_04725	CAI20_00790	GQX67_02120	sdhA	wOo_05140	sdhA	sdhA	sdhA	M1L26_000981	JKF54_02070	sdhA	sdhA	sdhA	sdhA	sdhA
OG0000620	DEJ70_01980	JSQ73_002345	pyrB	Wbm0385		LOK48_02815	J5252_03450	pyrB	FK497_04875	GOY12_RS03550	ASM33_05775	M1L25_000973	pyrB	GOY07_00705	EJB00_04750	CAI20_00760	GQX67_04370	pyrB	wOo_04050	WOVOC_RS04000	pyrB	pyrB	M1L26_000976	JKF54_02045	pyrB	wVulc_001401	wVulm_001335	wVulp_000532	CCY16_RS01235
OG0000621	DEJ70_01985	JSQ73_002350	futA1	Wbm0398	BBB02_01180	LOK48_02810	J5252_03445	afuA	FK497_04880	GOY12_RS03555	ASM33_01110	M1L25_000972	wHa_07260		EJB00_04755	CAI20_00755	GQX67_04375	wNo_02350	wOo_04060	WOVOC_RS04005	WP0675	WRi_008460	M1L26_000975	JKF54_02040	futA1	wVulc_001402	wVulm_001336	wVulp_000531	CCY16_RS00945
OG0000622	DEJ70_02005	JSQ73_002360	ppnK	Wbm0400	BBB02_01190	LOK48_02800	J5252_06625	ppnK	FK497_04890	GOY12_RS03560	ASM33_01140	M1L25_000970	ppnK	GOY07_00720		CAI20_00745	GQX67_04245	ppnK	wOo_04090	WOVOC_RS04020	ppnK	ppnK	M1L26_000973	JKF54_02030	wTpre_5	wVulc_001404	wVulm_001338	wVulp_000529	CCY16_RS00955
OG0000623	DEJ70_02025	gpmI	pgm	Wbm0403	BBB02_01205	gpmI	J5252_06640	gpmI	FK497_04910	gpmI	ASM33_01155	gpmI	pgm	GOY07_00685	EJB00_04790	CAI20_00730	GQX67_04230	pgm	wOo_04120	gpmI	pgm	pgm	gpmI	JKF54_02015	gpmI	wVulc_000303	wVulm_000300	wVulp_001094
OG0000624	DEJ70_02060	rpmI	rpmI	Wbm0658	BBB02_01240	rpmI	rpmI	rpmI	rpmI	rpmI	ASM33_06985	rpmI	rpmI	rpmI	EJB00_04825	CAI20_00695	rpmI	rpmI	wOo_10580	rpmI	rpmI	rpmI	rpmI	rpmI		rpmI	rpmI	rpmI	rpmI
OG0000625	DEJ70_02160	JSQ73_004370	WPAU_1076	Wbm0436	BBB02_03045	LOK48_03020	J5252_06365	mdmC	FK497_03300	GOY12_RS02385	ASM33_03345	M1L25_000187	wHa_08830	GOY07_00370	EJB00_00200		GQX67_05175	wNo_05850	wOo_07490	WOVOC_RS01260	WP0942	WRi_010940	M1L26_000109	JKF54_03985	wTpre_1090	wVulc_000557	wVulm_000558	wVulp_000445	CCY16_RS03840
OG0000626	DEJ70_02250	rsmH	mraW	Wbm0107	BBB02_03120	rsmH	rsmH	rsmH	rsmH		ASM33_06110	rsmH	rsmH	rsmH	rsmH	CAI20_02215	rsmH	mraW	wOo_04140	rsmH	mraW	mraW	rsmH	rsmH	rsmH	rsmH	rsmH	rsmH	rsmH
OG0000627	DEJ70_02275	JSQ73_004470	WPAU_0072	Wbm0115		LOK48_02910	J5252_01715	WCLE_002470	FK497_03400	GOY12_RS00805	ASM33_06165	M1L25_000207	wHa_00780	GOY07_02765	EJB00_00095	CAI20_02240	GQX67_00785	wNo_06040	wOo_00360	WOVOC_RS02655	WP0922	WRi_000900	M1L26_000089	JKF54_04085	wTpre_1072	wVulc_000330	wVulm_000326	wVulp_001070	CCY16_RS05005
OG0000628	DEJ70_02315	carB	carB	Wbm0512		carB	carB	carB	carB	carB	ASM33_03110	carB	carB	carB	EJB00_00570	CAI20_02280	carB	carB	wOo_09990	carB	carB	carB	carB	carB	carB	carB	carB	carB	carB
OG0000629	lpdA	lpdA	lpdA	Wbm0559	BBB02_02710	lpdA	lpdA	lpd	lpdA	lpdA	lpdA	lpdA	lpdA1	lpdA	lpdA	CAI20_02360	lpdA	lpdA2	wOo_09510		lpdA	WRi_004760	lpdA	lpdA	lpdA	lpdA	lpdA	lpdA	lpdA
OG0000630	DEJ70_02440	JSQ73_001495	WPAU_1263	Wbm0256	BBB02_02400	LOK48_03640	J5252_05415		FK497_03525	GOY12_RS00565	ASM33_01365	M1L25_000038	wHa_10560	GOY07_00080	EJB00_05915	CAI20_01410	GQX67_06165	wNo_04650	wOo_01060	WOVOC_RS02915	WP0805	WRi_012390	M1L26_000038	JKF54_03355	wTpre_927	wVulc_000438	wVulm_000438	wVulp_000085	CCY16_RS01500
OG0000631	DEJ70_02445	JSQ73_001490	WPAU_1262		BBB02_02395	LOK48_03645	J5252_05420	WCLE_002820	FK497_03520	GOY12_RS00560	ASM33_01370	M1L25_000039	wHa_10550	GOY07_00085	EJB00_05910	CAI20_01405	GQX67_06160	wNo_04640	wOo_01070	WOVOC_RS02920	WP0804	WRi_012380	M1L26_000039	JKF54_03350	wTpre_926	wVulc_000439	wVulm_000439	wVulp_000086	CCY16_RS01495
OG0000632	tilS	tilS	tilS	Wbm0151	BBB02_02345	tilS	tilS	tilS	tilS	tilS	tilS	tilS	tilS	tilS	tilS	CAI20_01360	tilS	tilS	wOo_05710	tilS	tilS	tilS	tilS	tilS	tilS	tilS	tilS		tilS
OG0000633	DEJ70_02515, DEJ70_03380	JSQ73_001075, JSQ73_004110	WPAU_0659			LOK48_00750, LOK48_03700	J5252_00490		FK497_00400		ASM33_06575, ASM33_06605		wHa_02420		EJB00_05850	CAI20_04340	GQX67_01300	wNo_04540			WP0160, WP0794			JKF54_06005	wTpre_369, wTpre_372, wTpre_785, wTpre_786	wVulc_001591, wVulc_001627	wVulm_001534, wVulm_001570	wVulp_001428
OG0000634	DEJ70_02620	JSQ73_005020	tqsA	Wbm0730	BBB02_02865	LOK48_03200	J5252_06005	perM	FK497_02720	GOY12_RS02120	ASM33_08135	M1L25_000823	wHa_09570	GOY07_03470	EJB00_00385	CAI20_01955	GQX67_05585	wNo_05560	wOo_09420	WOVOC_RS01980		WRi_009930	M1L26_000828	JKF54_03810	wTpre_1132	wVulc_001007	wVulm_000945	wVulp_000565	CCY16_RS02550
OG0000635	gltA	JSQ73_004995	gltA	Wbm0735	BBB02_03520	LOK48_03240	J5252_05975	gltA	FK497_02695	GOY12_RS02090	gltA	M1L25_000830	gltA	GOY07_03445	EJB00_02275	CAI20_01915	GQX67_05610	wNo_06790	wOo_09340	WOVOC_RS01950	gltA	gltA	M1L26_000836	JKF54_03655	gltA	wVulc_001067	wVulm_001005		CCY16_RS02525
OG0000636	DEJ70_02695	JSQ73_000530	uvrD	Wbm0628		LOK48_03290	J5252_01265	uvrD	FK497_02495	GOY12_RS03040	ASM33_03960	M1L25_000839	uvrD	GOY07_03135	EJB00_02220	CAI20_01875	GQX67_04695	uvrD	wOo_02480	WOVOC_RS03420	uvrD	uvrD	M1L26_000845	JKF54_03700	wTpre_879	wVulc_001058	wVulm_000995	wVulp_000614	CCY16_RS04785
OG0000637	DEJ70_02715	nuoL	nuoL	Wbm0623	BBB02_03575	nuoL	nuoL	nuoL	nuoL	nuoL	ASM33_04675	nuoL	nuoL	nuoL	EJB00_02200	CAI20_01855	nuoL	nuoL	wOo_08080	nuoL	nuoL	nuoL	nuoL	nuoL	wTpre_876	nuoL	nuoL		nuoL
OG0000638	DEJ70_02850	JSQ73_000905	pleD	Wbm0184	BBB02_00435	LOK48_06180	J5252_01990		FK497_05215	GOY12_RS02170	ASM33_00105	M1L25_000394	wHa_01880	GOY07_02055	EJB00_03325	CAI20_05210	GQX67_01060	wNo_00860	wOo_06950, wOo_06960		WP0358	WRi_002100	M1L26_000740	JKF54_00120	pleD	wVulc_001168	wVulm_001107	wVulp_000300	CCY16_RS04585
OG0000639	trxB	trxB	trxB	Wbm0566		trxB	trxB	trxB	trxB	trxB	trxB	trxB	trxB	trxB	trxB	CAI20_04300	trxB	trxB	wOo_10770	trxB	trxB	trxB	trxB	trxB	trxB	trxB	trxB	trxB	trxB
OG0000640	DEJ70_03060	JSQ73_002060, JSQ73_002065, JSQ73_002070, JSQ73_005890, JSQ73_005910, JSQ73_005915			BBB02_00755	LOK48_00500, LOK48_01415, LOK48_02550			FK497_06555, FK497_07765			M1L25_001145	wHa_04540		EJB00_04335	CAI20_03625, CAI20_05285, CAI20_05880		wNo_01560, wNo_08770			WP0489, WP1230	WRi_003880	M1L26_001195	JKF54_01760	wTpre_89, wTpre_90
OG0000641	DEJ70_03160	JSQ73_001155	murE_1	Wbm0492	BBB02_04850	LOK48_00640	J5252_03330	murE	FK497_00310	GOY12_RS01925		M1L25_000643	murE	murE	EJB00_04050	CAI20_04240	murE	murE	wOo_08850	WOVOC_RS01770	murE	murE	M1L26_000499	JKF54_01270	murE	wVulc_000122	wVulm_000121	murE	CCY16_RS01695
OG0000642	DEJ70_03195	JSQ73_001195	mrpA_1	Wbm0592		LOK48_00605	J5252_06900	mnhD	FK497_06630	GOY12_RS00170	ASM33_03840	M1L25_000650	wHa_06880	GOY07_03390	EJB00_04015	CAI20_04205	GQX67_03965	wNo_09440	wOo_04940	WOVOC_RS00290	WP0129	WRi_007820	M1L26_000492	JKF54_01305	wTpre_408	wVulc_001422	wVulm_001359	wVulp_000122	CCY16_RS00305
OG0000643	DEJ70_03200	JSQ73_001200	dnaB	Wbm0299		LOK48_00600	J5252_03120	dnaB	FK497_05135	GOY12_RS01655	ASM33_04755	M1L25_000651	dnaB	GOY07_01290	EJB00_04010	CAI20_04200	GQX67_01740	wNo_09450	wOo_06080	WOVOC_RS00700	dnaB	WRi_004330	M1L26_000491	JKF54_01310	dnaB	wVulc_000495	wVulm_000496	wVulp_000879	CCY16_RS00575
OG0000644	DEJ70_03420	gltX	gltX_2	Wbm0445		gltX	J5252_07075	gltX	FK497_00435	gltX	ASM33_07930	M1L25_000604	gltX	GOY07_00310	EJB00_02795	CAI20_04370	GQX67_03805	gltX2	wOo_05180	gltX	gltX	gltX	M1L26_000538	JKF54_05975	gltX	gltX	gltX	gltX	gltX
OG0000645	DEJ70_03630	odhB	sucB	Wbm0108		odhB	odhB	sucB	odhB	odhB	ASM33_06355	odhB	sucB	odhB	odhB	CAI20_05725	odhB	sucB	wOo_02620	odhB	sucB	sucB	odhB	odhB	sucB	odhB	odhB	odhB	odhB
OG0000646	DEJ70_03670	ychF	engD	Wbm0159		ychF	ychF	ychF	ychF	ychF	ASM33_06235	ychF	wHa_03330	ychF	ychF	CAI20_05760	ychF	wNo_00520	wOo_09740	ychF	WP0069	WRi_003030	ychF	ychF	wTpre_321	ychF	ychF	ychF	ychF
OG0000647	DEJ70_03695	JSQ73_000260	fbpC2	Wbm0677	BBB02_00240	LOK48_00270	J5252_01660	afuC	FK497_07150	GOY12_RS00685	ASM33_07840	M1L25_000493	wHa_00690		EJB00_03595	CAI20_04490	GQX67_00730	wNo_00480	wOo_00690	WOVOC_RS02785	WP0073	WRi_001000	M1L26_000650	JKF54_00810	wTpre_272	wVulc_000275	wVulm_000272	wVulp_001121	CCY16_RS02470
OG0000648	DEJ70_03725	JSQ73_000240	WPAU_0334	Wbm0304		LOK48_00245	J5252_01000	WCLE_004610	FK497_07110	GOY12_RS01750	ASM33_00030	M1L25_000498	wHa_05310	GOY07_01925	EJB00_03635	CAI20_04520	GQX67_01490	wNo_00430	wOo_05820	WOVOC_RS00575	WP0079	WRi_004790	M1L26_000645	JKF54_00785	wTpre_267	wVulc_000280	wVulm_000277	wVulp_001116	CCY16_RS00525
OG0000649	ctaD	ctaD	coxA	Wbm0307	BBB02_00200	ctaD	ctaD	coxA	ctaD	ctaD	ctaD	ctaD	coxA	ctaD	ctaD		ctaD	coxA	wOo_05790	ctaD	coxA	coxA	ctaD	ctaD	ctaD	ctaD	ctaD	ctaD	ctaD
OG0000650	DEJ70_03805	JSQ73_000165	valS	Wbm0786	BBB02_00145	LOK48_00155	J5252_02630	valS	FK497_07040	GOY12_RS01685	ASM33_06805	M1L25_000512	valS	GOY07_02170	EJB00_03705	CAI20_04595	GQX67_02255	valS	wOo_05980	WOVOC_RS00660	valS	valS	M1L26_000631	JKF54_00710	valS	wVulc_000098	wVulm_000098	wVulp_001291
OG0000651	acpS	JSQ73_000085	acpS	Wbm0078	BBB02_00075	LOK48_00070	J5252_06910	acpS	FK497_06925	GOY12_RS03250		M1L25_000469	acpS	GOY07_00455	EJB00_03780	acpS	GQX67_03955	acpS	wOo_03230	WOVOC_RS03690	acpS	acpS	M1L26_000673	JKF54_00635	acpS	wVulc_000161	wVulm_000157	wVulp_000128	CCY16_RS03700
OG0000652	DEJ70_04095	JSQ73_000745	mdtM	Wbm0359	BBB02_00330, BBB02_04785	LOK48_00405	J5252_02115		FK497_06370		ASM33_04140	M1L25_000685	wHa_01650		EJB00_03515	CAI20_05570	GQX67_01195	wNo_00630			WP0047	WRi_002350	M1L26_000457	JKF54_01480	wTpre_463, wTpre_464, wTpre_465, wTpre_466	wVulc_000819	wVulm_000757	wVulp_000968	CCY16_RS02080
OG0000653	DEJ70_04120	ispG	ispG	Wbm0782	BBB02_04980	ispG	ispG	ispG	ispG	ispG	ASM33_04650	ispG	ispG	ispG	EJB00_02680	CAI20_05435	ispG	ispG		WOVOC_RS04735	ispG	WRi_001360	ispG	ispG	ispG	ispG	ispG	ispG	ispG
OG0000654	fumC	fumC	fumC	Wbm0504	BBB02_05745	fumC	fumC	fumC	fumC	fumC	fumC	fumC	fumC	fumC	fumC	CAI20_03995	fumC	fumC	wOo_01260	fumC	fumC		fumC	fumC	fumC	fumC	fumC	fumC	fumC
OG0000655	DEJ70_04340	rpmB	rpmB	Wbm0302	BBB02_05660	rpmB	rpmB	rpmB	rpmB	rpmB	ASM33_03900	rpmB	rpmB	rpmB	EJB00_02495	CAI20_03900	rpmB	rpmB	wOo_07010	rpmB	rpmB	rpmB	rpmB	rpmB	rpmB	rpmB	rpmB		rpmB
OG0000656	DEJ70_04430	uvrA	uvrA	Wbm0263		uvrA	uvrA	uvrA	uvrA	uvrA	ASM33_04660	uvrA	uvrA	uvrA	uvrA	CAI20_03830	uvrA	uvrA	wOo_04730	uvrA	uvrA	uvrA	uvrA	uvrA	uvrA	uvrA	uvrA	uvrA	uvrA
OG0000657	virB9	virB9	virB9_1	Wbm0280		virB9	virB9	virB9	virB9	virB9	virB9	virB9	wHa_00050	virB9	virB9	CAI20_03745	virB9	wNo_10730	wOo_07260	virB9	WP1256	WRi_000060	virB9	virB9	virB9	virB9	virB9	virB9	virB9
OG0000658	DEJ70_04785	JSQ73_005805	WPAU_0523	Wbm0675	BBB02_04470	LOK48_01520	J5252_02745	WCLE_006460	FK497_01415	GOY12_RS01415	ASM33_04105	M1L25_000761	wHa_02900		EJB00_01760	CAI20_03525	GQX67_02370	wNo_08610	wOo_06810	WOVOC_RS00985	WP1207	WRi_002560	M1L26_000383	JKF54_05305	wTpre_583	wVulc_000270	wVulm_000267	wVulp_001125	CCY16_RS02490
OG0000659	DEJ70_04790	JSQ73_005810	tme	Wbm0674		LOK48_01510	J5252_02735	maeB	FK497_01410	GOY12_RS01420	ASM33_03970	M1L25_000760	wHa_02920	GOY07_01785	EJB00_01765	CAI20_03530	GQX67_02360	maeB	wOo_06800	WOVOC_RS04130	maeB	WRi_002570	M1L26_000384	JKF54_05310	wTpre_582	wVulc_000271	wVulm_000268	wVulp_001124	CCY16_RS02495
OG0000660	atpH	atpH	atpH	Wbm0315	BBB02_04395	atpH	atpH	atpH	atpH	atpH	atpH	atpH	atpH	atpH	atpH	CAI20_03455	atpH	atpH	wOo_08520	atpH	atpH	atpH	atpH		atpH	atpH	atpH	atpH	atpH
OG0000661	DEJ70_04995	rplQ	rplQ	Wbm0317	BBB02_04385	rplQ	rplQ	rplQ	rplQ	rplQ	ASM33_01520	rplQ	rplQ	rplQ	EJB00_01680	CAI20_03445	rplQ	rplQ	wOo_10230		rplQ	rplQ	rplQ	rplQ	rplQ	rplQ	rplQ	rplQ	rplQ
OG0000662	DEJ70_05090	rplV	rplV	Wbm0336	BBB02_04290	rplV	rplV	rplV	rplV	rplV	ASM33_01615	rplV	rplV	rplV	EJB00_01585	CAI20_03350	rplV	rplV	wOo_10440	rplV	rplV	rplV	rplV	rplV	rplV	rplV	rplV	rplV
OG0000663	DEJ70_05095	rpsS	rpsS	Wbm0337	BBB02_04285	rpsS	rpsS	rpsS	rpsS	rpsS	ASM33_01620	rpsS	rpsS	rpsS	EJB00_01580	CAI20_03345	rpsS	rpsS	wOo_10450	rpsS	rpsS	rpsS	rpsS	rpsS	rpsS	rpsS	rpsS	rpsS
OG0000664	DEJ70_05110	rplD	rplD	Wbm0340	BBB02_04270	rplD	rplD	rplD	rplD	rplD	ASM33_01635	rplD	rplD	rplD	EJB00_01565	CAI20_03330	rplD	rplD	wOo_10480	rplD	rplD	rplD	rplD	rplD	rplD	rplD	rplD	rplD
OG0000665	DEJ70_05145		WPAU_0612	Wbm0655	BBB02_04235	LOK48_01760	J5252_04430	WCLE_009110	FK497_01640	GOY12_RS00995	ASM33_01675	M1L25_000331	wHa_05830	GOY07_02715	EJB00_01530	CAI20_03295	GQX67_03355	wNo_08180	wOo_10550	WOVOC_RS02435	WP1161	WRi_005250	M1L26_000338	JKF54_05085	wTpre_637	wVulc_000262	wVulm_000259	wVulp_001132	CCY16_RS04365
OG0000666	DEJ70_05345	JSQ73_005600	algC	Wbm0480	BBB02_04095	LOK48_01930	J5252_00245	manB	FK497_01790	GOY12_RS01205	ASM33_08130	M1L25_000300	wHa_05890	GOY07_02135	EJB00_01385	CAI20_03145	GQX67_03400	wNo_07920	wOo_10050	WOVOC_RS02215	WP1131		M1L26_000306	JKF54_04935	wTpre_676	wVulc_000187	wVulm_000185	wVulp_001206	CCY16_RS03550
OG0000667	DEJ70_05370	JSQ73_005570	WPAU_1133	Wbm0726		LOK48_05670	J5252_06080	WCLE_002420	FK497_01815	GOY12_RS01540	ASM33_03255	M1L25_000295	wHa_08360	GOY07_03685	EJB00_01360	CAI20_03120	GQX67_04895	wNo_07870	wOo_06420	WOVOC_RS00840	WP1126	WRi_009510	M1L26_000301	JKF54_04910	wTpre_686	wVulc_001485	wVulm_001421	wVulp_001244	CCY16_RS02595
OG0000668	gyrB	gyrB	gyrB	Wbm0764	BBB02_04050	gyrB	gyrB	gyrB	gyrB	gyrB	gyrB	gyrB	gyrB	gyrB	gyrB	CAI20_02990	gyrB	gyrB	wOo_01100	gyrB	gyrB	gyrB	gyrB	gyrB	gyrB	gyrB	gyrB	gyrB
OG0000669	DEJ70_05485	JSQ73_005395	WPAU_0961	Wbm0488	BBB02_03440	LOK48_05570	J5252_01205		FK497_01905	GOY12_RS01170	ASM33_02930	M1L25_000278	wHa_07960	GOY07_01695	EJB00_01240	CAI20_03080	GQX67_04635	wNo_06590	wOo_10160	WOVOC_RS02260	WP1119	WRi_008930	M1L26_000284	JKF54_04820	wTpre_711	wVulc_000971	wVulm_000909	wVulp_000768	CCY16_RS03605
OG0000670	DEJ70_05535	nuoG	nqo3	Wbm0376		nuoG	J5252_01700	nuoG	FK497_01945	nuoG	ASM33_03715	nuoG	nuoG	GOY07_00565	EJB00_01205	CAI20_02940	GQX67_00770	nuoG	wOo_00320	nuoG	nuoG	WRi_000920	nuoG	JKF54_04780	nuoG	nuoG	nuoG	nuoG	nuoG
OG0000671	DEJ70_05550	JSQ73_005340	pcaH	Wbm0631	BBB02_03385	LOK48_05515	J5252_04940	pcaH	FK497_01960	GOY12_RS02620	ASM33_06365	M1L25_000268	wHa_00380		EJB00_01190	CAI20_02925	GQX67_00240	wNo_06490	wOo_08190	WOVOC_RS01515	WP1091	WRi_000420	M1L26_000273	JKF54_04765	wTpre_723	wVulc_000902	wVulm_000841	wVulp_000699	CCY16_RS04810
OG0000672	acnA	acnA	acnA	Wbm0540	BBB02_03375	acnA	acnA	acnA	acnA	acnA	acnA	acnA	wHa_01260	acnA	acnA	CAI20_02915	acnA	acnA	wOo_08300	acnA	acnA	WRi_001470	acnA	acnA	acnA	acnA		acnA	acnA
OG0000673	DEJ70_05640	JSQ73_002840	cshA	Wbm0708	BBB02_03315	LOK48_05445	J5252_05565	rhlE	FK497_02030	GOY12_RS02805	ASM33_08070	M1L25_000255	wHa_10300	GOY07_01495	EJB00_01120	CAI20_02855	GQX67_06015	wNo_06360		WOVOC_RS04270	WP1078	WRi_012100	M1L26_000260	JKF54_04700	wTpre_736	wVulc_001087	wVulm_001026	wVulp_000346	CCY16_RS02005
OG0000674	DEJ70_05665	JSQ73_005265	WPAU_1230	Wbm0482	BBB02_03290	LOK48_05420	J5252_05590	WCLE_010670	FK497_02055		ASM33_07045	M1L25_000250	wHa_10250	GOY07_02145	EJB00_01095	CAI20_02830	GQX67_05990	wNo_06310	wOo_10070	WOVOC_RS02225	WP1073	WRi_012050	M1L26_000255	JKF54_04675	wTpre_741	wVulc_001092	wVulm_001031	wVulp_000341	CCY16_RS03560
OG0000675	sdhD	sdhD		Wbm0485	BBB02_03270	sdhD	sdhD	sdhD	sdhD	sdhD	sdhD	sdhD	sdhD	sdhD	sdhD	CAI20_02810	sdhD	sdhD	wOo_10110	sdhD	sdhD	sdhD	sdhD	sdhD	sdhD	sdhD	sdhD	sdhD	sdhD
OG0000676	DEJ70_05750	JSQ73_005180	WPAU_1297	Wbm0388	BBB02_03210	LOK48_05350	J5252_05255	mnhF	FK497_02150	GOY12_RS02845	ASM33_08480	M1L25_000235	wHa_10850	GOY07_02455	EJB00_01015	CAI20_02750	GQX67_06315	wNo_06180	wOo_01770	WOVOC_RS04540	WP1060	WRi_013310	M1L26_000240	JKF54_04600		wVulc_001122	wVulm_001061	wVulp_000501	CCY16_RS02165
OG0000677	DEJ70_05885		WPAU_0277		BBB02_05240	LOK48_02190, LOK48_05750	J5252_04110, J5252_07495		FK497_00980, FK497_06030		ASM33_04870, ASM33_05290, ASM33_05620		wHa_03720		EJB00_02940	CAI20_06280	GQX67_02815	wNo_10170			WP0443, WP1325	WRi_007000		JKF54_00265	wTpre_70, wTpre_71	wVulc_000711, wVulc_001207, wVulc_001296	wVulm_001146, wVulm_001225
OG0000678	grpE	JSQ73_002475	grpE	Wbm0533	BBB02_00940	LOK48_02705	J5252_06965	grpE	FK497_06520	GOY12_RS03160	grpE	M1L25_001037	grpE	grpE	grpE	CAI20_06040	grpE	grpE	wOo_02940	WOVOC_RS03590	grpE	grpE	M1L26_001040	JKF54_01915	wTpre_30	wVulc_000401	wVulm_000398	wVulp_000048
OG0000679	DEJ70_06020	JSQ73_002205	bdbD_2	Wbm0382	BBB02_00875	LOK48_02670	J5252_05215	WCLE_007900	FK497_05020	GOY12_RS03685	ASM33_04585	M1L25_001026	wHa_10940	GOY07_00545	EJB00_04460	CAI20_06005	GQX67_06355	wNo_01810	wOo_09560	WOVOC_RS02035	WP0513	WRi_013390	M1L26_001029		wTpre_46	wVulc_001158	wVulm_001097	wVulp_000310	CCY16_RS00825
OG0000680	DEJ70_06030	JSQ73_002195	ubiD	Wbm0380	BBB02_00865	LOK48_02660	J5252_05200	ubiD	FK497_05030	GOY12_RS01345	ASM33_00275	M1L25_001028	ubiD	GOY07_00550	EJB00_04445	CAI20_05995	GQX67_06365	wNo_01780	wOo_09580	WOVOC_RS02045	WP0511	ubiD	M1L26_001031	JKF54_01865	ubiD	wVulc_001156	wVulm_001095		CCY16_RS00815
OG0000681	DEJ70_06110	ribF	ribF	Wbm0416	BBB02_00800	ribF	ribF	ribF	ribF	ribF	ASM33_02880	ribF	ribF	ribF	ribF	CAI20_05925	ribF	ribF		WOVOC_RS04705, WOVOC_RS04710	ribF	ribF	ribF	ribF	ribF	ribF	ribF		ribF
OG0000682	DEJ70_06140	JSQ73_002085	yoaE	Wbm0442	BBB02_00770	LOK48_02565	J5252_01850	yoaE	FK497_06570	GOY12_RS00055	ASM33_01800	M1L25_001148	wHa_01530	GOY07_00330	EJB00_04350		GQX67_00920	wNo_01590	wOo_04560	WOVOC_RS00145	WP0493	WRi_001810	M1L26_001192	JKF54_01775	wTpre_86	wVulc_001386	wVulm_001318	wVulp_001271	CCY16_RS04410
OG0000683	DEJ70_06210	recG	recG	Wbm0635		recG	recG	recG	FK497_06590	GOY12_RS03680	ASM33_02190	recG	recG		recG	CAI20_05855	recG	recG		WOVOC_RS04795, WOVOC_RS04800	recG	recG	recG	recG	wTpre_95	recG	recG	wVulp_000113, wVulp_000114	CCY16_RS04850
OG0000684	DEJ70_06300	hemC	hemC	Wbm0777		hemC	hemC	hemC	hemC	hemC	ASM33_02485	hemC	hemC	hemC	EJB00_04255	CAI20_05810	hemC	hemC	wOo_06600	hemC	hemC	hemC	hemC	hemC	hemC	hemC	hemC	hemC	hemC
OG0000685	DEJ70_06435	JSQ73_002760	rmuC	Wbm0711	BBB02_05405	LOK48_06390	rmuC	rmuC	rmuC	GOY12_RS01635	ASM33_01200	rmuC	wHa_02000		EJB00_03150	CAI20_04940	rmuC	wNo_10500	wOo_06150	rmuC	WP1356	WRi_002400	rmuC	rmuC	wTpre_142	rmuC	rmuC	rmuC	rmuC
OG0000686	DEJ70_06565	aspS	aspS	Wbm0012		aspS	aspS	aspS	aspS	aspS	ASM33_02520	aspS	aspS	aspS	aspS	CAI20_04900	aspS	aspS	wOo_02220	aspS	aspS	aspS	aspS	aspS	aspS	aspS	aspS	aspS	aspS
OG0000687	DEJ70_06845	JSQ73_004690	purC	Wbm0227	BBB02_02805	LOK48_05055	J5252_06205	purC	FK497_03045	GOY12_RS03635	ASM33_02635	M1L25_000156	purC	GOY07_00205	EJB00_00745	CAI20_02455	GQX67_05020	purC	wOo_04340		purC	purC	M1L26_000140	JKF54_04295	purC	wVulc_000503	wVulm_000504	wVulp_000888	CCY16_RS01345
OG0000688	DEJ70_07170	JSQ73_002800	tlyC	Wbm0809		LOK48_03455	J5252_06225	tlyC	FK497_03025	GOY12_RS00005	ASM33_02820	M1L25_001239	wHa_08600	GOY07_00005	EJB00_00005	CAI20_01595	GQX67_05040	wNo_05000	wOo_04380	WOVOC_RS00070	WP0844	WRi_009830	M1L26_001244	JKF54_03550	wTpre_973	wVulc_000632	wVulm_000632	wVulp_000361	CCY16_RS01055
OG0000689		JSQ73_001010	ccmH	Wbm0505	BBB02_05065	LOK48_00820	J5252_06765	ccmH	FK497_00470	GOY12_RS00435	ASM33_04405	M1L25_000597	wHa_07600	GOY07_04075	EJB00_02760	CAI20_04415	GQX67_04105	wNo_09800	wOo_01450	WOVOC_RS03055	WP0176	WRi_008100	M1L26_000546	JKF54_05940	wTpre_351	wVulc_000085	wVulm_000085	wVulp_001304	CCY16_RS02260
OG0000690		rsmD	rsmD	Wbm0791	BBB02_01495	rsmD	rsmD	rsmD	rsmD	rsmD	rsmD	rsmD	wHa_07340	rsmD	rsmD	CAI20_00340	rsmD	wNo_02940	wOo_01370	rsmD	WP0597	WRi_008170	rsmD	rsmD	wTpre_1320	rsmD	rsmD	rsmD	rsmD
OG0000691		JSQ73_004440	WPAU_0065	Wbm0545	BBB02_03115	LOK48_02940	J5252_01750	WCLE_011310	FK497_03440	GOY12_RS02035	ASM33_06895	M1L25_000201	wHa_00860	GOY07_02280	EJB00_00130	CAI20_02200	GQX67_00820	wNo_05980	wOo_09200	WOVOC_RS01900	WP0929	WRi_000830	M1L26_000095	JKF54_04055	wTpre_1079	wVulc_000324	wVulm_000320	wVulp_001076	CCY16_RS02935
OG0000692		JSQ73_004735	mpg	Wbm0254	BBB02_02845	LOK48_05095	J5252_04630	mpg	FK497_02430	GOY12_RS00100	ASM33_02865	M1L25_000164	mpg	GOY07_00095	EJB00_00785	CAI20_02495	GQX67_05420	wNo_05480	wOo_04680	WOVOC_RS00190	mpg	mpg	M1L26_000132	JKF54_04335	wTpre_1004	wVulc_001021	wVulm_000959	wVulp_000646	CCY16_RS01485
OG0000693		JSQ73_005055	WPAU_1216	Wbm0710	BBB02_02890	LOK48_03170	J5252_05655	WCLE_00130	FK497_02745	GOY12_RS01700	ASM33_01750	M1L25_000817	wHa_10160	GOY07_01480	EJB00_00360	CAI20_01980	GQX67_05920	wNo_05610	wOo_05930	WOVOC_RS00625	WP0966	WRi_011950	M1L26_000822	JKF54_03840	wTpre_1126	wVulc_000342	wVulm_000338	wVulp_001059	CCY16_RS02030
OG0000694			WPAU_0440, WPAU_0556, WPAU_0616, WPAU_0623, WPAU_0694, WPAU_0917, WPAU_1142				J5252_00260, J5252_01425, J5252_02010, J5252_02265, J5252_02345, J5252_02910, J5252_04460, J5252_06030									CAI20_01240, CAI20_01945, CAI20_04660, CAI20_04800		wNo_04370, wNo_05540, wNo_06720, wNo_07230, wNo_09010, wNo_10680			WP0974	WRi_001310, WRi_009420
OG0000695				Wbm0116		LOK48_06220	J5252_03725					M1L25_000409				CAI20_05035				WOVOC_RS04880	WP0261		M1L26_000733	JKF54_00375		wVulc_000700, wVulc_000763, wVulc_000882, wVulc_000883, wVulc_001416	wVulm_000822, wVulm_000823, wVulm_001236, wVulm_001237, wVulm_001352	wVulp_000107, wVulp_000237, wVulp_000900, wVulp_000903, wVulp_000904, wVulp_001287, wVulp_001288	CCY16_RS06445, CCY16_RS06450
OG0000696	DEJ70_00040	JSQ73_002670, JSQ73_002675, JSQ73_002680	WPAU_1167, WPAU_1168, WPAU_1169	Wbm0683	BBB02_02540, BBB02_02545	LOK48_03495		WCLE_005520	FK497_02985		ASM33_06340	M1L25_000008			EJB00_06060	CAI20_01555		wNo_04920			WP0834	WRi_011400, WRi_011410, WRi_011420	M1L26_000008	JKF54_03510	wTpre_965, wTpre_966				CCY16_RS05330
OG0000697	DEJ70_00450	JSQ73_004915	ihfB	Wbm0058	BBB02_03935	LOK48_05270	J5252_06525	ihfB	FK497_02240	GOY12_RS03740	ASM33_01815	M1L25_000140	wHa_09100	GOY07_03695	EJB00_00825	CAI20_02665	GQX67_05325	wNo_07650			WP1041	WRi_011230	M1L26_000158	JKF54_04515	wTpre_844	wVulc_001136	wVulm_001075	wVulp_000486	CCY16_RS00920
OG0000698	DEJ70_00660	JSQ73_003955, JSQ73_003960, JSQ73_003965	WPAU_1198	Wbm0742	BBB02_02190	LOK48_03825	J5252_05755		FK497_03775		ASM33_04730	M1L25_000044	wHa_10010		EJB00_00465	CAI20_01210	GQX67_05820	wNo_04240		WOVOC_RS03705	WP0763	WRi_011770	M1L26_000045	JKF54_03325	wTpre_922	wVulc_000912	wVulm_000851	wVulp_000710	CCY16_RS02815
OG0000699	DEJ70_00720	JSQ73_003890	WPAU_1185	Wbm0718	BBB02_02120	LOK48_03890	J5252_05820	WCLE_00950	FK497_03705	GOY12_RS01505	ASM33_04500	M1L25_001086	wHa_09880	GOY07_03630	EJB00_00530	CAI20_01140		wNo_04110		WOVOC_RS04725	WP0750	WRi_011570	M1L26_001091	JKF54_03070	wTpre_1212	wVulc_000924	wVulm_000863	wVulp_000723	CCY16_RS00695
OG0000700	DEJ70_00740	JSQ73_003870	WPAU_0240	Wbm0071	BBB02_02100	LOK48_03910	J5252_02175	WCLE_004280	FK497_03685	GOY12_RS03215	ASM33_02955	M1L25_001082	wHa_04460		EJB00_05710	CAI20_01120	GQX67_02705	wNo_04060		WOVOC_RS04855	WP0746	WRi_003770	M1L26_001087	JKF54_03050	wTpre_1207	wVulc_000928	wVulm_000867	wVulp_000727	CCY16_RS03665
OG0000701	DEJ70_00925	purB		Wbm0503	BBB02_01815	purB	J5252_07040		FK497_04155	purB	ASM33_04635	M1L25_000889	purB	GOY07_02080	EJB00_05415	CAI20_00650	GQX67_03840	purB	wOo_09130	purB	purB	purB	M1L26_000895	JKF54_02745	purB	purB	purB	purB	purB
OG0000702	DEJ70_00970	JSQ73_003590	WPAU_0820	Wbm0765	BBB02_01840	LOK48_04195	J5252_06845	WCLE_001260	FK497_04125	GOY12_RS03690	ASM33_06090	M1L25_000883	wHa_06980	GOY07_02240	EJB00_05445	CAI20_00060	GQX67_04020	wNo_03580		WOVOC_RS00750	WP0539	WRi_007920	M1L26_000889	JKF54_02775	wTpre_1234	wVulc_000895		wVulp_000692	CCY16_RS03425
OG0000703	DEJ70_01210	JSQ73_003720	WPAU_0913	Wbm0038	BBB02_01960	LOK48_04055	J5252_04480	WCLE_008600	FK497_03540	GOY12_RS03320	ASM33_06160	M1L25_001055	wHa_09510	GOY07_02785		CAI20_00975	GQX67_05540		wOo_03460	WOVOC_RS03775	WP0716	WRi_010600	M1L26_001058	JKF54_02915	wTpre_1171	wVulc_000150	wVulm_000148	wVulp_001010	CCY16_RS01600
OG0000704	DEJ70_01390	JSQ73_003335	WPAU_0470	Wbm0454	BBB02_01600	LOK48_04420	J5252_02500	WCLE_005650	FK497_04415		ASM33_01900	M1L25_000937	wHa_03950	GOY07_03285	EJB00_05195	CAI20_00440	GQX67_02110	wNo_03130			WP0616	WRi_003100	M1L26_000940	JKF54_02515	wTpre_1300	wVulc_000618	wVulm_000618	wVulp_000378	CCY16_RS04485, CCY16_RS04490
OG0000705	DEJ70_01435	JSQ73_003295	WPAU_0165	Wbm0576	BBB02_01555	LOK48_04460	J5252_04855	WCLE_00700	FK497_04455		ASM33_01410	M1L25_000945	wHa_00520		EJB00_05155	CAI20_00395	GQX67_00325	wNo_03050		WOVOC_RS04790	WP0608	WRi_000600	M1L26_000948	JKF54_02470	wTpre_1308	wVulc_000992	wVulm_000930	wVulp_000788	CCY16_RS05860, CCY16_RS05865
OG0000706	mviN	murJ	mviN	Wbm0122	BBB02_01755	murJ	murJ	mviN	murJ	murJ	mviN	murJ	mviN	murJ	murJ	CAI20_00590	murJ	mviN			mviN	mviN	murJ	murJ	mviN	murJ	murJ	murJ	murJ
OG0000707	DEJ70_01790	secE			BBB02_01320	secE	secE	secE	secE	secE	ASM33_08155	secE	secE	secE	secE	CAI20_00160	secE	secE	wOo_01580	secE	secE	WRi_000170	secE	secE	secE	secE	secE	secE	secE
OG0000708	DEJ70_02055	JSQ73_002405	WPAU_0853	Wbm0659	BBB02_01235	LOK48_04805	J5252_06675		FK497_04955	GOY12_RS00975	ASM33_06980	M1L25_001151	wHa_07440	GOY07_02735	EJB00_04820	CAI20_00700	GQX67_04200	wNo_02450		WOVOC_RS04765	WP0664	WRi_008270	M1L26_001189	JKF54_01985	wTpre_15	wVulc_000110	wVulm_000110	wVulp_000825	CCY16_RS04345
OG0000709	DEJ70_02110	JSQ73_001460	WPAU_0840	Wbm0509	BBB02_01110	LOK48_02765	J5252_06745	WCLE_005830	FK497_04545		ASM33_04425	M1L25_000986	wHa_07320	GOY07_04055	EJB00_04680	CAI20_00035, CAI20_06405	GQX67_04130	wNo_02220			WP0534	WRi_008140	M1L26_000989	JKF54_02110	wTpre_1430	wVulc_000446	wVulm_000446	wVulp_000094	CCY16_RS02280
OG0000710	recA	recA	recA	Wbm0427	BBB02_03100	recA	recA	recA	recA	GOY12_RS03745	recA	recA	recA		recA	CAI20_02185	recA	recA		WOVOC_RS04865	recA	recA	recA	recA	recA	recA	recA	recA	recA
OG0000711	DEJ70_02305	JSQ73_004495	WPAU_1285	Wbm0476	BBB02_03685	LOK48_04860	J5252_05315	rbn	FK497_03365	GOY12_RS01210	ASM33_04550	M1L25_000212	wHa_10750		EJB00_00560	CAI20_02270	GQX67_06265	wNo_07110	wOo_10010	WOVOC_RS02200	WP0915		M1L26_000084	JKF54_04110	wTpre_1064	wVulc_000298	wVulm_000295	wVulp_001099	CCY16_RS03545
OG0000712	argD	JSQ73_004060	argD_2	Wbm0129	BBB02_02290	LOK48_03745	J5252_05350	argD	FK497_03855		argD	M1L25_001118	wHa_10680	GOY07_00405, GOY07_02340	EJB00_05805	argD	GQX67_06230	argD2			argD	WRi_013100	M1L26_001123	JKF54_03235	argD	wVulc_000419	wVulm_000419	wVulp_000068	CCY16_RS02225
OG0000713	DEJ70_02995	JSQ73_000045	ribH	Wbm0189	BBB02_00030	LOK48_00025	J5252_02070	ribH	FK497_06875	GOY12_RS02245	ASM33_05730	M1L25_000459	ribH	GOY07_01600	EJB00_03825	CAI20_04730	GQX67_01145	ribH			ribH	ribH	M1L26_000683	JKF54_00590	ribH	wVulc_000006	wVulm_000006	wVulp_000006	CCY16_RS05095
OG0000714	DEJ70_03400	JSQ73_001060	WPAU_0481	Wbm0162, Wbm0163	BBB02_05115	LOK48_00760	J5252_02555	smc	FK497_06850		ASM33_06300	M1L25_000607, M1L25_000608				CAI20_04355	GQX67_02165, GQX67_02170	wNo_09900, wNo_09910			WP0163		M1L26_000534, M1L26_000535		wTpre_366	wVulc_001629	wVulm_001572	wVulp_001426	CCY16_RS01030, CCY16_RS05950
OG0000715	DEJ70_03515	JSQ73_000980	WPAU_0228		BBB02_05020	LOK48_00855	J5252_01945	WCLE_002940, WCLE_010460	FK497_00505		ASM33_07815	M1L25_000591	wHa_01950	GOY07_01015	EJB00_02725	CAI20_04450	GQX67_01015	wNo_09730			WP0184	WRi_002030	M1L26_000552	JKF54_05910	wTpre_357	wVulc_001580	wVulm_001523	wVulp_001472	CCY16_RS05515, CCY16_RS06405
OG0000716	DEJ70_03605	coaD	coaD	Wbm0801	BBB02_00295, BBB02_00510	coaD	coaD	coaD	coaD		ASM33_04160	coaD	coaD	coaD	EJB00_03390	CAI20_05615	coaD	coaD			coaD	coaD	coaD	coaD	coaD	coaD	coaD	coaD	coaD
OG0000717	DEJ70_03610	JSQ73_000700	WPAU_0544	Wbm0802	BBB02_00290, BBB02_00505	LOK48_00350	J5252_02850			GOY12_RS01260	ASM33_04165	M1L25_000530	wHa_04210	GOY07_01830	EJB00_03385	CAI20_05620	GQX67_02540	wNo_00970		WOVOC_RS02145	WP0058	WRi_003400	M1L26_000613	JKF54_01530	wTpre_338	wVulc_000029	wVulm_000029	wVulp_000027	CCY16_RS01790
OG0000718	DEJ70_03715	cysS	cysS	Wbm0680	BBB02_00220	cysS	J5252_01640	cysS	FK497_07120	cysS	ASM33_06405	cysS	cysS	GOY07_01455	EJB00_03625	CAI20_04510	GQX67_00710	cysS	wOo_00730	cysS	cysS	WRi_001040	cysS	JKF54_00790	cysS	cysS		cysS
OG0000719	DEJ70_03890	dxr	dxr	Wbm0179	BBB02_00095	dxr	J5252_01415	dxr	FK497_06945	dxr	ASM33_01730	dxr	dxr	GOY07_02030	EJB00_03760	CAI20_04645	GQX67_04835	dxr			dxr	dxr	dxr	JKF54_00660	dxr	dxr	dxr	dxr	dxr
OG0000720	DEJ70_04145	JSQ73_006310	WPAU_0115	Wbm0089	BBB02_04970	LOK48_00910	J5252_01485		FK497_00560	GOY12_RS02900	ASM33_00310	M1L25_000581	wHa_01140	GOY07_02425	EJB00_02670	CAI20_05445		wNo_09620	wOo_01900	WOVOC_RS03245	WP0198	WRi_001340	M1L26_000562	JKF54_05860	wTpre_495	wVulc_000068	wVulm_000067	wVulp_001322	CCY16_RS03765
OG0000721	DEJ70_04155	JSQ73_006300	WPAU_0113	Wbm0645		LOK48_00920	J5252_01495		FK497_00570	GOY12_RS03455	ASM33_08360	M1L25_000579	wHa_01110	GOY07_02640	EJB00_02660	CAI20_05455	GQX67_00570	wNo_09600	wOo_03780	WOVOC_RS04595	WP0200	WRi_001280	M1L26_000564	JKF54_05850	wTpre_497	wVulc_000070	wVulm_000069	wVulp_001320	CCY16_RS04910
OG0000722	DEJ70_04260	JSQ73_006205	WPAU_0874	Wbm0272			J5252_03370	WCLE_003620	FK497_00670	GOY12_RS02330	ASM33_06325	M1L25_000562	wHa_07710	GOY07_01300	EJB00_02570	CAI20_03980	GQX67_04455	wNo_11150	wOo_07360	WOVOC_RS01210	WP0219	WRi_008710	M1L26_000580	JKF54_05770	wTpre_516	wVulc_001608	wVulm_001551	wVulp_001446	CCY16_RS03415
OG0000723	glmS	glmS	glmS	Wbm0223	BBB02_04635	glmS	glmS	glmS	glmS	glmS	glmS	glmS	glmS	glmS	glmS	CAI20_03665	glmS	glmS			glmS	glmS	glmS	glmS	glmS	glmS	glmS	glmS	glmS
OG0000724	ribB	ribB	ribB	Wbm0312	BBB02_04410	ribB	ribB	ribB	ribB	ribB	ribB	ribB	ribB	ribB	ribB	CAI20_03470	ribB	wNo_08510			ribB	WRi_004900	ribB	ribB	ribB	ribB	ribB	ribB	ribB
OG0000725	DEJ70_05200	JSQ73_005670	tenA_2			LOK48_01860	J5252_01590	tenA	FK497_01725		ASM33_04450	M1L25_000314	wHa_00570		EJB00_01445	CAI20_03205	GQX67_00665	wNo_08030			WP1143	WRi_001140	M1L26_000321	JKF54_05000	wTpre_658, wTpre_659, wTpre_660, wTpre_661	wVulc_001457	wVulm_001394	wVulp_001217	CCY16_RS06050, CCY16_RS06055
OG0000726	DEJ70_05270	rpmH		Wbm0691	BBB02_04205	rpmH	rpmH	rpmH	rpmH	rpmH	ASM33_08170	rpmH	rpmH	rpmH	EJB00_01500	CAI20_03260	rpmH	rpmH		rpmH	rpmH	rpmH	rpmH	rpmH	rpmH	rpmH	rpmH	rpmH	rpmH
OG0000727	DEJ70_05660	JSQ73_005270	WPAU_1231	Wbm0481	BBB02_03295	LOK48_05425	J5252_05585	WCLE_010660	FK497_02050		ASM33_07050	M1L25_000251	wHa_10260	GOY07_02140	EJB00_01100	CAI20_02835	GQX67_05995	wNo_06320	wOo_10060	WOVOC_RS02220		WRi_012060	M1L26_000256	JKF54_04680	wTpre_740	wVulc_001091	wVulm_001030	wVulp_000342	CCY16_RS03555
OG0000728	DEJ70_06135	JSQ73_002090	WPAU_0512	Wbm0668		LOK48_02570	J5252_02690	mcd	FK497_06575	GOY12_RS01445	ASM33_04515	M1L25_000374	wHa_03020	GOY07_01735	EJB00_04355	CAI20_05900	GQX67_02315		wOo_06700	WOVOC_RS00955	WP0494	WRi_002960	M1L26_000768	JKF54_01780	wTpre_85	wVulc_001385	wVulm_001317	wVulp_001270	CCY16_RS03265
OG0000729	DEJ70_06425	JSQ73_002745, JSQ73_002750	WPAU_0150	Wbm0353	BBB02_05395	LOK48_06380	J5252_04790	WCLE_002920	FK497_00260		ASM33_02380	M1L25_000428	wHa_01430		EJB00_03140	CAI20_04950	GQX67_00390	wNo_10480			WP1354		M1L26_000714	JKF54_00440	wTpre_138, wTpre_139	wVulc_001179	wVulm_001119	wVulp_000292	CCY16_RS06095, CCY16_RS06100
OG0000730	DEJ70_06800	JSQ73_000635	WPAU_0927	Wbm0685	BBB02_03655	LOK48_03395	J5252_01375	trxB	FK497_02600	GOY12_RS00655	ASM33_05920	M1L25_001226	wHa_08220	GOY07_01415		CAI20_01765	GQX67_04800	wNo_07040	wOo_00800	WOVOC_RS02820	WP1010	WRi_009320	M1L26_001231	JKF54_03615	wTpre_853	wVulc_001035	wVulm_000973		CCY16_RS02425
OG0000731	DEJ70_06830	JSQ73_004705	WPAU_1106	Wbm0224	BBB02_02820	LOK48_05070	J5252_06220		FK497_03030	GOY12_RS03650	ASM33_06055	M1L25_000159	wHa_08590		EJB00_00760	CAI20_02470	GQX67_05035	wNo_05430	wOo_04370	WOVOC_RS00065	WP0872	WRi_009820	M1L26_000137	JKF54_04310	wTpre_1010	wVulc_000500	wVulm_000501	wVulp_000885	CCY16_RS01330
OG0000732	pdxH	pdxH	pdxH		BBB02_02775	pdxH	pdxH	pdxH	pdxH	pdxH	pdxH	pdxH	pdxH		pdxH	CAI20_02430	pdxH	pdxH	wOo_02140	pdxH	pdxH	pdxH	pdxH	pdxH	pdxH	pdxH	pdxH	pdxH	pdxH
OG0000733	DEJ70_06880	mutM	mutM	Wbm0589	BBB02_02770	mutM	mutM	mutM	mutM	mutM		mutM	mutM	mutM	EJB00_00710	CAI20_02425	mutM		wOo_02150	mutM	mutM	mutM	mutM	mutM	mutM	mutM	mutM	mutM	mutM
OG0000734		JSQ73_005250, JSQ73_005255	algA_1, algA_2		BBB02_03280	LOK48_05410		manC	FK497_02065		ASM33_08220, ASM33_08385		wHa_10230		EJB00_01085	CAI20_02820		wNo_06290			WP1071	WRi_012030			wTpre_743, wTpre_744, wTpre_745	wVulc_001094	wVulm_001033, wVulm_001034	wVulp_000339	CCY16_RS06320, CCY16_RS06325, CCY16_RS06330, CCY16_RS06335
OG0000735			WPAU_0236		BBB02_02590, BBB02_02595, BBB02_05325	LOK48_03435			FK497_00775, FK497_02210, FK497_03230, FK497_04280, FK497_04365, FK497_05645, FK497_05865, FK497_06200, FK497_06995, FK497_07465		ASM33_04785, ASM33_07120						GQX67_01235				WP0515, WP1232, WP1248, WP1261, WP1359				wTpre_978, wTpre_980, wTpre_981				CCY16_RS06350
OG0000736			repA, WPAU_0284, WPAU_0670				J5252_00445, J5252_00790, J5252_04085, J5252_07365		FK497_06055, FK497_06085		ASM33_07460		wHa_02180, wHa_02330, wHa_03670		EJB00_04205	CAI20_06215	GQX67_02840, GQX67_02955	wNo_01350			WP1312	WRi_005700, WRi_007580, WRi_010360		JKF54_01105		wVulc_001308	wVulm_000704	wVulp_000168, wVulp_000236
OG0000737	DEJ70_00045	JSQ73_002665	amiD	Wbm0682	BBB02_02535	LOK48_03500	J5252_06455		FK497_02980		ASM33_03700	M1L25_000009			EJB00_06055	CAI20_01550	GQX67_05255	wNo_04910			WP0833	WRi_011090	M1L26_000009	JKF54_03505	wTpre_961, wTpre_962, wTpre_963	wVulc_001465	wVulm_001402	wVulp_001225	CCY16_RS06660, CCY16_RS06665
OG0000738	ribD	ribD	ribD	Wbm0026	BBB02_02505	ribD	ribD	ribD	ribD		ribD	ribD	ribD	ribD	ribD	CAI20_01520	ribD	ribD			ribD	ribD	ribD	ribD	ribD	ribD	ribD	ribD	ribD
OG0000739	ispH	ispH	ispH	Wbm0046	BBB02_02420	ispH	ispH	ispH	ispH		ASM33_06880	ispH	ispH	ispH	EJB00_05940	CAI20_01435	ispH	ispH			lytB	lytB	ispH	ispH	ispH	ispH	ispH	ispH	ispH
OG0000740	DEJ70_00180	JSQ73_004175	WPAU_0773	Wbm0215	BBB02_02425	LOK48_03610	J5252_07110		FK497_02865	GOY12_RS02710	ASM33_07860	M1L25_000031	wHa_06550	GOY07_03340	EJB00_05945	CAI20_01440	GQX67_03770	wNo_04700			WP0812		M1L26_000031	JKF54_03390	wTpre_935, wTpre_936	wVulc_001359	wVulm_001291	wVulp_001034	CCY16_RS05195
OG0000741	DEJ70_00185	JSQ73_004180	WPAU_0774	Wbm0214	BBB02_02430	LOK48_03605	J5252_07105		FK497_02870	GOY12_RS02705	ASM33_07865	M1L25_000030	wHa_06560	GOY07_03345	EJB00_05950	CAI20_01445	GQX67_03775	wNo_04710			WP0813	WRi_006150	M1L26_000030	JKF54_03395	wTpre_937	wVulc_001360	wVulm_001292	wVulp_001035	CCY16_RS05190
OG0000742	DEJ70_00190	JSQ73_004185	WPAU_0775	Wbm0213	BBB02_02435	LOK48_03600	J5252_07100	WCLE_010650	FK497_02875		ASM33_07870	M1L25_000029	wHa_06570	GOY07_03350	EJB00_05955	CAI20_01450	GQX67_03780	wNo_04720			WP0814	WRi_006160	M1L26_000029	JKF54_03400	wTpre_938	wVulc_001361	wVulm_001293	wVulp_001036	CCY16_RS05185
OG0000743	DEJ70_00620	JSQ73_004000	WPAU_1181		BBB02_02225	LOK48_03795	J5252_05840		FK497_03810	GOY12_RS03725, GOY12_RS03730, GOY12_RS03735	ASM33_03475	M1L25_000054	wHa_09850		EJB00_00425	CAI20_01260	GQX67_05735	wNo_04310			WP0771	WRi_011540	M1L26_000054	JKF54_03285	wTpre_909	wVulc_000838	wVulm_000777	wVulp_000948	CCY16_RS06040
OG0000744	priA	priA	priA	Wbm0745		priA	priA	priA	priA			priA	priA	priA		CAI20_01220	priA	wNo_04260	wOo_05130	priA	priA	priA	priA	priA	priA	priA	priA	priA, wVulp_000708	priA
OG0000745	DEJ70_00730	JSQ73_003880	argD_1		BBB02_02110	LOK48_03900	J5252_02165	argD	FK497_03695	GOY12_RS03205	ASM33_06675	M1L25_001084	argD		EJB00_05720	CAI20_01130	GQX67_02715	argD1		WOVOC_RS04920, WOVOC_RS04925	argD	argD	M1L26_001089		argD	wVulc_000926	wVulm_000865	wVulp_000725	CCY16_RS03655
OG0000746	DEJ70_00775	JSQ73_003835	WPAU_0049	Wbm0660	BBB02_02065	LOK48_03945	J5252_04920	WCLE_009050	FK497_03650		ASM33_02500	M1L25_001075	wHa_00420		EJB00_05680	CAI20_01085	GQX67_00260	wNo_04000		WOVOC_RS04770	WP0739	WRi_000460	M1L26_001080	JKF54_03015	wTpre_1198	wVulc_000934	wVulm_000873	wVulp_000733	CCY16_RS04340
OG0000747	DEJ70_00780	JSQ73_003830	ihfA	Wbm0661	BBB02_02060	LOK48_03950	J5252_04925	ihfA	FK497_03645		ASM33_02505	M1L25_001074	wHa_00410	GOY07_02745	EJB00_05675	CAI20_01080	GQX67_00255	wNo_03990			WP0738	WRi_000450	M1L26_001079	JKF54_03010	wTpre_1197	wVulc_000935	wVulm_000874	wVulp_000734	CCY16_RS04335
OG0000748	DEJ70_00950	JSQ73_003575	egsA		BBB02_01825	LOK48_04180	J5252_07030	egsA	FK497_04140	GOY12_RS00950	ASM33_01230	M1L25_000886	wHa_06670		EJB00_05430	CAI20_00850	GQX67_03850	wNo_03550		WOVOC_RS04775, WOVOC_RS04780	WP0692	WRi_006280	M1L26_000892		wTpre_1237	wVulc_000571	wVulm_000573	wVulp_000461	CCY16_RS00140
OG0000749	DEJ70_01900	JSQ73_002960	WPAU_0530		BBB02_01120	LOK48_02870	J5252_02780	WCLE_006790	FK497_04995		ASM33_01190		wHa_02830		EJB00_04685	CAI20_00825		wNo_02230		WOVOC_RS04875	WP0688	WRi_002480		JKF54_02100	wTpre_1432	wVulc_000010, wVulc_000348	wVulm_000010, wVulm_000345	wVulp_000010, wVulp_001381	CCY16_RS06115, CCY16_RS06640
OG0000750	DEJ70_02130	JSQ73_004340	folC		BBB02_03015	LOK48_03050	J5252_06335		FK497_03270	GOY12_RS02410	ASM33_02855	M1L25_000181	folC		EJB00_00230	CAI20_02095	GQX67_05145	folC	wOo_07580	WOVOC_RS01280	folC	folC	M1L26_000115	JKF54_03955	folC	wVulc_000563	wVulm_000564	wVulp_000451	CCY16_RS06470
OG0000751	DEJ70_02135	JSQ73_004345	WPAU_1080	Wbm0440	BBB02_03020	LOK48_03045	J5252_06340	yrbC	FK497_03275	GOY12_RS02405	ASM33_02860	M1L25_000182	wHa_08790		EJB00_00225	CAI20_02100	GQX67_05150	wNo_05810			WP0946	WRi_010900	M1L26_000114	JKF54_03960	wTpre_1095	wVulc_000562	wVulm_000563	wVulp_000450	CCY16_RS02140
OG0000752	DEJ70_02690	JSQ73_000525	rsbQ			LOK48_03285	J5252_06955	WCLE_005960	FK497_02490	GOY12_RS00545	ASM33_04470	M1L25_000838	wHa_06800		EJB00_02225	CAI20_01880	GQX67_03920	wNo_06860	wOo_01140	WOVOC_RS02940	WP0990	WRi_007710	M1L26_000844	JKF54_03695	wTpre_880	wVulc_001059	wVulm_000996	wVulp_000613	CCY16_RS05935
OG0000753	DEJ70_03780	JSQ73_000195	xerC	Wbm0562	BBB02_00170	LOK48_00195	J5252_07195	xerC	FK497_07065	GOY12_RS00930	ASM33_06555	M1L25_000507	xerC1		EJB00_03680	CAI20_04570	GQX67_03680	xerC1			WP0092	WRi_007250	M1L26_000636	JKF54_00740	wTpre_256	wVulc_000455	wVulm_000455	wVulp_000813	CCY16_RS00110
OG0000754	DEJ70_03815	JSQ73_000150, JSQ73_000155	WPAU_0494, WPAU_0495		BBB02_00135	LOK48_00140	J5252_02620	WCLE_010840	FK497_07015		ASM33_06810	M1L25_000621	wHa_03180			CAI20_04605	GQX67_02240	wNo_00260			WP0100	WRi_002780, WRi_002790	M1L26_000521	JKF54_00700	wTpre_229, wTpre_230	wVulc_001668	wVulm_001610	wVulp_001387
OG0000755	DEJ70_04170	JSQ73_006295		Wbm0646	BBB02_04960	LOK48_00940	J5252_01530	sspB	FK497_00575		ASM33_03600	M1L25_000576	wHa_01080	GOY07_02645	EJB00_02655	CAI20_04065	GQX67_00605	wNo_09590	wOo_04270	WOVOC_RS00015	WP0202		M1L26_000566	JKF54_05840	wTpre_502	wVulc_000071	wVulm_000070	wVulp_001319	CCY16_RS04915
OG0000756	DEJ70_04815	JSQ73_005835	nlpD_2		BBB02_04500	LOK48_01485	J5252_02710	WCLE_004800	FK497_01385	GOY12_RS01440		M1L25_000755	wHa_02970	GOY07_01765	EJB00_01790	CAI20_03555	GQX67_02335	wNo_08670	wOo_06750	WOVOC_RS00960	WP1215	WRi_002630	M1L26_000389	JKF54_05335	wTpre_575	wVulc_001654	wVulm_001597	wVulp_001399
OG0000757	DEJ70_04990	JSQ73_001850	WPAU_0581	Wbm0316	BBB02_04390	LOK48_01600	J5252_04275	yraN	FK497_01485		ASM33_01515	M1L25_000363	wHa_05540	GOY07_01195	EJB00_01685	CAI20_03450	GQX67_03200	wNo_08470			WP1191	WRi_004940	M1L26_000370	JKF54_05245	wTpre_602	wVulc_000231	wVulm_000228	wVulp_001163	CCY16_RS00460
OG0000758	DEJ70_05215	ruvC	ruvC	Wbm0697	BBB02_04175	ruvC	ruvC	ruvC	ruvC		ASM33_04215	ruvC	ruvC	GOY07_01345	ruvC	CAI20_03220	ruvC	ruvC			ruvC	ruvC	ruvC	ruvC	ruvC	ruvC	ruvC	ruvC	ruvC
OG0000759	rnpA	rnpA	WPAU_0188	Wbm0692		rnpA	J5252_01885	rnpA	rnpA	rnpA	rnpA	rnpA		rnpA	rnpA	CAI20_03255	GQX67_00955		wOo_00890	rnpA	WP1154	WRi_001890	rnpA	rnpA	wTpre_645	rnpA	rnpA	rnpA	rnpA
OG0000760	DEJ70_05335	JSQ73_005610	ribE	Wbm0083	BBB02_04105	LOK48_01920	J5252_01545	ribE	FK497_01780		ASM33_04435	M1L25_000302	ribE	GOY07_00965	EJB00_01395	CAI20_03155	GQX67_00620	ribE			ribE	ribE	M1L26_000308	JKF54_04945	ribE	wVulc_000185	wVulm_000183	wVulp_001208	CCY16_RS03735
OG0000761	DEJ70_06100	JSQ73_002135	ptrA_2	Wbm0418	BBB02_00810	LOK48_02610	J5252_07155	WCLE_011870	FK497_05105	GOY12_RS00075	ASM33_02890		wHa_06460		EJB00_04390	CAI20_05935	GQX67_03725	wNo_01670	wOo_04610	WOVOC_RS00165	WP0501	WRi_006040		JKF54_01815	wTpre_63	wVulc_000587	wVulm_000589	wVulp_000325	CCY16_RS01140
OG0000762	dprA	dprA	dprA_1, dprA_2		BBB02_05365	dprA	dprA	smf	dprA	GOY12_RS00955	dprA		dprA	GOY07_00860	dprA	CAI20_04840	dprA	dprA			dprA	dprA			dprA, dprA, wTpre_129	dprA		dprA	CCY16_RS06575, CCY16_RS06580
OG0000763	DEJ70_06750	JSQ73_000585, JSQ73_000590	WPAU_0938	Wbm0514	BBB02_02990, BBB02_03610	LOK48_03350	J5252_01325		FK497_02555				wHa_08160		EJB00_02170	CAI20_01815	GQX67_04750	wNo_06980			WP1003	WRi_009210			wTpre_863, wTpre_864, wTpre_865, wTpre_866, wTpre_867	wVulc_001044	wVulm_000982	wVulp_000625	CCY16_RS04385
OG0000764	DEJ70_07140	JSQ73_004280	bioY	Wbm0516	BBB02_02955	LOK48_03105	J5252_05710	bioY	FK497_02810	GOY12_RS03705	ASM33_00405	M1L25_000951	wHa_10070		EJB00_00295	CAI20_02045	GQX67_05865	wNo_05710			WP0956	WRi_011840	M1L26_000954	JKF54_03900	wTpre_1111	wVulc_000543	wVulm_000544	wVulp_000431	CCY16_RS02415
OG0000765	DEJ70_07145	JSQ73_004275	WPAU_1206	Wbm0517	BBB02_02950	LOK48_03110	J5252_05705		FK497_02805	GOY12_RS02045	ASM33_00410	M1L25_000952	wHa_10080	GOY07_00500	EJB00_00300	CAI20_02040	GQX67_05870	wNo_05700	wOo_09240		WP0957	WRi_011850	M1L26_000955	JKF54_03895	wTpre_1112	wVulc_000544	wVulm_000545	wVulp_000432
OG0000766		JSQ73_001250	WPAU_0036	Wbm0261, Wbm0262	BBB02_05800	LOK48_00560	J5252_04980	WCLE_010040			ASM33_06415	M1L25_000659	wHa_00330	GOY07_03475	EJB00_03950	CAI20_04160	GQX67_00195	wNo_11240			WP0119	WRi_000360	M1L26_000483	JKF54_01350	wTpre_436	wVulc_000487	wVulm_000487, wVulm_000488	wVulp_000871	CCY16_RS01535
OG0000767		JSQ73_005855	WPAU_0427		BBB02_04525, BBB02_04530	LOK48_01465	J5252_02980	WCLE_008490	FK497_01360			M1L25_000750	wHa_04650		EJB00_01815	CAI20_03580	GQX67_01890	wNo_08710			WP1220		M1L26_000394	JKF54_05355	wTpre_570, wTpre_571	wVulc_000735, wVulc_001271, wVulc_001657	wVulm_001200, wVulm_001600	wVulp_000198, wVulp_001396
OG0000768	DEJ70_00390	JSQ73_004850	mlaE	Wbm0617	BBB02_03875	LOK48_05215	J5252_01400	WCLE_001850	FK497_02305		ASM33_01025	M1L25_000128	wHa_08260		EJB00_00880	CAI20_02610	GQX67_04820	wNo_07540			WP1028	WRi_009360	M1L26_000170	JKF54_04455	wTpre_831	wVulc_000871	wVulm_000811	wVulp_000915	CCY16_RS04730
OG0000769	DEJ70_00395	JSQ73_004855	yxeO	Wbm0618	BBB02_03880	LOK48_05220	J5252_01405	mkl	FK497_02300		ASM33_01020	M1L25_000129	wHa_08270		EJB00_00875	CAI20_02615	GQX67_04825	wNo_07550			WP1029	WRi_009370	M1L26_000169	JKF54_04460	wTpre_832	wVulc_000872	wVulm_000812	wVulp_000914	CCY16_RS04735
OG0000770	DEJ70_00630	recR	recR	Wbm0746	BBB02_02215	recR	recR	recR	recR		ASM33_03470	recR	recR		recR	CAI20_01250	recR	recR			recR	recR	recR	recR	recR	recR	recR	recR	recR
OG0000771	DEJ70_00645, DEJ70_06010	JSQ73_003980	WPAU_0180		BBB02_02205	LOK48_03810	J5252_01840	WCLE_005290	FK497_03790		ASM33_05095, ASM33_05705	M1L25_000047	wHa_01510		EJB00_00450	CAI20_01225	GQX67_00910	wNo_04270			WP0767	WRi_001790	M1L26_000048	JKF54_03310	wTpre_919	wVulc_000909	wVulm_000848	wVulp_000706
OG0000772	DEJ70_00995	JSQ73_003615	folA		BBB02_01855	LOK48_04170	J5252_03495	folA	FK497_04095	GOY12_RS01385		M1L25_000878	folA		EJB00_05460	CAI20_00865	GQX67_04325	folA	wOo_06870	WOVOC_RS01015	folA	folA	M1L26_000884	JKF54_02800	wTpre_997	wVulc_000903	wVulm_000842	wVulp_000700
OG0000773	DEJ70_01010	JSQ73_003630	WPAU_0990		BBB02_01870	LOK48_04155	J5252_03510	pqqC	FK497_04080	GOY12_RS01370		M1L25_000875	wHa_07670		EJB00_05475	CAI20_00880	GQX67_04310	wNo_03630		WOVOC_RS04740	WP0697	WRi_008640	M1L26_000881	JKF54_02815	wTpre_1000	wVulc_000906	wVulm_000845	wVulp_000703	CCY16_RS05840
OG0000774	DEJ70_01340		WPAU_0460	Wbm0362	BBB02_01650	LOK48_04370	J5252_02445		FK497_04360	GOY12_RS00275		M1L25_000927	wHa_04050	GOY07_00660	EJB00_05245	CAI20_00490	GQX67_02060	wNo_03230	wOo_05220	WOVOC_RS00395		WRi_003200	M1L26_000930	JKF54_02565	wTpre_1288	wVulc_000627	wVulm_000627	wVulp_000366	CCY16_RS00600
OG0000775	DEJ70_01410	JSQ73_003320	pdxJ		BBB02_01580	LOK48_04435	J5252_04880	pdxJ	FK497_04430	GOY12_RS00915	ASM33_01385	M1L25_000940	pdxJ		EJB00_05180	CAI20_00420	GQX67_00300	pdxJ			pdxJ	pdxJ	M1L26_000943	JKF54_02495	pdxJ	wVulc_000987	wVulm_000925	wVulp_000783	CCY16_RS00170
OG0000776	DEJ70_01645		pgpA		BBB02_01440	LOK48_04575	J5252_07300	pgpA	FK497_04755	GOY12_RS00335	ASM33_04015	M1L25_000792			EJB00_05050	CAI20_00285	GQX67_03570	wNo_02850	wOo_05440	WOVOC_RS00460	WP0583	WRi_007460	M1L26_000797	JKF54_02355	wTpre_1339	wVulc_000205	wVulm_000203	wVulp_001188	CCY16_RS04120
OG0000777	DEJ70_01670	JSQ73_003075	WPAU_0726		BBB02_01415	LOK48_04600	J5252_07330	WCLE_00500	FK497_04730		ASM33_04245	M1L25_000786	wHa_06150	GOY07_03800	EJB00_05020	CAI20_00260	GQX67_03540	wNo_02800			WP0578	WRi_007510	M1L26_000791	JKF54_02325	wTpre_1334	wVulc_000210	wVulm_000208	wVulp_001183	CCY16_RS06430
OG0000778	DEJ70_01700	JSQ73_003230	WPAU_0722	Wbm0074	BBB02_01395	LOK48_04620	J5252_00125	WCLE_004310	FK497_04710		ASM33_01240	M1L25_000782	wHa_06110		EJB00_05000	CAI20_00240	GQX67_03520	wNo_02760			WP0574	WRi_006610	M1L26_000787	JKF54_02305	wTpre_1351	wVulc_000214	wVulm_000212	wVulp_001179	CCY16_RS03680
OG0000779	DEJ70_02105	JSQ73_002450, JSQ73_002970, JSQ73_002975	WPAU_0790	Wbm0366		LOK48_04760	J5252_07015				ASM33_00450	M1L25_000998			EJB00_04855	CAI20_00095		wNo_02510			WP0546	WRi_006320	M1L26_001001	JKF54_02165	wTpre_1382, wTpre_1383, wTpre_23	wVulc_000362	wVulm_000359	wVulp_001369	CCY16_RS05895, CCY16_RS05900
OG0000780	DEJ70_02145	JSQ73_004355		Wbm0439	BBB02_03030	LOK48_03035	J5252_06350		FK497_03285		ASM33_03330	M1L25_000184	wHa_08800	GOY07_00340	EJB00_00215	CAI20_02110	GQX67_05160	wNo_05820		WOVOC_RS04145	WP0945	WRi_010910	M1L26_000112	JKF54_03970	wTpre_1094	wVulc_000560	wVulm_000561	wVulp_000448	CCY16_RS02130
OG0000781	DEJ70_02325	JSQ73_004515	rluD		BBB02_03705	LOK48_04885	J5252_05910	rluD	FK497_03225		ASM33_02795	M1L25_000216	wHa_09710		EJB00_00580	CAI20_02295	GQX67_05665	wNo_07150			WP0908	WRi_011380	M1L26_000079	JKF54_04135	wTpre_1059	wVulc_000471	wVulm_000471	wVulp_000855	CCY16_RS05870, CCY16_RS06585
OG0000782	DEJ70_02375	recF	recF	Wbm0126	BBB02_02685	recF	recF	recF	recF		ASM33_02845	recF	recF		recF	CAI20_02335	recF	recF			recF	recF	recF	recF	wTpre_1045	recF	recF	recF	recF
OG0000783	DEJ70_02580	JSQ73_004070	WPAU_0703	Wbm0218	BBB02_02300	LOK48_03735	J5252_00210	WCLE_010730	FK497_03865		ASM33_00200	M1L25_001116	wHa_05940		EJB00_05815	CAI20_01315	GQX67_03435	wNo_04470			WP0785	WRi_006440	M1L26_001121	JKF54_03225	wTpre_1148	wVulc_000416	wVulm_000416	wVulp_000065	CCY16_RS05210
OG0000784	DEJ70_02585	JSQ73_004065	pleC	Wbm0128	BBB02_02295	LOK48_03740	J5252_05345		FK497_03860		ASM33_02370	M1L25_001117	wHa_10690	GOY07_02345	EJB00_05810	CAI20_01310	GQX67_06235	wNo_04460			WP0784	WRi_013110	M1L26_001122	JKF54_03230	wTpre_1147	wVulc_000418	wVulm_000418	wVulp_000067	CCY16_RS02230
OG0000785	DEJ70_02675	ruvB	ruvB	Wbm0252	BBB02_03535	ruvB	ruvB	ruvB	ruvB		ASM33_03400	ruvB	ruvB		ruvB	CAI20_01895	ruvB	ruvB			ruvB	ruvB	ruvB	ruvB	ruvB	ruvB	ruvB	ruvB	ruvB
OG0000786	DEJ70_02680	ruvA	ruvA	Wbm0251	ruvA	ruvA	ruvA	ruvA	ruvA		ASM33_03405	ruvA	ruvA		ruvA	CAI20_01890	ruvA	ruvA			ruvA	ruvA	ruvA	ruvA	wTpre_882	ruvA	ruvA	ruvA	ruvA
OG0000787	DEJ70_02860	JSQ73_000895	WPAU_0225	Wbm0269	BBB02_00425	LOK48_06190	J5252_01965	tolA	FK497_05225	GOY12_RS02320	ASM33_04395	M1L25_000392	wHa_01920		EJB00_03315	CAI20_05200	GQX67_01035	wNo_00840			WP0360	WRi_002060	M1L26_000738	JKF54_00130	wTpre_552	wVulc_001170	wVulm_001109	wVulp_000298
OG0000788	DEJ70_03070, DEJ70_04730	JSQ73_005880			BBB02_04555	LOK48_01440						M1L25_000746	wHa_04530		EJB00_01840, EJB00_04480	CAI20_03600, CAI20_05295		wNo_08760			WP1224	WRi_003860	M1L26_000398	JKF54_05375		wVulc_000430, wVulc_000431, wVulc_001017, wVulc_001676	wVulm_000430, wVulm_000431, wVulm_000955, wVulm_001617	wVulp_000079
OG0000789	coaE	coaE	coaE	Wbm0259	BBB02_05790	coaE	coaE	coaE	coaE		coaE	coaE	coaE		coaE	CAI20_04170	coaE	coaE			coaE	WRi_001750	coaE	coaE	coaE	coaE	coaE	coaE	coaE
OG0000790	bfr	bfr	bfr	Wbm0144	BBB02_04920	bfr	bfr	bfr	bfr		bfr	bfr	bfr		bfr	CAI20_04030	bfr	bfr			bfr	bfr	bfr	bfr	bfr	bfr	bfr	bfr	CCY16_RS02890
OG0000791	DEJ70_04820	JSQ73_005840	WPAU_0515		BBB02_04505	LOK48_01480	J5252_02705	WCLE_004810	FK497_01380		ASM33_03870	M1L25_000754	wHa_02980	GOY07_01760	EJB00_01795	CAI20_03560	GQX67_02330	wNo_08680			WP1216	WRi_002640	M1L26_000390	JKF54_05340	wTpre_574	wVulc_001655	wVulm_001598	wVulp_001398	CCY16_RS06250
OG0000792	DEJ70_04935	JSQ73_001795, JSQ73_001800				LOK48_01950, LOK48_02260	J5252_00750, J5252_03700, J5252_07355		FK497_00870, FK497_00920		ASM33_05320				EJB00_04215	CAI20_06255		wNo_01370			WP1320	WRi_007560		JKF54_00290, JKF54_01175		wVulc_000698, wVulc_000772, wVulc_001301	wVulm_000711, wVulm_001239	wVulp_000161, wVulp_000239
OG0000793	DEJ70_05205	JSQ73_005675	tenA_1		BBB02_04165	LOK48_01855	J5252_01595		FK497_01720		ASM33_04445	M1L25_000315	wHa_00580		EJB00_01450	CAI20_03210	GQX67_00670	wNo_08040			WP1144	WRi_001130	M1L26_000322	JKF54_05005	wTpre_655, wTpre_656, wTpre_657	wVulc_001458	wVulm_001395	wVulp_001218	CCY16_RS06045
OG0000794	DEJ70_05795	JSQ73_004970, JSQ73_005130, JSQ73_005135, JSQ73_005140		Wbm0069		LOK48_05310									EJB00_00970	CAI20_02705					WP1051			JKF54_04555	wTpre_768, wTpre_769, wTpre_770, wTpre_771, wTpre_772, wTpre_773, wTpre_774, wTpre_994	wVulc_001131	wVulm_001070	wVulp_000491	CCY16_RS03645, CCY16_RS03650, CCY16_RS06705
OG0000795	DEJ70_06085	JSQ73_002150	WPAU_0766		BBB02_00830	LOK48_02625	J5252_07140	WCLE_011840	FK497_05065		ASM33_02545	M1L25_001203	wHa_06490	GOY07_02825	EJB00_04410	CAI20_05950	GQX67_03740	wNo_01710			WP0504	WRi_006070	M1L26_001139	JKF54_01830	wTpre_59	wVulc_000584	wVulm_000586	wVulp_000322	CCY16_RS03940
OG0000796	DEJ70_06150		WPAU_0531		BBB02_00760	LOK48_02555	J5252_02785	gspD	FK497_06560		ASM33_07055	M1L25_001146	wHa_02820	GOY07_00590, GOY07_02505	EJB00_04340	CAI20_05885	GQX67_02415	wNo_01570		WOVOC_RS04700	WP0491	WRi_002460	M1L26_001194	JKF54_01765	wTpre_88	wVulc_000009	wVulm_000009	wVulp_000009
OG0000797	DEJ70_06310	JSQ73_001995	gltP	Wbm0789	BBB02_00690	LOK48_02470	J5252_02030	gltP	FK497_03965		ASM33_02615	M1L25_000385	wHa_01800		EJB00_04240	CAI20_05795	GQX67_01100	wNo_01420			WP0471	WRi_002180	M1L26_000757	JKF54_01685	wTpre_109	wVulc_000017	wVulm_000017	wVulp_000016	CCY16_RS01120
OG0000798	DEJ70_06370	JSQ73_002260	ddl	Wbm0570	BBB02_05300, BBB02_05340	LOK48_06065	J5252_04720	ddl	FK497_06445		ASM33_01375	M1L25_000424	ddl	GOY07_00850	EJB00_03090	CAI20_04865	GQX67_00455	ddl	wOo_01490		WP0403	WRi_001550	M1L26_000718	JKF54_00415	wTpre_124			wVulp_001346
OG0000799	DEJ70_06430	JSQ73_002755	WPAU_0151	Wbm0352	BBB02_05400	LOK48_06385	J5252_04795	WCLE_002930	FK497_00255		ASM33_02455	M1L25_000429	wHa_01440		EJB00_03145	CAI20_04945	GQX67_00385	wNo_10490			WP1355	WRi_001700	M1L26_000713	JKF54_00445	wTpre_140	wVulc_000875	wVulm_000815	wVulp_000911	CCY16_RS02115
OG0000800	mlaD	mlaD	mlaD	Wbm0018	BBB02_02600	mlaD	J5252_04655	ttg2C	mlaD		mlaD	mlaD	wHa_09240		mlaD	CAI20_01610	GQX67_05395	wNo_05020			WP1019	WRi_012800	mlaD	mlaD	wTpre_982	wVulc_001026	wVulm_000964	wVulp_000641	mlaD
OG0000801	DEJ70_07135	JSQ73_004285	WPAU_1204		BBB02_02960	LOK48_03100	J5252_05715	WCLE_005130	FK497_02815		ASM33_00400	M1L25_000950	wHa_10060		EJB00_00290	CAI20_02050	GQX67_05860	wNo_05720			WP0955	WRi_011830	M1L26_000953	JKF54_03905	wTpre_1110	wVulc_000542	wVulm_000543	wVulp_000430	CCY16_RS06650, CCY16_RS06655
OG0000802		JSQ73_000285	WPAU_0613, WPAU_0618		BBB02_00260	LOK48_00290, LOK48_00295		WCLE_003280	FK497_07170					GOY07_01980	EJB00_03575		GQX67_03360	wNo_00510		WOVOC_RS02105	WP0070	WRi_005260			wTpre_275, wTpre_276, wTpre_277, wTpre_278, wTpre_279	wVulc_001633	wVulm_001576	wVulp_001421, wVulp_001422	CCY16_RS05480
OG0000803		JSQ73_002225	WPAU_1303		BBB02_00910	LOK48_02685	J5252_05225		FK497_05005		ASM33_03450, ASM33_05790	M1L25_001033	wHa_10910		EJB00_04475	CAI20_06020	GQX67_06345	wNo_01840			WP0519	WRi_013370	M1L26_001036	JKF54_01895	wTpre_35, wTpre_36, wTpre_37, wTpre_38	wVulc_000405	wVulm_000403	wVulp_000053
OG0000804		JSQ73_004510	dgkA		BBB02_03700	LOK48_04880	J5252_05905		FK497_03235		ASM33_03845	M1L25_000215	dgkA		EJB00_00575	CAI20_02290	GQX67_05670	dgkA			dgkA	dgkA	M1L26_000080	JKF54_04130	wTpre_1060, wTpre_1061	wVulc_000295, wVulc_000470	wVulm_000292, wVulm_000470	wVulp_000854, wVulp_001102
OG0000805	DEJ70_00160	JSQ73_001500	WPAU_1264			LOK48_03635	J5252_05410	WCLE_010970	FK497_02845				wHa_10570	GOY07_03920	EJB00_05925	CAI20_01420		wNo_04660			WP0808	WRi_012400			wTpre_928, wTpre_929, wTpre_930, wTpre_931	wVulc_000856	wVulm_000796	wVulp_000930	CCY16_RS06030, CCY16_RS06035, CCY16_RS06635
OG0000806	DEJ70_00365	JSQ73_004825	rfbD	Wbm0237	BBB02_03850	LOK48_05190	J5252_04500		FK497_02330		ASM33_04220	M1L25_000123	wHa_09470		EJB00_00905	CAI20_02585	GQX67_05520	wNo_07500			WP0847	WRi_013020	M1L26_000175	JKF54_04430	wTpre_826	wVulc_000866	wVulm_000806	wVulp_000920	CCY16_RS01390
OG0000807	DEJ70_00445	zapA	WPAU_1044	Wbm0057	BBB02_03930	zapA	zapA		zapA		ASM33_01820	zapA	wHa_09090		zapA	CAI20_02660	zapA	wNo_07640			WP1040	WRi_011220	zapA	zapA	wTpre_842	zapA	zapA	zapA	zapA
OG0000808	DEJ70_00470	JSQ73_004930	WPAU_0250		BBB02_03950	LOK48_05285	J5252_00350		FK497_02225		ASM33_05905	M1L25_000143	wHa_02300		EJB00_00810	CAI20_02680	GQX67_03050	wNo_07680			WP1044	WRi_003680, WRi_005350, WRi_010010	M1L26_000155	JKF54_04530	wTpre_848	wVulc_000729	wVulm_001207	wVulp_000204
OG0000809	DEJ70_00525	JSQ73_005085	rsmE		BBB02_02915	LOK48_03145	J5252_05675	WCLE_007650	FK497_02770		ASM33_04095	M1L25_000959	wHa_10130		EJB00_00335	CAI20_02005	GQX67_05900	wNo_05640			WP0963	WRi_011910	M1L26_000962	JKF54_03860	wTpre_1121	wVulc_000338	wVulm_000334	wVulp_001063	CCY16_RS02010
OG0000810	DEJ70_00635	JSQ73_003985, JSQ73_003990	WPAU_0319			LOK48_03805	J5252_00315		FK497_03795		ASM33_00215, ASM33_03490	M1L25_000050	wHa_05410		EJB00_00440	CAI20_01230		wNo_04280			WP0768		M1L26_000050	JKF54_03300	wTpre_914, wTpre_915, wTpre_916, wTpre_917	wVulc_000908	wVulm_000847	wVulp_000705
OG0000811	DEJ70_00895	JSQ73_003530	WPAU_1115		BBB02_01785	LOK48_04245	J5252_06170	ldcA	FK497_04180		ASM33_02685	M1L25_000897	wHa_08500	GOY07_03430	EJB00_05385	CAI20_00625	GQX67_04985	wNo_03480			WP0651	WRi_009730	M1L26_000902	JKF54_02710	wTpre_1251	wVulc_000519	wVulm_000520	wVulp_000410
OG0000812	DEJ70_00990, DEJ70_02615	JSQ73_003605, JSQ73_003610, JSQ73_005025, JSQ73_005030			BBB02_02870	LOK48_03195, LOK48_04175			FK497_04100			M1L25_000822			EJB00_00380	CAI20_00860, CAI20_01960		wNo_05570			WP0693, WP0970	WRi_009940	M1L26_000827	JKF54_03815	wTpre_1131	wVulc_000891	wVulm_000831	wVulp_000688
OG0000813	DEJ70_01005	JSQ73_003625	folB		BBB02_01865	LOK48_04160	J5252_03505	folB	FK497_04085	GOY12_RS01375		M1L25_000876	folB		EJB00_05470	CAI20_00875		folB	wOo_06890	WOVOC_RS01025	folB	folB	M1L26_000882	JKF54_02810	wTpre_999	wVulc_000905	wVulm_000844	wVulp_000702
OG0000814	DEJ70_02395	JSQ73_004585	WPAU_0350	Wbm0558	BBB02_02705	LOK48_04950	J5252_01080	WCLE_011510	FK497_03150			M1L25_000228	wHa_05260		EJB00_00650	CAI20_02355	GQX67_01575	wNo_05250			WP0897	WRi_004750	M1L26_000067	JKF54_04195	wTpre_1041	wVulc_001514	wVulm_001450	wVulp_001277	CCY16_RS05850
OG0000815	DEJ70_02570	JSQ73_004080				LOK48_03725			FK497_03875						EJB00_05825	CAI20_01325					WP0787, WP0788				wTpre_1150, wTpre_793, wTpre_794, wTpre_795, wTpre_796, wTpre_797, wTpre_799, wTpre_800, wTpre_801	wVulc_000412, wVulc_000413	wVulm_000410, wVulm_000411, wVulm_000412, wVulm_000413	wVulp_000062
OG0000816	DEJ70_02855	recO	recO	Wbm0288		recO	recO	recO	recO		ASM33_03445	recO	recO		recO	CAI20_05205	recO	recO			WP0359	recO	recO	recO	recO	recO	recO	recO	recO
OG0000817	DEJ70_02985	JSQ73_000035	WPAU_0207	Wbm0187	BBB02_00020	LOK48_00015	J5252_02060	WCLE_008020	FK497_06865		ASM33_05740	M1L25_000457	wHa_01740		EJB00_03835	CAI20_04740	GQX67_01135	wNo_00030			WP0003		M1L26_000685	JKF54_00580	wTpre_205	wVulc_000004	wVulm_000004	wVulp_000004	CCY16_RS05085
OG0000818	DEJ70_03005	JSQ73_000055	WPAU_0201		BBB02_00040	LOK48_00035	J5252_02090	WCLE_001530	FK497_06885	GOY12_RS00305	ASM33_02205, ASM33_02210		wHa_01700		EJB00_03815	CAI20_04720	GQX67_01165	wNo_00070	wOo_05320	WOVOC_RS00430	WP0007	WRi_002300			wTpre_210	wVulc_000978	wVulm_000916	wVulp_000775
OG0000819	DEJ70_03430	JSQ73_001035	WPAU_0401		BBB02_05090	LOK48_00795	J5252_03075		FK497_00445		ASM33_07015	M1L25_000602	wHa_04810	GOY07_02015	EJB00_02785	CAI20_04390	GQX67_01785	wNo_09850			WP0171	WRi_004230	M1L26_000541	JKF54_05965	wTpre_346	wVulc_000090	wVulm_000090	wVulp_001299	CCY16_RS04535
OG0000820	DEJ70_03685	JSQ73_000270, JSQ73_000275	WPAU_0620	Wbm0156, Wbm0157		LOK48_00280	J5252_04445	WCLE_003300, WCLE_003340	FK497_07160		ASM33_06270		wHa_05860		EJB00_03585	CAI20_04480		wNo_00490			WP0072	WRi_005280		JKF54_00820		wVulc_001635	wVulm_001578	wVulp_001419	CCY16_RS01000, CCY16_RS06605
OG0000821	DEJ70_03795	JSQ73_000175	WPAU_0340		BBB02_00155		J5252_01030	WCLE_002440	FK497_07050	GOY12_RS00155		M1L25_000510	wHa_05170		EJB00_03695	CAI20_04585	GQX67_01525	wNo_00310	wOo_04900	WOVOC_RS00270	WP0095	WRi_004640	M1L26_000633	JKF54_00720	wTpre_251	wVulc_001701	wVulm_001642	wVulp_001528
OG0000822	DEJ70_03945	JSQ73_000080	WPAU_0158		BBB02_00070	LOK48_00065	J5252_04820	WCLE_004870			ASM33_06795	M1L25_000468	wHa_00980		EJB00_03785	CAI20_04690	GQX67_00360	wNo_00130			WP0014	WRi_000680	M1L26_000674	JKF54_00630	wTpre_217	wVulc_000984	wVulm_000922	wVulp_000781	CCY16_RS06215, CCY16_RS06220
OG0000823	DEJ70_03950	JSQ73_000075	WPAU_0159		BBB02_00065	LOK48_00060	J5252_04825	WCLE_004860	FK497_06910		ASM33_06790	M1L25_000467	wHa_00990		EJB00_03790	CAI20_04695	GQX67_00355	wNo_00120			WP0013	WRi_000670	M1L26_000675	JKF54_00625	wTpre_216	wVulc_000983	wVulm_000921	wVulp_000780	CCY16_RS06685
OG0000824	DEJ70_04300	JSQ73_006175	tolB	Wbm0468	BBB02_05700	LOK48_01055	tolB	tolB	tolB		ASM33_02900	tolB	tolB		tolB	CAI20_03945	tolB	tolB			tolB	tolB	tolB	tolB	wTpre_523	wVulc_001602	wVulm_001545	wVulp_001452
OG0000825	DEJ70_04375, DEJ70_04400	JSQ73_006115, JSQ73_006120		Wbm0091		LOK48_01130, LOK48_01135		WCLE_003360, WCLE_003370	FK497_01070						EJB00_02465	CAI20_03870, CAI20_03875		wNo_10950, wNo_10970			WP1283, WP1286				wTpre_539, wTpre_540, wTpre_541	wVulc_001576	wVulm_001517	wVulp_001476	CCY16_RS03780
OG0000826	DEJ70_04425	JSQ73_005485, JSQ73_005490, JSQ73_005495	comF		BBB02_05605	LOK48_01225	J5252_03340	comF	FK497_01100		ASM33_03135	M1L25_000696	comF		EJB00_02430	CAI20_03835		comF			comF	comF	M1L26_000448	JKF54_05620	wTpre_478	wVulc_000189	wVulm_000187	wVulp_001204
OG0000827	DEJ70_04435	JSQ73_001750, JSQ73_005475	WPAU_0163	Wbm0665	BBB02_05595	LOK48_01200	J5252_04845		FK497_01115		ASM33_00880	M1L25_000698	wHa_05430		EJB00_02420	CAI20_03825		wNo_10890			WP1275	WRi_000620	M1L26_000446	JKF54_05610	wTpre_480	wVulc_000191	wVulm_000189	wVulp_001202	CCY16_RS03240
OG0000828	DEJ70_04535	radA	radA		BBB02_05550	radA	radA	radA	radA		ASM33_00465	radA	radA		radA	CAI20_03780	radA	radA			radA	radA	radA	radA	radA	radA	radA	radA	CCY16_RS06225
OG0000829	DEJ70_04685	JSQ73_005940	yrdA	Wbm0289	BBB02_04620	LOK48_01390	J5252_02640	WCLE_010790	FK497_01295		ASM33_06865	M1L25_000735	wHa_03130		EJB00_01890	CAI20_03650	GQX67_02265	wNo_08860			WP1237	WRi_002830	M1L26_000409		wTpre_287	wVulc_001643	wVulm_001586	wVulp_001411	CCY16_RS02660
OG0000830	DEJ70_05920	rsmA	ksgA	Wbm0407	BBB02_00985	rsmA	rsmA	ksgA	rsmA		ASM33_02825		rsmA	rsmA	rsmA	CAI20_06080	rsmA	ksgA			ksgA	ksgA		rsmA	ksgA	rsmA	rsmA	rsmA	rsmA
OG0000831	DEJ70_06455	JSQ73_006340, JSQ73_006345	WPAU_0212		BBB02_05425	LOK48_06405	J5252_02040		FK497_00220		ASM33_03465	M1L25_000433	wHa_01780		EJB00_03165	CAI20_04925	GQX67_01110	wNo_10530			WP0392	WRi_002200	M1L26_000709	JKF54_00465	wTpre_150, wTpre_151	wVulc_001154	wVulm_001093	wVulp_000314
OG0000832	DEJ70_06520, DEJ70_06610	JSQ73_006405, JSQ73_006410			BBB02_05180	LOK48_06450			FK497_00180, FK497_06290		ASM33_00885, ASM33_03045, ASM33_06640, ASM33_07025, ASM33_07950	M1L25_000442				CAI20_04885		wNo_10020			WP0383		M1L26_000700		wTpre_167, wTpre_168, wTpre_169	wVulc_001471	wVulm_001408	wVulp_001231
OG0000833	DEJ70_07100	JSQ73_004325	WPAU_1136		BBB02_03005	LOK48_03060	J5252_06065	WCLE_00870	FK497_03260		ASM33_02425	M1L25_000178	wHa_08330		EJB00_00245	CAI20_02085	GQX67_04880	wNo_05780			WP0949	WRi_009480	M1L26_000118	JKF54_03945	wTpre_1099, wTpre_1100	wVulc_000614	wVulm_000614	wVulp_000382
OG0000834		JSQ73_002220	WPAU_1304		BBB02_00905	LOK48_02680	J5252_05220	WCLE_007890	FK497_05010		ASM33_06830	M1L25_001032	wHa_10920		EJB00_04470	CAI20_06015	GQX67_06350	wNo_01830				WRi_013380	M1L26_001035	JKF54_01890	wTpre_39, wTpre_40	wVulc_001160	wVulm_001099	wVulp_000308	CCY16_RS05920, CCY16_RS05925
OG0000835		pnp	pnp	Wbm0019	BBB02_02525	pnp	pnp	pnp		pnp	pnp	pnp	pnp				pnp	pnp	wOo_07820	pnp	pnp	pnp	pnp	pnp	pnp	pnp	pnp	pnp	pnp
OG0000836		JSQ73_005405	WPAU_1095	Wbm0006		LOK48_05580	J5252_03580		FK497_01895		ASM33_01465	M1L25_000280	wHa_05420, wHa_08670	GOY07_03895	EJB00_01250, EJB00_03470		GQX67_05080	wNo_06610			WP1117		M1L26_000286	JKF54_04835	wTpre_707	wVulc_000968	wVulm_000907	wVulp_000766	CCY16_RS01245, CCY16_RS01250
OG0000837			WPAU_0273, WPAU_0297, WPAU_0446		BBB02_00630, BBB02_04725	LOK48_02170	J5252_02370, J5252_04025	WCLE_009860			ASM33_00530, ASM33_07370, ASM33_07510	M1L25_000100				CAI20_04965	GQX67_01985, GQX67_02795, GQX67_02910				WP0378	WRi_005590, WRi_010250	M1L26_000198			wVulc_001228	wVulm_001167	wVulp_000246
OG0000838			WPAU_0280		BBB02_05225	LOK48_02205, LOK48_05735	J5252_00740, J5252_03765, J5252_04095, J5252_07480		FK497_00965, FK497_06045		ASM33_04885, ASM33_05305, ASM33_05605, ASM33_07475	M1L25_001163	wHa_03690		EJB00_02925	CAI20_06265	GQX67_02830	wNo_10140			WP1322		M1L26_001177			wVulc_000708, wVulc_001210
OG0000839			comM		BBB02_01400	LOK48_04615		comM	FK497_04715			M1L25_000783	wHa_06120	GOY07_03110	EJB00_05005	CAI20_00245	GQX67_03525	wNo_02770			WP0575	WRi_007540	M1L26_000788	JKF54_02310	wTpre_1330, wTpre_1331	wVulc_000213	wVulm_000211	wVulp_001180	CCY16_RS06425, CCY16_RS06735, CCY16_RS06740
OG0000840	DEJ70_00560	JSQ73_005045	parB		BBB02_02880	LOK48_03180	J5252_05645		FK497_02735		ASM33_06530	M1L25_000819	wHa_10180		EJB00_00370	CAI20_01970	GQX67_05930	wNo_05590			WP0968	WRi_011970	M1L26_000824	JKF54_03830	wTpre_1128	wVulc_000344	wVulm_000340	wVulp_001057	CCY16_RS06065
OG0000841	DEJ70_00785	JSQ73_003825	WPAU_0047		BBB02_02055	LOK48_03955	J5252_04930		FK497_03640		ASM33_02510	M1L25_001073	wHa_00400		EJB00_05670	CAI20_01075	GQX67_00250	wNo_03980			WP0737	WRi_000440	M1L26_001078	JKF54_03005	wTpre_1196	wVulc_000936	wVulm_000875	wVulp_000735	CCY16_RS06460
OG0000842	DEJ70_00965	JSQ73_003585	WPAU_0819		BBB02_01835	LOK48_04190	J5252_06850	WCLE_001250	FK497_04130		ASM33_06085	M1L25_000884	wHa_06970		EJB00_05440	CAI20_00055	GQX67_04015	wNo_03570			WP0538	WRi_007910	M1L26_000890	JKF54_02770	wTpre_1233	wVulc_000896	wVulm_000835	wVulp_000693
OG0000843	DEJ70_01000	folP	folKP		BBB02_01860	folP	folP	folKP	folP	folP		folP	folK, folP		folP			folKP	wOo_06880	folP		folKP	folP		folK	folP	folP	folP	CCY16_RS06175
OG0000844	DEJ70_01100	JSQ73_003685	WPAU_0749		BBB02_01945	LOK48_04085	J5252_07225	WCLE_002840	FK497_04020			M1L25_001048	wHa_06340		EJB00_05550	CAI20_00950	GQX67_03645	wNo_03750			WP0711	WRi_007300	M1L26_001051	JKF54_02880	wTpre_1167	wVulc_001342	wVulm_001274	wVulp_001018	CCY16_RS05985
OG0000845	DEJ70_01575	JSQ73_003430	WPAU_1173	Wbm0752		LOK48_04330	J5252_05880	WCLE_004150	FK497_04300		ASM33_05925	M1L25_000920	wHa_09770	GOY07_03540		CAI20_00530	GQX67_05695				WP0634	WRi_011460	M1L26_000923	JKF54_02605	wTpre_1279	wVulc_001507	wVulm_001443	wVulp_001266	CCY16_RS03125
OG0000846	DEJ70_01950	JSQ73_002310	WPAU_0714		BBB02_01145	LOK48_02845	J5252_00160	WCLE_006700	FK497_04845		ASM33_02590	M1L25_000979	wHa_06040		EJB00_04715	CAI20_00795	GQX67_03485	wNo_02280			WP0682	WRi_006540	M1L26_000982	JKF54_02075	wTpre_1438	wVulc_001394	wVulm_001327	wVulp_000539
OG0000847	DEJ70_02410	JSQ73_004600, JSQ73_004605			BBB02_02725	LOK48_04970, LOK48_04975			FK497_03135			M1L25_000061			EJB00_00665	CAI20_02375, CAI20_02380		wNo_05280			WP0892, WP0893		M1L26_000061	JKF54_04215	wTpre_1035, wTpre_1036, wTpre_1037	wVulc_000482, wVulc_000483	wVulm_000482	wVulp_000865
OG0000848	DEJ70_03955	JSQ73_000070	WPAU_0160		BBB02_00060	LOK48_00055	J5252_04830		FK497_06905		ASM33_06785	M1L25_000466	wHa_01000		EJB00_03795	CAI20_04700	GQX67_00350	wNo_00110			WP0012	WRi_000660	M1L26_000676	JKF54_00620	wTpre_215	wVulc_000982	wVulm_000920	wVulp_000779	CCY16_RS06210
OG0000849	DEJ70_04620	JSQ73_006015	trkG		BBB02_04680	LOK48_01330	J5252_03020		FK497_01225		ASM33_06965	M1L25_000722	wHa_04730		EJB00_01955	CAI20_03710		wNo_08970			WP1250	WRi_004130	M1L26_000422	JKF54_05495	wTpre_316, wTpre_318, wTpre_319	wVulc_001569	wVulm_001509	wVulp_001484
OG0000850	DEJ70_04800	JSQ73_005820	WPAU_0519	Wbm0672		LOK48_01500	J5252_02725	WCLE_006490	FK497_01400		ASM33_03990	M1L25_000758	wHa_02940		EJB00_01775	CAI20_03540	GQX67_02350	wNo_08640					M1L26_000386	JKF54_05320	wTpre_578	wVulc_001650	wVulm_001593	wVulp_001403	CCY16_RS06145, CCY16_RS06150
OG0000851	DEJ70_06355	JSQ73_002250, JSQ73_006535, JSQ73_006540				LOK48_06055			FK497_06615			M1L25_000422			EJB00_03075, EJB00_03080			wNo_10380, wNo_10390					M1L26_000720	JKF54_00405	wTpre_122	wVulc_000350, wVulc_000731	wVulm_000347, wVulm_000348, wVulm_001204, wVulm_001205	wVulp_000202, wVulp_001378, wVulp_001379
OG0000852	DEJ70_07130	JSQ73_004290	WPAU_1203	Wbm0525	BBB02_02965	LOK48_03095	J5252_05720	yciM	FK497_02820		ASM33_03505		wHa_10050	GOY07_03600	EJB00_00285	CAI20_02055	GQX67_05855	wNo_05730			WP0954	WRi_011820		JKF54_03910	wTpre_1109	wVulc_000541	wVulm_000542	wVulp_000429
OG0000853		JSQ73_000065	WPAU_0161	Wbm0347	BBB02_00055	LOK48_00050	J5252_04835	WCLE_004850	FK497_06900		ASM33_06780	M1L25_000465	wHa_01010		EJB00_03800	CAI20_04705		wNo_00100			WP0011		M1L26_000677	JKF54_00615	wTpre_213, wTpre_214	wVulc_000981	wVulm_000919	wVulp_000778	CCY16_RS06205
OG0000854		JSQ73_005795	mdtE		BBB02_04460	LOK48_01535	J5252_03160		FK497_01425		ASM33_02175	M1L25_000763			EJB00_01750	CAI20_03515	GQX67_01700	wNo_08590			WP1204	WRi_004410	M1L26_000381	JKF54_05295	wTpre_589, wTpre_590	wVulc_000268	wVulm_000265	wVulp_001127	CCY16_RS06135, CCY16_RS06140
OG0000855			WPAU_0666				J5252_00455		FK497_06095, FK497_07340		ASM33_00800, ASM33_07255		wHa_02210, wHa_02360			CAI20_06210	GQX67_01265				WP0431	WRi_005660, WRi_010320		JKF54_01185		rhuM, rhuM, wVulc_001221	rhuM, rhuM, wVulm_001160	rhuM	rhuM, CCY16_RS06005
OG0000856	DEJ70_00460	JSQ73_004925	trmB		BBB02_03945	trmB	trmB		trmB		ASM33_01805	trmB	trmB		trmB	CAI20_02675	trmB	trmB			trmB	WRi_011250	trmB	trmB	trmB	trmB	trmB	trmB
OG0000857	DEJ70_00535	JSQ73_005075	WPAU_1214	Wbm0523, Wbm0524	BBB02_02905	LOK48_03155	J5252_05665	WCLE_00580				M1L25_000961	wHa_10140			CAI20_01995	GQX67_05910					WRi_011930	M1L26_000964	JKF54_03850	wTpre_1123	wVulc_000340	wVulm_000336	wVulp_001061	CCY16_RS02380, CCY16_RS06060
OG0000858	DEJ70_00555	JSQ73_005050	soj		BBB02_02885	LOK48_03175	J5252_05650		FK497_02740		ASM33_06535	M1L25_000818	wHa_10170		EJB00_00365	CAI20_01975	GQX67_05925	wNo_05600			WP0967	WRi_011960	M1L26_000823	JKF54_03835	soj	wVulc_000343	wVulm_000339	wVulp_001058
OG0000859	DEJ70_01170	JSQ73_003760	WPAU_0955			LOK48_04015	J5252_01235		FK497_03580		ASM33_01215	M1L25_001063	wHa_08010		EJB00_05610	CAI20_01015	GQX67_04665				WP0724	WRi_008980	M1L26_001066	JKF54_02955	wTpre_1180, wTpre_1181	wVulc_000141, wVulc_000142	wVulm_000140	wVulp_001002
OG0000860	DEJ70_01485		WPAU_0870	Wbm0219		LOK48_04525		WCLE_006400, WCLE_008640	FK497_04820		ASM33_02300, ASM33_04655	M1L25_000803	wHa_07750			CAI20_00335					WP0593	WRi_008750	M1L26_000808	JKF54_02405	wTpre_1322	wVulc_001536	wVulm_001473	wVulp_001501	CCY16_RS05215, CCY16_RS05740
OG0000861	DEJ70_01550	JSQ73_003450, JSQ73_003455		Wbm0394	BBB02_02780	LOK48_04310		WCLE_007880	FK497_03080, FK497_04275		ASM33_00420, ASM33_04705, ASM33_06600				EJB00_00720	CAI20_00550		wNo_05350			WP0638		M1L26_000919	JKF54_02625	wTpre_1273, wTpre_1274, wTpre_1275				CCY16_RS05615
OG0000862	DEJ70_02465	JSQ73_004145	WPAU_1258		BBB02_02375	LOK48_03665	J5252_05440		FK497_03500		ASM33_03730	M1L25_001102	wHa_10520		EJB00_05890	CAI20_01385		wNo_04610			WP0801	WRi_012340	M1L26_001107		wTpre_778	wVulc_001551, wVulc_001690	wVulm_001488, wVulm_001631	wVulp_001517
OG0000863	DEJ70_03395	JSQ73_001065	WPAU_0483		BBB02_05120	LOK48_00755	J5252_02560	WCLE_003230	FK497_00410		ASM33_06305	M1L25_000611	wHa_03300			CAI20_04350	GQX67_02175	wNo_09920			WP0162	WRi_002980	M1L26_000531		wTpre_367	wVulc_001628	wVulm_001571	wVulp_001427	CCY16_RS05945
OG0000864	DEJ70_03980	JSQ73_000855	WPAU_0361	Wbm0351		LOK48_00505	J5252_03280	dsbD	FK497_00120		ASM33_01890	M1L25_000671	wHa_05120		EJB00_03265	CAI20_04095		wNo_00750			WP0030	WRi_004580	M1L26_000471		wTpre_446	wVulc_001617	wVulm_001560	wVulp_001438	CCY16_RS03000
OG0000865		JSQ73_003350	icaA			LOK48_04405			FK497_04400		ASM33_06425	M1L25_000934	wHa_03980		EJB00_05210	CAI20_00455	GQX67_02095	wNo_03160			WP0619	WRi_003130	M1L26_000937	JKF54_02530	wTpre_1294, wTpre_1296, wTpre_1297	wVulc_000621	wVulm_000621	wVulp_000375	CCY16_RS06565
OG0000866		JSQ73_006245	WPAU_1243	Wbm0139, Wbm0140, Wbm0141		LOK48_00990	J5252_05515		FK497_00635			M1L25_000566	wHa_10370		EJB00_02600	CAI20_04015	GQX67_06060	wNo_09490			WP0212	WRi_012190	M1L26_000576		wTpre_511	wVulc_000081	wVulm_000081	wVulp_001308	CCY16_RS05545
OG0000867			WPAU_0162		BBB02_00050	LOK48_00045	J5252_04840	WCLE_004840	FK497_06895		ASM33_08350	M1L25_000464	wHa_01020		EJB00_03805	CAI20_04710	GQX67_00340	wNo_00090			WP0010	WRi_000630	M1L26_000678	JKF54_00610	wTpre_212	wVulc_000980	wVulm_000918	wVulp_000777	CCY16_RS06200
OG0000868			fucA		BBB02_05005	LOK48_00870	J5252_01930	WCLE_002960	FK497_00520	GOY12_RS03095		M1L25_000588	wHa_01980		EJB00_02710	CAI20_05410	GQX67_01000	wNo_09700			WP0187	WRi_002000	M1L26_000555	JKF54_05895	wTpre_360, wTpre_361	wVulc_001583	wVulm_001526	wVulp_001469
OG0000869			WPAU_0386, WPAU_0403, WPAU_1307				J5252_03065, J5252_03155, J5252_05205	WCLE_00780			ASM33_05525		wHa_04790, wHa_04950, wHa_10950				GQX67_01705, GQX67_01795, GQX67_06360					WRi_004210, WRi_004400, WRi_013410							CCY16_RS05990, CCY16_RS05995, CCY16_RS06500, CCY16_RS06505, CCY16_RS06510
OG0000870														GOY07_00070, GOY07_00075, GOY07_00285, GOY07_00305, GOY07_00315, GOY07_00355, GOY07_00540, GOY07_00710, GOY07_00955, GOY07_01035, GOY07_01465, GOY07_01585, GOY07_01900, GOY07_02510, GOY07_02515, GOY07_03055, GOY07_03125, GOY07_03330, GOY07_03535, GOY07_03735, GOY07_03760, GOY07_03845
OG0000871	DEJ70_00020	JSQ73_002700	WPAU_1102	Wbm0003	BBB02_02565	LOK48_03475	J5252_06240	WCLE_006360	FK497_03005		ASM33_02030	M1L25_000004	wHa_08630			CAI20_01575	GQX67_05055	wNo_04960			WP0839		M1L26_000004	JKF54_03530		wVulc_000608	wVulm_000608	wVulp_000388
OG0000872	DEJ70_00835, DEJ70_01880	JSQ73_003505			BBB02_01765	LOK48_04260		WCLE_005170	FK497_04215		ASM33_00690, ASM33_02330	M1L25_000903			EJB00_05360	CAI20_00605		wNo_03440			WP0648		M1L26_000908	JKF54_02680	wTpre_1257, wTpre_158	wVulc_000526	wVulm_000526	wVulp_000414
OG0000873	DEJ70_02335	JSQ73_004525				LOK48_04895	J5252_05920						wHa_09690		EJB00_03995	CAI20_02305	GQX67_05655	wNo_05160			WP0906	WRi_011360			wTpre_1053, wTpre_1054, wTpre_1055, wTpre_1056	wVulc_000473	wVulm_000473, wVulm_000474	wVulp_000857	CCY16_RS00285, CCY16_RS05260
OG0000874	DEJ70_02665	JSQ73_004980	WPAU_0396			LOK48_03255, LOK48_05585	J5252_03100		FK497_02455		ASM33_00425, ASM33_01745, ASM33_03230, ASM33_08165	M1L25_000833			EJB00_02260		GQX67_01760	wNo_06810		WOVOC_RS04760		WRi_004280	M1L26_000839	JKF54_03670				wVulp_000608	CCY16_RS01240
OG0000875	DEJ70_02960	JSQ73_000015	WPAU_1316			LOK48_06510	J5252_05170				ASM33_05860	M1L25_000453	wHa_11020		EJB00_03855	CAI20_04760	GQX67_06395	wNo_11380			WP1386	WRi_013510	M1L26_000689	JKF54_00560	wTpre_201	wVulc_001707	wVulm_001648	wVulp_001534	CCY16_RS02975
OG0000876	DEJ70_04675	JSQ73_005950, JSQ73_005955	WPAU_0500		BBB02_04630	LOK48_01380	J5252_02635		FK497_01285			M1L25_000733	wHa_03140		EJB00_01900	CAI20_03660	GQX67_02260	wNo_08880			WP1239		M1L26_000411	JKF54_05440	wTpre_304	wVulc_001646	wVulm_001589	wVulp_001409
OG0000877	DEJ70_05430	JSQ73_005530	WPAU_1086		BBB02_04025	LOK48_05630	J5252_06310		FK497_01860		ASM33_01070	M1L25_000287	wHa_08730		EJB00_01315		GQX67_05120	wNo_07790			WP1108	WRi_010800	M1L26_000293	JKF54_04870	agcS	wVulc_000960	wVulm_000898	wVulp_000758
OG0000878	DEJ70_07085	JSQ73_002520	WPAU_0260, WPAU_0683		BBB02_01005		J5252_00065, J5252_00385	sam			ASM33_00710	M1L25_000083	wHa_02060		EJB00_04565	CAI20_01655	GQX67_03015	wNo_02000				WRi_005830, WRi_010490	M1L26_000215	JKF54_00010, JKF54_01030	sam
OG0000879		JSQ73_000010	cusA, czcA			LOK48_06505	J5252_05175		FK497_07795		ASM33_05855		acrD			CAI20_04765	GQX67_06390				WP1385	WRi_013500		JKF54_00555	acrD, wTpre_198	wVulc_001706	wVulm_001647	wVulp_001533	CCY16_RS02300, CCY16_RS06190, CCY16_RS06675
OG0000880		JSQ73_000380, JSQ73_000385, JSQ73_000390		Wbm0780	BBB02_04450	LOK48_01540			FK497_01435		ASM33_08005				EJB00_01740	CAI20_03505		wNo_08580			WP1202			JKF54_05290	wTpre_592, wTpre_593	wVulc_000061	wVulm_000060	wVulp_001328	CCY16_RS06270, CCY16_RS06275, CCY16_RS06280
OG0000881		JSQ73_000685			BBB02_00480, BBB02_00485, BBB02_00490	LOK48_00335			FK497_05435, FK497_06315, FK497_06675			M1L25_000527			EJB00_03370	CAI20_05720		wNo_00940			WP0061		M1L26_000616	JKF54_01545, JKF54_01550, JKF54_03930	wTpre_332, wTpre_333, wTpre_334, wTpre_335
OG0000882		JSQ73_004520	WPAU_1164		BBB02_03710	LOK48_04890	J5252_05915	WCLE_003430	FK497_03220		ASM33_02800	M1L25_000217				CAI20_02300	GQX67_05660	wNo_07160			WP0907	WRi_011370	M1L26_000078	JKF54_04140	wTpre_1057, wTpre_1058	wVulc_000472	wVulm_000472	wVulp_000856
OG0000883			WPAU_0490		BBB02_00125	LOK48_00125	J5252_02600		FK497_07005		ASM33_01210		wHa_03210		EJB00_03730	CAI20_04620	GQX67_02220	wNo_00240			WP0102	WRi_002750		JKF54_00690	wTpre_225, wTpre_226	wVulc_001663	wVulm_001606	wVulp_001390	CCY16_RS02070, CCY16_RS06395
OG0000884	DEJ70_00350	JSQ73_004810	WPAU_0905			LOK48_05175	J5252_04515		FK497_02345			M1L25_000120	wHa_09440		EJB00_00920	CAI20_02570	GQX67_05505	wNo_07470			WP0850	WRi_012990	M1L26_000178	JKF54_04415	wTpre_823	wVulc_000863	wVulm_000803	wVulp_000923
OG0000885	DEJ70_00655	JSQ73_003970		Wbm0743	BBB02_02195	LOK48_03820			FK497_03780	GOY12_RS03265		M1L25_000045				CAI20_01215		wNo_04250		WOVOC_RS04360, WOVOC_RS04685	WP0764		M1L26_000046	JKF54_03320	wTpre_921	wVulc_000911	wVulm_000850	wVulp_000709	CCY16_RS06670
OG0000886	DEJ70_01350	JSQ73_003375	WPAU_0462		BBB02_01640	LOK48_04380	J5252_02455	WCLE_003930	FK497_04375		ASM33_07780	M1L25_000929	wHa_04030		EJB00_05235	CAI20_00480	GQX67_02070	wNo_03210			WP0624	WRi_003180	M1L26_000932	JKF54_02555	wTpre_1289
OG0000887	DEJ70_01680	JSQ73_003065		Wbm0603	BBB02_01405	LOK48_04610			FK497_04720		ASM33_04255	M1L25_000784		GOY07_03115	EJB00_05010	CAI20_00250		wNo_02780			WP0576		M1L26_000789	JKF54_02315	wTpre_1332	wVulc_000212	wVulm_000210	wVulp_001181	CCY16_RS04085
OG0000888	DEJ70_03800	JSQ73_000170				LOK48_00160		WCLE_010810	FK497_07045			M1L25_000511			EJB00_03700	CAI20_04590		wNo_00300	wOo_06000	WOVOC_RS00665	WP0096	WRi_002820	M1L26_000632	JKF54_00715	wTpre_249, wTpre_250	wVulc_000097	wVulm_000097	wVulp_001292
OG0000889	DEJ70_03860			Wbm0712	BBB02_00120	LOK48_00110, LOK48_00115		WCLE_004890	FK497_06970		ASM33_01195				EJB00_03735, EJB00_03740	CAI20_04625		wNo_00220, wNo_00230			WP0104, WP0105, WP0106					wVulc_001662	wVulm_001605	wVulp_001391	CCY16_RS02065
OG0000890	DEJ70_03900	JSQ73_000095			BBB02_00085	LOK48_00080, LOK48_00550			FK497_06935			M1L25_000471			EJB00_03770			wNo_00160			WP0017, WP0117		M1L26_000671		wTpre_220, wTpre_238	wVulc_000164, wVulc_001418	wVulm_000160, wVulm_000161, wVulm_001354	wVulp_000126
OG0000891		JSQ73_002185	WPAU_1241	Wbm0378		LOK48_02650	J5252_05530	WCLE_001600	FK497_05040		ASM33_00280	M1L25_001020				CAI20_05985	GQX67_06045				WP0509	WRi_012170	M1L26_001023	JKF54_01855	wTpre_55	wVulc_000579	wVulm_000581	wVulp_000317	CCY16_RS05915
OG0000892		JSQ73_003125	WPAU_0736	Wbm0595	BBB02_01460	LOK48_04555		WCLE_010030	FK497_04775		ASM33_00205		wHa_06220		EJB00_05070	CAI20_00305	GQX67_03590	wNo_02880				WRi_007420			wTpre_1343	wVulc_001542	wVulm_001479	wVulp_001507	CCY16_RS02635, CCY16_RS04140
OG0000893		JSQ73_006025, JSQ73_006030		Wbm0291		LOK48_01320		WCLE_004020				M1L25_000720	wHa_04690		EJB00_01965	CAI20_03720		wNo_08990			WP1252		M1L26_000424	JKF54_05505	wTpre_289, wTpre_290, wTpre_291	wVulc_001571	wVulm_001511	wVulp_001482	CCY16_RS02650
OG0000894			WPAU_0224			LOK48_06315	J5252_01970	yhcG	FK497_05295, FK497_06130		ASM33_05420						GQX67_01045	wNo_09100			WP1305, WP1361	WRi_007190		JKF54_01140		wVulc_001316, wVulc_001317	wVulm_001247, wVulm_001248		CCY16_RS05700, CCY16_RS06485, CCY16_RS06760
OG0000895	DEJ70_00110		WPAU_0706		BBB02_02485		J5252_00195		FK497_02930		ASM33_02910		wHa_05970	GOY07_03870	EJB00_06005	CAI20_01500	GQX67_03450	wNo_04810	wOo_07890		WP0823			JKF54_03455	wTpre_950	wVulc_001372	wVulm_001304	wVulp_001047
OG0000896	DEJ70_01095			Wbm0230			J5252_05725, J5252_06595				ASM33_02560, ASM33_03305	M1L25_001047			EJB00_01255	CAI20_00945	GQX67_03430, GQX67_05375, GQX67_05850				WP0710		M1L26_001050	JKF54_02875	wTpre_1165, wTpre_572	wVulc_000969		wVulp_000713
OG0000897	DEJ70_02030, DEJ70_04355	JSQ73_002380		Wbm0212	BBB02_01210	LOK48_04830		WCLE_006640	FK497_04915			M1L25_000966				CAI20_00725		wNo_02410			WP0668		M1L26_000969	JKF54_02010	wTpre_10	wVulc_000302	wVulm_000299	wVulp_001095	CCY16_RS05175
OG0000898	DEJ70_02520	JSQ73_004100	WPAU_1177	Wbm0748	BBB02_02330	LOK48_03705	J5252_05860	WCLE_004190	FK497_03895		ASM33_04055		wHa_09810		EJB00_05845	CAI20_01345	GQX67_05715	wNo_04530			WP0793	WRi_011500			wTpre_787				CCY16_RS03145
OG0000899	DEJ70_02650	JSQ73_004990		Wbm0771	BBB02_03525	LOK48_03245			FK497_02460			M1L25_000831			EJB00_02270	CAI20_01910		wNo_06800			WP0984		M1L26_000837	JKF54_03660	wTpre_1139	wVulc_001066	wVulm_001004	wVulp_000606	CCY16_RS03465, CCY16_RS03470
OG0000900	DEJ70_02700	JSQ73_000535	WPAU_0949		BBB02_03560	LOK48_03295	J5252_01270	WCLE_012170			ASM33_06760		wHa_08060		EJB00_02215	CAI20_01870	GQX67_04700	wNo_06880			WP0992	WRi_009100				wVulc_001056, wVulc_001057	wVulm_000994	wVulp_000615
OG0000901	DEJ70_03125, DEJ70_06385	JSQ73_002265			BBB02_05355	LOK48_00670, LOK48_06070			FK497_06435			M1L25_000637			EJB00_03105	CAI20_04275, CAI20_04850		wNo_10420			WP0144, WP1266, WP1367		M1L26_000505	JKF54_00425, JKF54_01240	wTpre_393
OG0000902	DEJ70_04255	JSQ73_006210, JSQ73_006215, JSQ73_006220			BBB02_05740	LOK48_01020					ASM33_00375	M1L25_000563			EJB00_02575	CAI20_00765, CAI20_03985, CAI20_03990		wNo_11160			WP0217, WP0218		M1L26_000579	JKF54_05775	wTpre_514, wTpre_515
OG0000903	DEJ70_04825	JSQ73_005845			BBB02_04510	LOK48_01475	J5252_02700		FK497_01375			M1L25_000753	wHa_02990		EJB00_01800	CAI20_03565	GQX67_02325	wNo_08690			WP1217	WRi_002650	M1L26_000391	JKF54_05345		wVulc_001656	wVulm_001599	wVulp_001397
OG0000904	DEJ70_05470	JSQ73_005425, JSQ73_005430	WPAU_1092, WPAU_1093, WPAU_1094	Wbm0384		LOK48_05595			FK497_01890	GOY12_RS03545	ASM33_02450					CAI20_03060	GQX67_05090					WRi_010720			wTpre_706	wVulc_000967	wVulm_000906	wVulp_000765	CCY16_RS01230
OG0000905		JSQ73_003950			BBB02_02185	LOK48_03830			FK497_03770		ASM33_05850	M1L25_000577			EJB00_00470	CAI20_01205		wNo_04230			WP0762		M1L26_000565	JKF54_03135, JKF54_05845	wTpre_1225, wTpre_1226, wTpre_1227, wTpre_1228, wTpre_498, wTpre_499
OG0000906		JSQ73_005550		Wbm0096	BBB02_04045	LOK48_05650						M1L25_000291			EJB00_01335	CAI20_02995		wNo_07830			WP1104		M1L26_000297		wTpre_690	wVulc_000955, wVulc_000956	wVulm_000893, wVulm_000894	wVulp_000753, wVulp_000754	CCY16_RS06370, CCY16_RS06375
OG0000907		JSQ73_006095, JSQ73_006100, JSQ73_006105, JSQ73_006110	WPAU_0417, WPAU_0418, WPAU_0419			LOK48_01140	J5252_02995		FK497_01080		ASM33_06840		wHa_04680		EJB00_02450		GQX67_01875					WRi_004090				wVulc_001575	wVulm_001516	wVulp_001477	CCY16_RS00540
OG0000908	DEJ70_00135, DEJ70_00140	JSQ73_004215			BBB02_02460	LOK48_03570			FK497_02905			M1L25_000023	wHa_07920		EJB00_05980	CAI20_01475		wNo_04760				WRi_008890	M1L26_000023		wTpre_944, wTpre_945	wVulc_001367	wVulm_001299	wVulp_001042
OG0000909	DEJ70_01470	JSQ73_003140	WPAU_0739		BBB02_01475	LOK48_04540	J5252_07265		FK497_04805, FK497_05730		ASM33_00175	M1L25_000800			EJB00_05085	CAI20_00320	GQX67_03605	wNo_02910			WP0456		M1L26_000805	JKF54_02390	wTpre_1324
OG0000910	DEJ70_01520	JSQ73_003485			BBB02_01745	LOK48_04280			FK497_04245			M1L25_000907			EJB00_05335	CAI20_00580		wNo_03400			WP0644		M1L26_000912	JKF54_02660	wTpre_1263, wTpre_1264, wTpre_1265	wVulc_000530	wVulm_000530	wVulp_000418
OG0000911	DEJ70_04275	JSQ73_006195	WPAU_0872		BBB02_05725	LOK48_01035	J5252_03360	WCLE_003640	FK497_00680		ASM33_06860		wHa_07730		EJB00_02560	CAI20_03970	GQX67_04465	wNo_11130			WP0221	WRi_008730		JKF54_05760				wVulp_001448
OG0000912	DEJ70_05630	JSQ73_005285			BBB02_03325	LOK48_05455			FK497_02020			M1L25_000257			EJB00_01130	CAI20_02865		wNo_06380			WP1080	WRi_012120	M1L26_000262	JKF54_04710	wTpre_734	wVulc_001085	wVulm_001023, wVulm_001024	wVulp_000348
OG0000913	DEJ70_06535, DEJ70_06560, DEJ70_06595	JSQ73_006390			BBB02_02750	LOK48_02295, LOK48_06435			FK497_05800			M1L25_000439			EJB00_00695, EJB00_00700	CAI20_06175		wNo_05320			WP0386	WRi_012650	M1L26_000703	JKF54_00495	wTpre_164
OG0000914	DEJ70_07050	JSQ73_002555	WPAU_0676		BBB02_01040		J5252_00020, J5252_00420				ASM33_00745	M1L25_000090	wHa_02130		EJB00_04600	CAI20_01690	GQX67_02980	wNo_02070				WRi_005760, WRi_010420	M1L26_000208	JKF54_00045, JKF54_01065
OG0000915	DEJ70_07065	JSQ73_002540	ltaA_1		BBB02_01025		J5252_00035, J5252_00405				ASM33_00730	M1L25_000087	wHa_02100		EJB00_04585	CAI20_01675	GQX67_02995	wNo_02040				WRi_005790, WRi_010450	M1L26_000211	JKF54_00030, JKF54_01050
OG0000916	DEJ70_07080	JSQ73_002525	ywqF		BBB02_01010		J5252_00390				ASM33_00715	M1L25_000084	wHa_02070		EJB00_04570	CAI20_01660	GQX67_03010	wNo_02010				WRi_005820, WRi_010480	M1L26_000214	JKF54_00015, JKF54_01035	wTpre_130
OG0000917		JSQ73_004260		Wbm0027	BBB02_02510	LOK48_03525		WCLE_007180, WCLE_011350		GOY12_RS02500	ASM33_02375					CAI20_01525		wNo_04860	wOo_07860	WOVOC_RS01380	WP0828					wVulc_001377	wVulm_001309	wVulp_001053	CCY16_RS05630, CCY16_RS06535
OG0000918		JSQ73_005850	WPAU_0513		BBB02_04515	LOK48_01470	J5252_02695		FK497_01370			M1L25_000752	wHa_03000		EJB00_01805	CAI20_03570	GQX67_02320	wNo_08700			WP1218	WRi_002660	M1L26_000392	JKF54_05350	wTpre_573				CCY16_RS03280
OG0000919			WPAU_0262			LOK48_05870, LOK48_05905																		JKF54_00160, JKF54_00385, JKF54_00910		wVulc_000131, wVulc_001004, wVulc_001114, wVulc_001476	wVulm_000130, wVulm_000942, wVulm_001053, wVulm_001413	wVulp_000509, wVulp_000568, wVulp_000803, wVulp_001236
OG0000920			WPAU_0631			LOK48_06475	J5252_00615	WCLE_009670, WCLE_009680	FK497_02650, FK497_02655, FK497_02665		ASM33_02580		wHa_02660, wHa_02670		EJB00_03200		GQX67_01430	wNo_01040, wNo_10600								wVulc_000524	wVulm_000524		CCY16_RS05470
OG0000921			WPAU_1118		BBB02_01775	LOK48_04255	J5252_06150	WCLE_009660	FK497_04205		ASM33_06945	M1L25_000901	wHa_08460			CAI20_00615	GQX67_04965				WP0649	WRi_009700	M1L26_000906	JKF54_02690		wVulc_000523	wVulm_000523	wVulp_000413
OG0000922	DEJ70_02045	JSQ73_002395			BBB02_01225	LOK48_04815		WCLE_012420	FK497_04940			M1L25_000963			EJB00_04810	CAI20_00710		wNo_02430			WP0666		M1L26_000966	JKF54_01995	wTpre_13	wVulc_000108	wVulm_000108	wVulp_000827
OG0000923	DEJ70_02760	JSQ73_002855				LOK48_02045	cifA						wHa_02700			CAI20_05360, CAI20_05540, CAI20_05665, CAI20_05710	cifA				WP0282, WP0294	WRi_005370, WRi_006720, WRi_010030				wVulc_001257	wVulm_001197
OG0000924	DEJ70_04295		WPAU_0491, WPAU_0547		BBB02_05705		J5252_02605, J5252_06585		FK497_00700		ASM33_08175				EJB00_02540	CAI20_03950	GQX67_00515, GQX67_02225, GQX67_02385, GQX67_06145				WP0009, WP0224				wTpre_522
OG0000925	DEJ70_06910	JSQ73_004745			BBB02_05145	LOK48_05110			FK497_02410						EJB00_01985, EJB00_02035	CAI20_02505		wNo_05520, wNo_06690			WP0864				wTpre_806, wTpre_807, wTpre_808	wVulc_000463	wVulm_000463	wVulp_000988
OG0000926	DEJ70_07055	JSQ73_002550	WPAU_0677		BBB02_01035		J5252_00025				ASM33_00740	M1L25_000089	wHa_02120		EJB00_04595	CAI20_01685	GQX67_02985	wNo_02060				WRi_005770, WRi_010430	M1L26_000209	JKF54_00040, JKF54_01060
OG0000927	DEJ70_07070	JSQ73_002535	ltaA_2		BBB02_01020		J5252_00400				ASM33_00725	M1L25_000086	wHa_02090		EJB00_04580	CAI20_01670	GQX67_03000	wNo_02030				WRi_005800, WRi_010460	M1L26_000212	JKF54_00025, JKF54_01045
OG0000928	DEJ70_07075	JSQ73_002530	glpT		BBB02_01015		J5252_00395				ASM33_00720	M1L25_000085	wHa_02080		EJB00_04575	CAI20_01665	GQX67_03005	wNo_02020				WRi_005810, WRi_010470	M1L26_000213	JKF54_00020, JKF54_01040
OG0000929		JSQ73_004055				LOK48_03750			FK497_03850		ASM33_05910					CAI20_01300					WP0782				wTpre_890, wTpre_891, wTpre_892, wTpre_893, wTpre_894, wTpre_895, wTpre_896	wVulc_000420	wVulm_000420	wVulp_000069, wVulp_000071
OG0000930		JSQ73_004270, JSQ73_005115				LOK48_03115			FK497_02800		ASM33_00415	M1L25_000953			EJB00_00305	CAI20_02035		wNo_05690			WP0958		M1L26_000956	JKF54_03890	wTpre_1113, wTpre_1115	wVulc_000545	wVulm_000546	wVulp_000433
OG0000931	DEJ70_02125	JSQ73_004330, JSQ73_004335				LOK48_03055			FK497_03265		ASM33_02850	M1L25_000179, M1L25_000180			EJB00_00235	CAI20_02090		wNo_05790			WP0948		M1L26_000116, M1L26_000117	JKF54_03950	wTpre_1096
OG0000932	DEJ70_03585	JSQ73_000725	WPAU_0060			LOK48_00390	J5252_01775					M1L25_000688				CAI20_05585	GQX67_00845				WP0052		M1L26_000454	JKF54_01495	wTpre_469, wTpre_470	wVulc_000034	wVulm_000034	wVulp_000032
OG0000933	DEJ70_03720		yqaA	Wbm0681			J5252_01635		FK497_07115		ASM33_08370		wHa_00640	GOY07_01460	EJB00_03630	CAI20_04515	GQX67_00705	wNo_00440	wOo_00740	WOVOC_RS02805	WP0078	WRi_001050
OG0000934	DEJ70_04090	JSQ73_000750				LOK48_00410			FK497_06375		ASM33_00025, ASM33_02460	M1L25_000684			EJB00_04110			wNo_09250			WP0046		M1L26_000458	JKF54_01475	wTpre_462	wVulc_000820	wVulm_000758	wVulp_000967
OG0000935	DEJ70_06025	JSQ73_002200			BBB02_00870	LOK48_02665			FK497_05025			M1L25_001027			EJB00_04450	CAI20_06000		wNo_01790			WP0512		M1L26_001030	JKF54_01870	wTpre_50	wVulc_001157	wVulm_001096	wVulp_000311
OG0000936	DEJ70_07045	JSQ73_002560	mshA		BBB02_01045		J5252_00425				ASM33_00750	M1L25_000091	wHa_02140		EJB00_04605	CAI20_01695	GQX67_02975	wNo_02080				WRi_005750, WRi_010410	M1L26_000207	JKF54_01070
OG0000937		JSQ73_002095, JSQ73_002100			BBB02_00780	LOK48_02575, LOK48_02580					ASM33_04510			GOY07_03660	EJB00_04360	CAI20_05905		wNo_01610			WP0495			JKF54_01785		wVulc_001107	wVulm_001046	wVulp_000515	CCY16_RS06595
OG0000938		JSQ73_004090			BBB02_02320	LOK48_03715			FK497_03885		ASM33_03855	M1L25_001112				CAI20_01335		wNo_04510			WP0790		M1L26_001117	JKF54_03205	wTpre_789, wTpre_790	wVulc_000410	wVulm_000408	wVulp_000060
OG0000939		JSQ73_005945			BBB02_04625	LOK48_01385			FK497_01290			M1L25_000734			EJB00_01895	CAI20_03655		wNo_08870			WP1238		M1L26_000410		wTpre_286	wVulc_001645	wVulm_001588	wVulp_001410	CCY16_RS05385, CCY16_RS05565
OG0000940	DEJ70_00625				BBB02_02220							M1L25_000053			EJB00_00430	CAI20_01255		wNo_04300			WP0770		M1L26_000053		wTpre_910, wTpre_911, wTpre_912	wVulc_000837	wVulm_000775, wVulm_000776	wVulp_000949
OG0000941	DEJ70_02050	JSQ73_002400			BBB02_01230	LOK48_04810			FK497_04950			M1L25_001150			EJB00_04815	CAI20_00705		wNo_02440			WP0665		M1L26_001190		wTpre_14	wVulc_000109	wVulm_000109	wVulp_000826
OG0000942	DEJ70_03375	JSQ73_001080			BBB02_05130	LOK48_00745			FK497_00395			M1L25_000625			EJB00_02820	CAI20_04335		wNo_09930					M1L26_000517	JKF54_06010	wTpre_373	wVulc_001626	wVulm_001569	wVulp_001429
OG0000943	DEJ70_04625	JSQ73_006005	WPAU_0413			LOK48_01335			FK497_01230			M1L25_000723	wHa_04720			CAI20_03705		wNo_08960			WP1249	WRi_004120	M1L26_000421	JKF54_05490	wTpre_314, wTpre_315
OG0000944	DEJ70_05260	JSQ73_005720				LOK48_01810			FK497_01680			M1L25_000323			EJB00_01490	CAI20_03250		wNo_08110			WP1153		M1L26_000330	JKF54_05045	wTpre_646	wVulc_001494	wVulm_001430	wVulp_001253
OG0000945	DEJ70_07040	JSQ73_002565	galE		BBB02_01050		J5252_00430					M1L25_000092	wHa_02150		EJB00_04610	CAI20_01700	GQX67_02970	wNo_02090				WRi_005740, WRi_010400	M1L26_000206	JKF54_01075
OG0000946		JSQ73_000360		Wbm0036		LOK48_06025					ASM33_07820															wVulc_000176, wVulc_000312, wVulc_000595, wVulc_001183	wVulm_000173, wVulm_000309, wVulm_000597, wVulm_001123	wVulp_000288, wVulp_000552, wVulp_001087
OG0000947		JSQ73_000575	WPAU_0940		BBB02_02985, BBB02_03600, BBB02_03605	LOK48_03340	J5252_01315		FK497_02545				wHa_08140			CAI20_01825					WP1001	WRi_009190		JKF54_00325, JKF54_03750	wTpre_870
OG0000948		JSQ73_006505			BBB02_05310, BBB02_05330				FK497_03955		ASM33_02405, ASM33_06375	M1L25_000387			EJB00_03055	CAI20_05785							M1L26_000755	JKF54_01675	wTpre_111	wVulc_000015	wVulm_000015	wVulp_000014
OG0000949			penA				J5252_05395	ftsI			ASM33_06885		wHa_10600				GQX67_06185					WRi_012430				wVulc_001356, wVulc_001357	wVulm_001288, wVulm_001289	wVulp_001031, wVulp_001032	CCY16_RS06015, CCY16_RS06025
OG0000950							J5252_05520, J5252_07045, J5252_07050	WCLE_004210, WCLE_004250, WCLE_006390, WCLE_010180			ASM33_03355, ASM33_05840, ASM33_08490						GQX67_03830, GQX67_03835, GQX67_06055								wTpre_851				CCY16_RS03850
OG0000951											ASM33_00335, ASM33_00640, ASM33_00675, ASM33_04960, ASM33_05585, ASM33_07075, ASM33_07300, ASM33_07605, ASM33_07645															wVulc_000686, wVulc_001235, wVulc_001322	wVulm_000690, wVulm_001175, wVulm_001254
OG0000952																										wVulc_000163, wVulc_000346, wVulc_000600, wVulc_001340, wVulc_001449, wVulc_001518	wVulm_000154, wVulm_000159, wVulm_000163, wVulm_000343, wVulm_000453, wVulm_000601, wVulm_001272, wVulm_001386, wVulm_001454
OG0000953	DEJ70_00840, DEJ70_01875	JSQ73_003510, JSQ73_003515							FK497_04210		ASM33_00020, ASM33_03440, ASM33_08090	M1L25_000902			EJB00_05365	CAI20_00610		wNo_03450					M1L26_000907	JKF54_02685
OG0000954	DEJ70_03550	JSQ73_000945, JSQ73_006325			BBB02_00925	LOK48_00895		WCLE_00170	FK497_00545						EJB00_02685	CAI20_04315, CAI20_05430					WP0195				wTpre_379, wTpre_428				CCY16_RS05670
OG0000955		JSQ73_000420					J5252_00100				ASM33_00635, ASM33_00680, ASM33_00805, ASM33_05150, ASM33_05185, ASM33_07600, ASM33_07650							wNo_05110				WRi_006650				wVulc_000306	wVulm_000303	wVulp_001092
OG0000956		JSQ73_004615	WPAU_1157, WPAU_1158	Wbm0587	BBB02_02740			WCLE_006830							EJB00_00680			wNo_05300				WRi_011280, WRi_011290				wVulc_000480	wVulm_000480	wVulp_000863	CCY16_RS00255
OG0000957		JSQ73_006040, JSQ73_006045				LOK48_06470			FK497_00070, FK497_07190						EJB00_04165	CAI20_04810		wNo_09130			WP1378				wTpre_178, wTpre_180, wTpre_181, wTpre_183, wTpre_184
OG0000958		JSQ73_006380				LOK48_06425			FK497_00200		ASM33_05985	M1L25_000437			EJB00_02845			wNo_09980			WP0388		M1L26_000705	JKF54_00485	wTpre_161, wTpre_162		wVulm_001404	wVulp_001227
OG0000959			WPAU_0942			LOK48_03330	J5252_01305	WCLE_001820	FK497_02535	GOY12_RS03660								wNo_06950	wOo_08040		WP0999	WRi_009170			wTpre_872	wVulc_001047	wVulm_000985		CCY16_RS05715
OG0000960			WPAU_1149				J5252_05995			GOY12_RS02110		M1L25_000826	wHa_09590					wNo_06750			WP0979	WRi_009910	M1L26_000832	JKF54_03635	wTpre_1134	wVulc_001071	wVulm_001009	wVulp_000601
OG0000961			WPAU_1306	Wbm0381			J5252_05210	WCLE_007910							EJB00_04455			wNo_01800				WRi_012620, WRi_013400		JKF54_01875	wTpre_47, wTpre_48, wTpre_49				CCY16_RS05280, CCY16_RS05285
OG0000962	DEJ70_00410	JSQ73_004870			BBB02_03895				FK497_02285			M1L25_000132											M1L26_000166	JKF54_04475	wTpre_835, wTpre_836	wVulc_001144	wVulm_001083	wVulp_000478	CCY16_RS00880
OG0000963	DEJ70_01505, DEJ70_05440				BBB02_04015				FK497_04230		ASM33_01080, ASM33_08485					CAI20_00595		wNo_03420	wOo_09930	WOVOC_RS02160	WP0646				wTpre_1259, wTpre_699
OG0000964	DEJ70_02655	JSQ73_004985				LOK48_03250			FK497_02465, FK497_02685			M1L25_000832			EJB00_02265	CAI20_01905					WP0985		M1L26_000838	JKF54_03665	wTpre_1140			wVulp_000607
OG0000965		JSQ73_000345	WPAU_0353				J5252_01095										GQX67_01590									wVulc_000223, wVulc_001382, wVulc_001388	wVulm_000220, wVulm_001314, wVulm_001320	wVulp_000545, wVulp_001171, wVulp_001273
OG0000966		JSQ73_005460					J5252_00620, J5252_03900, J5252_04200		FK497_05440, FK497_05670, FK497_05905, FK497_06680, FK497_06750, FK497_07250															JKF54_01600		wVulc_001184	wVulm_001124
OG0000967			WPAU_0178, WPAU_0472, WPAU_0720, WPAU_0742, WPAU_0781, WPAU_0851, WPAU_0910, WPAU_0926, WPAU_0985, WPAU_0995, WPAU_1183, WPAU_1219, WPAU_1269
OG0000968			WPAU_0831				J5252_06790	WCLE_012500		GOY12_RS01580	ASM33_03805		wHa_07070, wHa_07120, wHa_07130	GOY07_02420			GQX67_04080		wOo_06340	WOVOC_RS00800		WRi_008040
OG0000969						LOK48_00375, LOK48_00475, LOK48_00930, LOK48_01000, LOK48_01150, LOK48_01250, LOK48_01555, LOK48_02780, LOK48_02885, LOK48_04845						M1L25_000692													wTpre_1248, wTpre_419
OG0000970								WCLE_007590, WCLE_009840	FK497_06240, FK497_07695		ASM33_03965		wHa_09500													wVulc_000310, wVulc_001336	wVulm_000307, wVulm_001268	wVulp_000268, wVulp_000616, wVulp_001088
OG0000971								WCLE_010050																		wVulc_000056, wVulc_000293, wVulc_000637, wVulc_001549	wVulm_000055, wVulm_000290, wVulm_000637, wVulm_001486	wVulp_000091, wVulp_000680, wVulp_001104, wVulp_001333
OG0000972	DEJ70_00235					LOK48_04980			FK497_03120		ASM33_04480, ASM33_08000	M1L25_000058									WP0890		M1L26_000058	JKF54_04230	wTpre_1027, wTpre_1028, wTpre_1033
OG0000973	DEJ70_01215	JSQ73_003715			BBB02_01955	LOK48_04060			FK497_03535		ASM33_03055				EJB00_05565	CAI20_00970		wNo_03770			WP0715				wTpre_1172			wVulp_001011
OG0000974	DEJ70_05615				BBB02_03340	LOK48_05470			FK497_02005		ASM33_05770				EJB00_01145	CAI20_02880		wNo_06400			WP1082					wVulc_001082	wVulm_001020	wVulp_000351
OG0000975	DEJ70_06885					LOK48_05020		WCLE_003730	FK497_03095	GOY12_RS02955						CAI20_02420				WOVOC_RS03315	WP0883		M1L26_000147	JKF54_04260	wTpre_1020	wVulc_000477
OG0000976		JSQ73_000135				LOK48_00120			FK497_06985		ASM33_01165, ASM33_01175, ASM33_01180, ASM33_01185	M1L25_000478									WP0103		M1L26_000664	JKF54_00685	wTpre_224
OG0000977		JSQ73_000930	WPAU_0365			LOK48_06155	J5252_04580					M1L25_000399				CAI20_05140							M1L26_000745	JKF54_00095	wTpre_560	wVulc_001503	wVulm_001439	wVulp_001262
OG0000978			WPAU_0634			LOK48_05930	J5252_00600, J5252_01440		FK497_06825, FK497_07200			M1L25_000772	wHa_02630				GQX67_01415						M1L26_000777	JKF54_06080				wVulp_000272
OG0000979									FK497_03805, FK497_04785, FK497_05705, FK497_05710, FK497_05895, FK497_07485, FK497_07730													WRi_012560				wVulc_000510, wVulc_001558	wVulm_000511, wVulm_001496
OG0000980	DEJ70_00210	JSQ73_004205				LOK48_03580		WCLE_010610	FK497_02895		ASM33_00135, ASM33_00140	M1L25_000025											M1L26_000025	JKF54_03420	wTpre_942
OG0000981	DEJ70_01400	JSQ73_003325				LOK48_04430			FK497_04425			M1L25_000939				CAI20_00430					WP0614	hspC2	M1L26_000942	JKF54_02505	wTpre_1302
OG0000982	DEJ70_06285	JSQ73_002020, JSQ73_002285			BBB02_05370, BBB02_05375	LOK48_06090					ASM33_00080, ASM33_06065, ASM33_06485					CAI20_04830									wTpre_104
OG0000983	DEJ70_06420	JSQ73_002725, JSQ73_002740				LOK48_06255, LOK48_06375			FK497_00265						EJB00_03135			wNo_10470			WP0367				wTpre_137, wTpre_548
OG0000984		JSQ73_000770			BBB02_04760, BBB02_04800	LOK48_00420						M1L25_000744				CAI20_05280, CAI20_05515					WP0044		M1L26_000400	JKF54_05385	wTpre_458
OG0000985			WPAU_0187	Wbm0693			J5252_01880	WCLE_006060		GOY12_RS00620				GOY07_01375			GQX67_00950		wOo_00900	WOVOC_RS02860		WRi_001880							CCY16_RS01870
OG0000986			WPAU_0416		BBB02_05610				FK497_01095		ASM33_00085					CAI20_03840	GQX67_01865				WP1278					wVulc_001572	wVulm_001512, wVulm_001513	wVulp_001481
OG0000987			WPAU_0805	Wbm0076			J5252_06925	WCLE_012130		GOY12_RS03235	ASM33_07855			GOY07_00445			GQX67_03940		wOo_03210	WOVOC_RS04355									CCY16_RS03690
OG0000988			WPAU_0939	Wbm0515		LOK48_03345	J5252_01320	WCLE_008820							EJB00_02175	CAI20_01820	GQX67_04745	wNo_06970			WP1002	WRi_009200
OG0000989			WPAU_1099, WPAU_1100					WCLE_004320					wHa_08640									WRi_010700				wVulc_000605, wVulc_000606	wVulm_000606, wVulm_000607	wVulp_000389, wVulp_000390
OG0000990					BBB02_05040, BBB02_05050			dnaJ	FK497_00485, FK497_06745						EJB00_02745	CAI20_04430		wNo_09770			WP0179, WP1351					wVulc_000596
OG0000991	DEJ70_00260	JSQ73_004635				LOK48_05005					ASM33_07915, ASM33_07920	M1L25_000148				CAI20_02405							M1L26_000150	JKF54_04245	wTpre_1022
OG0000992	DEJ70_02350	JSQ73_004535, JSQ73_004540	WPAU_1251		BBB02_02660		J5252_05475				ASM33_04205		wHa_10450									WRi_012270				wVulc_000045
OG0000993	DEJ70_04725					LOK48_01435							wHa_04520			CAI20_03605					WP1226	WRi_003850				wVulc_001018, wVulc_001675	wVulm_000956, wVulm_001616
OG0000994	DEJ70_04940	JSQ73_001650						WCLE_002680, WCLE_008260	FK497_00725						EJB00_02110, EJB00_04220	CAI20_01755, CAI20_06100									wTpre_1396
OG0000995	DEJ70_06295	JSQ73_002010			BBB02_00700	LOK48_02490			FK497_03985							CAI20_05815					WP0475					wVulc_000020	wVulm_000020	wVulp_000019
OG0000996		JSQ73_000580							FK497_02550			M1L25_001213	wHa_08150										M1L26_001218	JKF54_03755	wTpre_868	wVulc_001045	wVulm_000983	wVulp_000624
OG0000997		JSQ73_005925			BBB02_04585	LOK48_01405			FK497_01310							CAI20_03635					WP1234				wTpre_282	wVulc_001640	wVulm_001583	wVulp_001414
OG0000998		JSQ73_006510				LOK48_06035			FK497_03945							CAI20_05775		wNo_10360			WP0467				wTpre_112	wVulc_000014	wVulm_000014	wVulp_000013
OG0000999			WPAU_0356, WPAU_0357				J5252_01105	WCLE_004600			ASM33_06350		wHa_05290									WRi_004770				wVulc_000277	wVulm_000274	wVulp_001119
OG0001000			WPAU_0359, WPAU_0876, WPAU_0892, WPAU_0967, WPAU_1004, WPAU_1019, WPAU_1069																							wVulc_000424	wVulm_000424	wVulp_000075
OG0001001			WPAU_0380				J5252_03185	WCLE_010940			ASM33_05865		wHa_04980				GQX67_01675					WRi_004450					wVulm_001492	wVulp_000833, wVulp_001498
OG0001002			WPAU_1082				J5252_06330						wHa_08770				GQX67_05140					WRi_010880				wVulc_000564	wVulm_000565, wVulm_000566	wVulp_000452, wVulp_000454
OG0001003					BBB02_01885	LOK48_04145			FK497_04070			M1L25_000873			EJB00_05485	CAI20_00890		wNo_03650			WP0700		M1L26_000879	JKF54_02825
OG0001004							J5252_00290								EJB00_03610, EJB00_04630			wNo_02120								wVulc_001383, wVulc_001389	wVulm_001315, wVulm_001321	wVulp_000544, wVulp_001274
OG0001005																					WP0337					wVulc_000135, wVulc_001153, wVulc_001180	wVulm_000134, wVulm_001092, wVulm_001120	wVulp_000291, wVulp_000467, wVulp_000996
OG0001006																						WRi_001680				wVulc_001181, wVulc_001534, wVulc_001554	wVulm_001121, wVulm_001471, wVulm_001491	wVulp_000290, wVulp_000832, wVulp_001499
OG0001007																									wTpre_121, wTpre_1346, wTpre_240, wTpre_302, wTpre_418, wTpre_430, wTpre_494, wTpre_544, wTpre_82, wTpre_990
OG0001008																										wVulc_000172, wVulc_001015, wVulc_001678	wVulm_000169, wVulm_000953, wVulm_001619	wVulp_000099, wVulp_000556, wVulp_000651, wVulp_000845
OG0001009																										wVulc_000173, wVulc_001016, wVulc_001677	wVulm_000170, wVulm_000954, wVulm_001618	wVulp_000098, wVulp_000555, wVulp_000650, wVulp_000846
OG0001010	DEJ70_00885								FK497_04195			M1L25_000899											M1L26_000904	JKF54_02700	wTpre_1253	wVulc_000521	wVulm_000522	wVulp_000412
OG0001011	DEJ70_07030	JSQ73_002575, JSQ73_006545			BBB02_01060, BBB02_01070		J5252_07560								EJB00_04620			wNo_02110				WRi_006870
OG0001012		JSQ73_000935				LOK48_06150									EJB00_03360	CAI20_05145									wTpre_561	wVulc_000065, wVulc_000425	wVulm_000064, wVulm_000425
OG0001013		JSQ73_001070			BBB02_05125				FK497_00405			M1L25_000612				CAI20_04345					WP0161		M1L26_000530	JKF54_06000	wTpre_368
OG0001014		JSQ73_002040			BBB02_00735	LOK48_02530			FK497_06585			M1L25_001141			EJB00_04310						WP0484		M1L26_001199		wTpre_94
OG0001015		JSQ73_004640, JSQ73_004645, JSQ73_004650				LOK48_05010					ASM33_07925					CAI20_02410					WP0884		M1L26_000149	JKF54_04250
OG0001016		JSQ73_005360			BBB02_03405	LOK48_05535					ASM33_03710					CAI20_02945					WP1095		M1L26_000277	JKF54_04785	wTpre_718
OG0001017			WPAU_0192				J5252_01910						wHa_01620				GQX67_00980					WRi_001960				wVulc_000736, wVulc_000804	wVulm_000743	wVulp_000981
OG0001018			WPAU_0671				J5252_00440		FK497_05765		ASM33_00820		wHa_02170				GQX67_02960				WP0319	WRi_005720, WRi_010380
OG0001019			WPAU_0841				J5252_06740	WCLE_005840	FK497_04540				wHa_07330				GQX67_04135			WOVOC_RS04915									CCY16_RS05500, CCY16_RS05535
OG0001020			WPAU_0986				J5252_03490	WCLE_011760		GOY12_RS01390			wHa_07620				GQX67_04330		wOo_06860	WOVOC_RS01010		WRi_008600
OG0001021			WPAU_1178				J5252_05855	WCLE_004200			ASM33_02515		wHa_09820				GQX67_05720				WP0792	WRi_011510							CCY16_RS05555
OG0001022					BBB02_01660	LOK48_04360			FK497_04350		ASM33_06720										WP0628				wTpre_1285	wVulc_000629	wVulm_000629	wVulp_000364
OG0001023									FK497_03375						EJB00_00550								M1L26_000607	JKF54_05645		wVulc_000331, wVulc_001526	wVulm_000327, wVulm_001462	wVulp_001069
OG0001024														GOY07_00470, GOY07_00870, GOY07_01470, GOY07_02615, GOY07_03425, GOY07_03810, GOY07_03815, GOY07_03825, GOY07_03835
OG0001025																					WP0286, WP0352, WP0365, WP0381, WP0400, WP1353, WP1366, WP1372, WP1373
OG0001026																										wVulc_000168, wVulc_000659, wVulc_001011, wVulc_001268, wVulc_001682	wVulm_000165, wVulm_000662, wVulm_000949, wVulm_001623
OG0001027	DEJ70_00255	JSQ73_004630				LOK48_05000										CAI20_02400					WP0887				wTpre_1023, wTpre_1024, wTpre_1025
OG0001028	DEJ70_00810	JSQ73_000375			BBB02_04455				FK497_01430, FK497_06455						EJB00_01745	CAI20_03510									wTpre_1169
OG0001029	DEJ70_06225	JSQ73_000485				LOK48_02515										CAI20_05845					WP0480					wVulc_001614	wVulm_001557	wVulp_001441
OG0001030	DEJ70_06500, DEJ70_06630																				WP1377			JKF54_00955	wTpre_175	wVulc_001258	wVulm_001198	wVulp_000982
OG0001031	DEJ70_06920								FK497_00285, FK497_02425			M1L25_001135			EJB00_02025, EJB00_04280								M1L26_001205	JKF54_01715
OG0001032		JSQ73_002280			BBB02_01000	LOK48_01985, LOK48_06085			FK497_02670, FK497_06795						EJB00_03465										wTpre_1428
OG0001033		JSQ73_002875	WPAU_0630								ASM33_07955															wVulc_000669, wVulc_001254	wVulm_000673, wVulm_001194	wVulp_000196
OG0001034			ftsW				J5252_02930	ftsW			ASM33_02625		ftsW				GQX67_01940					WRi_003950							CCY16_RS06235
OG0001035			WPAU_0700				J5252_00230										GQX67_03415									wVulc_000314, wVulc_000384	wVulm_000311, wVulm_000380	wVulp_001085
OG0001036			WPAU_0823				J5252_06825	WCLE_001320			ASM33_04280		wHa_07020				GQX67_04045			WOVOC_RS04635		WRi_007970
OG0001037			WPAU_0867, WPAU_0997, WPAU_1026													CAI20_05180	GQX67_05230				WP0028, WP0159, WP0268
OG0001038				Wbm0444				ppnK			ASM33_03950, ASM33_03955															wVulc_000064	wVulm_000063	wVulp_001325	CCY16_RS04425
OG0001039						LOK48_02435															WP1295					wVulc_001441, wVulc_001442	wVulm_001378, wVulm_001379	wVulp_000257	CCY16_RS03345
OG0001040																									wTpre_119, wTpre_222, wTpre_242, wTpre_280, wTpre_427, wTpre_542, wTpre_80, wTpre_988
OG0001041	DEJ70_00865								FK497_04200			M1L25_000900											M1L26_000905	JKF54_02695	wTpre_1256	wVulc_000522
OG0001042	DEJ70_02610	JSQ73_005035				LOK48_03190						M1L25_000821											M1L26_000826	JKF54_03820	wTpre_1130
OG0001043	DEJ70_05775				BBB02_03180				FK497_02125						EJB00_00990	CAI20_02725					WP1055								CCY16_RS03870
OG0001044	DEJ70_06340	JSQ73_006520, JSQ73_006525, JSQ73_006530				LOK48_06045			FK497_03935						EJB00_03070
OG0001045		JSQ73_000480				LOK48_02510										CAI20_05840					WP0479					wVulc_000012	wVulm_000012	wVulp_000011
OG0001046		JSQ73_001270			BBB02_00465				FK497_05190			M1L25_000662											M1L26_000480			wVulc_000485	wVulm_000485
OG0001047		JSQ73_001275			BBB02_00455				FK497_05195			M1L25_000663			EJB00_03345			wNo_00900					M1L26_000479
OG0001048		JSQ73_001335, JSQ73_001340, JSQ73_001345				LOK48_02415, LOK48_06125		WCLE_011700										wNo_09150
OG0001049		JSQ73_006230, JSQ73_006240			BBB02_05750	LOK48_01010									EJB00_02595			wNo_09480							wTpre_512
OG0001050			WPAU_0066				J5252_01745	WCLE_006800			ASM33_06105		wHa_00850				GQX67_00815					WRi_000840
OG0001051			WPAU_0128, WPAU_1051, WPAU_1155																		WP0863	WRi_001490, WRi_011260, WRi_012720
OG0001052			WPAU_0181				J5252_01845	WCLE_002810					wHa_01520				GQX67_00915					WRi_001800							CCY16_RS05770
OG0001053			WPAU_0567				J5252_02220	WCLE_012320																		wVulc_001175	wVulm_001113, wVulm_001115	wVulp_000295
OG0001054				Wbm0590, Wbm0627				WCLE_012150, WCLE_012160			ASM33_04310																		CCY16_RS05425, CCY16_RS05720
OG0001055							J5252_02155, J5252_06050		FK497_04975						EJB00_03940		GQX67_02725, GQX67_04865								wTpre_437
OG0001056								WCLE_006270			ASM33_00605, ASM33_05080, ASM33_05210, ASM33_05695, ASM33_07570		wHa_02030
OG0001057											ASM33_08150											WRi_002870, WRi_002880				wVulc_000094	wVulm_000094	wVulp_001295, wVulp_001296
OG0001058											ASM33_01990, ASM33_03075, ASM33_05935, ASM33_07790																wVulm_001358	wVulp_000123	CCY16_RS05360
OG0001059																									wTpre_1394	wVulc_001266		wVulp_000102, wVulp_000559, wVulp_000654, wVulp_000842	CCY16_RS00660
OG0001060																										wVulc_000671, wVulc_001251, wVulc_001670	wVulm_000675, wVulm_001191, wVulm_001612	wVulp_000194
OG0001061	DEJ70_00805						J5252_02290	WCLE_004360, WCLE_004390	FK497_00045, FK497_06430
OG0001062	DEJ70_02000							WCLE_011620			ASM33_00155		wHa_06250									WRi_007390							CCY16_RS04325
OG0001063	DEJ70_06005	JSQ73_002215																							wTpre_41	wVulc_001159	wVulm_001098	wVulp_000309
OG0001064	DEJ70_06780	JSQ73_003535													EJB00_02140	CAI20_01785					WP1007		M1L26_000310
OG0001065	DEJ70_07090	JSQ73_002515					J5252_00070								EJB00_04560	CAI20_01650		wNo_01990
OG0001066		JSQ73_001285				LOK48_06145						M1L25_000401				CAI20_05155							M1L26_000747	JKF54_00085
OG0001067		JSQ73_001465				LOK48_02770										CAI20_00040					WP0536			JKF54_02105	wTpre_1431
OG0001068		JSQ73_005065				LOK48_03160						M1L25_000815				CAI20_01990							M1L26_000820		wTpre_1124
OG0001069			WPAU_0129, WPAU_1050, WPAU_1156																			WRi_001500, WRi_011270, WRi_012710
OG0001070			WPAU_0249				J5252_00345						wHa_02290				GQX67_03055					WRi_005360, WRi_010020
OG0001071			WPAU_0492				J5252_02610				ASM33_06820		wHa_03200				GQX67_02230					WRi_002760
OG0001072			msp4_1			LOK48_01515	J5252_02740				ASM33_07715		wHa_02910				GQX67_02365
OG0001073			cydA				J5252_07250						cydA				GQX67_03620					cydA						wVulp_000230
OG0001074			cydB				cydB						cydB				cydB					cydB						cydB
OG0001075			WPAU_1195				J5252_05770				ASM33_03080, ASM33_04145		wHa_09980				GQX67_05805
OG0001076						LOK48_00730						M1L25_000628				CAI20_04320							M1L26_000514	JKF54_01195	wTpre_377
OG0001077						LOK48_01070										CAI20_03930					WP0228					wVulc_001599	wVulm_001542	wVulp_001455
OG0001078						ltrA, LOK48_01210															WP0280, WP0972					wVulc_000160	wVulm_000156
OG0001079							J5252_01380, J5252_01985, J5252_06940										GQX67_01055, GQX67_01800											wVulp_001400
OG0001080							J5252_02425, J5252_02975										GQX67_01895, GQX67_02040									wVulc_000179	wVulm_000177
OG0001081								WCLE_004550	FK497_04475, FK497_05075																	wVulc_001623	wVulm_001566	wVulp_001432
OG0001082									FK497_00300			M1L25_001138			EJB00_04295								M1L26_001202	JKF54_01730	wTpre_99
OG0001083									FK497_05450																	wVulc_000798	wVulm_000737	wVulp_000224, wVulp_000278, wVulp_000283
OG0001084											ASM33_01910, ASM33_01915, ASM33_01920, ASM33_01925, ASM33_01950, ASM33_01955
OG0001085											ASM33_01790, ASM33_01795, ASM33_05955, ASM33_05960, ASM33_05965, ASM33_05970
OG0001086											ASM33_01755, ASM33_01760, ASM33_01765, ASM33_01770, ASM33_06955, ASM33_06960
OG0001087											ASM33_00620, ASM33_00700, ASM33_05100, ASM33_05195, ASM33_05710, ASM33_07585
OG0001088											ASM33_00340, ASM33_00485, ASM33_00645, ASM33_05580, ASM33_07080, ASM33_07610
OG0001089											ASM33_05545	M1L25_000911											M1L26_000916	JKF54_02640	wTpre_1269, wTpre_1270
OG0001090																						WRi_003710, WRi_003910, WRi_005320, WRi_005900, WRi_009985, WRi_010560
OG0001091																										wVulc_000039, wVulc_000886	wVulm_000039, wVulm_000826	wVulp_000035, wVulp_000684
OG0001092																										wVulc_000511, wVulc_000612	wVulm_000512, wVulm_000612	wVulp_000384, wVulp_000402
OG0001093																										wVulc_000512, wVulc_000611	wVulm_000513, wVulm_000611	wVulp_000385, wVulp_000403
OG0001094	DEJ70_00280, DEJ70_01245, DEJ70_04755, DEJ70_04775, DEJ70_04870
OG0001095	DEJ70_06375				BBB02_05345										EJB00_03095	CAI20_04870					WP0402
OG0001096		JSQ73_000765																							wTpre_459	wVulc_000264	wVulm_000261	wVulp_001131
OG0001097		JSQ73_001440, JSQ73_001445											wHa_03930			CAI20_00025, CAI20_06395
OG0001098		JSQ73_002785																								wVulc_000182, wVulc_001260	wVulm_000180	wVulp_000233
OG0001099		JSQ73_002880, JSQ73_002885	WPAU_0626				J5252_03910																	JKF54_01645
OG0001100		JSQ73_005885									ASM33_01825															wVulc_000432	wVulm_000432	wVulp_000080
OG0001101		JSQ73_006285							FK497_00590, FK497_06610																		wVulm_000073	wVulp_001316
OG0001102		JSQ73_006465					J5252_07470								EJB00_02915			wNo_10120				WRi_007070
OG0001103			tnpA_1, tnpA_2, tnpA_3																									wVulp_000807, wVulp_000993
OG0001104			WPAU_0062				J5252_01765						wHa_00890				GQX67_00835					WRi_000800
OG0001105			argR				J5252_02580						argR				GQX67_02195					WRi_002710
OG0001106			artP				J5252_02585						wHa_03240				GQX67_02200					WRi_002720
OG0001107			artQ				J5252_02590						wHa_03230				GQX67_02205					WRi_002730
OG0001108			artM				J5252_02595						wHa_03220				GQX67_02210					WRi_002740
OG0001109			WPAU_0614			LOK48_03215															WP0977		M1L26_000830	JKF54_03625
OG0001110			WPAU_0724				J5252_07340						wHa_06130				GQX67_03530					WRi_007530
OG0001111			WPAU_0769					WCLE_011810					wHa_06510				GQX67_03750					WRi_006090
OG0001112			WPAU_1052				J5252_04690						wHa_09160				GQX67_05355					WRi_012730
OG0001113			WPAU_1180				J5252_05845						wHa_09840				GQX67_05730					WRi_011530
OG0001114				Wbm0250							ASM33_04025		wHa_09330									WRi_012880							CCY16_RS01465
OG0001115				Wbm0467							ASM33_08530										WP0765								CCY16_RS04980, CCY16_RS05540
OG0001116				Wbm0776		LOK48_02395			FK497_05430																	wVulc_000739			CCY16_RS03505
OG0001117					BBB02_01935	LOK48_04095					ASM33_07285				EJB00_05540			wNo_03730
OG0001118						LOK48_00325										CAI20_05730					WP0063			JKF54_01560	wTpre_330
OG0001119						LOK48_02060										CAI20_05320										wVulc_000877	wVulm_000817	wVulp_000909
OG0001120						LOK48_04960					ASM33_07005					CAI20_02365					WP0895								CCY16_RS05905
OG0001121						LOK48_05920, LOK48_05925																				wVulc_000426	wVulm_000426	wVulp_000076
OG0001122							J5252_01710	WCLE_001580, WCLE_002340, WCLE_009610									GQX67_00780
OG0001123								WCLE_005910, WCLE_008080, WCLE_011220			ASM33_00595, ASM33_05220
OG0001124								bioA											wOo_09060							bioA	bioA	bioA
OG0001125								WCLE_011170					wHa_02680													wVulc_001587	wVulm_001530	wVulp_001466
OG0001126									FK497_07270																	wVulc_000467	wVulm_000467	wVulp_000851	CCY16_RS03245
OG0001127											ASM33_03165										WP0154					wVulc_000844	wVulm_000784	wVulp_000942
OG0001128													wHa_02190, wHa_02340				GQX67_02950					WRi_005690, WRi_010350
OG0001129																					WP0241					wVulc_000654	wVulm_000656, wVulm_000657	wVulp_000660
OG0001130																										wVulc_000102, wVulc_000358	wVulm_000102, wVulm_000355	wVulp_001372
OG0001131																										wVulc_000313, wVulc_000385	wVulm_000310, wVulm_000381	wVulp_001086
OG0001132																										wVulc_000658, wVulc_000664	wVulm_000661, wVulm_000667	wVulp_000656
OG0001133	DEJ70_02020							WCLE_011660	FK497_04905												WP0670
OG0001134	DEJ70_03260														EJB00_03285	CAI20_04120					WP0023
OG0001135	DEJ70_03305	JSQ73_001265													EJB00_03930			wNo_11260
OG0001136	DEJ70_04350								FK497_01050									wNo_11010										wVulp_001463
OG0001137		JSQ73_004310				LOK48_03075						M1L25_000175											M1L26_000121
OG0001138		JSQ73_005210							FK497_02185						EJB00_01045	CAI20_02780
OG0001139		JSQ73_005765				LOK48_01755															WP1162				wTpre_634
OG0001140			WPAU_0027, WPAU_0028										wHa_00260									WRi_000280
OG0001141			WPAU_0137				J5252_04725						wHa_01340									WRi_001560
OG0001142			WPAU_0147				J5252_01920, J5252_02135, J5252_04770
OG0001143			WPAU_0211																							wVulc_001150	wVulm_001089	wVulp_000470
OG0001144			WPAU_0444				J5252_02360		FK497_01335								GQX67_01975
OG0001145			dtpA				J5252_02435						wHa_04070									WRi_003220
OG0001146			WPAU_0806				J5252_06920										GQX67_03945					WRi_007790
OG0001147			WPAU_0830				J5252_06795	WCLE_012490									GQX67_04075
OG0001148			WPAU_0895				J5252_04565										GQX67_05455										wVulm_001501
OG0001149			WPAU_1101				J5252_06245														WP0838					wVulc_000607
OG0001150				Wbm0106				WCLE_002480																					CCY16_RS03325, CCY16_RS03330
OG0001151					BBB02_01940	LOK48_04090									EJB00_05545			wNo_03740
OG0001152					BBB02_04065											CAI20_03115					WP1125				wTpre_1433
OG0001153					BBB02_04745																					wVulc_000466	wVulm_000466	wVulp_000850
OG0001154						LOK48_02075			FK497_05675, FK497_06755							CAI20_05335
OG0001155						LOK48_05895						M1L25_000859											M1L26_000865	JKF54_00920
OG0001156						LOK48_05970			FK497_05360, FK497_07660												WP1147
OG0001157						LOK48_06225					ASM33_00815										WP0260					wVulc_000762
OG0001158							J5252_06770										GQX67_04100									wVulc_000316, wVulc_000382
OG0001159							J5252_07465								EJB00_02910			wNo_10110				WRi_007080
OG0001160								WCLE_001050	FK497_06470		ASM33_06970, ASM33_06975
OG0001161								bioD																		bioD	bioD	bioD
OG0001162								bioC																		wVulc_000645	wVulm_000645	wVulp_000672
OG0001163								WCLE_008530																		wVulc_000644	wVulm_000644	wVulp_000673
OG0001164								bioF																		wVulc_000643	wVulm_000643	wVulp_000674
OG0001165								bioB																		bioB	bioB	bioB
OG0001166									FK497_04105																	wVulc_000892	wVulm_000832	wVulp_000689
OG0001167									FK497_04985																	wVulc_000290	wVulm_000287	wVulp_000816
OG0001168									FK497_05455, FK497_07260								GQX67_02475				WP1349
OG0001169									FK497_05630, FK497_06235, FK497_07455, FK497_07690
OG0001170									FK497_06245, FK497_07700	GOY12_RS02715																			CCY16_RS05835
OG0001171										GOY12_RS00460																wVulc_000808	wVulm_000747	wVulp_000977
OG0001172											ASM33_00600, ASM33_05075, ASM33_05215, ASM33_07565
OG0001173											ASM33_00390				EJB00_03550			wNo_00560						JKF54_01650
OG0001174											ASM33_00365, ASM33_04810, ASM33_05510, ASM33_07145
OG0001175											ASM33_00305, ASM33_03930, ASM33_03935, ASM33_07035
OG0001176											ASM33_07295															wVulc_000770, wVulc_001303	wVulm_000709
OG0001177											ASM33_05895															wVulc_000360	wVulm_000357	wVulp_001371
OG0001178											ASM33_04750															wVulc_001400	wVulm_001334	wVulp_000533
OG0001179											ASM33_02990															wVulc_001637	wVulm_001580	wVulp_001418
OG0001180												M1L25_000486											M1L26_000657			wVulc_001644	wVulm_001587
OG0001181													wHa_02710													wVulc_000655	wVulm_000658	wVulp_000659
OG0001182													wHa_07080, wHa_07110	GOY07_02415								WRi_008030
OG0001183																									wTpre_102	wVulc_001110	wVulm_001049	wVulp_000513
OG0001184																									wTpre_177	wVulc_000823	wVulm_000761	wVulp_000963
OG0001185																										wVulc_000055	wVulm_000054	wVulp_000814, wVulp_001334
OG0001186																										wVulc_000101, wVulc_000359	wVulm_000101, wVulm_000356
OG0001187																										wVulc_000183, wVulc_000345	wVulm_000181, wVulm_000341
OG0001188																										wVulc_000222, wVulc_000578	wVulm_000580	wVulp_000316
OG0001189																										wVulc_000294	wVulm_000291	wVulp_000090, wVulp_001103
OG0001190																										wVulc_000449	wVulm_000449	wVulp_000097, wVulp_000583
OG0001191																										wVulc_000509, wVulc_001559	wVulm_000510, wVulm_001497
OG0001192																										wVulc_000615	wVulm_000615	wVulp_000381	CCY16_RS02575
OG0001193																										wVulc_000795	wVulm_000734	wVulp_000136, wVulp_000221
OG0001194																										wVulc_001586	wVulm_001518, wVulm_001529	wVulp_001467
OG0001195	DEJ70_01405															CAI20_00425								JKF54_02500
OG0001196	DEJ70_02980								FK497_00015		ASM33_03100
OG0001197		JSQ73_000180				LOK48_00180																			wTpre_252
OG0001198		JSQ73_001390											wHa_03910			CAI20_00015
OG0001199		JSQ73_001575																								wVulc_001212	wVulm_001151
OG0001200			WPAU_0043, WPAU_0969, WPAU_1006
OG0001201			WPAU_0073, WPAU_0442, WPAU_1309
OG0001202			WPAU_0146, WPAU_0193, WPAU_0233
OG0001203			WPAU_0223										wHa_01900									WRi_002080
OG0001204			WPAU_0339				J5252_01025										GQX67_01515
OG0001205			WPAU_0376				J5252_03205	WCLE_007480
OG0001206			WPAU_0437				J5252_02925										GQX67_01945
OG0001207			WPAU_0506				J5252_02665										GQX67_02290
OG0001208			WPAU_0635				J5252_00595										GQX67_01410
OG0001209			WPAU_0745										wHa_06300									WRi_007340
OG0001210			WPAU_1013				J5252_01145										GQX67_04575
OG0001211			WPAU_1060				J5252_03335										GQX67_04500
OG0001212			WPAU_1154				J5252_05970										GQX67_05615
OG0001213			WPAU_1280																		WP1263	WRi_000415
OG0001214			WPAU_1288				J5252_05295															WRi_013210
OG0001215				Wbm0029																		WRi_012580							CCY16_RS01550
OG0001216				Wbm0068																					wTpre_995				CCY16_RS05590
OG0001217				Wbm0081				WCLE_009780																					CCY16_RS03720
OG0001218				Wbm0095				WCLE_007280																					CCY16_RS06710
OG0001219				Wbm0249, Wbm0713																									CCY16_RS01455
OG0001220				Wbm0466																	WP0346								CCY16_RS04970
OG0001221					BBB02_00820													wNo_01690											CCY16_RS05635
OG0001222					BBB02_01675			WCLE_010020	FK497_04330
OG0001223					BBB02_02715, BBB02_04440				FK497_01445
OG0001224						ltrA																				wVulc_000157	wVulm_000155
OG0001225						LOK48_02450					ASM33_04275					CAI20_05020
OG0001226							J5252_02250							GOY07_03885			GQX67_02615
OG0001227							J5252_02275		FK497_00060, FK497_04000
OG0001228							J5252_03905																					wVulp_000276, wVulp_000287
OG0001229							J5252_06685								EJB00_03725		GQX67_04190
OG0001230								WCLE_001160, WCLE_001360, WCLE_00910
OG0001231								WCLE_004500	FK497_04485, FK497_05085
OG0001232								WCLE_012310					wHa_03040									WRi_002900
OG0001233									FK497_00140							CAI20_04115					WP0024
OG0001234									FK497_03755															JKF54_03120	wTpre_1222
OG0001235										GOY12_RS00380									wOo_05600	WOVOC_RS00500
OG0001236										GOY12_RS01575									wOo_06350	WOVOC_RS00805
OG0001237											ASM33_00265, ASM33_06285										WP0350
OG0001238											ASM33_00180, ASM33_03180, ASM33_07935
OG0001239											ASM33_00150, ASM33_00160, ASM33_02780
OG0001240											ASM33_07675, ASM33_07680, ASM33_07685
OG0001241											ASM33_04390	M1L25_000487											M1L26_000656
OG0001242												M1L25_000109											M1L26_000189		wTpre_811
OG0001243												M1L25_000795											M1L26_000800		wTpre_1342
OG0001244												M1L25_001050											M1L26_001053	JKF54_02890
OG0001245															EJB00_03000, EJB00_03005			wNo_10290
OG0001246															EJB00_03545	CAI20_05380		wNo_00570
OG0001247															EJB00_06095						WP0842				wTpre_1039
OG0001248																CAI20_02965					WP1200				wTpre_1246
OG0001249																	GQX67_04120, GQX67_04405, GQX67_04600
OG0001250																					WP0347					wVulc_000598	wVulm_000599
OG0001251																					WP1011				wTpre_144, wTpre_852
OG0001252																										wVulc_000003	wVulm_000003	wVulp_000003
OG0001253																										wVulc_000053	wVulm_000052	wVulp_001336
OG0001254																										wVulc_000054	wVulm_000053	wVulp_001335
OG0001255																										wVulc_000137	wVulm_000136	wVulp_000998
OG0001256																										wVulc_000309	wVulm_000306	wVulp_001089
OG0001257																										wVulc_000347	wVulm_000344	wVulp_001382
OG0001258																										wVulc_000415	wVulm_000415	wVulp_000064
OG0001259																										wVulc_000468	wVulm_000468	wVulp_000852
OG0001260																										wVulc_000469	wVulm_000469	wVulp_000853
OG0001261																										wVulc_000517	wVulm_000518	wVulp_000408
OG0001262																										wVulc_000574	wVulm_000576	wVulp_000464
OG0001263																										wVulc_000594	wVulm_000596	wVulp_000398
OG0001264																										wVulc_000640	wVulm_000640	wVulp_000677
OG0001265																										wVulc_000641	wVulm_000641	wVulp_000676
OG0001266																										wVulc_000650	wVulm_000650	wVulp_000665
OG0001267																										wVulc_000668	wVulm_000672	wVulp_000197
OG0001268																										wVulc_000732	wVulm_001203	wVulp_000201
OG0001269																										wVulc_000733	wVulm_001202	wVulp_000200
OG0001270																										wVulc_000799	wVulm_000738	wVulp_000225
OG0001271																										wVulc_000800	wVulm_000739	wVulp_000226
OG0001272																										wVulc_000802	wVulm_000741	wVulp_000228
OG0001273																										wVulc_000803	wVulm_000742	wVulp_000229
OG0001274																										wVulc_000809	wVulm_000748	wVulp_000976
OG0001275																										wVulc_000857	wVulm_000797	wVulp_000929
OG0001276																										wVulc_000876	wVulm_000816	wVulp_000910
OG0001277																										wVulc_000949	wVulm_000888	wVulp_000748
OG0001278																										wVulc_001104	wVulm_001043	wVulp_000518
OG0001279																										wVulc_001105	wVulm_001044	wVulp_000517
OG0001280																										wVulc_001106	wVulm_001045	wVulp_000516
OG0001281																										wVulc_001111	wVulm_001050	wVulp_000512
OG0001282																										wVulc_001178	wVulm_001118	wVulp_000293
OG0001283																										wVulc_001365	wVulm_001297	wVulp_001040
OG0001284																										wVulc_001613	wVulm_001556	wVulp_001442
OG0001285																										wVulc_001665	wVulm_001607	wVulp_001389
OG0001286																											wVulm_000691, wVulm_001174, wVulm_001253
OG0001287																												wVulp_000277, wVulp_000284, wVulp_000286
OG0001288	DEJ70_00250	JSQ73_004625
OG0001289	DEJ70_00880																								wTpre_1255
OG0001290	DEJ70_03340					LOK48_00720
OG0001291	ltrA, ltrA
OG0001292	DEJ70_06250															CAI20_05835
OG0001293		JSQ73_000760																							wTpre_460
OG0001294		JSQ73_001415											wHa_03920
OG0001295		JSQ73_001770																						JKF54_00205
OG0001296		JSQ73_004965		Wbm0067
OG0001297			WPAU_0282, WPAU_0669
OG0001298			WPAU_0641																		WP0242
OG0001299			WPAU_0817, WPAU_1281
OG0001300			WPAU_0888				J5252_04600
OG0001301			WPAU_0974, WPAU_1011
OG0001302			WPAU_1032																						wTpre_1186
OG0001303				Wbm0035																									CCY16_RS01590
OG0001304				Wbm0060																									CCY16_RS00935
OG0001305				Wbm0090																									CCY16_RS03775
OG0001306				Wbm0104																									CCY16_RS03305
OG0001307				Wbm0105																									CCY16_RS03315
OG0001308				Wbm0134																									CCY16_RS05620
OG0001309				Wbm0135																									CCY16_RS03830
OG0001310				Wbm0149																									CCY16_RS06165
OG0001311				Wbm0164																									CCY16_RS01035
OG0001312				Wbm0165																									CCY16_RS01040
OG0001313				Wbm0166																									CCY16_RS01045
OG0001314				Wbm0410																				JKF54_00725
OG0001315				Wbm0510																									CCY16_RS02285
OG0001316				Wbm0522																									CCY16_RS05505
OG0001317				Wbm0626																									CCY16_RS04775
OG0001318				Wbm0703																									CCY16_RS05495
OG0001319				Wbm0779																	WP1203
OG0001320				Wbm0783																									CCY16_RS05655
OG0001321					BBB02_01875																				wTpre_1001
OG0001322					BBB02_01880																				wTpre_1002
OG0001323					BBB02_05465										EJB00_03205
OG0001324						LOK48_01530															WP1205
OG0001325						LOK48_02070										CAI20_05330
OG0001326						LOK48_05880, LOK48_05890
OG0001327						LOK48_05985															WP0465
OG0001328						LOK48_05990															WP0464
OG0001329						LOK48_06000, LOK48_06005
OG0001330							J5252_00060																		wTpre_131
OG0001331							J5252_00930, J5252_03920
OG0001332							J5252_00935, J5252_03915
OG0001333							J5252_01110, J5252_03295
OG0001334							J5252_01615										GQX67_00690
OG0001335							J5252_01960										GQX67_01030
OG0001336							J5252_02315	WCLE_001700
OG0001337							J5252_02325	WCLE_001690
OG0001338							J5252_02330	WCLE_001680
OG0001339							J5252_02335	WCLE_004470
OG0001340							J5252_02385										GQX67_02000
OG0001341							J5252_03355										GQX67_04470
OG0001342							J5252_05730										GQX67_05845
OG0001343							J5252_06275										GQX67_05085
OG0001344							J5252_06905										GQX67_03960
OG0001345							J5252_06930										GQX67_03935
OG0001346							J5252_07570															WRi_006850
OG0001347								dsbD			ASM33_02740
OG0001348								tenA			ASM33_08115
OG0001349								WCLE_003490, WCLE_010720
OG0001350								WCLE_004330, WCLE_010470
OG0001351								WCLE_004560							EJB00_03295
OG0001352								WCLE_005980			ASM33_00320
OG0001353								WCLE_007640																					CCY16_RS05680
OG0001354								WCLE_007800, WCLE_008810
OG0001355								WCLE_007980					wHa_05020
OG0001356								WCLE_008440	FK497_00025
OG0001357								WCLE_009370																			wVulm_000901
OG0001358								WCLE_011120											wOo_08620
OG0001359									FK497_02180																wTpre_754
OG0001360									FK497_03385												WP0919
OG0001361									FK497_04480, FK497_05080
OG0001362									FK497_05300		ASM33_02650
OG0001363									FK497_05635, FK497_07460
OG0001364										GOY12_RS00455																			CCY16_RS05780
OG0001365											ASM33_02255, ASM33_02260
OG0001366											ASM33_01420, ASM33_03280
OG0001367											ASM33_00860, ASM33_05125
OG0001368											ASM33_00665, ASM33_07635
OG0001369											ASM33_00380, ASM33_06180
OG0001370											ASM33_00115, ASM33_04060
OG0001371											ASM33_07980, ASM33_07985
OG0001372											ASM33_05380, ASM33_07430
OG0001373											ASM33_05385, ASM33_07425
OG0001374											ASM33_04815, ASM33_07150
OG0001375											ASM33_04800, ASM33_07135
OG0001376											ASM33_04795, ASM33_07130
OG0001377											ASM33_06460, ASM33_06465
OG0001378											ASM33_06450, ASM33_06455
OG0001379											ASM33_04075, ASM33_06255
OG0001380											ASM33_05540																		CCY16_RS06010
OG0001381											ASM33_04895, ASM33_05315
OG0001382											ASM33_04690					CAI20_01840
OG0001383												M1L25_000896												JKF54_02715
OG0001384													wHa_01490									WRi_001770
OG0001385													wHa_01840									WRi_002140
OG0001386													wHa_03290									WRi_002970
OG0001387														GOY07_00990															CCY16_RS02105
OG0001388														GOY07_01275							WP0232
OG0001389														GOY07_02215, GOY07_04050
OG0001390															EJB00_01280			wNo_07730
OG0001391															EJB00_03015			wNo_10300
OG0001392															EJB00_03030			wNo_10310
OG0001393															EJB00_03035			wNo_10320
OG0001394															EJB00_03535			wNo_00590
OG0001395															EJB00_03885			wNo_11320
OG0001396															EJB00_03900			wNo_11290
OG0001397															EJB00_04245			wNo_01430
OG0001398																CAI20_03065					WP1116
OG0001399																CAI20_03575					WP1219
OG0001400																CAI20_04085					WP0032
OG0001401																CAI20_05065					WP0348
OG0001402																CAI20_05075					WP0351
OG0001403																CAI20_05300									wTpre_564
OG0001404																	GQX67_02470				WP1346
OG0001405																			wOo_00210	WOVOC_RS02590
OG0001406																			wOo_00340	WOVOC_RS04660
OG0001407																			wOo_03730	WOVOC_RS03885
OG0001408																			wOo_05120	WOVOC_RS00355
OG0001409																			wOo_05240	WOVOC_RS00405
OG0001410																			wOo_06660	WOVOC_RS04730
OG0001411																			wOo_10650	WOVOC_RS04655
OG0001412																					WP0408, WP1290
OG0001413																					WP1332	WRi_006950
OG0001414																						WRi_005680, WRi_010340
OG0001415																									wTpre_1385, wTpre_25
OG0001416																									wTpre_197				CCY16_RS06680
OG0001417																									wTpre_579			wVulp_001404
OG0001418																									wTpre_1166				CCY16_RS05980
OG0001419																									wTpre_1350				CCY16_RS06410
OG0001420																										wVulc_000011	wVulm_000011
OG0001421																										wVulc_000025	wVulm_000025
OG0001422																										wVulc_000036	wVulm_000036
OG0001423																										wVulc_000093	wVulm_000093
OG0001424																										wVulc_000263	wVulm_000260
OG0001425																										wVulc_000272	wVulm_000269
OG0001426																										wVulc_000304	wVulm_000301
OG0001427																										wVulc_000311	wVulm_000308
OG0001428																										wVulc_000429	wVulm_000429
OG0001429																										wVulc_000454	wVulm_000454
OG0001430																										wVulc_000592	wVulm_000594
OG0001431																										wVulc_001055	wVulm_000993
OG0001432																										wVulc_001065	wVulm_001003
OG0001433																										wVulc_001517	wVulm_001453
OG0001434																										wVulc_001522	wVulm_001458
OG0001435																										wVulc_001550	wVulm_001487
OG0001436																										wVulc_001589	wVulm_001532
OG0001437																											wVulm_000174	wVulp_000551
OG0001438																											wVulm_000536	wVulp_000424
OG0001439																												wVulp_000279, wVulp_000282
OG0001440																												wVulp_000492	CCY16_RS06310
OG0001441																												wVulp_000808, wVulp_000994

## Sheet: summary of Orthofinder analysis
Number of species	29
Number of genes	32214
Number of genes in orthogroups	31600
Number of unassigned genes	614
Percentage of genes in orthogroups	98.1
Percentage of unassigned genes	1.9
Number of orthogroups	1442
Number of species-specific orthogroups	64
Number of genes in species-specific orthogroups	267
Percentage of genes in species-specific orthogroups	0.8
Mean orthogroup size	21.9
Median orthogroup size	27
G50 (assigned genes)	29
G50 (all genes)	29
O50 (assigned genes)	429
O50 (all genes)	440
Number of orthogroups with all species present	462
Number of single-copy orthogroups	414
