# Supplementary material for: Three feminizing Wolbachia strains in a single host species: comparative genomics paves the way for identifying sex reversal factors
Source: Front Microbiol. 2024 Aug 22;15:1416057. doi: 10.3389/fmicb.2024.1416057 (PMC11376236; doi:10.3389/fmicb.2024.1416057)
Supplement: Supplementary Table S6 — Annotations of IS elements predicted by ISEScan analysis. [file Table_6.XLSX]

## Sheet: ISEScan_summary
with incomplete IS elements							after removing incomplete IS elements
wVulC							wVulC
# seqid	family	nIS	%Genome	bps4IS	dnaLen		# seqid	family	nIS	%Genome	bps4IS	dnaLen		seqid: sequence identifier, extracted from head lines begining with > in NC_012624.fna, usuall the texts between > and the first blank character in a head line
wVulC	IS110	41	2.98	50992	1711483		wVulC	IS110	27	2.26	38711	1711483		family: family name of IS element
wVulC	IS21	1	0.09	1496	1711483		wVulC	IS256	28	1.95	33298	1711483		nIS: number of IS copies assigned to the specific family in a sequence
wVulC	IS256	35	2.14	36631	1711483		wVulC	IS3	15	1.38	23634	1711483		%Genome: percentage of genome sequence content spaned by IS elements in a sequence, calculated by bps4IS/dnaLen (see the following columns)
wVulC	IS3	33	2.24	38351	1711483		wVulC	IS4	15	1.14	19519	1711483		bps4IS: length of sequence segments spaned by IS elements in a sequence
wVulC	IS4	23	2.32	39663	1711483		wVulC	IS481	2	0.16	2802	1711483		dnaLen: length of the specific sequence
wVulC	IS481	10	0.58	9888	1711483		wVulC	IS5	10	0.83	14211	1711483
wVulC	IS5	27	1.72	29438	1711483		wVulC	IS630	1	0.1	1681	1711483
wVulC	IS630	11	0.66	11215	1711483		wVulC	IS66	1	0.09	1467	1711483
wVulC	IS66	5	0.45	7729	1711483		wVulC	ISNCY	5	0.45	7736	1711483
wVulC	ISNCY	7	0.59	10092	1711483		wVulC	new	1	0.33	5679	1711483
wVulC	new	4	0.97	16594	1711483		input	total	105	8.69	148738	1711483
input	total	197	14.73	252089	1711483
wVulM							wVulM
# seqid	family	nIS	%Genome	bps4IS	dnaLen		# seqid	family	nIS	%Genome	bps4IS	dnaLen
wVulM	IS110	42	3.18	52023	1638198		wVulM	IS110	28	2.42	39569	1638198
wVulM	IS21	1	0.09	1496	1638198		wVulM	IS256	28	2.03	33298	1638198
wVulM	IS256	35	2.26	37101	1638198		wVulM	IS3	12	0.85	13958	1638198
wVulM	IS3	27	1.59	26034	1638198		wVulM	IS4	15	1.19	19519	1638198
wVulM	IS4	24	2.47	40534	1638198		wVulM	IS481	3	0.31	4999	1638198
wVulM	IS481	11	0.72	11731	1638198		wVulM	IS5	10	0.87	14177	1638198
wVulM	IS5	29	1.81	29693	1638198		wVulM	IS630	1	0.1	1681	1638198
wVulM	IS630	10	0.64	10414	1638198		wVulM	IS66	1	0.09	1468	1638198
wVulM	IS66	5	0.47	7731	1638198		wVulM	ISNCY	4	0.42	6858	1638198
wVulM	ISNCY	6	0.61	9924	1638198		wVulM	new	1	0.35	5677	1638198
wVulM	new	3	0.92	15135	1638198		input	total	103	8.62	141204	1638198
input	total	193	14.76	241816	1638198
wVulP							wVulP
# seqid	family	nIS	%Genome	bps4IS	dnaLen		# seqid	family	nIS	%Genome	bps4IS	dnaLen
wVulP	IS110	34	4.88	76390	1566000		wVulP	IS110	22	4.08	63844	1566000
wVulP	IS21	1	0.1	1496	1566000		wVulP	IS256	19	1.38	21605	1566000
wVulP	IS256	27	1.62	25351	1566000		wVulP	IS3	1	0.09	1400	1566000
wVulP	IS3	11	0.58	9031	1566000		wVulP	IS4	18	1.59	24909	1566000
wVulP	IS4	27	3.08	48278	1566000		wVulP	IS481	3	0.29	4574	1566000
wVulP	IS481	11	0.62	9697	1566000		wVulP	IS5	10	0.64	10082	1566000
wVulP	IS5	28	1.6	25108	1566000		wVulP	ISNCY	3	0.42	6594	1566000
wVulP	IS630	12	0.67	10563	1566000		wVulP	new	1	0.16	2537	1566000
wVulP	IS66	4	0.36	5606	1566000		input	total	77	8.66	135545	1566000
wVulP	IS982	1	0.02	288	1566000
wVulP	ISNCY	6	0.62	9683	1566000
wVulP	new	1	0.16	2537	1566000
input	total	163	14.31	224028	1566000

## Sheet: legendes
seqID: sequence identifier
family: family name of IS element
cluster: Tpase cluster
isBegin and isEnd: genome coordinates of the predicted IS element
isLen: length of the predicted IS element
ncopy4is: number of predicted IS copies including full-length and partial IS copies
start1, end1, start2, end2: genome coordinates of the IRs
score: score of the IRs
irId: number of identical matches in pairwise alignment of left and righ hand invered repeats
irLen, length of inverted repeats
nGaps: number of gaps in IRs
orfBegin, orfEnd: genome coordinates of the predicted Tpase ORF
strand: strand where the Tpase is
orfLen: length of predicted Tpase ORF
E-value: the best E-value among all IS copies for the same IS element, the smaller the better
E-value4copy: the E-value of the reported IS copy, the smaller the better
Note: the E-value is the E-value returned by hmmer when searching profile HMMs against proteome translated from a genome sequence
type: type of IS element copy, 'c' for complete IS element and 'p' for partial IS element
ov: ov number returned by hmmer search
tir: terminal inverted repeat sequences

## Sheet: wVulC
seqID	family	cluster	isBegin	isEnd	isLen	ncopy4is	start1	end1	start2	end2	score	irId	irLen	nGaps	orfBegin	orfEnd	strand	orfLen	E-value	E-value4copy	type	ov	tir
wVulC	IS21	IS21_259	92	1587	1496	1	92	119	1559	1587	20	21	29	1	153	1535	+	1383	2.4e-11	2.4e-11	p	1	ttacaataagcta-ttgattatcttatgt:ttcctataagctagtttctttacttttgt
wVulC	IS110	IS110_219	32279	33390	1112	4	32279	32283	33386	33390	10	5	5	0	0	0		1	1.7e-125	-1	c	4	aaaag:aaaag
wVulC	IS256	IS256_47	33785	34928	1144	6	33785	33799	34914	34928	18	12	15	0	0	0		1	3e-23	-1	c	6	atttttaattcaact:atttttatattaact
wVulC	IS5	IS5_222	34963	37775	2813	2	0	0	0	0	0	0	0	0	36082	36948	+	867	1.4e-18	1.4e-18	c	2	-:-
wVulC	IS4	IS4_107	37863	39516	1654	1	37863	37891	39488	39516	26	21	29	0	37998	39263	-	1266	3e-14	3e-14	p	1	aatagagtagactttaaagcagataaact:aataaagtgtactttctaagagaaaaact
wVulC	IS256	IS256_47	47856	48999	1144	6	47856	47870	48985	48999	18	12	15	0	0	0		1	3e-23	-1	c	6	atttttaattcaact:atttttatattaact
wVulC	IS256	IS256_47	51091	52234	1144	6	51091	51104	52221	52234	16	11	14	0	0	0		1	3e-23	-1	c	6	atttttaattcaac:atttttatattaac
wVulC	IS481	IS481_213	74374	75481	1108	1	74374	74389	75466	75481	24	14	16	0	74792	75265	+	474	9e-43	9e-43	p	1	gaaaacccaacgataa:gaaaacacaaagataa
wVulC	IS4	IS4_527|IS4||protein:plasmid:149720	97379	97779	401	1	97379	97406	97752	97779	24	20	28	0	97309	97644	-	336	1.4e-19	1.4e-19	p	1	acaataattcttttataatcttttgctc:acagttattcttttaagctgtttggttc
wVulC	IS256	IS256_47	107361	107642	282	1	0	0	0	0	0	0	0	0	107361	107642	+	282	1.7e-28	1.7e-28	p	1	-:-
wVulC	IS66	IS66_78	107762	109228	1467	2	107762	107779	109211	109228	16	13	18	0	0	0		1	1.1e-46	-1	c	2	tctttttacagggattta:tctttatccttcgattta
wVulC	IS5	IS5_222	120244	121988	1745	1	120244	120283	121949	121988	24	26	40	0	120659	121721	-	1063	2.4e-14	2.4e-14	p	1	ttctctttaaaaatatcttgcaaagagatttttagaaaat:ttgtctttaacaataccgtcgacaaactatattttaaaat
wVulC	IS4	IS4_84	122820	123860	1041	5	122820	122835	123845	123860	16	12	16	0	122035	124177	-	2143	1.2e-40	1.2e-40	c	5	ataaagttcagtagca:atagagttcttttgca
wVulC	ISNCY	ISNCY_229	143156	144140	985	3	143156	143173	144123	144140	20	14	18	0	0	0		1	5.2e-12	-1	c	3	cttttcgactatattttc:cttttcgaatactctttc
wVulC	IS3	IS3_176	144173	145405	1233	6	144173	144185	145393	145405	18	11	13	0	0	0		1	2.7e-73	-1	c	6	actagaccaaaaa:actaggctaaaaa
wVulC	IS3	IS3_176	148237	149468	1232	6	148237	148249	149456	149468	18	11	13	0	148290	149395	+	1106	2.7e-73	2.7e-73	c	6	actagaccaaaaa:actaggctaaaaa
wVulC	IS3	IS3_176	150989	152221	1233	7	150989	151001	152209	152221	18	11	13	0	0	0		1	2.7e-73	-1	c	7	tgatccgattttt:tgatctggttttt
wVulC	IS3	IS3_251	152454	155519	3066	4	152454	152469	155504	155519	16	12	16	0	0	0		1	4.4e-12	-1	c	4	aaatctctagtgtttt:aaaggtcacgtgtttt
wVulC	IS5	IS5_222	161800	162979	1180	1	161800	161830	162949	162979	28	26	32	2	161850	162751	+	902	3.9e-36	3.9e-36	p	1	tactgacaaaat-tcattataaaacagccatt:tacggacaaaatatcact-taaagcagtcatt
wVulC	IS110	IS110_236	209066	209282	217	1	209066	209081	209267	209282	20	13	16	0	208931	209265	-	335	2.7e-12	2.7e-12	p	1	tatgaacaactatgtt:tataaacatccatgtt
wVulC	IS110	IS110_113	239032	239988	957	1	239032	239045	239975	239988	20	12	14	0	239449	239818	+	370	3.2e-11	3.2e-11	p	1	aatcttctatattt:aataatctatattt
wVulC	IS110	IS110_113	239894	240357	464	1	239894	239909	240342	240357	24	14	16	0	239823	240479	+	657	6.7e-43	6.7e-43	p	1	aaagttgaatgagaac:aaagctgtatgagaac
wVulC	IS256	IS256_47	259437	259716	280	1	0	0	0	0	0	0	0	0	259437	259716	-	280	2.9e-21	2.9e-21	p	1	-:-
wVulC	IS256	IS256_47	260137	260358	222	1	260137	260158	260337	260358	24	17	22	0	260009	260438	-	430	1.3e-20	1.3e-20	p	1	ttcggttgtttgtctttttcta:ttctggtgattgtccttctcta
wVulC	IS5	IS5_302	260420	262112	1693	1	260420	260438	262094	262112	22	15	19	0	260498	261987	-	1490	3.8e-64	3.8e-64	c	1	ttgctattttttgactcat:ttgacatttttagacgcat
wVulC	IS256	IS256_47	274144	275295	1152	6	274144	274158	275281	275295	18	12	15	0	274841	275258	-	418	2.5e-26	2.5e-26	c	6	atttttaattcaact:atttttatattaact
wVulC	IS110	IS110_184	282898	284315	1418	1	282898	282931	284280	284315	24	27	36	2	282960	284304	+	1345	3.7e-88	3.7e-88	c	1	taaca-aattcaatgaattagttct-tcaagaataa:taacataatagaataagttagttttctccaaaataa
wVulC	IS110	IS110_236	287455	287640	186	1	0	0	0	0	0	0	0	0	287455	287640	+	186	1.1e-12	1.1e-12	p	1	-:-
wVulC	IS5	IS5_222	296185	297140	956	3	296185	296191	297134	297140	10	6	7	0	0	0		1	1.4e-18	-1	c	3	tttgttg:tttcttg
wVulC	IS3	IS3_176	308716	309947	1232	7	308716	308728	309935	309947	18	11	13	0	308789	309894	-	1106	2.3e-73	2.3e-73	c	7	tgatccgattttt:tgatctggttttt
wVulC	IS110	IS110_219	316331	317878	1548	5	316331	316336	317873	317878	8	5	6	0	0	0		1	1.7e-125	-1	c	5	atacgc:atccgc
wVulC	IS256	IS256_47	323092	324235	1144	6	323092	323106	324221	324235	22	13	15	0	0	0		1	3e-23	-1	c	6	atttttaattcaact:atttttatatcaact
wVulC	IS110	IS110_184	353716	355267	1552	2	353716	353728	355255	355267	10	9	13	0	0	0		1	3.7e-88	-1	c	2	cataaaagtcaac:cattaacgataac
wVulC	IS5	IS5_222	359375	360345	971	3	359375	359382	360338	360345	12	7	8	0	0	0		1	1.4e-18	-1	c	3	tagtgggt:tagtgagt
wVulC	IS110	IS110_219	377331	378885	1555	4	377331	377337	378879	378885	10	6	7	0	0	0		1	1.7e-125	-1	c	4	atacgca:atgcgca
wVulC	IS5	IS5_197	380205	381065	861	2	380205	380226	381044	381065	16	15	22	0	380204	380726	-	523	1.4e-34	1.4e-34	c	2	taatagagtacatttctttttt:tactagagtttcttccctattt
wVulC	IS110	IS110_236	392723	393971	1249	1	392723	392768	393928	393971	24	32	46	2	393047	393739	+	693	6e-30	6e-30	p	1	ttattataaaggaattttttttataataaagaggtataaagtgttt:ttaatacaaa-aaaatttttaaaaaataaacacat-taaaacgttt
wVulC	IS5	IS5_222	402595	403442	848	1	402595	402617	403420	403442	26	18	23	0	402801	403434	+	634	1.4e-12	1.4e-12	p	1	tatttttcactttattgataaag:tattttgaaatgtattgatagag
wVulC	IS256	IS256_47	404056	405199	1144	6	404056	404070	405185	405199	18	12	15	0	0	0		1	3e-23	-1	c	6	atttttaattcaact:atttttatattaact
wVulC	IS481	IS481_240	411632	412960	1329	2	411632	411636	412956	412960	10	5	5	0	411624	413005	-	1382	1.6e-91	1.6e-91	p	2	ctagt:ctagt
wVulC	IS481	IS481_240	416422	417425	1004	1	416422	416455	417392	417425	28	24	34	0	416702	417190	-	489	9.4e-26	9.4e-26	p	1	cattattaatagtaaaattaatattttatgcata:cataaatagttgtataagtaaaatttttagccta
wVulC	IS3	IS3_176	417390	418622	1233	7	417390	417402	418610	418622	18	11	13	0	0	0		1	2.7e-73	-1	c	7	tgatccgattttt:tgatctggttttt
wVulC	IS481	IS481_213	418368	419801	1434	1	418368	418387	419782	419801	24	16	20	0	418808	419484	+	677	1e-70	1e-70	c	1	ctaagattctttgttttctc:ctatgtttctttctttactc
wVulC	IS66	IS66_78	422589	424229	1641	1	422589	422640	424179	424229	30	35	52	1	422574	423932	+	1359	1.1e-46	1.1e-46	p	1	gataacagtgctgcaagagagggttgtagcagaaaacgttaatctcaaggaa:gataacggaac-gaaagcgaacgttgttggagaagaagttgttaaaaaggaa
wVulC	IS110	IS110_184	424115	424370	256	1	0	0	0	0	0	0	0	0	424115	424370	+	256	3.1e-14	3.1e-14	p	1	-:-
wVulC	IS256	IS256_47	424409	425552	1144	5	424409	424423	425538	425552	18	12	15	0	424539	424855	+	317	3e-23	3e-23	c	5	taaaaatataattga:taaaaattaagttga
wVulC	IS4	IS4_148	425905	427401	1497	5	425905	425925	427381	427401	18	15	21	0	426063	427331	-	1269	3.5e-14	3.5e-14	c	5	gacaaaaaatttgaagcgatt:gacataacattttagtccatt
wVulC	IS3	IS3_176	427538	428770	1233	6	427538	427550	428758	428770	18	11	13	0	0	0		1	2.7e-73	-1	c	6	actagaccaaaaa:actaggctaaaaa
wVulC	IS4	IS4_84	433932	434972	1041	4	433932	433947	434957	434972	16	12	16	0	0	0		1	2e-22	-1	c	4	tatctcaagaaaacgt:tatttcaagtcatcgt
wVulC	IS256	IS256_47	442132	443375	1244	8	442132	442146	443361	443375	18	12	15	0	0	0		1	6.8e-142	-1	c	8	taaaaatataattga:taaaaatcgagttga
wVulC	IS3	IS3_176	459531	460333	803	5	459531	459537	460327	460333	14	7	7	0	0	0		1	2e-12	-1	p	5	ttttttc:ttttttc
wVulC	IS5	IS5_302	474691	475606	916	1	474691	474704	475593	475606	24	13	14	0	474710	475480	+	771	5.7e-45	5.7e-45	p	1	aatatagagaagtt:aatatagagcagtt
wVulC	IS481	IS481_228	475312	475942	631	1	475312	475334	475920	475942	22	17	23	0	475519	475938	-	420	3.5e-11	3.5e-11	p	1	ttcttcgggaaaattaaaaattt:ttcttacgggaaagtaacagttt
wVulC	IS5	IS5_197	476035	477206	1172	1	476035	476064	477178	477206	26	23	30	1	476132	477024	-	893	1.1e-29	1.1e-29	p	1	atttgttatatttattttttaagaaatctt:atttatt-tctttcctttttaagacatttt
wVulC	IS110	IS110_219	484028	485186	1159	4	484028	484036	485178	485186	10	7	9	0	0	0		1	1.7e-125	-1	c	4	aagaaagat:aagcaaaat
wVulC	IS630	IS630_386	490325	492005	1681	2	490325	490338	491992	492005	24	13	14	0	0	0		1	2.8e-34	-1	c	2	agaacagatagata:agaactgatagata
wVulC	IS5	IS5_222	522038	522712	675	1	522038	522074	522676	522712	26	25	37	0	522030	522518	+	489	2e-13	2e-13	p	1	aaaaatgagagtcagtaatcatggtgaatataataag:aaaaaagaaggtaaaaaattatggtataaatatcaag
wVulC	IS5	IS5_226	548845	549734	890	1	548845	548868	549711	549734	28	19	24	0	549265	549698	+	434	3.8e-21	3.8e-21	p	1	ttattatgaaaatgatgaatcaaa:ttaatataaaaataaagaaccaaa
wVulC	IS256	IS256_47	549722	550965	1244	8	549722	549736	550951	550965	18	12	15	0	549852	550961	+	1110	6.8e-142	6.8e-142	c	8	taaaaatataattga:taaaaatcgagttga
wVulC	IS3	IS3_176	551151	552028	878	6	551151	551168	552011	552028	20	14	18	0	0	0		1	2e-12	-1	c	6	ttattataaaaaatttct:ttcttcaaaaaagtttct
wVulC	IS110	IS110_236	551843	553249	1407	1	551843	551883	553210	553249	32	30	41	1	552072	552946	-	875	4.6e-46	4.6e-46	p	1	ttttctttgtcacaagttccttttcctgggattgtatgttt:ttttgtttgtcactttttccaattcttgatatt-tatggtt
wVulC	IS110	IS110_219	564461	566007	1547	4	564461	564467	566001	566007	10	6	7	0	564853	565744	+	892	1.7e-125	1.7e-125	c	4	atacgca:atccgca
wVulC	IS3	IS3_176	574124	575355	1232	6	574124	574136	575343	575355	18	11	13	0	574177	575282	+	1106	2.7e-73	2.7e-73	c	6	actagaccaaaaa:actaggctaaaaa
wVulC	IS3	IS3_176	575402	575865	464	3	575402	575412	575855	575865	14	9	11	0	0	0		1	5.8e-28	-1	p	3	aaaattttact:aaaataatact
wVulC	IS630	IS630_386	587160	588283	1124	1	587160	587254	588190	588283	26	59	96	3	587632	588233	+	602	2.7e-27	2.7e-27	p	1	taaggagagagcggatagacaataaagagaaaaaaaagtccatactgaaacaagtaaaatagcg-gggtaaaataggattaagatcaaaactatta:taatgag-gaatggaagaagaatatagaaaactaaatgt-cgttcagaagacaataagaccgtgtgtgtacattatgaatatggttaagagtaata
wVulC	IS4	IS4_527|IS4||protein:plasmid:149720	612559	613670	1112	1	612559	612598	613630	613670	28	29	41	1	613013	613373	+	361	1.8e-19	1.8e-19	p	1	tttcataaatctgaaagaa-cgaaaaaattaatagaaagtg:tttcaaaaagggtaaagaagctaataaaagaagcgaaagtg
wVulC	IS256	IS256_47	613433	614676	1244	8	613433	613447	614662	614676	18	12	15	0	613563	614672	+	1110	6.8e-142	6.8e-142	c	8	taaaaatataattga:taaaaatcgagttga
wVulC	IS5	IS5_226	614695	615935	1241	2	614695	614718	615912	615935	16	16	24	0	614692	615557	-	866	1.4e-27	1.4e-27	c	2	tttaacactccctttaacactccc:ttttccactaacttttttactacc
wVulC	IS4	IS4_148	616079	617112	1034	1	616079	616091	617100	617112	22	12	13	0	616097	616964	-	868	2.1e-13	2.1e-13	p	1	ttagttaatttat:ttatttaatttat
wVulC	IS5	IS5_519|IS5||protein:plasmid:155311	623820	624090	271	1	0	0	0	0	0	0	0	0	623820	624090	+	271	1.6e-27	1.6e-27	p	1	-:-
wVulC	IS5	IS5_197	624135	624748	614	1	624135	624155	624727	624748	26	19	22	1	624108	624738	+	631	1.8e-33	1.8e-33	p	1	gatgc-tcaaagtgttaaaaac:gatgcataaaagtgtaaaaaac
wVulC	IS3	IS3_176	629486	630693	1208	1	629486	629505	630674	630693	24	16	20	0	629792	630344	-	553	4.9e-28	4.9e-28	p	1	aaaaattaataatttttaga:aaaaagtggtaatttttgga
wVulC	ISNCY	ISNCY_229	632705	634414	1710	3	632705	632712	634407	634414	12	7	8	0	0	0		1	5.2e-12	-1	c	3	ttttgcaa:ttttacaa
wVulC	IS3	IS3_251	634473	635275	803	3	634473	634483	635265	635275	14	9	11	0	0	0		1	4.4e-12	-1	p	3	gcaaaaaacgt:gcaaataaagt
wVulC	IS110	IS110_113	635314	636895	1582	5	635314	635317	636892	636895	8	4	4	0	0	0		1	2.5e-135	-1	c	5	gtag:gtag
wVulC	IS3	IS3_251	636954	637984	1031	3	0	0	0	0	0	0	0	0	0	0		1	4.4e-12	-1	p	3	-:-
wVulC	ISNCY	ISNCY_229	637995	639659	1665	2	637995	638004	639650	639659	12	8	10	0	0	0		1	5.2e-12	-1	c	2	tacttgctaa:taccggctaa
wVulC	IS3	IS3_469	639949	640220	272	1	0	0	0	0	0	0	0	0	639949	640220	-	272	1.6e-17	1.6e-17	p	1	-:-
wVulC	IS110	IS110_113	655418	657544	2127	1	655418	655456	657507	657544	28	28	39	1	0	0		1	5.4e-99	-1	c	1	acacttctaatctgcttgtttttgctttaaaaattctta:acatttccaatcatatagttttt-ctttatacgttcgta
wVulC	new	new_19	657615	661471	3857	3	0	0	0	0	0	0	0	0	0	0		1	8e-152	-1	p	3	-:-
wVulC	ISNCY	ISNCY_191	702923	704240	1318	1	702923	702937	704226	704240	26	14	15	0	702997	703917	+	921	1.1e-11	1.1e-11	p	1	agactaaacacaaaa:agactaaatacaaaa
wVulC	IS5	IS5_222	709004	710027	1024	1	709004	709029	710002	710027	28	20	26	0	709370	709930	+	561	7.1e-15	7.1e-15	p	1	acaattttccttatctcggccttttt:acgatatttcttgtctcgatcttttt
wVulC	IS630	IS630_247	709653	710935	1283	1	709653	709697	710892	710935	24	30	45	1	709946	710717	-	772	2e-13	2e-13	p	1	gccatagtaaacttaatattcgagaaagaaaatacaatggttaca:gcgaaattaaaattaata-tcgggaagaatattatcaggcttgca
wVulC	new	new_19	725869	727313	1445	3	0	0	0	0	0	0	0	0	0	0		1	8e-152	-1	p	3	-:-
wVulC	ISNCY	ISNCY_229	767454	769950	2497	2	767454	767458	769946	769950	10	5	5	0	767414	769965	+	2552	5.2e-12	5.2e-12	c	2	cagaa:cagaa
wVulC	IS4	IS4_84	769898	783343	13446	1	769898	769923	783317	783343	16	19	27	1	769967	783204	-	13238	1.9e-39	1.9e-39	p	1	gcaaactacaggtct-ttcctctaatg:gcacagtacataactctacctcaaatg
wVulC	IS256	IS256_47	795988	797231	1244	9	795988	796002	797217	797231	18	12	15	0	0	0		1	6.8e-142	-1	c	9	atttttagctcaact:atttttatattaact
wVulC	IS630	IS630_386	806303	807638	1336	2	806303	806308	807633	807638	12	6	6	0	806382	807666	+	1285	2.8e-34	2.8e-34	p	2	caattc:caattc
wVulC	IS110	IS110_113	814887	816469	1583	5	814887	814890	816466	816469	8	4	4	0	0	0		1	2.5e-135	-1	c	5	gaac:gaac
wVulC	IS630	IS630_247	855231	856400	1170	1	855231	855260	856372	856400	22	22	30	1	855646	856375	-	730	4.2e-38	4.2e-38	p	1	tctaaagatctttgccctacaattatcacg:tctaaataccattctcct-ccattctcacg
wVulC	IS630	IS630_386	860181	860682	502	1	860181	860229	860633	860682	30	34	50	1	860187	860559	+	373	1.8e-17	1.8e-17	p	1	aacacaatgtacaagataaaagaaaacaagagga-attcaaaaaaaaatc:aacactatgcaatggattaacgaaacgatcaagagattgaaaccaaaatc
wVulC	IS481	IS481_213	860582	861949	1368	1	860582	860604	861927	861949	26	18	23	0	860730	861600	+	871	2.6e-90	2.6e-90	c	1	aagttataaaataataaaagaaa:aaattataagattatgaaataaa
wVulC	IS4	IS4_84	861918	863056	1139	4	861918	861928	863046	863056	14	9	11	0	0	0		1	2e-22	-1	c	4	tggacttataa:tggaatgataa
wVulC	IS256	IS256_47	863209	864352	1144	6	863209	863223	864338	864352	18	12	15	0	0	0		1	3e-23	-1	c	6	atttttaattcaact:atttttatattaact
wVulC	IS4	IS4_148	865799	867295	1497	5	865799	865819	867275	867295	18	15	21	0	0	0		1	3.5e-14	-1	c	5	gacaaaaaatttgaagcgatt:gacataacattttagtccatt
wVulC	IS5	IS5_222	867362	870174	2813	2	0	0	0	0	0	0	0	0	868481	869347	+	867	1.4e-18	1.4e-18	c	2	-:-
wVulC	IS5	IS5_226	932233	933121	889	1	932233	932264	933089	933121	24	24	33	1	932205	932984	+	780	1.2e-15	1.2e-15	p	1	aaaaatttcgcaggt-taacaggagtaaaaaag:aaaaatttctcagatatttaatgattaaaatag
wVulC	IS5	IS5_197	933108	933669	562	1	933108	933135	933641	933669	20	21	29	1	933177	933561	-	385	8.5e-20	8.5e-20	p	1	agactctt-taaaaaaaattatcttattt:agattcttgtacagaattttcccttattt
wVulC	IS256	IS256_47	968932	970175	1244	9	968932	968946	970161	970175	18	12	15	0	0	0		1	6.8e-142	-1	c	9	atttttagctcaact:atttttatattaact
wVulC	IS481	IS481_213	995982	996344	363	1	995982	996013	996313	996344	28	23	32	0	995940	996360	-	421	5.4e-26	5.4e-26	p	1	cttttgtttaatgttactaatatttttctgaa:ctttgctgtaactttgcaagtttttttctgaa
wVulC	IS110	IS110_219	996724	997817	1094	2	996724	996730	997811	997817	10	6	7	0	0	0		1	1.2e-62	-1	c	2	agtcaga:agtctga
wVulC	IS3	IS3_251	998050	1001115	3066	4	998050	998065	1001100	1001115	16	12	16	0	0	0		1	4.4e-12	-1	c	4	aaatctctagtgtttt:aaaggtcacgtgtttt
wVulC	IS256	IS256_47	1002245	1003378	1134	5	1002245	1002259	1003364	1003378	18	12	15	0	0	0		1	3e-23	-1	c	5	taaaaatataattga:taaaaattaagttga
wVulC	IS630	IS630_386	1003398	1003660	263	1	0	0	0	0	0	0	0	0	1003398	1003660	-	263	2.7e-15	2.7e-15	p	1	-:-
wVulC	IS110	IS110_219	1014067	1015363	1297	1	1014067	1014090	1015340	1015363	24	18	24	0	1014208	1015233	+	1026	8.6e-143	8.6e-143	c	1	attcctagatataaaatctgcatg:attcatttaattaaaatatgcatg
wVulC	IS256	IS256_47	1035418	1036661	1244	9	1035418	1035432	1036647	1036661	18	12	15	0	0	0		1	6.8e-142	-1	c	9	atttttagctcaact:atttttatattaact
wVulC	IS110	IS110_219	1051672	1052664	993	3	1051672	1051679	1052657	1052664	12	7	8	0	0	0		1	1.7e-125	-1	c	3	agagaata:agaggata
wVulC	IS4	IS4_148	1052707	1054203	1497	4	1052707	1052727	1054183	1054203	18	15	21	0	1052777	1054045	+	1269	3.5e-14	3.5e-14	c	4	ctgtattgtaaaatcaggtaa:ctgttttttaaacttcgctaa
wVulC	IS630	IS630_247	1084568	1085164	597	1	1084568	1084579	1085153	1085164	20	11	12	0	1084581	1085251	+	671	7.1e-18	7.1e-18	p	1	aaaacaacttta:aaaacaatttta
wVulC	IS110	IS110_219	1085521	1087067	1547	5	1085521	1085527	1087061	1087067	10	6	7	0	0	0		1	1.7e-125	-1	c	5	taggcgt:tatgcgt
wVulC	IS110	IS110_219	1089516	1091010	1495	2	1089516	1089521	1091005	1091010	8	5	6	0	1089773	1090798	-	1026	8.6e-143	8.6e-143	c	2	aagata:aacata
wVulC	IS256	IS256_47	1094090	1095223	1134	6	1094090	1094104	1095209	1095223	18	12	15	0	1094787	1095186	-	400	2.9e-23	2.9e-23	c	6	atttttaattcaact:atttttatattaact
wVulC	IS5	IS5_222	1095000	1096174	1175	1	1095000	1095023	1096151	1096174	24	18	24	0	1095243	1095824	-	582	3.6e-12	3.6e-12	p	1	tttttcccatttcttcgattattt:tttttcatatttctatgagaattt
wVulC	IS4	IS4_84	1096240	1097379	1140	4	1096240	1096250	1097369	1097379	14	9	11	0	1096297	1097370	+	1074	2e-22	2e-22	c	4	tggacttataa:tggaatgataa
wVulC	IS66	IS66_78	1135295	1137031	1737	1	1135295	1135310	1137016	1137031	24	14	16	0	1135242	1136906	+	1665	9.7e-26	9.7e-26	p	1	ggaggcaaggataaaa:ggaggaaaggaaaaaa
wVulC	IS5	IS5_226	1137052	1138001	950	2	0	0	0	0	0	0	0	0	1137052	1137852	-	801	5.5e-27	5.5e-27	c	2	-:-
wVulC	IS3	IS3_176	1140889	1141783	895	5	1140889	1140898	1141774	1141783	16	9	10	0	0	0		1	2e-12	-1	p	5	ttttttcaaa:tttcttcaaa
wVulC	IS3	IS3_206	1151455	1151709	255	1	0	0	0	0	0	0	0	0	1151455	1151709	+	255	6.3e-11	6.3e-11	p	1	-:-
wVulC	IS256	IS256_47	1164780	1166023	1244	8	1164780	1164794	1166009	1166023	18	12	15	0	0	0		1	6.8e-142	-1	c	8	taaaaatataattga:taaaaatcgagttga
wVulC	IS66	IS66_78	1165975	1167522	1548	1	1165975	1166012	1167485	1167522	24	25	38	0	1166336	1167626	-	1291	3e-45	3e-45	p	1	cttgatattttctttcctaacagattgaaaattcagtt:cttgcgacttaatttcctttccgagccaaatttaagtt
wVulC	IS3	IS3_176	1172061	1172955	895	5	1172061	1172070	1172946	1172955	16	9	10	0	0	0		1	2e-12	-1	p	5	ttttttcaaa:tttcttcaaa
wVulC	IS256	IS256_47	1173855	1174581	727	1	1173855	1173869	1174567	1174581	26	14	15	0	1174232	1174613	-	382	6.8e-12	6.8e-12	p	1	ttgcttcttttagta:ttgcttcttttatta
wVulC	ISNCY	ISNCY_191	1186052	1186930	879	2	1186052	1186060	1186922	1186930	14	8	9	0	0	0		1	1.1e-11	-1	c	2	gcatcatcg:gcaccatcg
wVulC	IS4	IS4_148	1216069	1217565	1497	5	1216069	1216089	1217545	1217565	18	15	21	0	1216227	1217495	-	1269	3.5e-14	3.5e-14	c	5	gacaaaaaatttgaagcgatt:gacataacattttagtccatt
wVulC	IS66	IS66_78	1227770	1229105	1336	1	1227770	1227803	1229072	1229105	24	23	34	0	1227824	1229114	-	1291	3e-45	3e-45	p	1	gaagattgtgaaaagggtttaactccctttgttt:gaaaatcttgaaacgtttttaaatgtcgtttttt
wVulC	new	new_19	1229805	1235417	5613	2	1229805	1229815	1235407	1235417	14	9	11	0	1230177	1233591	+	3415	8e-152	8e-152	p	2	aacttaggtga:aaataaggtga
wVulC	IS110	IS110_219	1238022	1239516	1495	2	1238022	1238027	1239511	1239516	8	5	6	0	1238279	1239304	-	1026	8.6e-143	8.6e-143	c	2	aagata:aacata
wVulC	IS481	IS481_228	1245294	1246349	1056	1	1245294	1245323	1246320	1246349	28	22	30	0	1245392	1246364	+	973	1.8e-22	1.8e-22	p	1	aaaaatgtaagataaaatagaaatttgtac:aaaaacttaactaaaattagaaactagtac
wVulC	IS256	IS256_47	1247052	1248295	1244	8	1247052	1247066	1248281	1248295	18	12	15	0	1247182	1248291	+	1110	6.8e-142	6.8e-142	c	8	taaaaatataattga:taaaaatcgagttga
wVulC	IS256	IS256_47	1258979	1259918	940	1	1258979	1258998	1259899	1259918	24	16	20	0	1259357	1259923	+	567	4.1e-73	4.1e-73	p	1	gaaatgaagaaaacaatcgt:gaagtgaaaaaaaatatcgt
wVulC	IS3	IS3_251	1259951	1261812	1862	1	1259951	1259984	1261779	1261812	28	24	34	0	1260421	1261491	+	1071	4e-13	4e-13	p	1	tttaactatgtctcaacttgacatcttctttccc:ttcaaatttttgttaacttctcctcttcttttcc
wVulC	IS3	IS3_251	1261523	1262155	633	4	0	0	0	0	0	0	0	0	0	0		1	4.4e-12	-1	p	4	-:-
wVulC	IS3	IS3_176	1262194	1263427	1234	7	1262194	1262206	1263415	1263427	18	11	13	0	0	0		1	2.7e-73	-1	c	7	tgatccgattttt:tgatctggttttt
wVulC	IS3	IS3_251	1263477	1264704	1228	4	1263477	1263485	1264696	1264704	14	8	9	0	0	0		1	4.4e-12	-1	p	4	acaacgctt:acaacgttt
wVulC	IS4	IS4_84	1265439	1267067	1629	1	1265439	1265467	1267040	1267067	20	21	29	1	1265505	1266963	+	1459	5.2e-48	5.2e-48	p	1	aaatagagaaaaagctgctattttactaa:aaata-agataaatttcgtattttgataa
wVulC	ISNCY	ISNCY_191	1274635	1275672	1038	1	1274635	1274659	1275647	1275672	26	21	26	1	1274847	1275769	-	923	1.6e-13	1.6e-13	p	1	tactctcaaataccaaatg-ctttat:tactataaaaccccaaatgactttat
wVulC	new	new_19	1321007	1326685	5679	2	1321007	1321026	1326666	1326685	16	14	20	0	1321407	1324821	+	3415	8e-152	8e-152	c	2	caaaatgagtactataacag:caaaataaggtgaaaaacag
wVulC	IS4	IS4_64	1342594	1343167	574	1	1342594	1342633	1343129	1343167	30	29	40	1	1342636	1343070	+	435	5.9e-17	5.9e-17	p	1	aagttctcttaaatttaacaaataaaatggagaacttata:aatttctcagatatttaatgattaaaatag-caaattata
wVulC	IS256	IS256_47	1343690	1343855	166	1	0	0	0	0	0	0	0	0	1343690	1343855	-	166	4.7e-15	4.7e-15	p	1	-:-
wVulC	IS3	IS3_176	1344002	1345233	1232	6	1344002	1344014	1345221	1345233	18	11	13	0	1344055	1345160	+	1106	2.7e-73	2.7e-73	c	6	actagaccaaaaa:actaggctaaaaa
wVulC	IS110	IS110_113	1354846	1356384	1539	5	1354846	1354850	1356380	1356384	10	5	5	0	0	0		1	2.5e-135	-1	c	5	tcgaa:tcgaa
wVulC	IS256	IS256_47	1356446	1357689	1244	8	1356446	1356460	1357675	1357689	18	12	15	0	0	0		1	6.8e-142	-1	c	8	taaaaatataattga:taaaaatcgagttga
wVulC	IS110	IS110_236	1380413	1381794	1382	1	1380413	1380439	1381768	1381794	26	20	27	0	1380393	1381382	-	990	5.2e-40	5.2e-40	p	1	tattattttttatcatagcatttaaac:tattcttttaggttataccatttatac
wVulC	IS3	IS3_176	1382115	1382905	791	5	1382115	1382121	1382899	1382905	14	7	7	0	1382755	1382962	+	208	2e-12	2e-12	p	5	ttttttc:ttttttc
wVulC	IS256	IS256_47	1383006	1384249	1244	8	1383006	1383020	1384235	1384249	18	12	15	0	0	0		1	6.8e-142	-1	c	8	taaaaatataattga:taaaaatcgagttga
wVulC	IS110	IS110_236	1386709	1388250	1542	1	1386709	1386733	1388226	1388250	26	19	25	0	1387120	1388109	-	990	5.2e-40	5.2e-40	p	1	ctatagcatttacattttccatatt:ctgtagtattcacaactttcatatt
wVulC	IS3	IS3_176	1388842	1389774	933	5	1388842	1388851	1389765	1389774	16	9	10	0	1389482	1389689	+	208	2e-12	2e-12	p	5	ttttttcaaa:tttcttcaaa
wVulC	IS481	IS481_240	1409030	1409840	811	1	1409030	1409052	1409818	1409840	22	17	23	0	1409031	1409736	+	706	2e-46	2e-46	p	1	tttgtctgacgcttatatttcac:tttttctaaggtttatatcacac
wVulC	IS110	IS110_219	1415595	1417122	1528	5	1415595	1415600	1417117	1417122	8	5	6	0	0	0		1	1.7e-125	-1	c	5	taggcg:tatgcg
wVulC	IS630	IS630_247	1416985	1418481	1497	1	1416985	1417021	1418445	1418481	30	26	37	0	1417346	1418033	-	688	8.2e-26	8.2e-26	p	1	taaaaattattttagacattaaacaataaaattagta:taaaaaatatttgtactaataagaaaaaaaatgagta
wVulC	IS4	IS4_148	1418397	1419893	1497	4	1418397	1418417	1419873	1419893	18	15	21	0	1418467	1419735	+	1269	3.5e-14	3.5e-14	c	4	ctgtattgtaaaatcaggtaa:ctgttttttaaacttcgctaa
wVulC	IS3	IS3_176	1420566	1421467	902	6	1420566	1420575	1421458	1421467	16	9	10	0	0	0		1	2e-12	-1	p	6	aaagaagttt:aaaaaagttt
wVulC	IS630	IS630_247	1421216	1422345	1130	1	1421216	1421240	1422321	1422345	22	18	25	0	1421565	1422041	+	477	7.5e-21	7.5e-21	p	1	tttgcaaaatatcccagggcttttt:tttgtaaaagagcccatatcatttt
wVulC	IS110	IS110_219	1441951	1443319	1369	4	1441951	1441957	1443313	1443319	10	6	7	0	0	0		1	1.7e-125	-1	c	4	aggaaaa:aggagaa
wVulC	IS256	IS256_47	1443213	1443928	716	1	1443213	1443241	1443899	1443928	22	22	30	1	1443400	1443769	+	370	3.1e-34	3.1e-34	p	1	tatctttcttac-agattttatatctaaga:tatcactctgactagatcttttatgttaga
wVulC	IS110	IS110_113	1447552	1448043	492	1	1447552	1447583	1448013	1448043	18	22	32	1	1447620	1447987	-	368	6.2e-15	6.2e-15	p	1	atcgcaaaactatgatccaacatttatatttc:attggaacactatg-ccctatattaaggtttc
wVulC	IS110	IS110_219	1448100	1449490	1391	2	1448100	1448112	1449478	1449490	14	10	13	0	1448085	1449009	+	925	1.2e-62	1.2e-62	c	2	attttaggtgtag:atttcgggtctag
wVulC	IS3	IS3_176	1449538	1450769	1232	7	1449538	1449550	1450757	1450769	18	11	13	0	1449611	1450716	-	1106	2.3e-73	2.3e-73	c	7	tgatccgattttt:tgatctggttttt
wVulC	IS110	IS110_113	1460120	1461343	1224	1	1460120	1460161	1461302	1461343	28	28	42	0	1460224	1461122	+	899	7.3e-52	7.3e-52	c	1	aagataggtatcttatttgttatatttatttttttgagaagt:aatatagaaatcatatattaaatagtaacttcttcgcgaagt
wVulC	IS110	IS110_113	1461078	1462660	1583	5	1461078	1461081	1462657	1462660	8	4	4	0	1461345	1462671	+	1327	2.5e-135	2.5e-135	c	5	gaac:gaac
wVulC	IS5	IS5_222	1477160	1477895	736	1	1477160	1477179	1477876	1477895	28	17	20	0	1477142	1477807	-	666	1e-15	1e-15	p	1	tttagccatacctatatcag:tttaaccatacttttatcag
wVulC	IS256	IS256_47	1478587	1479738	1152	6	1478587	1478600	1479725	1479738	16	11	14	0	1479284	1479701	-	418	2.5e-26	2.5e-26	c	6	atttttaattcaac:atttttatattaac
wVulC	IS5	IS5_197	1485157	1485411	255	1	0	0	0	0	0	0	0	0	1485157	1485411	+	255	5.7e-16	5.7e-16	p	1	-:-
wVulC	IS256	IS256_47	1503872	1505005	1134	5	1503872	1503886	1504991	1505005	18	12	15	0	0	0		1	3e-23	-1	c	5	taaaaatataattga:taaaaattaagttga
wVulC	IS256	IS256_47	1516483	1517726	1244	8	1516483	1516497	1517712	1517726	18	12	15	0	1516613	1517722	+	1110	6.8e-142	6.8e-142	c	8	taaaaatataattga:taaaaatcgagttga
wVulC	IS481	IS481_213	1521741	1522524	784	1	1521741	1521824	1522444	1522524	34	55	84	3	1521779	1522174	+	396	1.8e-12	1.8e-12	p	1	aataaagtaagataaaaatataaacaaattataaaggagtgtcagatatgagaagaaaaaatattaaaaccaaagttagagaac:aataaagtca-ttaaaaaaaaagtttattgataaaag-gtgacagttaagaggataatgaa-atacatttgaaagataaagaac
wVulC	IS3	IS3_176	1522187	1523418	1232	6	1522187	1522199	1523406	1523418	18	11	13	0	1522240	1523345	+	1106	2.7e-73	2.7e-73	c	6	actagaccaaaaa:actaggctaaaaa
wVulC	IS3	IS3_251	1523642	1524179	538	3	1523642	1523651	1524170	1524179	12	8	10	0	1523633	1524270	+	638	4.4e-12	4.4e-12	p	3	attgaaagaa:atagaaacaa
wVulC	IS256	IS256_47	1524441	1525684	1244	9	1524441	1524455	1525670	1525684	18	12	15	0	0	0		1	6.8e-142	-1	c	9	atttttagctcaact:atttttatattaact
wVulC	IS4	IS4_148	1525745	1527050	1306	5	1525745	1525756	1527039	1527050	16	10	12	0	1525731	1526999	-	1269	3.5e-14	3.5e-14	c	5	ttctagctcttt:ttctaggtgttt
wVulC	IS5	IS5_222	1528267	1529208	942	3	0	0	0	0	0	0	0	0	0	0		1	1.4e-18	-1	c	3	-:-
wVulC	IS5	IS5_222	1529331	1530301	971	3	1529331	1529338	1530294	1530301	12	7	8	0	0	0		1	1.4e-18	-1	c	3	tagtgggt:tagtgagt
wVulC	IS4	IS4_148	1535099	1536595	1497	4	1535099	1535119	1536575	1536595	18	15	21	0	1535169	1536437	+	1269	3.5e-14	3.5e-14	c	4	ctgtattgtaaaatcaggtaa:ctgttttttaaacttcgctaa
wVulC	IS110	IS110_236	1537537	1538651	1115	1	1537537	1537552	1538636	1538651	28	15	16	0	1537422	1538230	+	809	1.9e-30	1.9e-30	p	1	aacaattatgtcaaaa:aacaattgtgtcaaaa
wVulC	IS110	IS110_113	1541621	1543218	1598	6	1541621	1541626	1543213	1543218	8	5	6	0	0	0		1	2.5e-135	-1	c	6	ttctcc:ttgtcc
wVulC	IS4	IS4_527|IS4||protein:plasmid:149720	1548874	1549167	294	1	0	0	0	0	0	0	0	0	1548874	1549167	+	294	2.4e-12	2.4e-12	p	1	-:-
wVulC	IS256	IS256_47	1549187	1550320	1134	5	1549187	1549201	1550306	1550320	18	12	15	0	0	0		1	3e-23	-1	c	5	taaaaatataattga:taaaaattaagttga
wVulC	IS110	IS110_113	1550412	1551652	1241	2	1550412	1550418	1551646	1551652	10	6	7	0	0	0		1	8e-27	-1	c	2	tcttttt:tcgtttt
wVulC	IS4	IS4_148	1552713	1553448	736	4	1552713	1552723	1553438	1553448	14	9	11	0	0	0		1	3.5e-14	-1	c	4	tgtattgtaaa:tgtatcgcaaa
wVulC	IS4	IS4_148	1553513	1555009	1497	5	1553513	1553533	1554989	1555009	18	15	21	0	1553671	1554939	-	1269	3.5e-14	3.5e-14	c	5	gacaaaaaatttgaagcgatt:gacataacattttagtccatt
wVulC	IS110	IS110_113	1558822	1560192	1371	1	1558822	1558855	1560160	1560192	26	25	34	1	1558730	1560140	+	1411	1.3e-108	1.3e-108	c	1	caattattatatgatggaggttagaaatggcaaa:caactagtatat-attggggtatgtaatggtaaa
wVulC	IS110	IS110_219	1560146	1561325	1180	3	1560146	1560154	1561317	1561325	14	8	9	0	0	0		1	1.7e-125	-1	c	3	ttacttttc:ttccttttc
wVulC	IS110	IS110_113	1564142	1565724	1583	5	1564142	1564145	1565721	1565724	8	4	4	0	1564409	1565735	+	1327	2.5e-135	2.5e-135	c	5	gaac:gaac
wVulC	IS5	IS5_197	1566678	1568245	1568	1	1566678	1566692	1568230	1568245	22	15	16	1	1567120	1568164	-	1045	5e-56	5e-56	p	1	aagcaa-tcaaaagaa:aagcaactcaaaagaa
wVulC	IS630	IS630_247	1567968	1568599	632	1	1567968	1567994	1568573	1568599	22	19	27	0	1568251	1568562	+	312	7e-18	7e-18	p	1	gatttgaaaatagtaatatgtattttc:gatttaaatatcgagaaaagtattatc
wVulC	IS4	IS4_148	1642314	1643810	1497	5	1642314	1642334	1643790	1643810	18	15	21	0	1642472	1643740	-	1269	3.5e-14	3.5e-14	c	5	gacaaaaaatttgaagcgatt:gacataacattttagtccatt
wVulC	IS5	IS5_302	1653433	1654139	707	1	1653433	1653450	1654122	1654139	28	16	18	0	1653524	1654018	-	495	1.8e-14	1.8e-14	p	1	aaaagtaagttaaaacaa:aagagtaagttgaaacaa
wVulC	IS110	IS110_113	1653933	1654781	849	1	1653933	1653947	1654767	1654781	26	14	15	0	1654033	1654691	+	659	3.2e-33	3.2e-33	p	1	gtgctctttaaaaat:gtgctctttaacaat
wVulC	IS256	IS256_47	1671838	1673081	1244	9	1671838	1671852	1673067	1673081	18	12	15	0	0	0		1	6.8e-142	-1	c	9	atttttagctcaact:atttttatattaact
wVulC	IS256	IS256_47	1675267	1676410	1144	5	1675267	1675281	1676396	1676410	18	12	15	0	1675397	1675713	+	317	3e-23	3e-23	c	5	taaaaatataattga:taaaaattaagttga
wVulC	IS110	IS110_219	1677482	1678372	891	1	1677482	1677508	1678346	1678372	30	21	27	0	1677453	1678406	-	954	2.1e-68	2.1e-68	p	1	gattgtttttaagaataccaaaaaata:gatttttttttaaactacaaacaaata
wVulC	IS256	IS256_47	1678507	1679640	1134	6	1678507	1678520	1679627	1679640	16	11	14	0	1679204	1679603	-	400	2.6e-23	2.6e-23	c	6	atttttaattcaac:atttttatattaac
wVulC	IS3	IS3_251	1680770	1683835	3066	6	1680770	1680785	1683820	1683835	16	12	16	0	0	0		1	4.4e-12	-1	c	6	tttccagtgcacaaaa:tttagagatcacaaaa
wVulC	IS3	IS3_176	1684299	1685038	740	1	1684299	1684321	1685016	1685038	22	17	23	0	1684420	1685151	+	732	5.8e-28	5.8e-28	p	1	tttgaaacctgctcctgaaaacc:tttaaaactaggtcctataaacc
wVulC	IS3	IS3_176	1685032	1685495	464	2	1685032	1685042	1685485	1685495	14	9	11	0	0	0		1	5.8e-28	-1	p	2	aaaattttact:aaaataatact
wVulC	IS4	IS4_84	1685570	1686709	1140	4	1685570	1685580	1686699	1686709	14	9	11	0	1685627	1686700	+	1074	2e-22	2e-22	c	4	tggacttataa:tggaatgataa
wVulC	IS110	IS110_113	1692594	1693867	1274	1	1692594	1692619	1693842	1693867	28	20	26	0	1693082	1693434	+	353	8e-27	8e-27	p	1	ttataaagatttagaaaagggaaaaa:ttttaaaggtttctaaacggaaaaaa

## Sheet: wVulM
seqID	family	cluster	isBegin	isEnd	isLen	ncopy4is	start1	end1	start2	end2	score	irId	irLen	nGaps	orfBegin	orfEnd	strand	orfLen	E-value	E-value4copy	type	ov	tir
wVulM	IS21	IS21_259	92	1587	1496	1	92	119	1559	1587	20	21	29	1	153	1535	+	1383	2.3e-11	2.3e-11	p	1	ttacaataagcta-ttgattatcttatgt:ttcctataagctagtttctttacttttgt
wVulM	IS110	IS110_219	32280	33390	1111	4	32280	32284	33386	33390	10	5	5	0	0	0		1	7.2e-126	-1	c	4	aaaag:aaaag
wVulM	IS256	IS256_47	33785	34928	1144	6	33785	33799	34914	34928	18	12	15	0	0	0		1	2.8e-23	-1	c	6	atttttaattcaact:atttttatattaact
wVulM	IS5	IS5_222	34963	37775	2813	2	0	0	0	0	0	0	0	0	36082	36948	+	867	1.5e-18	1.5e-18	c	2	-:-
wVulM	IS4	IS4_107	37863	39516	1654	1	37863	37891	39488	39516	30	22	29	0	37998	39284	-	1287	3.3e-14	3.3e-14	p	1	aatagagtagactttaaagcagataaact:aataaagtatactttctaagagaaaaact
wVulM	IS256	IS256_47	47849	48992	1144	6	47849	47863	48978	48992	18	12	15	0	0	0		1	2.8e-23	-1	c	6	atttttaattcaact:atttttatattaact
wVulM	IS256	IS256_47	51084	52227	1144	6	51084	51097	52214	52227	16	11	14	0	0	0		1	2.8e-23	-1	c	6	atttttaattcaac:atttttatattaac
wVulM	IS481	IS481_213	74363	75470	1108	1	74363	74378	75455	75470	24	14	16	0	74781	75254	+	474	4.7e-43	4.7e-43	p	1	gaaaacccaacgataa:gaaaacacaaagataa
wVulM	IS4	IS4_527|IS4||protein:plasmid:149720	97101	97713	613	1	97101	97122	97692	97713	24	17	22	0	97298	97633	-	336	1.3e-19	1.3e-19	p	1	gaatgaaagtgtatatttatat:gaatgataatgggtgtttatat
wVulM	IS256	IS256_47	107233	107984	752	1	107233	107250	107967	107984	24	15	18	0	107343	107666	+	324	9.6e-31	9.6e-31	p	1	catgtattaaaaagcttt:catgcattaaatagcatt
wVulM	IS66	IS66_78	107744	109211	1468	2	107744	107761	109194	109211	16	13	18	0	0	0		1	9.4e-48	-1	c	2	tctttttacagggattta:tctttatccttcgattta
wVulM	IS5	IS5_222	120228	121973	1746	1	120228	120277	121923	121973	24	33	51	1	120644	121706	-	1063	2e-14	2e-14	p	1	ttctctttaaaaatatc-ttgcaaagagatttttagaaaacgaggtattgt:ttgtctttaacaataccgtcgacaaactatattttaaaataaagatactgt
wVulM	IS4	IS4_84	122804	123844	1041	5	122804	122819	123829	123844	16	12	16	0	122020	124161	-	2142	1.2e-40	1.2e-40	c	5	ataaagttcagtagca:atagagttcttttgca
wVulM	IS5	IS5_197	128046	128221	176	1	0	0	0	0	0	0	0	0	128046	128221	-	176	5.2e-11	5.2e-11	p	1	-:-
wVulM	ISNCY	ISNCY_229	143143	144127	985	3	143143	143160	144110	144127	20	14	18	0	0	0		1	4.9e-12	-1	c	3	cttttcgactatattttc:cttttcgaatactctttc
wVulM	IS3	IS3_176	144160	145391	1232	6	144160	144172	145379	145391	18	11	13	0	144213	145318	+	1106	2.6e-73	2.6e-73	c	6	actagaccaaaaa:actaggctaaaaa
wVulM	IS3	IS3_176	148221	149452	1232	6	148221	148233	149440	149452	18	11	13	0	148274	149379	+	1106	2.6e-73	2.6e-73	c	6	actagaccaaaaa:actaggctaaaaa
wVulM	IS3	IS3_176	150971	152202	1232	7	150971	150983	152190	152202	18	11	13	0	0	0		1	2.6e-73	-1	c	7	tgatccgattttt:tgatctggttttt
wVulM	IS3	IS3_251	152218	152976	759	3	152218	152231	152963	152976	12	10	14	0	0	0		1	3.7e-12	-1	c	3	taaactgcaggaac:taatgtggagggac
wVulM	IS5	IS5_222	161777	162958	1182	1	161777	161807	162928	162958	28	26	32	2	161827	162730	+	904	2.8e-35	2.8e-35	p	1	tactgacaaaat-tcattataaaacagccatt:tacggacaaaatatcact-taaagcagtcatt
wVulM	IS110	IS110_236	209040	209256	217	1	209040	209055	209241	209256	20	13	16	0	208905	209239	-	335	2.6e-12	2.6e-12	p	1	tatgaacaactatgtt:tataaacatccatgtt
wVulM	IS110	IS110_113	239009	239965	957	1	239009	239022	239952	239965	20	12	14	0	239426	239795	+	370	3.1e-11	3.1e-11	p	1	aatcttctatattt:aataatctatattt
wVulM	IS110	IS110_113	239871	240334	464	1	239871	239886	240319	240334	24	14	16	0	239800	240456	+	657	7.4e-43	7.4e-43	p	1	aaagttgaatgagaac:aaagctgtatgagaac
wVulM	IS256	IS256_47	259414	259693	280	1	0	0	0	0	0	0	0	0	259414	259693	-	280	2.8e-21	2.8e-21	p	1	-:-
wVulM	IS256	IS256_47	260114	260335	222	1	260114	260135	260314	260335	24	17	22	0	259986	260415	-	430	1.3e-20	1.3e-20	p	1	ttcggttgtttgtctttttcta:ttctggtgattgtccttctcta
wVulM	IS5	IS5_302	260397	262089	1693	1	260397	260415	262071	262089	22	15	19	0	260475	261964	-	1490	3.7e-64	3.7e-64	c	1	ttgctattttttgactcat:ttgacatttttagacgcat
wVulM	IS256	IS256_47	274123	275274	1152	6	274123	274137	275260	275274	18	12	15	0	274820	275237	-	418	2.4e-26	2.4e-26	c	6	atttttaattcaact:atttttatattaact
wVulM	IS110	IS110_184	282877	284294	1418	1	282877	282910	284259	284294	24	27	36	2	282939	284283	+	1345	2.9e-87	2.9e-87	c	1	taaca-aattcaatgaattagttct-tcaagaataa:taacataatagaataagttagttttctccaaaataa
wVulM	IS110	IS110_236	287435	287620	186	1	0	0	0	0	0	0	0	0	287435	287620	+	186	1e-12	1e-12	p	1	-:-
wVulM	IS5	IS5_222	296165	297121	957	3	296165	296171	297115	297121	10	6	7	0	0	0		1	1.5e-18	-1	c	3	tttgttg:tttcttg
wVulM	IS3	IS3_176	308695	309926	1232	7	308695	308707	309914	309926	18	11	13	0	308768	309873	-	1106	2.2e-73	2.2e-73	c	7	tgatccgattttt:tgatctggttttt
wVulM	IS110	IS110_219	316312	317858	1547	5	316312	316317	317853	317858	8	5	6	0	0	0		1	7.2e-126	-1	c	5	atacgc:atccgc
wVulM	IS256	IS256_47	323070	324213	1144	6	323070	323084	324199	324213	22	13	15	0	0	0		1	2.8e-23	-1	c	6	atttttaattcaact:atttttatatcaact
wVulM	IS110	IS110_184	353691	355242	1552	2	353691	353703	355230	355242	10	9	13	0	0	0		1	2.9e-87	-1	c	2	cataaaagtcaac:cattaacgataac
wVulM	IS5	IS5_222	359352	360322	971	3	359352	359359	360315	360322	12	7	8	0	0	0		1	1.5e-18	-1	c	3	tagtgggt:tagtgagt
wVulM	IS110	IS110_219	377308	378861	1554	4	377308	377314	378855	378861	10	6	7	0	0	0		1	7.2e-126	-1	c	4	atacgca:atgcgca
wVulM	IS5	IS5_197	380182	381042	861	2	380182	380203	381021	381042	16	15	22	0	380181	380703	-	523	1.3e-34	1.3e-34	c	2	taatagagtacatttctttttt:tactagagtttcttccctattt
wVulM	IS110	IS110_236	392591	394039	1449	1	392591	392639	393990	394039	22	32	50	1	393019	393711	+	693	4.7e-30	4.7e-30	p	1	tttctaaacttctcaaattgatagagat-attcgacatatcgtattacgt:tttgtacacttctaaactaactaaaaatcatcttagataaactataacgt
wVulM	IS5	IS5_222	402486	403767	1282	1	402486	402505	403748	403767	24	16	20	0	402773	403406	+	634	1.3e-12	1.3e-12	p	1	agacatttaagaaaaatatg:agacaaaaaagaaaaagatg
wVulM	IS256	IS256_47	404028	405171	1144	6	404028	404042	405157	405171	18	12	15	0	0	0		1	2.8e-23	-1	c	6	atttttaattcaact:atttttatattaact
wVulM	IS481	IS481_240	411206	413402	2197	1	411206	411234	413373	413402	22	22	30	1	411610	412988	-	1379	1.8e-89	1.8e-89	c	1	gaatgt-gtaaaaatattgtatttgaataa:gaatgtcgttaaattatcacaatttaataa
wVulM	IS481	IS481_240	416405	417408	1004	1	416405	416438	417375	417408	28	24	34	0	416685	417173	-	489	9e-26	9e-26	p	1	cattattaatagtaaaattaatattttatgcata:cataaatagttgtataagtaaaatttttagccta
wVulM	IS3	IS3_176	417373	418605	1233	7	417373	417385	418593	418605	18	11	13	0	0	0		1	2.6e-73	-1	c	7	tgatccgattttt:tgatctggttttt
wVulM	IS481	IS481_213	418351	419784	1434	1	418351	418370	419765	419784	24	16	20	0	418791	419467	+	677	9.7e-71	9.7e-71	c	1	ctaagattctttgttttctc:ctatgtttctttctttactc
wVulM	IS66	IS66_78	422572	424213	1642	1	422572	422623	424163	424213	30	35	52	1	422557	423916	+	1360	9.4e-48	9.4e-48	p	1	gataacagtgctgcaagagagggttgtggcagaaaacgttaatctcaaggaa:gataacggaac-gaaagcgaacgttgttggagaagaagttgttaaaaaggaa
wVulM	IS110	IS110_184	424099	424354	256	1	0	0	0	0	0	0	0	0	424099	424354	+	256	2.8e-14	2.8e-14	p	1	-:-
wVulM	IS256	IS256_47	424393	425536	1144	5	424393	424407	425522	425536	18	12	15	0	424523	424839	+	317	2.8e-23	2.8e-23	c	5	taaaaatataattga:taaaaattaagttga
wVulM	IS4	IS4_148	425891	427387	1497	5	425891	425911	427367	427387	18	15	21	0	426049	427317	-	1269	3.3e-14	3.3e-14	c	5	gacaaaaaatttgaagcgatt:gacataacattttagtccatt
wVulM	IS3	IS3_176	427524	428755	1232	6	427524	427536	428743	428755	18	11	13	0	427577	428682	+	1106	2.6e-73	2.6e-73	c	6	actagaccaaaaa:actaggctaaaaa
wVulM	IS4	IS4_84	433915	434955	1041	4	433915	433930	434940	434955	16	12	16	0	433598	434967	+	1370	2.3e-39	2.3e-39	c	4	tatctcaagaaaacgt:tatttcaagtcatcgt
wVulM	IS110	IS110_113	434980	436388	1409	1	434980	435000	436368	436388	22	16	21	0	435098	436062	+	965	7.7e-82	7.7e-82	c	1	aaatacttgagtcatataaat:aaaaacgttaatcatttaaat
wVulM	IS256	IS256_47	442104	443347	1244	8	442104	442118	443333	443347	18	12	15	0	442234	443343	+	1110	6.5e-142	6.5e-142	c	8	taaaaatataattga:taaaaatcgagttga
wVulM	IS3	IS3_176	459506	460308	803	5	459506	459512	460302	460308	14	7	7	0	0	0		1	2e-12	-1	p	5	ttttttc:ttttttc
wVulM	IS5	IS5_302	474669	475584	916	1	474669	474682	475571	475584	24	13	14	0	474688	475458	+	771	1e-44	1e-44	p	1	aatatagagaagtt:aatatagagcagtt
wVulM	IS481	IS481_228	475290	475920	631	1	475290	475312	475898	475920	22	17	23	0	475497	475916	-	420	3.4e-11	3.4e-11	p	1	ttcttcgggaaaattaaaaattt:ttcttacgggaaagtaacagttt
wVulM	IS5	IS5_197	476013	477184	1172	1	476013	476042	477156	477184	26	23	30	1	476110	477002	-	893	5.7e-29	5.7e-29	p	1	atttgttatatttattttttaagaaatctt:atttatt-tctttcctttttaagacatttt
wVulM	IS110	IS110_219	484006	485163	1158	4	484006	484014	485155	485163	10	7	9	0	0	0		1	7.2e-126	-1	c	4	aagaaagat:aagcaaaat
wVulM	IS630	IS630_386	490301	491981	1681	2	490301	490314	491968	491981	24	13	14	0	0	0		1	2.7e-34	-1	c	2	agaacagatagata:agaactgatagata
wVulM	IS5	IS5_222	522027	522701	675	1	522027	522063	522665	522701	26	25	37	0	522019	522507	+	489	1.7e-13	1.7e-13	p	1	aaaaatgagagtcagtaatcatggtgaatataataag:aaaaaagaaggtaaaaaattatggtataaatatcaag
wVulM	IS5	IS5_226	548831	549720	890	1	548831	548854	549697	549720	28	19	24	0	549251	549684	+	434	3.6e-21	3.6e-21	p	1	ttattatgaaaatgatgaatcaaa:ttaatataaaaataaagaaccaaa
wVulM	IS256	IS256_47	549708	550951	1244	8	549708	549722	550937	550951	18	12	15	0	549838	550947	+	1110	6.5e-142	6.5e-142	c	8	taaaaatataattga:taaaaatcgagttga
wVulM	IS3	IS3_176	551134	552011	878	6	551134	551151	551994	552011	20	14	18	0	0	0		1	2e-12	-1	c	6	ttattataaaaaatttct:ttcttcaaaaaagtttct
wVulM	IS110	IS110_236	551826	553232	1407	1	551826	551866	553193	553232	32	30	41	1	552055	552929	-	875	9.6e-45	9.6e-45	p	1	ttttctttgtcacaagttccttttcctgggattgtatgttt:ttttgtttgtcactttttccaattcttgatatt-tatggtt
wVulM	IS110	IS110_219	564444	565990	1547	4	564444	564450	565984	565990	10	6	7	0	564836	565727	+	892	7.2e-126	7.2e-126	c	4	atacgca:atccgca
wVulM	IS3	IS3_176	574108	575339	1232	6	574108	574120	575327	575339	18	11	13	0	574161	575266	+	1106	2.6e-73	2.6e-73	c	6	actagaccaaaaa:actaggctaaaaa
wVulM	IS3	IS3_176	575386	575849	464	3	575386	575396	575839	575849	14	9	11	0	0	0		1	5.5e-28	-1	p	3	aaaattttact:aaaataatact
wVulM	IS630	IS630_386	587144	588267	1124	1	587144	587238	588174	588267	26	59	96	3	587616	588217	+	602	2.6e-27	2.6e-27	p	1	taaggagagagcggatagacaataaagagaaaaaaaagtccatactgaaacaagtaaaatagcg-gggtaaaataggattaagatcaaaactatta:taatgag-gaatggaagaagaatatagaaaactaaatgt-cgttcagaagacaataagaccgtgtgtgtacattatgaatatggttaagagtaata
wVulM	IS4	IS4_527|IS4||protein:plasmid:149720	612541	613652	1112	1	612541	612580	613612	613652	28	29	41	1	612995	613355	+	361	1.7e-19	1.7e-19	p	1	tttcataaatctgaaagaa-cgaaaaaattaatagaaagtg:tttcaaaaagggtaaagaagctaataaaagaagcgaaagtg
wVulM	IS256	IS256_47	613415	614658	1244	8	613415	613434	614639	614658	20	15	20	0	613545	614654	+	1110	6.5e-142	6.5e-142	c	8	taaaaatataattgatataa:taaaaatcgagttgacttaa
wVulM	IS5	IS5_226	614706	615910	1205	2	614706	614712	615904	615910	14	7	7	0	614674	615540	-	867	2.9e-28	2.9e-28	c	2	taacttt:taacttt
wVulM	IS4	IS4_148	615853	616888	1036	1	615853	615877	616864	616888	30	20	25	0	616080	616947	-	868	2.1e-13	2.1e-13	p	1	ttttaccttactcaatctgctgatt:ttttaatttactccatctattgatt
wVulM	IS5	IS5_519|IS5||protein:plasmid:155311	623803	624073	271	1	0	0	0	0	0	0	0	0	623803	624073	+	271	1.1e-28	1.1e-28	p	1	-:-
wVulM	IS5	IS5_197	624118	624731	614	1	624118	624138	624710	624731	26	19	22	1	624091	624721	+	631	1.7e-33	1.7e-33	p	1	gatgc-tcaaagtgttaaaaac:gatgcataaaagtgtaaaaaac
wVulM	IS3	IS3_176	628923	630296	1374	2	628923	628932	630287	630296	12	8	10	0	628898	630320	-	1423	1.6e-60	1.6e-60	p	2	cgttttaagt:cgtctcaagt
wVulM	ISNCY	ISNCY_229	632680	634389	1710	3	632680	632687	634382	634389	12	7	8	0	0	0		1	4.9e-12	-1	c	3	ttttgcaa:ttttacaa
wVulM	IS110	IS110_113	635289	636869	1581	5	635289	635292	636866	636869	8	4	4	0	0	0		1	2.4e-135	-1	c	5	gtag:gtag
wVulM	ISNCY	ISNCY_229	637968	639634	1667	2	637968	637978	639624	639634	14	9	11	0	0	0		1	4.9e-12	-1	c	2	gtacttgctaa:gtaccggctaa
wVulM	IS3	IS3_176	639832	640247	416	4	639832	639844	640235	640247	18	11	13	0	0	0		1	2e-12	-1	p	4	attgttttttttc:atggttctttttc
wVulM	IS110	IS110_113	655608	657186	1579	2	655608	655615	657179	657186	12	7	8	0	655588	657197	-	1610	1.2e-91	1.2e-91	c	2	ttttccat:tttttcat
wVulM	new	new_19	657570	661416	3847	3	0	0	0	0	0	0	0	0	0	0		1	1.1e-145	-1	p	3	-:-
wVulM	ISNCY	ISNCY_191	689323	691070	1748	1	689323	689374	691019	691070	28	33	52	0	689746	690717	+	972	3.7e-11	3.7e-11	p	1	ttttgcagaatatgattcagaactttttaggctttttggcttgatagatgga:ttttttaggaaattatggagaacgtgaaagtgtattagtcgttatagattga
wVulM	ISNCY	ISNCY_229	702088	704583	2496	2	702088	702095	704576	704583	12	7	8	0	702048	704598	+	2551	4.9e-12	4.9e-12	c	2	cagaacac:cagaagac
wVulM	IS4	IS4_84	704532	718246	13715	1	704532	704557	718220	718246	16	19	27	1	704600	718107	-	13508	2e-39	2e-39	p	1	gcaaactacaggtct-ttcctctaatg:gcacagtacataactctacctcaaatg
wVulM	IS256	IS256_47	730893	732136	1244	9	730893	730907	732122	732136	18	12	15	0	0	0		1	6.5e-142	-1	c	9	atttttagctcaact:atttttatattaact
wVulM	IS630	IS630_386	741205	742540	1336	2	741205	741210	742535	742540	12	6	6	0	741284	742568	+	1285	2.7e-34	2.7e-34	p	2	caattc:caattc
wVulM	IS110	IS110_113	749788	751370	1583	5	749788	749791	751367	751370	8	4	4	0	0	0		1	2.4e-135	-1	c	5	gaac:gaac
wVulM	IS630	IS630_247	790133	791302	1170	1	790133	790162	791274	791302	22	22	30	1	790548	791277	-	730	4e-38	4e-38	p	1	tctaaagatctttgccctacaattatcacg:tctaaataccattctcct-ccattctcacg
wVulM	IS5	IS5_197	791659	791834	176	1	0	0	0	0	0	0	0	0	791659	791834	+	176	4.7e-11	4.7e-11	p	1	-:-
wVulM	IS630	IS630_386	795082	795583	502	1	795082	795130	795534	795583	30	34	50	1	795088	795460	+	373	1.7e-17	1.7e-17	p	1	aacacaatgtacaagataaaagaaaacaagagga-attcaaaaaaaaatc:aacactatgcaatggattaacgaaacgatcaagagattgaaaccaaaatc
wVulM	IS481	IS481_213	795483	796850	1368	1	795483	795505	796828	796850	26	18	23	0	795631	796501	+	871	8.2e-90	8.2e-90	c	1	aagttataaaataataaaagaaa:aaattataagattatgaaataaa
wVulM	IS4	IS4_84	796819	797957	1139	4	796819	796829	797947	797957	14	9	11	0	0	0		1	2.3e-39	-1	c	4	tggacttataa:tggaatgataa
wVulM	IS256	IS256_47	798110	799253	1144	6	798110	798124	799239	799253	18	12	15	0	0	0		1	2.8e-23	-1	c	6	atttttaattcaact:atttttatattaact
wVulM	IS4	IS4_148	800701	802197	1497	5	800701	800721	802177	802197	18	15	21	0	0	0		1	3.3e-14	-1	c	5	gacaaaaaatttgaagcgatt:gacataacattttagtccatt
wVulM	IS5	IS5_222	802264	805076	2813	2	0	0	0	0	0	0	0	0	803383	804249	+	867	1.5e-18	1.5e-18	c	2	-:-
wVulM	IS5	IS5_226	867137	868025	889	1	867137	867168	867993	868025	24	24	33	1	867109	867888	+	780	1.2e-15	1.2e-15	p	1	aaaaatttcgcaggt-taacaggagtaaaaaag:aaaaatttctcagatatttaatgattaaaatag
wVulM	IS5	IS5_197	868012	868573	562	1	868012	868039	868545	868573	20	21	29	1	868081	868465	-	385	1.1e-19	1.1e-19	p	1	agactctt-taaaaaaaattatcttattt:agattcttgtacagaattttcccttattt
wVulM	IS256	IS256_47	903834	905077	1244	9	903834	903848	905063	905077	18	12	15	0	0	0		1	6.5e-142	-1	c	9	atttttagctcaact:atttttatattaact
wVulM	IS481	IS481_213	930795	931555	761	1	930795	930824	931526	931555	24	21	30	0	930858	931555	-	698	6.9e-38	6.9e-38	p	1	caaaaaatatacaatttatttttctaagtt:cacaatctatactttttgtttttatgattt
wVulM	IS110	IS110_219	931643	932734	1092	2	931643	931649	932728	932734	10	6	7	0	0	0		1	4.7e-61	-1	c	2	agtcaga:agtctga
wVulM	IS3	IS3_251	932782	933478	697	3	932782	932789	933471	933478	12	7	8	0	0	0		1	3.7e-12	-1	p	3	gcgagata:gcgaaata
wVulM	IS256	IS256_47	937161	938294	1134	5	937161	937175	938280	938294	18	12	15	0	0	0		1	2.8e-23	-1	c	5	taaaaatataattga:taaaaattaagttga
wVulM	IS630	IS630_386	938314	938576	263	1	0	0	0	0	0	0	0	0	938314	938576	-	263	5.7e-16	5.7e-16	p	1	-:-
wVulM	IS110	IS110_219	948982	950278	1297	1	948982	949005	950255	950278	24	18	24	0	949123	950148	+	1026	8.2e-143	8.2e-143	c	1	attcctagatataaaatctgcatg:attcatttaattaaaatatgcatg
wVulM	IS256	IS256_47	970333	971576	1244	9	970333	970347	971562	971576	18	12	15	0	0	0		1	6.5e-142	-1	c	9	atttttagctcaact:atttttatattaact
wVulM	IS110	IS110_219	986575	987566	992	3	986575	986582	987559	987566	12	7	8	0	0	0		1	7.2e-126	-1	c	3	agagaata:agaggata
wVulM	IS4	IS4_148	987609	989105	1497	4	987609	987629	989085	989105	18	15	21	0	987679	988947	+	1269	3.3e-14	3.3e-14	c	4	ctgtattgtaaaatcaggtaa:ctgttttttaaacttcgctaa
wVulM	IS630	IS630_247	1019465	1020062	598	1	1019465	1019476	1020051	1020062	20	11	12	0	1019478	1020149	+	672	6e-23	6e-23	p	1	aaaacaacttta:aaaacaatttta
wVulM	IS110	IS110_219	1020419	1021964	1546	5	1020419	1020425	1021958	1021964	10	6	7	0	0	0		1	7.2e-126	-1	c	5	taggcgt:tatgcgt
wVulM	IS110	IS110_219	1024413	1025907	1495	2	1024413	1024418	1025902	1025907	8	5	6	0	1024670	1025695	-	1026	8.2e-143	8.2e-143	c	2	aagata:aacata
wVulM	IS256	IS256_47	1028985	1030118	1134	6	1028985	1028999	1030104	1030118	18	12	15	0	1029682	1030081	-	400	2.8e-23	2.8e-23	c	6	atttttaattcaact:atttttatattaact
wVulM	IS5	IS5_222	1030213	1030886	674	1	1030213	1030230	1030869	1030886	24	15	18	0	1030138	1030719	-	582	3.4e-12	3.4e-12	p	1	ttttttcttccattcatt:tttttactctcattcatt
wVulM	IS4	IS4_84	1031135	1032274	1140	4	1031135	1031145	1032264	1032274	14	9	11	0	0	0		1	2.3e-39	-1	c	4	tggacttataa:tggaatgataa
wVulM	IS66	IS66_78	1070187	1071923	1737	1	1070187	1070202	1071908	1071923	24	14	16	0	1070134	1071798	+	1665	9e-26	9e-26	p	1	ggaggcaaggataaaa:ggaggaaaggaaaaaa
wVulM	IS5	IS5_226	1071944	1072894	951	2	0	0	0	0	0	0	0	0	1071944	1072745	-	802	1.4e-27	1.4e-27	c	2	-:-
wVulM	IS3	IS3_176	1075781	1076675	895	5	1075781	1075790	1076666	1076675	16	9	10	0	0	0		1	2e-12	-1	p	5	ttttttcaaa:tttcttcaaa
wVulM	IS3	IS3_206	1086347	1086601	255	1	0	0	0	0	0	0	0	0	1086347	1086601	+	255	6e-11	6e-11	p	1	-:-
wVulM	IS256	IS256_47	1099673	1100916	1244	8	1099673	1099687	1100902	1100916	18	12	15	0	0	0		1	6.5e-142	-1	c	8	taaaaatataattga:taaaaatcgagttga
wVulM	IS66	IS66_78	1100868	1102415	1548	1	1100868	1100905	1102378	1102415	24	25	38	0	1101229	1102519	-	1291	2.9e-45	2.9e-45	p	1	cttgatattttctttcctaacagattgaaaattcagtt:cttgcgacttaatttcctttccgagccaaatttaagtt
wVulM	IS3	IS3_176	1106952	1107846	895	5	1106952	1106961	1107837	1107846	16	9	10	0	0	0		1	2e-12	-1	p	5	ttttttcaaa:tttcttcaaa
wVulM	IS256	IS256_47	1108746	1109472	727	1	1108746	1108760	1109458	1109472	26	14	15	0	1109123	1109504	-	382	6.5e-12	6.5e-12	p	1	ttgcttcttttagta:ttgcttcttttatta
wVulM	IS4	IS4_148	1150956	1152452	1497	5	1150956	1150976	1152432	1152452	18	15	21	0	1151114	1152382	-	1269	3.3e-14	3.3e-14	c	5	gacaaaaaatttgaagcgatt:gacataacattttagtccatt
wVulM	IS66	IS66_78	1162656	1163991	1336	1	1162656	1162689	1163958	1163991	24	23	34	0	1162710	1164000	-	1291	2.9e-45	2.9e-45	p	1	gaagattgtgaaaagggtttaactccctttgttt:gaaaatcttgaaacgtttttaaatgtcgtttttt
wVulM	new	new_19	1164691	1170301	5611	2	1164691	1164701	1170291	1170301	14	9	11	0	1165063	1168475	+	3413	1.1e-145	1.1e-145	p	2	aacttaggtga:aaataaggtga
wVulM	IS110	IS110_219	1172906	1174400	1495	2	1172906	1172911	1174395	1174400	8	5	6	0	1173163	1174188	-	1026	8.2e-143	8.2e-143	c	2	aagata:aacata
wVulM	IS481	IS481_228	1180169	1181224	1056	1	1180169	1180198	1181195	1181224	28	22	30	0	1180267	1181239	+	973	1.7e-22	1.7e-22	p	1	aaaaatgtaagataaaatagaaatttgtac:aaaaacttaactaaaattagaaactagtac
wVulM	IS256	IS256_47	1181927	1183170	1244	8	1181927	1181941	1183156	1183170	18	12	15	0	1182057	1183166	+	1110	6.5e-142	6.5e-142	c	8	taaaaatataattga:taaaaatcgagttga
wVulM	IS256	IS256_47	1193861	1194800	940	1	1193861	1193880	1194781	1194800	24	16	20	0	1194239	1194805	+	567	5.3e-74	5.3e-74	p	1	gaaatgaagaaaacaatcgt:gaagtgaaaaaaaatatcgt
wVulM	IS630	IS630_247	1197350	1198633	1284	1	1197350	1197393	1198589	1198633	24	30	45	1	1197568	1198300	+	733	7.4e-14	7.4e-14	p	1	cgctttaattttaattat-agcccttcttataatagtccgaacgt:cggtatcatttgaattataagctctttcttttatgttaccaatgt
wVulM	IS5	IS5_222	1198258	1199282	1025	1	1198258	1198283	1199257	1199282	28	20	26	0	1198310	1198916	-	607	4.5e-15	4.5e-15	p	1	tgctataaagaacagagctagaaaaa:tgttaaaaggaatagagccggaaaaa
wVulM	ISNCY	ISNCY_191	1204039	1205356	1318	1	1204039	1204053	1205342	1205356	26	14	15	0	1204362	1205282	-	921	1e-11	1e-11	p	1	tctgatttatgtttt:tctgatttgtgtttt
wVulM	new	new_19	1247806	1253482	5677	2	1247806	1247825	1253463	1253482	16	14	20	0	1248206	1251618	+	3413	1.1e-145	1.1e-145	c	2	caaaatgagtactataacag:caaaataaggtgaaaaacag
wVulM	IS4	IS4_64	1269370	1269943	574	1	1269370	1269409	1269905	1269943	30	29	40	1	1269412	1269846	+	435	5.6e-17	5.6e-17	p	1	aagttctcttaaatttaacaaataaaatggagaacttata:aatttctcagatatttaatgattaaaatag-caaattata
wVulM	IS256	IS256_47	1270466	1270631	166	1	0	0	0	0	0	0	0	0	1270466	1270631	-	166	4.5e-15	4.5e-15	p	1	-:-
wVulM	IS3	IS3_176	1270778	1272009	1232	6	1270778	1270790	1271997	1272009	18	11	13	0	1270831	1271936	+	1106	2.6e-73	2.6e-73	c	6	actagaccaaaaa:actaggctaaaaa
wVulM	IS110	IS110_113	1281617	1283155	1539	5	1281617	1281621	1283151	1283155	10	5	5	0	0	0		1	2.4e-135	-1	c	5	tcgaa:tcgaa
wVulM	IS256	IS256_47	1283217	1284460	1244	8	1283217	1283231	1284446	1284460	18	12	15	0	0	0		1	6.5e-142	-1	c	8	taaaaatataattga:taaaaatcgagttga
wVulM	IS4	IS4_64	1284585	1285243	659	1	1284585	1284605	1285223	1285243	26	17	21	0	1284660	1285227	-	568	7.5e-11	7.5e-11	p	1	aatctttttctgaagataatt:aatatttttctggagttactt
wVulM	IS110	IS110_236	1306754	1308110	1357	1	1306754	1306770	1308094	1308110	22	14	17	0	1307164	1308008	-	845	4.3e-40	4.3e-40	p	1	gtagagtctattgagga:gtagagtcatgtgagga
wVulM	IS3	IS3_176	1308885	1309675	791	5	1308885	1308891	1309669	1309675	14	7	7	0	1309525	1309732	+	208	2e-12	2e-12	p	5	ttttttc:ttttttc
wVulM	IS256	IS256_47	1309776	1311019	1244	8	1309776	1309790	1311005	1311019	18	12	15	0	0	0		1	6.5e-142	-1	c	8	taaaaatataattga:taaaaatcgagttga
wVulM	IS110	IS110_236	1313473	1315013	1541	1	1313473	1313497	1314989	1315013	26	19	25	0	1313884	1314728	-	845	4.3e-40	4.3e-40	p	1	ctatagcatttacattttccatatt:ctgtagtattcacaactttcatatt
wVulM	IS3	IS3_176	1315605	1316537	933	5	1315605	1315614	1316528	1316537	16	9	10	0	1316245	1316452	+	208	2e-12	2e-12	p	5	ttttttcaaa:tttcttcaaa
wVulM	IS481	IS481_240	1335472	1336189	718	1	1335472	1335494	1336167	1336189	26	18	23	0	1335844	1336256	+	413	2.1e-38	2.1e-38	p	1	agtttatgtacaacctctcctat:agtttatatacaactttccgtat
wVulM	IS110	IS110_219	1342355	1343881	1527	5	1342355	1342360	1343876	1343881	8	5	6	0	0	0		1	7.2e-126	-1	c	5	taggcg:tatgcg
wVulM	IS630	IS630_247	1343933	1345257	1325	1	1343933	1343983	1345208	1345257	28	34	51	1	1344105	1344792	-	688	7.6e-26	7.6e-26	p	1	aaatattagaattaatataaaacggaggttttacacatgagtgaaaaaatg:aaatttgagtagttaaataaaaaata-tttgtactaataagaaaaaaaatg
wVulM	IS4	IS4_148	1345156	1346652	1497	4	1345156	1345176	1346632	1346652	18	15	21	0	1345226	1346494	+	1269	3.3e-14	3.3e-14	c	4	ctgtattgtaaaatcaggtaa:ctgttttttaaacttcgctaa
wVulM	IS3	IS3_176	1347325	1348227	903	6	1347325	1347334	1348218	1348227	16	9	10	0	0	0		1	2e-12	-1	p	6	aaagaagttt:aaaaaagttt
wVulM	IS630	IS630_247	1347976	1349106	1131	1	1347976	1348001	1349081	1349106	24	19	26	0	1348325	1348801	+	477	7.4e-21	7.4e-21	p	1	tttgcaaaatatcccagggctttttt:tttgtaaaagagcccatatcattttt
wVulM	IS4	IS4_148	1348769	1350126	1358	1	1348769	1348793	1350102	1350126	22	18	25	0	1348884	1349976	-	1093	4e-28	4e-28	p	1	attggcatagctaaatttgagatag:attgacgtatttaattttgtcatag
wVulM	IS110	IS110_219	1368707	1370083	1377	4	1368707	1368711	1370079	1370083	10	5	5	0	0	0		1	7.2e-126	-1	c	4	catag:catag
wVulM	IS256	IS256_47	1369984	1370699	716	1	1369984	1370012	1370670	1370699	22	22	30	1	1370171	1370540	+	370	3e-34	3e-34	p	1	tatctttcttac-agattttatatctaaga:tatcactctgactagatcttttatgttaga
wVulM	IS110	IS110_113	1374323	1374814	492	1	1374323	1374354	1374784	1374814	18	22	32	1	1374391	1374758	-	368	5.9e-15	5.9e-15	p	1	atcgcaaaactatgatccaacatttatatttc:attggaacactatg-ccctatattaaggtttc
wVulM	IS110	IS110_219	1374871	1376259	1389	2	1374871	1374883	1376247	1376259	14	10	13	0	1374856	1375778	+	923	4.7e-61	4.7e-61	c	2	attttaggtgtag:atttcgggtctag
wVulM	IS3	IS3_176	1376307	1377538	1232	7	1376307	1376319	1377526	1377538	18	11	13	0	1376380	1377485	-	1106	2.2e-73	2.2e-73	c	7	tgatccgattttt:tgatctggttttt
wVulM	IS110	IS110_113	1386888	1388111	1224	1	1386888	1386929	1388070	1388111	28	28	42	0	1386992	1387890	+	899	7e-52	7e-52	c	1	aagataggtatcttatttgttatatttatttttttgagaagt:aatatagaaatcatatattaaatagtaacttcttcgcgaagt
wVulM	IS110	IS110_113	1387846	1389428	1583	5	1387846	1387849	1389425	1389428	8	4	4	0	1388113	1389439	+	1327	2.4e-135	2.4e-135	c	5	gaac:gaac
wVulM	IS5	IS5_222	1403919	1404654	736	1	1403919	1403938	1404635	1404654	28	17	20	0	1403901	1404566	-	666	9.9e-16	9.9e-16	p	1	tttagccatacctatatcag:tttaaccatacttttatcag
wVulM	IS256	IS256_47	1405346	1406497	1152	6	1405346	1405359	1406484	1406497	16	11	14	0	1406043	1406460	-	418	2.4e-26	2.4e-26	c	6	atttttaattcaac:atttttatattaac
wVulM	IS5	IS5_197	1411915	1412169	255	1	0	0	0	0	0	0	0	0	1411915	1412169	+	255	5.4e-16	5.4e-16	p	1	-:-
wVulM	IS256	IS256_47	1430623	1431756	1134	5	1430623	1430637	1431742	1431756	18	12	15	0	0	0		1	2.8e-23	-1	c	5	taaaaatataattga:taaaaattaagttga
wVulM	IS256	IS256_47	1443233	1444476	1244	8	1443233	1443247	1444462	1444476	18	12	15	0	1443363	1444472	+	1110	6.5e-142	6.5e-142	c	8	taaaaatataattga:taaaaatcgagttga
wVulM	IS481	IS481_213	1448491	1449274	784	1	1448491	1448574	1449194	1449274	34	55	84	3	1448529	1448924	+	396	1.7e-12	1.7e-12	p	1	aataaagtaagataaaaatataaacaaattataaaggagtgtcagatatgagaagaaaaaatattaaaaccaaagttagagaac:aataaagtca-ttaaaaaaaaagtttattgataaaag-gtgacagttaagaggataatgaa-atacatttgaaagataaagaac
wVulM	IS3	IS3_176	1448937	1450168	1232	6	1448937	1448949	1450156	1450168	18	11	13	0	1448990	1450095	+	1106	2.6e-73	2.6e-73	c	6	actagaccaaaaa:actaggctaaaaa
wVulM	IS3	IS3_251	1450237	1450933	697	3	1450237	1450244	1450926	1450933	12	7	8	0	1450383	1451019	+	637	3.7e-12	3.7e-12	p	3	gcgagata:gcgaaata
wVulM	IS256	IS256_47	1451190	1452433	1244	9	1451190	1451204	1452419	1452433	18	12	15	0	0	0		1	6.5e-142	-1	c	9	atttttagctcaact:atttttatattaact
wVulM	IS4	IS4_148	1452494	1453799	1306	5	1452494	1452505	1453788	1453799	16	10	12	0	1452480	1453748	-	1269	3.3e-14	3.3e-14	c	5	ttctagctcttt:ttctaggtgttt
wVulM	IS5	IS5_222	1455016	1455957	942	3	0	0	0	0	0	0	0	0	0	0		1	1.5e-18	-1	c	3	-:-
wVulM	IS5	IS5_222	1456080	1457050	971	3	1456080	1456087	1457043	1457050	12	7	8	0	0	0		1	1.5e-18	-1	c	3	tagtgggt:tagtgagt
wVulM	IS4	IS4_148	1461848	1463344	1497	4	1461848	1461868	1463324	1463344	18	15	21	0	1461918	1463186	+	1269	3.3e-14	3.3e-14	c	4	ctgtattgtaaaatcaggtaa:ctgttttttaaacttcgctaa
wVulM	IS110	IS110_236	1464285	1465399	1115	1	1464285	1464300	1465384	1465399	32	16	16	0	1464170	1464978	+	809	1.7e-31	1.7e-31	p	1	aacaattgtgtcaaaa:aacaattgtgtcaaaa
wVulM	IS110	IS110_113	1468369	1469966	1598	6	1468369	1468374	1469961	1469966	8	5	6	0	1468187	1469700	-	1514	2.4e-135	2.4e-135	c	6	ttctcc:ttgtcc
wVulM	IS4	IS4_527|IS4||protein:plasmid:149720	1475622	1475915	294	1	0	0	0	0	0	0	0	0	1475622	1475915	+	294	2.3e-12	2.3e-12	p	1	-:-
wVulM	IS256	IS256_47	1475935	1477068	1134	5	1475935	1475949	1477054	1477068	18	12	15	0	0	0		1	2.8e-23	-1	c	5	taaaaatataattga:taaaaattaagttga
wVulM	IS110	IS110_113	1477160	1478400	1241	2	1477160	1477166	1478394	1478400	10	6	7	0	0	0		1	7.6e-27	-1	c	2	tcttttt:tcgtttt
wVulM	IS4	IS4_148	1479456	1480191	736	4	1479456	1479466	1480181	1480191	14	9	11	0	0	0		1	3.3e-14	-1	c	4	tgtattgtaaa:tgtatcgcaaa
wVulM	IS4	IS4_148	1480256	1481752	1497	5	1480256	1480276	1481732	1481752	18	15	21	0	1480414	1481682	-	1269	3.3e-14	3.3e-14	c	5	gacaaaaaatttgaagcgatt:gacataacattttagtccatt
wVulM	IS110	IS110_113	1485562	1486933	1372	1	1485562	1485595	1486901	1486933	26	25	34	1	1485470	1486881	+	1412	4e-111	4e-111	c	1	caattattatatgatggaggttagaaatggcaaa:caactagtatat-attggggtatgtaatggtaaa
wVulM	IS110	IS110_219	1486887	1488066	1180	3	1486887	1486895	1488058	1488066	14	8	9	0	0	0		1	7.2e-126	-1	c	3	ttacttttc:ttccttttc
wVulM	IS110	IS110_113	1490883	1492465	1583	5	1490883	1490886	1492462	1492465	8	4	4	0	1491150	1492476	+	1327	2.4e-135	2.4e-135	c	5	gaac:gaac
wVulM	IS5	IS5_197	1493416	1494983	1568	1	1493416	1493430	1494968	1494983	22	15	16	1	1493858	1494902	-	1045	2.2e-57	2.2e-57	p	1	aagcaa-tcaaaagaa:aagcaactcaaaagaa
wVulM	IS481	IS481_213	1515491	1516160	670	1	1515491	1515501	1516150	1516160	22	11	11	0	1515856	1516234	-	379	1.1e-15	1.1e-15	p	1	acttttataat:acttttataat
wVulM	IS4	IS4_148	1569038	1570534	1497	5	1569038	1569058	1570514	1570534	18	15	21	0	1569196	1570464	-	1269	3.3e-14	3.3e-14	c	5	gacaaaaaatttgaagcgatt:gacataacattttagtccatt
wVulM	IS5	IS5_302	1580157	1580863	707	1	1580157	1580174	1580846	1580863	28	16	18	0	1580248	1580742	-	495	1.7e-14	1.7e-14	p	1	aaaagtaagttaaaacaa:aagagtaagttgaaacaa
wVulM	IS110	IS110_113	1580657	1581505	849	1	1580657	1580671	1581491	1581505	26	14	15	0	1580757	1581415	+	659	3.1e-33	3.1e-33	p	1	gtgctctttaaaaat:gtgctctttaacaat
wVulM	IS256	IS256_47	1598559	1599802	1244	9	1598559	1598573	1599788	1599802	18	12	15	0	0	0		1	6.5e-142	-1	c	9	atttttagctcaact:atttttatattaact
wVulM	IS256	IS256_47	1601988	1603131	1144	5	1601988	1602002	1603117	1603131	18	12	15	0	1602118	1602434	+	317	2.8e-23	2.8e-23	c	5	taaaaatataattga:taaaaattaagttga
wVulM	IS110	IS110_219	1604205	1605095	891	1	1604205	1604231	1605069	1605095	30	21	27	0	1604176	1605129	-	954	2e-68	2e-68	p	1	gattgtttttaagaataccaaaaaata:gatttttttttaaactacaaacaaata
wVulM	IS256	IS256_47	1605230	1606363	1134	6	1605230	1605243	1606350	1606363	16	11	14	0	1605927	1606326	-	400	2.5e-23	2.5e-23	c	6	atttttaattcaac:atttttatattaac
wVulM	IS3	IS3_251	1609002	1610750	1749	4	1609002	1609009	1610743	1610750	16	8	8	0	0	0		1	3.7e-12	-1	p	4	ctactttt:ctactttt
wVulM	IS3	IS3_176	1611021	1611760	740	1	1611021	1611043	1611738	1611760	22	17	23	0	1611142	1611873	+	732	5.5e-28	5.5e-28	p	1	tttgaaacctgctcctgaaaacc:tttaaaactaggtcctataaacc
wVulM	IS3	IS3_176	1611754	1612217	464	2	1611754	1611764	1612207	1612217	14	9	11	0	0	0		1	5.5e-28	-1	p	2	aaaattttact:aaaataatact
wVulM	IS4	IS4_84	1612292	1613431	1140	4	1612292	1612302	1613421	1613431	14	9	11	0	0	0		1	2.3e-39	-1	c	4	tggacttataa:tggaatgataa
wVulM	IS110	IS110_113	1619316	1620588	1273	1	1619316	1619341	1620563	1620588	28	20	26	0	1619804	1620156	+	353	7.6e-27	7.6e-27	p	1	ttataaagatttagaaaagggaaaaa:ttttaaaggtttctaaacggaaaaaa

## Sheet: wVulP
seqID	family	cluster	isBegin	isEnd	isLen	ncopy4is	start1	end1	start2	end2	score	irId	irLen	nGaps	orfBegin	orfEnd	strand	orfLen	E-value	E-value4copy	type	ov	tir
wVulP	IS21	IS21_259	92	1587	1496	1	92	119	1559	1587	20	21	29	1	153	1535	+	1383	2.3e-11	2.3e-11	p	1	ttacaataagcta-ttgattatcttatgt:ttcctataagctagtttctttacttttgt
wVulP	IS256	IS256_47	32375	33510	1136	14	32375	32389	33496	33510	18	12	15	0	0	0		1	2.1e-25	-1	c	14	atttttaattcaact:atttttatattaact
wVulP	IS110	IS110_219	53797	58199	4403	4	53797	53801	58195	58199	10	5	5	0	0	0		1	1.9e-123	-1	c	4	ttaaa:ttaaa
wVulP	IS5	IS5_197	59400	60555	1156	1	59400	59416	60539	60555	22	14	17	0	59571	60093	-	523	1.1e-34	1.1e-34	p	1	ttcattaaagaagttgt:ttcattaaatgagtcgt
wVulP	IS110	IS110_236	72179	73464	1286	1	72179	72224	73421	73464	24	32	46	2	72503	73299	+	797	1.7e-30	1.7e-30	p	1	ttattataaaggaattttctttataataaagaggtataaagtgttt:ttaatacaaaaaaatttt-taaaaaataaacacat-taaaacgttt
wVulP	IS4	IS4_148	79620	81125	1506	6	79620	79640	81105	81125	18	15	21	0	79690	80967	+	1278	7.2e-14	7.2e-14	c	6	ctgtattgtaaaatcaggtaa:ctgttttttaaacttcgctaa
wVulP	IS5	IS5_222	83671	84518	848	1	83671	83693	84496	84518	26	18	23	0	83877	84510	+	634	1.3e-12	1.3e-12	p	1	tatttttcactttattgataaag:tattttgaaatgtattgatagag
wVulP	IS256	IS256_47	85132	86267	1136	14	85132	85146	86253	86267	18	12	15	0	0	0		1	2.1e-25	-1	c	14	atttttaattcaact:atttttatattaact
wVulP	IS481	IS481_240	92270	94519	2250	1	92270	92290	94499	94519	22	16	21	0	92664	94045	-	1382	1.5e-91	1.5e-91	c	1	aaatactgtacttgaataaaa:aaatactttgtttacataaaa
wVulP	IS481	IS481_240	97864	98184	321	1	97864	97888	98160	98184	22	18	25	0	97742	98230	-	489	8.8e-26	8.8e-26	p	1	acctgtctgaaattattttaaatcg:acttgtggcaaactgttttcaatcg
wVulP	IS481	IS481_213	98647	99606	960	1	98647	98665	99588	99606	22	15	19	0	98692	99715	+	1024	4.2e-99	4.2e-99	c	1	cggtatagttagggattgt:cggtatcgttatgaatggt
wVulP	IS66	IS66_78	102784	104085	1302	3	102784	102802	104067	104085	18	14	19	0	102812	104171	+	1360	9.2e-48	9.2e-48	p	3	aaaagtgtaaagaaatagg:aaaggtgcttagaaagagg
wVulP	IS3	IS3_251	107280	107671	392	2	107280	107286	107665	107671	10	6	7	0	0	0		1	2.8e-11	-1	p	2	cacctcc:cacttcc
wVulP	IS4	IS4_148	107750	109255	1506	8	107750	107770	109235	109255	18	15	21	0	0	0		1	7.2e-14	-1	c	8	gacaaaaaatttgaagcgatt:gacataacattttagtccatt
wVulP	IS110	IS110_219	110520	114916	4397	4	110520	110530	114906	114916	10	8	11	0	0	0		1	1.9e-123	-1	c	4	agttaagagaa:agttgatacaa
wVulP	IS4	IS4_148	124475	125832	1358	1	124475	124499	125808	125832	22	18	25	0	124625	125717	+	1093	1.9e-28	1.9e-28	p	1	taactgcataaattaaaacagtatc:taaccgtatcgatttaaactctatc
wVulP	IS630	IS630_247	125495	126625	1131	1	125495	125520	126600	126625	24	19	26	0	125800	126273	-	474	5.4e-22	5.4e-22	p	1	aaacattttctcgggtatagtaaaaa:aaacgttttatagggtcccgaaaaaa
wVulP	IS110	IS110_219	130956	134562	3607	5	130956	130962	134556	134562	10	6	7	0	0	0		1	1.9e-123	-1	c	5	aagaaag:aacaaag
wVulP	IS4	IS4_148	134614	136119	1506	7	134614	134634	136099	136119	18	15	21	0	134772	136049	-	1278	7.2e-14	7.2e-14	c	7	gacaaaaaatttgaagcgatt:gacataacattttagtccatt
wVulP	ISNCY	ISNCY_229	137453	140046	2594	3	137453	137460	140039	140046	16	8	8	0	0	0		1	4.8e-12	-1	c	3	tttttgag:tttttgag
wVulP	IS110	IS110_113	183170	185296	2127	1	183170	183207	185258	185296	28	28	39	1	183472	185088	+	1617	9.1e-110	9.1e-110	c	1	tgtaaaggttagtatatcaaaaa-gaaatatgcaagcat:tgtgaagattagacgaacaaaaacgaaatttttaagaat
wVulP	IS481	IS481_228	192567	193622	1056	1	192567	192596	193593	193622	28	22	30	0	192665	193637	+	973	1.7e-22	1.7e-22	p	1	aaaaatgtaagataaaatagaaatttgtac:aaaaacttaactaaaattagaaactagtac
wVulP	IS630	IS630_247	201105	202387	1283	1	201105	201148	202343	202387	24	30	45	1	201323	202094	+	772	8.2e-14	8.2e-14	p	1	cgctttaattttaattat-agcccttcttataatagtccgaacgt:cggtatcatttgaattataagctctttcttttatgttaccaatgt
wVulP	IS5	IS5_222	202013	203036	1024	1	202013	202038	203011	203036	28	20	26	0	202275	202670	-	396	1.3e-12	1.3e-12	p	1	tgctataaagaacagagctagaaaaa:tgttaaaaggaatagagccggaaaaa
wVulP	ISNCY	ISNCY_191	208079	208524	446	1	208079	208103	208500	208524	26	19	25	0	208123	208605	-	483	2e-12	2e-12	p	1	ataggatttttgtctaatacaaaga:atatgatgtctctctaccacaaaga
wVulP	ISNCY	ISNCY_191	208943	210346	1404	1	208943	208963	210326	210346	26	17	21	0	209013	209984	+	972	3.7e-11	3.7e-11	p	1	taaccacttttttattgaaaa:tagccacttttttttaggaaa
wVulP	ISNCY	ISNCY_229	221352	223686	2335	3	221352	221363	223675	223686	20	11	12	0	221317	223868	+	2552	4.8e-12	4.8e-12	c	3	tacggcagaaca:tacggaagaaca
wVulP	IS4	IS4_84	223801	237623	13823	1	223801	223826	237597	237623	16	19	27	1	223870	237484	-	13615	1e-34	1e-34	p	1	gcaaactacaggtct-ttcctctaatg:gcacagtacataactctacctcaaatg
wVulP	IS630	IS630_520|IS630||protein:plasmid:126787	242424	243592	1169	1	242424	242451	243564	243592	28	23	29	1	242794	243165	+	372	6e-11	6e-11	p	1	cgtggaaa-atcaaattatgaacacacat:cgtggaaataaaaagttatgaacaaatat
wVulP	IS4	IS4_148	249081	250977	1897	1	249081	249095	250963	250977	22	13	15	0	0	0		1	5.5e-13	-1	p	1	aacttttattgcaaa:aacctttattgaaaa
wVulP	IS110	IS110_219	267538	268909	1372	3	267538	267542	268905	268909	10	5	5	0	0	0		1	1.9e-123	-1	c	3	caact:caact
wVulP	IS110	IS110_219	268624	270009	1386	1	268624	268654	269978	270009	22	23	32	1	268942	269956	-	1015	3.1e-140	3.1e-140	c	1	aagttttccgatatcaatgccaa-taaaattt:aagtgttccaatcggaatgaaaagtaaaaatt
wVulP	new	new_343	273400	275936	2537	2	273400	273418	275918	275936	14	13	19	0	273386	275939	+	2554	4.8e-18	4.8e-18	c	2	taaaaaagaggggtcacta:tataaaagcgtattaacta
wVulP	IS3	IS3_176	284988	286387	1400	1	284988	285022	286353	286387	30	25	35	0	284995	286100	+	1106	1.6e-67	1.6e-67	c	1	taaaagtatggcaacaaaaaaaatatgaaccagag:taaaagtgttgcggcgaaaacaaatttaacaagag
wVulP	ISNCY	ISNCY_229	295041	296279	1239	1	295041	295059	296261	296279	22	15	19	0	0	0		1	4.8e-12	-1	p	1	atagaagtttttgtatatc:atatgagtttttctaaatc
wVulP	IS4	IS4_148	300657	302162	1506	7	300657	300677	302142	302162	18	15	21	0	300815	302092	-	1278	7.2e-14	7.2e-14	c	7	gacaaaaaatttgaagcgatt:gacataacattttagtccatt
wVulP	IS256	IS256_47	307513	308450	938	1	307513	307537	308426	308450	26	19	25	0	307633	308070	+	438	8.8e-12	8.8e-12	p	1	gaaaaataataaattaatataaaaa:gaaaacgaagaaaatcatttaaaaa
wVulP	IS3	IS3_176	309377	309633	257	1	0	0	0	0	0	0	0	0	309377	309633	-	257	9.7e-21	9.7e-21	p	1	-:-
wVulP	IS3	IS3_176	337774	338030	257	1	0	0	0	0	0	0	0	0	337774	338030	-	257	9.7e-21	9.7e-21	p	1	-:-
wVulP	IS110	IS110_236	338472	339878	1407	1	338472	338512	339839	339878	32	30	41	1	338701	339575	-	875	4.3e-46	4.3e-46	p	1	ttttctttgtcacaagttccttttcctgggattgtatgttt:ttttgtttgtcactttttccaattcttgatatt-tatggtt
wVulP	IS110	IS110_219	351111	354161	3051	4	351111	351119	354153	354161	10	7	9	0	353050	353941	+	892	1.9e-123	1.9e-123	c	4	aaccataag:aacgatcag
wVulP	IS630	IS630_247	353618	355155	1538	1	353618	353643	355130	355155	28	20	26	0	353943	355209	-	1267	2.4e-16	2.4e-16	p	1	ttgttggaaaattttcagcttctatt:ttgttgaaatatactcaccttctttt
wVulP	IS4	IS4_148	385515	387020	1506	7	385515	385535	387000	387020	18	15	21	0	385673	386950	-	1278	7.2e-14	7.2e-14	c	7	gacaaaaaatttgaagcgatt:gacataacattttagtccatt
wVulP	IS630	IS630_386	412428	413551	1124	1	412428	412521	413457	413551	30	60	96	3	412478	413378	-	901	2.6e-26	2.6e-26	p	1	attactc-cttaccttcttcttatatcttttgatttaca-gcaagtcttctgttattctagcacacacatgtaatacttataccaattctcattat:attcctctctcgcctatctgttatttctcttttttttcaggtatgactttgttcattttatcgc-cccattttatcctaattctagttttgataat
wVulP	IS3	IS3_176	424746	425513	768	1	424746	424780	425479	425513	26	24	35	0	424851	425197	-	347	1.1e-16	1.1e-16	p	1	ctggtggaggagcatttttaagttggctaaatggt:ctcgtcgaagatcgtctataagttttttatatggt
wVulP	IS4	IS4_148	427093	428599	1507	7	427093	427113	428579	428599	18	15	21	0	427251	428528	-	1278	7.2e-14	7.2e-14	c	7	gacaaaaaatttgaagcgatt:gacataacattttagtccatt
wVulP	IS110	IS110_219	429110	433327	4218	5	429110	429118	433319	433327	14	8	9	0	0	0		1	1.9e-123	-1	c	5	aaaattttt:aacattttt
wVulP	IS630	IS630_386	437089	438368	1280	1	437089	437113	438344	438368	26	19	25	0	437385	438493	+	1109	9.1e-33	9.1e-33	p	1	gggtagaaaaaaatccaaatattac:gggtataaaacaatttatatagtac
wVulP	IS5	IS5_222	467398	468080	683	1	467398	467434	468044	468080	26	25	37	0	467390	467842	+	453	7.3e-13	7.3e-13	p	1	aaaaatgagagtcagtaatcatggtgaatataataag:aaaaaagaaggtaaaaaattatggtataaatatcaag
wVulP	IS4	IS4_148	482394	483899	1506	7	482394	482414	483879	483899	18	15	21	0	0	0		1	7.2e-14	-1	c	7	gacaaaaaatttgaagcgatt:gacataacattttagtccatt
wVulP	IS5	IS5_226	495854	496771	918	3	495854	495861	496764	496771	8	6	8	0	0	0		1	1.4e-28	-1	c	3	aatgatgg:aattctgg
wVulP	IS5	IS5_226	500665	501581	917	3	500665	500672	501574	501581	8	6	8	0	0	0		1	1.4e-28	-1	c	3	aatgatgg:aattctgg
wVulP	IS3	IS3_176	501534	501785	252	1	0	0	0	0	0	0	0	0	501534	501785	-	252	1.7e-14	1.7e-14	p	1	-:-
wVulP	IS481	IS481_213	501816	502362	547	1	501816	501854	502325	502362	24	27	39	1	501952	502429	+	478	7.3e-19	7.3e-19	p	1	aataaaagaaaggagtgttagatatgagaaacaaaaata:aataaatgaactgagt-acagtttggaggcaaaaaaata
wVulP	IS256	IS256_47	502309	503445	1137	13	502309	502323	503431	503445	18	12	15	0	0	0		1	2.1e-25	-1	c	13	taaaaatataattga:taaaaattaagttga
wVulP	IS66	IS66_78	503569	505268	1700	1	503569	503584	505253	505268	24	14	16	0	503693	505321	-	1629	3e-24	3e-24	p	1	cctcctttcctttttt:cctccgttcctatttt
wVulP	IS4	IS4_84	543269	544408	1140	2	543269	543279	544398	544408	14	9	11	0	543278	544351	-	1074	7.7e-23	7.7e-23	c	2	accttactatt:acctgaatatt
wVulP	IS5	IS5_222	544474	545659	1186	1	544474	544497	545636	545659	24	18	24	0	544824	545405	+	582	3.3e-12	3.3e-12	p	1	aaaaagtataaagatactcttaaa:aaaaagggtaaagaagctaataaa
wVulP	IS256	IS256_47	545425	546561	1137	13	545425	545439	546547	546561	18	12	15	0	0	0		1	2.1e-25	-1	c	13	taaaaatataattga:taaaaattaagttga
wVulP	IS110	IS110_219	552082	556488	4407	4	552082	552087	556483	556488	12	6	6	0	554032	554923	+	892	1.9e-123	1.9e-123	c	4	taaaaa:taaaaa
wVulP	IS481	IS481_240	562164	562880	717	1	562164	562187	562857	562880	32	20	24	0	562097	562559	-	463	7.5e-40	7.5e-40	p	1	tcaaatatatgttgaaaagcatat:tcaaatacatgttggagaggatat
wVulP	IS110	IS110_236	584566	584808	243	1	0	0	0	0	0	0	0	0	584566	584808	+	243	1.9e-19	1.9e-19	p	1	-:-
wVulP	IS5	IS5_222	587806	588739	934	4	587806	587812	588733	588739	10	6	7	0	0	0		1	1.3e-18	-1	c	4	actattt:acttttt
wVulP	IS3	IS3_251	595879	598035	2157	1	595879	595918	597995	598035	28	29	41	1	0	0		1	2.8e-11	-1	p	1	aatatccttt-tcttctcctcttcaattgtttttaaacttt:aatttcttttgtctcctcctcgtccataactattaactttt
wVulP	IS3	IS3_251	597513	598626	1114	3	0	0	0	0	0	0	0	0	0	0		1	2.8e-11	-1	p	3	-:-
wVulP	IS110	IS110_219	598836	599167	332	1	598836	598861	599142	599167	24	19	26	0	598770	599240	-	471	4.3e-24	4.3e-24	p	1	ttttctcattaatgcgacaattatta:ttctttaattactcgtacaattatta
wVulP	IS481	IS481_213	599706	600232	527	1	599706	599736	600201	600232	26	24	32	1	599757	600176	+	420	5.4e-25	5.4e-25	p	1	atatggaaaacaaagagctgcaa-atgagctg:atatgttaaataaaaagattcaacatgatctg
wVulP	IS66	IS66_78	615116	616417	1302	3	615116	615134	616399	616417	18	14	19	0	615144	616503	+	1360	9.2e-48	9.2e-48	p	3	aaaagtgtaaagaaatagg:aaaggtgcttagaaagagg
wVulP	IS256	IS256_47	616980	618116	1137	13	616980	616993	618103	618116	16	11	14	0	0	0		1	2.1e-25	-1	c	13	taaaaatataattg:taaaaattaagttg
wVulP	IS256	IS256_47	618143	618494	352	1	618143	618161	618476	618494	26	16	19	0	618192	618626	+	435	3.7e-25	3.7e-25	p	1	caaaccgaaaaaaagtaat:caaacggaaaaaaactgat
wVulP	IS110	IS110_219	618813	623030	4218	5	618813	618821	623022	623030	14	8	9	0	0	0		1	1.9e-123	-1	c	5	aaaattttt:aacattttt
wVulP	IS110	IS110_219	632118	636500	4383	5	632118	632122	636496	636500	10	5	5	0	0	0		1	1.9e-123	-1	c	5	tatgt:tatgt
wVulP	IS256	IS256_47	682126	683261	1136	14	682126	682140	683247	683261	18	12	15	0	0	0		1	2.1e-25	-1	c	14	atttttaattcaact:atttttatattaact
wVulP	ISNCY	ISNCY_229	686194	687858	1665	3	686194	686203	687849	687858	12	8	10	0	0	0		1	4.8e-12	-1	c	3	tacttgctaa:taccggctaa
wVulP	IS3	IS3_176	689945	691152	1208	1	689945	689964	691133	691152	24	16	20	0	690294	690979	+	686	2.1e-32	2.1e-32	p	1	tttttcaccattaaaaacct:tttttaattattaaaaatct
wVulP	IS5	IS5_197	695890	696503	614	1	695890	695911	696483	696503	26	19	22	1	695900	696530	-	631	2.3e-34	2.3e-34	p	1	ctacgtattttcacattttttg:ctacg-agtttcacaatttttg
wVulP	IS5	IS5_519|IS5||protein:plasmid:155311	696271	697567	1297	1	696271	696316	697523	697567	26	31	46	1	696548	697613	-	1066	3.3e-26	3.3e-26	p	1	aattttctcctgtatagccagcatcagcgagtatatttttgacttc:aatttcctccattataacta-cttcatcctgcagactattcacttc
wVulP	IS4	IS4_148	703341	704902	1562	1	703341	703357	704885	704902	22	16	18	1	703665	704532	+	868	1.6e-13	1.6e-13	p	1	gtacc-tgaacaagacaa:gtaccgtgaaaaagacaa
wVulP	IS5	IS5_226	704676	705628	953	3	0	0	0	0	0	0	0	0	705072	705739	+	668	1.4e-28	1.4e-28	c	3	-:-
wVulP	IS256	IS256_47	705955	707090	1136	14	705955	705969	707076	707090	18	12	15	0	0	0		1	2.1e-25	-1	c	14	atttttaattcaact:atttttatattaact
wVulP	IS5	IS5_222	708622	709651	1030	4	708622	708639	709634	709651	16	13	18	0	708243	709109	+	867	1.3e-18	1.3e-18	c	4	aaatatcgaagaaaatag:aaacaacgtagcgaatag
wVulP	IS5	IS5_226	772357	773245	889	1	772357	772388	773213	773245	24	24	33	1	772329	773108	+	780	1.2e-15	1.2e-15	p	1	aaaaatttcgcaggt-taacaggagtaaaaaag:aaaaatttctcagatatttaatgattaaaatag
wVulP	IS5	IS5_197	773232	773793	562	1	773232	773259	773765	773793	20	21	29	1	773301	773685	-	385	7.9e-20	7.9e-20	p	1	agactctt-taaaaaaaattatcttattt:agattcttgtacagaattttcccttattt
wVulP	IS5	IS5_222	832993	834221	1229	1	832993	833019	834195	834221	22	19	27	0	833061	834083	-	1023	7.7e-15	7.7e-15	p	1	tattgcaaaaataattttcctttcttt:tattgctcaaagagtttttttctcctt
wVulP	IS110	IS110_236	834016	836714	2699	1	834016	834034	836696	836714	22	15	19	0	834397	836243	-	1847	2.4e-31	2.4e-31	p	1	ctgataaccttaagttttt:cttataacattcaattttt
wVulP	IS256	IS256_47	842159	842380	222	1	0	0	0	0	0	0	0	0	842159	842380	-	222	5.8e-26	5.8e-26	p	1	-:-
wVulP	IS66	IS66_78	844223	845524	1302	3	844223	844241	845506	845524	18	14	19	0	0	0		1	9.2e-48	-1	p	3	aaaagtgtaaagaaatagg:aaaggtgcttagaaagagg
wVulP	IS256	IS256_47	845820	846101	282	1	0	0	0	0	0	0	0	0	845820	846101	-	282	1.6e-28	1.6e-28	p	1	-:-
wVulP	IS110	IS110_236	855127	859162	4036	2	855127	855137	859152	859162	14	9	11	0	0	0		1	1.8e-30	-1	c	2	gttgattcttt:gttaatttttt
wVulP	IS4	IS4_148	860695	862200	1506	6	860695	860715	862180	862200	18	15	21	0	860765	862042	+	1278	7.2e-14	7.2e-14	c	6	ctgtattgtaaaatcaggtaa:ctgttttttaaacttcgctaa
wVulP	IS3	IS3_251	862239	862684	446	3	0	0	0	0	0	0	0	0	0	0		1	2.8e-11	-1	p	3	-:-
wVulP	IS256	IS256_47	865597	866732	1136	13	865597	865611	866718	866732	18	12	15	0	0	0		1	2.1e-25	-1	c	13	taaaaatataattga:taaaaattaagttga
wVulP	IS256	IS256_47	884089	885224	1136	13	884089	884103	885210	885224	18	12	15	0	0	0		1	2.1e-25	-1	c	13	taaaaatataattga:taaaaattaagttga
wVulP	IS5	IS5_302	898190	899106	917	1	898190	898203	899093	899106	24	13	14	0	898209	898980	+	772	3.3e-45	3.3e-45	p	1	aatatagagaagtt:aatatagagcagtt
wVulP	IS481	IS481_228	898812	899442	631	1	898812	898834	899420	899442	22	17	23	0	899019	899438	-	420	3.3e-11	3.3e-11	p	1	ttcttcgggaaaattaaaaattt:ttcttacgggaaagtaacagttt
wVulP	IS5	IS5_197	899535	900706	1172	1	899535	899564	900678	900706	26	23	30	1	899632	900524	-	893	9.9e-30	9.9e-30	p	1	atttgttatatttattttttaagaaatctt:atttatt-tctttcctttttaagacatttt
wVulP	IS110	IS110_219	907528	911134	3607	5	907528	907534	911128	911134	10	6	7	0	0	0		1	1.9e-123	-1	c	5	aagaaag:aacaaag
wVulP	IS4	IS4_148	911186	912691	1506	7	911186	911206	912671	912691	18	15	21	0	911344	912621	-	1278	7.2e-14	7.2e-14	c	7	gacaaaaaatttgaagcgatt:gacataacattttagtccatt
wVulP	IS4	IS4_148	914785	916290	1506	6	914785	914805	916270	916290	18	15	21	0	914855	916132	+	1278	7.2e-14	7.2e-14	c	6	ctgtattgtaaaatcaggtaa:ctgttttttaaacttcgctaa
wVulP	IS4	IS4_148	916329	917120	792	5	0	0	0	0	0	0	0	0	0	0		1	7.2e-14	-1	c	5	-:-
wVulP	IS4	IS4_148	916992	918315	1324	1	916992	917014	918293	918315	22	17	23	0	0	0		1	5.5e-13	-1	p	1	ttttaaataacttgcacttttca:ttttagttaatacacacttttca
wVulP	IS256	IS256_47	918516	919652	1137	13	918516	918530	919638	919652	18	12	15	0	0	0		1	2.1e-25	-1	c	13	taaaaatataattga:taaaaattaagttga
wVulP	IS4	IS4_84	919805	920944	1140	2	919805	919815	920934	920944	14	9	11	0	919814	920887	-	1074	1.1e-22	1.1e-22	c	2	accttactatt:acctgaatatt
wVulP	IS481	IS481_213	920913	922276	1364	1	920913	920935	922254	922276	26	18	23	0	921258	922128	-	871	1.2e-92	1.2e-92	c	1	tttaatattctaatactttattt:ttcaatattttattattttcttt
wVulP	IS630	IS630_386	922099	923098	1000	1	922099	922125	923072	923098	26	20	27	0	922299	922970	-	672	2e-16	2e-16	p	1	acttatttcatgtttctcccccatttt:actttgttcattttatcgccccatttt
wVulP	IS5	IS5_197	925926	926101	176	1	0	0	0	0	0	0	0	0	925926	926101	-	176	5.1e-11	5.1e-11	p	1	-:-
wVulP	IS630	IS630_247	926557	926949	393	1	926557	926569	926937	926949	22	12	13	0	926483	927083	+	601	1.7e-17	1.7e-17	p	1	aaaggtttaaaat:aaaggtctaaaat
wVulP	IS630	IS630_247	927093	927212	120	1	0	0	0	0	0	0	0	0	927093	927212	+	120	3.2e-15	3.2e-15	p	1	-:-
wVulP	IS110	IS110_113	966327	967909	1583	3	966327	966330	967906	967909	8	4	4	0	966316	967642	-	1327	2.5e-135	2.5e-135	c	3	cttg:cttg
wVulP	IS630	IS630_386	975421	976476	1056	2	975421	975431	976466	976476	14	9	11	0	975429	976422	-	994	1.8e-34	1.8e-34	p	2	atccattacta:atctattatta
wVulP	IS256	IS256_47	1000613	1001543	931	1	1000613	1000632	1001524	1001543	24	16	20	0	1000982	1001548	+	567	3.9e-73	3.9e-73	p	1	gaaatgaagaaaacaatcgt:gaagtgaaaaaaaatatcgt
wVulP	IS4	IS4_64	1007598	1008171	574	1	1007598	1007637	1008133	1008171	30	29	40	1	1007640	1008074	+	435	5.5e-17	5.5e-17	p	1	aagttctcttaaatttaacaaataaaatggagaacttata:aatttctcagatatttaatgattaaaatag-caaattata
wVulP	IS256	IS256_47	1008265	1009400	1136	14	1008265	1008279	1009386	1009400	18	12	15	0	0	0		1	2.1e-25	-1	c	14	atttttaattcaact:atttttatattaact
wVulP	IS110	IS110_113	1015437	1017610	2174	2	1015437	1015445	1017602	1017610	14	8	9	0	0	0		1	9.1e-110	-1	c	2	tcactcaac:tcacccaac
wVulP	IS5	IS5_197	1021499	1021674	176	1	0	0	0	0	0	0	0	0	1021499	1021674	-	176	5.1e-11	5.1e-11	p	1	-:-
wVulP	IS110	IS110_113	1046612	1048194	1583	2	1046612	1046615	1048191	1048194	8	4	4	0	1046879	1048205	+	1327	4.1e-135	4.1e-135	c	2	gaac:gaac
wVulP	IS4	IS4_64	1048247	1048998	752	2	1048247	1048270	1048975	1048998	20	17	24	0	0	0		1	7.3e-11	-1	c	2	tttacttcctttcctaatcttttt:tttccatactttctctatcttatt
wVulP	IS4	IS4_148	1066632	1068137	1506	7	1066632	1066652	1068117	1068137	18	15	21	0	1066790	1068067	-	1278	7.2e-14	7.2e-14	c	7	gacaaaaaatttgaagcgatt:gacataacattttagtccatt
wVulP	IS5	IS5_222	1069561	1070602	1042	4	1069561	1069572	1070591	1070602	12	9	12	0	0	0		1	1.3e-18	-1	c	4	gaaaaaaagaag:gaaacaacgtag
wVulP	IS5	IS5_222	1081422	1082420	999	4	0	0	0	0	0	0	0	0	0	0		1	1.3e-18	-1	c	4	-:-
wVulP	IS110	IS110_236	1090959	1091144	186	1	0	0	0	0	0	0	0	0	1090959	1091144	-	186	9.8e-13	9.8e-13	p	1	-:-
wVulP	IS110	IS110_184	1094305	1095722	1418	1	1094305	1094340	1095689	1095722	24	27	36	2	1094316	1095660	-	1345	1.9e-87	1.9e-87	c	1	attgtattatcttattcaatcaaaagaggttttatt:attgt-ttaagttacttaatcaaga-agttcttatt
wVulP	IS256	IS256_47	1103417	1104560	1144	13	1103417	1103431	1104546	1104560	18	12	15	0	1103454	1103871	+	418	2.1e-25	2.1e-25	c	13	taaaaatataattga:taaaaattaagttga
wVulP	IS5	IS5_302	1117067	1118470	1404	1	1117067	1117106	1118431	1118470	28	27	40	0	1117421	1118111	+	691	1.2e-49	1.2e-49	p	1	taatggaatggacaatgcagggtacaacgaaagtgaaggt:taaaagaagtgaaaatcgactgtacaccgaaagataaagt
wVulP	IS256	IS256_47	1118367	1118588	222	1	1118367	1118388	1118567	1118588	24	17	22	0	1118287	1118716	+	430	5.4e-20	5.4e-20	p	1	aagaccactaacaggaagagat:aagccaacaaacagaaaaagat
wVulP	IS110	IS110_113	1137937	1138911	975	1	1137937	1137961	1138887	1138911	22	18	25	0	1138231	1138873	-	643	2.5e-29	2.5e-29	p	1	aataactaatattgttaactagcat:aatatctcttcttgtgaacaaacat
wVulP	IS110	IS110_236	1168938	1169725	788	1	1168938	1168954	1169709	1169725	22	14	17	0	1169424	1169758	+	335	9.1e-12	9.1e-12	p	1	gaagctatatttcagtc:gaagcactatttaagtc
wVulP	IS110	IS110_113	1221977	1223368	1392	1	1221977	1221996	1223348	1223368	24	18	21	1	1222471	1223369	+	899	1.5e-51	1.5e-51	p	1	atttaa-cccttgaagaaaaa:atttaatccctcaaagaaaaa
wVulP	IS110	IS110_113	1223325	1224907	1583	2	1223325	1223328	1224904	1224907	8	4	4	0	1223592	1224918	+	1327	4.1e-135	4.1e-135	c	2	gaac:gaac
wVulP	IS5	IS5_222	1239340	1240075	736	1	1239340	1239359	1240056	1240075	28	17	20	0	1239322	1239987	-	666	9.7e-16	9.7e-16	p	1	tttagccatacctatatcag:tttaaccatacttttatcag
wVulP	IS256	IS256_47	1240766	1241901	1136	14	1240766	1240780	1241887	1241901	18	12	15	0	0	0		1	2.1e-25	-1	c	14	atttttaattcaact:atttttatattaact
wVulP	IS5	IS5_197	1247318	1247572	255	1	0	0	0	0	0	0	0	0	1247318	1247572	+	255	5.3e-16	5.3e-16	p	1	-:-
wVulP	IS256	IS256_47	1265811	1266946	1136	13	1265811	1265825	1266932	1266946	18	12	15	0	0	0		1	2.1e-25	-1	c	13	taaaaatataattga:taaaaattaagttga
wVulP	IS110	IS110_236	1281278	1284007	2730	3	1281278	1281282	1284003	1284007	10	5	5	0	1281355	1281597	-	243	1.9e-19	1.9e-19	c	3	tcatc:tcatc
wVulP	IS481	IS481_213	1287908	1288120	213	1	0	0	0	0	0	0	0	0	1287908	1288120	+	213	1.4e-12	1.4e-12	p	1	-:-
wVulP	IS3	IS3_168	1288690	1289469	780	1	1288690	1288721	1289437	1289469	24	24	33	1	1288600	1289433	-	834	8.3e-13	8.3e-13	p	1	acaattagatgcttggt-atattttttgaatat:acaatccaatgaatggtaatatcattttaatat
wVulP	IS5	IS5_222	1290352	1291295	944	5	1290352	1290359	1291288	1291295	12	7	8	0	0	0		1	1.3e-18	-1	c	5	tagtgggt:tagtgagt
wVulP	IS4	IS4_148	1296095	1297600	1506	5	1296095	1296106	1297589	1297600	16	10	12	0	0	0		1	7.2e-14	-1	c	5	ctgtattgtaaa:ctgttttttaaa
wVulP	IS4	IS4_148	1297511	1298834	1324	1	1297511	1297533	1298812	1298834	22	17	23	0	0	0		1	5.5e-13	-1	p	1	ttttaaataacttgcacttttca:ttttagttaatacacacttttca
wVulP	IS256	IS256_47	1299035	1300178	1144	13	1299035	1299049	1300164	1300178	18	12	15	0	1299072	1299489	+	418	2.1e-25	2.1e-25	c	13	taaaaatataattga:taaaaattaagttga
wVulP	IS481	IS481_213	1318829	1319939	1111	1	1318829	1318848	1319920	1319939	24	16	20	0	1319120	1319593	-	474	6.3e-46	6.3e-46	p	1	tggcatactattttcctatt:tggaattttattttcctctt
wVulP	IS256	IS256_47	1341925	1343060	1136	13	1341925	1341939	1343046	1343060	18	12	15	0	0	0		1	2.1e-25	-1	c	13	taaaaatataattga:taaaaattaagttga
wVulP	IS256	IS256_47	1345152	1346288	1137	13	1345152	1345166	1346274	1346288	18	12	15	0	0	0		1	2.1e-25	-1	c	13	taaaaatataattga:taaaaattaagttga
wVulP	IS5	IS5_222	1355054	1356010	957	5	1355054	1355061	1356003	1356010	12	7	8	0	0	0		1	1.3e-18	-1	c	5	tagtgggt:tagtgagt
wVulP	IS256	IS256_47	1388090	1389225	1136	13	1388090	1388104	1389211	1389225	18	12	15	0	0	0		1	2.1e-25	-1	c	13	taaaaatataattga:taaaaattaagttga
wVulP	IS4	IS4_148	1401668	1403173	1506	7	1401668	1401688	1403153	1403173	18	15	21	0	1401826	1403103	-	1278	7.2e-14	7.2e-14	c	7	gacaaaaaatttgaagcgatt:gacataacattttagtccatt
wVulP	IS256	IS256_47	1403097	1403680	584	1	1403097	1403110	1403667	1403680	24	13	14	0	1403231	1403808	+	578	8.6e-63	8.6e-63	p	1	taaacatgattatt:taaacatgatcatt
wVulP	IS256	IS256_47	1404347	1404561	215	1	1404347	1404368	1404540	1404561	24	17	22	0	1404225	1404634	-	410	3.3e-23	3.3e-23	p	1	ttctgttgtttgtctttttcta:ttctggcgattgtccttctcta
wVulP	IS110	IS110_113	1423224	1424072	849	1	1423224	1423238	1424058	1424072	26	14	15	0	1423314	1423972	-	659	5e-33	5e-33	p	1	cacgagaaattgtta:cacgagaaattttta
wVulP	IS5	IS5_302	1423866	1424567	702	1	1423866	1423883	1424550	1424567	28	16	18	0	1423987	1424442	+	456	9.7e-12	9.7e-12	p	1	ttctcattcaactttgtt:ttttcattcaattttgtt
wVulP	IS630	IS630_386	1488349	1488486	138	1	1488349	1488375	1488460	1488486	26	20	27	0	1488234	1488560	-	327	8.2e-23	8.2e-23	p	1	tcccttgtttttaaatattgtgacatc:tccattcgttttaaagatagagatatc
wVulP	IS630	IS630_247	1509676	1510006	331	1	1509676	1509689	1509993	1510006	20	12	14	0	1509820	1510131	-	312	8.7e-17	8.7e-17	p	1	aaagtttgcagatt:aaagtattcagatt
wVulP	IS5	IS5_197	1509870	1511257	1388	1	1509870	1509899	1511229	1511257	22	22	30	1	1510218	1511262	+	1045	5.2e-56	5.2e-56	c	1	atgtttttcctagctctgttttttatagca:atgtttcgactagatat-tcttttaaagca
wVulP	IS982	IS982_263|IS982||protein:plasmid:140967	1515241	1515528	288	1	0	0	0	0	0	0	0	0	1515241	1515528	-	288	1.3e-12	1.3e-12	p	1	-:-
wVulP	IS110	IS110_219	1515487	1519866	4380	5	1515487	1515491	1519862	1519866	10	5	5	0	0	0		1	1.9e-123	-1	c	5	tatgt:tatgt
wVulP	IS110	IS110_236	1523975	1525089	1115	1	1523975	1523990	1525074	1525089	28	15	16	0	1523860	1524668	+	809	1.8e-30	1.8e-30	p	1	aacaattatgtcaaaa:aacaattgtgtcaaaa
wVulP	IS110	IS110_113	1528059	1529656	1598	3	1528059	1528064	1529651	1529656	8	5	6	0	0	0		1	4.1e-135	-1	c	3	ttctcc:ttgtcc
wVulP	IS4	IS4_527|IS4||protein:plasmid:149720	1535246	1535645	400	1	1535246	1535271	1535621	1535645	26	21	26	1	1535312	1535635	+	324	3.2e-12	3.2e-12	p	1	aaatataaatggacataaaaataaag:aaatat-agttaatataaaaataaag
wVulP	IS256	IS256_47	1535625	1536760	1136	13	1535625	1535638	1536747	1536760	16	11	14	0	0	0		1	2.1e-25	-1	c	13	taaaaatataattg:taaaaattaagttg
wVulP	IS110	IS110_113	1536838	1538420	1583	3	1536838	1536841	1538417	1538420	8	4	4	0	1536827	1538153	-	1327	2.5e-135	2.5e-135	c	3	cttg:cttg
wVulP	IS4	IS4_148	1538516	1540021	1506	6	1538516	1538536	1540001	1540021	18	15	21	0	1538586	1539863	+	1278	7.2e-14	7.2e-14	c	6	ctgtattgtaaaatcaggtaa:ctgttttttaaacttcgctaa
wVulP	IS4	IS4_84	1540140	1541246	1107	1	1540140	1540171	1541215	1541246	20	21	32	0	1540163	1541236	+	1074	2.7e-22	2.7e-22	p	1	ttgcaaatattgagggtataaaaatggcaagt:ttggaatgataatgggtattcatatttcaagt
wVulP	IS110	IS110_113	1547113	1548386	1274	1	1547113	1547138	1548361	1548386	28	20	26	0	1547601	1547953	+	353	7.5e-27	7.5e-27	p	1	ttataaagatttagaaaagggaaaaa:ttttaaaggtttctaaacggaaaaaa
