# Supplementary material for: Three feminizing Wolbachia strains in a single host species: comparative genomics paves the way for identifying sex reversal factors
Source: Front Microbiol. 2024 Aug 22;15:1416057. doi: 10.3389/fmicb.2024.1416057 (PMC11376236; doi:10.3389/fmicb.2024.1416057)
Supplement: Supplementary Table S7 — Annotations of group II intron-associated genes. [file Table_7.XLSX]

## Sheet: wVulC_introns
locus_tag	Start	Stop	Orientation	Length (bp)	Function
wVulc_000038	35628	34948	c	681	Retron-type RNA-directed DNA polymerase (EC 2.7.7.49)
wVulc_000040	36183	36680	-	498	Retron-type RNA-directed DNA polymerase (EC 2.7.7.49)
wVulc_000152	141485	140937	c	549	Retron-type RNA-directed DNA polymerase (EC 2.7.7.49)
wVulc_000153	142716	141544	c	1173	Retron-type RNA-directed DNA polymerase (EC 2.7.7.49)
wVulc_000155	144165	143821	c	345	Retron-type RNA-directed DNA polymerase (EC 2.7.7.49)
wVulc_000158	145652	146074	-	423	Retron-type RNA-directed DNA polymerase (EC 2.7.7.49)
wVulc_000167	152512	153027	-	516	Retron-type RNA-directed DNA polymerase (EC 2.7.7.49)
wVulc_000181	164324	163542	c	783	Retron-type RNA-directed DNA polymerase (EC 2.7.7.49)
between wVulc_000599 wVulc_000600	574066	573881	c	186	Retron-type RNA-directed DNA polymerase (EC 2.7.7.49)
wVulc_000657	634116	633697	c	420	Retron-type RNA-directed DNA polymerase (EC 2.7.7.49)
wVulc_000658	634411	634106	c	306	Retron-type RNA-directed DNA polymerase (EC 2.7.7.49)
wVulc_000664	638028	638333	-	306	Retron-type RNA-directed DNA polymerase (EC 2.7.7.49)
wVulc_000665	638323	638742	-	420	Retron-type RNA-directed DNA polymerase (EC 2.7.7.49)
wVulc_000794	767414	768238	-	825	Retron-type RNA-directed DNA polymerase (EC 2.7.7.49)
wVulc_000795	768213	768470	-	258	Retron-type RNA-directed DNA polymerase (EC 2.7.7.49)
wVulc_000796	768460	768879	-	420	Retron-type RNA-directed DNA polymerase (EC 2.7.7.49)
wVulc_000885	868027	867275	c	753	Retron-type RNA-directed DNA polymerase (EC 2.7.7.49)
wVulc_000887	868582	869079	-	498	Retron-type RNA-directed DNA polymerase (EC 2.7.7.49)
wVulc_001010	998108	998623	-	516	Retron-type RNA-directed DNA polymerase (EC 2.7.7.49)
wVulc_001240	1235908	1237665	-	1758	Retron-type RNA-directed DNA polymerase (EC 2.7.7.49)
wVulc_001261	1260936	1261589	-	654	Retron-type RNA-directed DNA polymerase (EC 2.7.7.49)
wVulc_001269	1264746	1265369	-	624	Retron-type RNA-directed DNA polymerase (EC 2.7.7.49)
wVulc_001284	1285439	1284399	c	1041	Retron-type RNA-directed DNA polymerase (EC 2.7.7.49)
wVulc_001285	1286163	1285492	c	672	Retron-type RNA-directed DNA polymerase (EC 2.7.7.49)
wVulc_001383	1382074	1381829	c	246	Retron-type RNA-directed DNA polymerase (EC 2.7.7.49)
wVulc_001389	1388801	1388556	c	246	Retron-type RNA-directed DNA polymerase (EC 2.7.7.49)
wVulc_001444	1446650	1444893	c	1758	Retron-type RNA-directed DNA polymerase (EC 2.7.7.49)
wVulc_001519	1523730	1524230	-	501	Retron-type RNA-directed DNA polymerase (EC 2.7.7.49)
wVulc_001683	1683777	1683262	c	516	Retron-type RNA-directed DNA polymerase (EC 2.7.7.49)

## Sheet: wVulM_introns
locus_tag	Start	Stop	Orientation	Length (bp)	Function
wVulm_000038	35628	34948	c	681	Retron-type RNA-directed DNA polymerase (EC 2.7.7.49)
wVulm_000040	36183	36680	-	498	Retron-type RNA-directed DNA polymerase (EC 2.7.7.49)
wVulm_000150	141472	140924	c	549	Retron-type RNA-directed DNA polymerase (EC 2.7.7.49)
wVulm_000151	142703	141531	c	1173	Retron-type RNA-directed DNA polymerase (EC 2.7.7.49)
wVulm_000153	144152	143808	c	345	Retron-type RNA-directed DNA polymerase (EC 2.7.7.49)
wVulm_000156	145638	146060	-	423	Retron-type RNA-directed DNA polymerase (EC 2.7.7.49)
wVulm_000164	152493	152906	-	414	Retron-type RNA-directed DNA polymerase (EC 2.7.7.49)
wVulm_000179	164303	163521	c	783	Retron-type RNA-directed DNA polymerase (EC 2.7.7.49)
between wVulm_000600 and wVulm_000601	574050	573865	c	186	Retron-type RNA-directed DNA polymerase (EC 2.7.7.49)
wVulm_000660	634091	633672	c	420	Retron-type RNA-directed DNA polymerase (EC 2.7.7.49)
wVulm_000661	634386	634081	c	306	Retron-type RNA-directed DNA polymerase (EC 2.7.7.49)
wVulm_000667	638002	638307	-	306	Retron-type RNA-directed DNA polymerase (EC 2.7.7.49)
wVulm_000668	638297	638716	-	420	Retron-type RNA-directed DNA polymerase (EC 2.7.7.49)
wVulm_000733	702048	702872	-	825	Retron-type RNA-directed DNA polymerase (EC 2.7.7.49)
wVulm_000734	702847	703104	-	258	Retron-type RNA-directed DNA polymerase (EC 2.7.7.49)
wVulm_000735	703094	703513	-	420	Retron-type RNA-directed DNA polymerase (EC 2.7.7.49)
wVulm_000825	802929	802177	c	753	Retron-type RNA-directed DNA polymerase (EC 2.7.7.49)
wVulm_000827	803484	803981	-	498	Retron-type RNA-directed DNA polymerase (EC 2.7.7.49)
wVulm_000948	933025	933438	-	414	Retron-type RNA-directed DNA polymerase (EC 2.7.7.49)
wVulm_001180	1170768	1172549	-	1782	Retron-type RNA-directed DNA polymerase (EC 2.7.7.49)
wVulm_001315	1308844	1308599	c	246	Retron-type RNA-directed DNA polymerase (EC 2.7.7.49)
wVulm_001321	1315564	1315319	c	246	Retron-type RNA-directed DNA polymerase (EC 2.7.7.49)
wVulm_001381	1373445	1371664	c	1782	Retron-type RNA-directed DNA polymerase (EC 2.7.7.49)
wVulm_001455	1450480	1450893	-	414	Retron-type RNA-directed DNA polymerase (EC 2.7.7.49)
wVulm_001624	1610499	1610086	c	414	Retron-type RNA-directed DNA polymerase (EC 2.7.7.49)

## Sheet: wVulP_introns
locus_tag	Start	Stop	Orientation	Length (bp)	Function
wVulp_000034	34210	33530	c	681	Retron-type RNA-directed DNA polymerase (EC 2.7.7.49)
wVulp_000036	34765	35010	-	246	Retron-type RNA-directed DNA polymerase (EC 2.7.7.49)
wVulp_000104	107439	107245	c	195	Retron-type RNA-directed DNA polymerase (EC 2.7.7.49)
wVulp_000105	107671	107450	c	222	Retron-type RNA-directed DNA polymerase (EC 2.7.7.49)
wVulp_000135	138301	139125	-	825	Retron-type RNA-directed DNA polymerase (EC 2.7.7.49)
wVulp_000136	139100	139357	-	258	Retron-type RNA-directed DNA polymerase (EC 2.7.7.49)
wVulp_000137	139347	139766	-	420	Retron-type RNA-directed DNA polymerase (EC 2.7.7.49)
wVulp_000220	221317	222141	-	825	Retron-type RNA-directed DNA polymerase (EC 2.7.7.49)
wVulp_000220	222116	222373	-	258	Retron-type RNA-directed DNA polymerase (EC 2.7.7.49)
wVulp_000222	222363	222782	-	420	Retron-type RNA-directed DNA polymerase (EC 2.7.7.49)
wVulp_000234 frameshifted	243513	243797	-	285	Retron-type RNA-directed DNA polymerase (EC 2.7.7.49)
wVulp_000234 frameshifted	243787	244755	-	969	Retron-type RNA-directed DNA polymerase (EC 2.7.7.49)
wVulp_000396	426567	427106	-	540	Retron-type RNA-directed DNA polymerase (EC 2.7.7.49)
wVulp_000544	583133	583378	-	246	Retron-type RNA-directed DNA polymerase (EC 2.7.7.49)
wVulp_000561	597686	597492	c	195	Retron-type RNA-directed DNA polymerase (EC 2.7.7.49)
wVulp_000562	598008	597697	c	312	Retron-type RNA-directed DNA polymerase (EC 2.7.7.49)
wVulp_000656	686227	686532	-	306	Retron-type RNA-directed DNA polymerase (EC 2.7.7.49)
wVulp_000657	686522	686941	-	420	Retron-type RNA-directed DNA polymerase (EC 2.7.7.49)
wVulp_000682	707535	707110	c	426	Retron-type RNA-directed DNA polymerase (EC 2.7.7.49)
wVulp_000683	707789	707526	c	264	Retron-type RNA-directed DNA polymerase (EC 2.7.7.49)
wVulp_000685	708344	708841	-	498	Retron-type RNA-directed DNA polymerase (EC 2.7.7.49)
wVulp_000815	841312	841686	-	375	Retron-type RNA-directed DNA polymerase (EC 2.7.7.49)
wVulp_000816	841664	842071	-	408	Retron-type RNA-directed DNA polymerase (EC 2.7.7.49)
wVulp_000818	842916	843728	-	813	Retron-type RNA-directed DNA polymerase (EC 2.7.7.49)
wVulp_000839	862279	862500	-	222	Retron-type RNA-directed DNA polymerase (EC 2.7.7.49)
wVulp_000840	862511	862705	-	195	Retron-type RNA-directed DNA polymerase (EC 2.7.7.49)
wVulp_001013	1034962	1034414	c	549	Retron-type RNA-directed DNA polymerase (EC 2.7.7.49)
wVulp_001014	1036193	1035021	c	1173	Retron-type RNA-directed DNA polymerase (EC 2.7.7.49)
wVulp_001274	1283030	1282785	c	246	Retron-type RNA-directed DNA polymerase (EC 2.7.7.49)
wVulp_001383	1401142	1401681	-	540	Retron-type RNA-directed DNA polymerase (EC 2.7.7.49)
