# Supplementary material for: Three feminizing Wolbachia strains in a single host species: comparative genomics paves the way for identifying sex reversal factors
Source: Front Microbiol. 2024 Aug 22;15:1416057. doi: 10.3389/fmicb.2024.1416057 (PMC11376236; doi:10.3389/fmicb.2024.1416057)
Supplement: Supplementary Table S8 — Annotations of the phage regions. [file Table_8.XLSX]

## Sheet: WOVulC_1_2
molecule	gene	subgene	start	end	orientation	BLASTP annot	CDS	BLAST_HIT	prophage_PRO_SEQ
WOVulC1_2	Ankyrin	Ank	640370	641542	1	ankyrin repeat domain-containing protein	640370..641542	ankyrin repeat domain-containing protein; wVulc_000667	MLTSTEFEKLKDDLRFAVREESFQEVKKYVKKARIAEAYILKSNIIINSKDKNGDSPLSIAVNKKNLKITEYLIKNGANVNIKDYFDLSPIYYAVRHCTTEMIELLIDEGAKIGGYFLCAGEARTLVGWAIYDNSLEKVEVLLKRGASPNSKFDLYDDSQDTCLHAAVRKNYLKIVELLVKYHADVNVQNEQGNTPMHLAISSQHPQIIKLLYDNNADINIKNKEGTTPSDLDKYYYDKIVQEIAAESININPDDAAQSTSVPSSAVRSSSFINSAVGHLKDSTTTVVNGLCKSIISAQQHVAYSAGGSISSSQVNGTVLLVDVIVRMFTGEKIFRADPFLTRREREISAIERDLNGAISKFEKLNQCPGSLLNNATISKSIDYQKFFNK
WOVulC1_2	Hypothetical Protein		642257	644212	1	hypothetical protein	642257..644212	hypothetical protein; wVulc_000668	MKRFEIELEELFNFYNHKKNFIQRFFEVLKNISAIHTLSVEEKNFSFTQEVIGVISAQRLKGEDVDSVDFEGVCDCLDRFLQTRLVERREVGRYAELLISNELTLDETTEFSEFAEAARRLLEENEERKNDIIKEAKMLKDIAYPLTKKYFLFRYLAEAITRERDISDEECPSSPKSYENEKKLCLDFSSRTSAFEECSEIIQNASERFDSERKCVALSLKISNTVNDHSEKIAVLYTVYIAAITAARYNMSEDSELYEKLAWPSTVLAMVQILVSFPQIIFSSVKTEKTNNHIFEHFGNVGKISEIQFLDRNIPSFSNNKVSKITAGFRWFGNLVLQPIDLFQNDTKDQILRWGPMRFFTPTGVIEEQGKVAYFVSCGLRSFLYTNIVPALVGNKQIV…
WOVulC1_2	Ankyrin	Ank	644432	644785	1	ankyrin repeat domain-containing protein	644432..644785	ankyrin repeat domain-containing protein; wVulc_000669	MVLEYILESKQVCAKKPFGGLATEEQHDDEFFGAEDNNNNYATISESDDEWSPVHHAALGNYSCIVALLSDTQDLSGMTPLHIACESNSLDALKVLLDNGADASIQDNNENVALPFC
WOVulC1_2	Hypothetical Protein		644971	646380	1	hypothetical protein	644971..646380	hypothetical protein; wVulc_000670	MNSEVKNKRCVAYAEQTSSKSYYSSEYWDSQPNIDLSNLNSEEDSNSSYDSDNPFLLEGDSSLVEEEIPLTDEESLLNDEFLQKMNDIAEKNKQEYEKIIKGSIQKYEESTKTWIESALENIDSIVIEYLKKGIKLNSYCGDNRITVVNLILEKIQDVLDDVTEVTSGRHIHYREDLAADKENVSIIQDIIEDLILKGGKVQRRFFYNDRMSHATMGFVNKLNDQFDDYLFGKYKKIRSQLESAVYESIVNKNKQIQDELEINIDNIYSYIKYPQGSIVEIVKITNELEVEPLELKVCTLKIGGSIVRIDIEGEDRNYTDIAGSDGIVLTFYTSLGELEVELYLDEEDENLIGVEVRDQEKLEKLKSCNEKIGENCFLGGLLVNEAIEQGYFERSRKLC…
WOVulC1_2	Hypothetical Protein		646410	646823	0	hypothetical protein	complement(646410..646823)	hypothetical protein; wVulc_000671	MTDFIDFFNNDSEFVDDNSYYEVHKYNKDDQHIKDDFYLYSLVLHPCGDEDENLAFFHEDHERTSLIGLDKEYLQISEGSWRSGSYYSDLLNSDYVVNDVTLDKNIVEFNVTPTVESHSKEVNKIVISKTGLKKGNL
WOVulC1_2	Transposase		647076	648048	0	IS481 family transposase	complement(647076..648048)	IS481 family transposase; wVulc_000672	MDSKVKLRLNWVKLYKKLGHAGKVCQHYNISRFTLRKWCKRYKEFGEKGLENLSSRPKTSPLQKTNISNDQLILHLRKTRKLGARRIQAELKRLHDLSFSLATIHKVFKKYDVSLLRIKRHYRKQIKRYNCKVPGERIQMDVCKIASGLYQYTAIDTL#SCYIVPKTYCRKHSRFS*TIKRKNAISLSKNSNR+RTGIFCLWGARIFEKMENQISSY#AIFPAFKR#SGKSSAYRFR*ILQ+C#HQGS*PTN#TQRLGKPL#+TTSS+LSSRENSMGKI#RARKYNSLFK*SAKKLYSVKGAFCHAKLQA*SKIKINSKTQRYL
WOVulC1_2	att		648300	648311	1		648300..648311	attL N/A	ATTAATTGCTCA
WOVulC1_2	Recombinase	Recombinase	648320	649795	0	recombinase family protein	complement(648320..649795)	PHAGE_Entero_EFC_1_NC_025453: site-specific integrase; wVulc_000673; phage(gi725950572) 3.51e-44	MLKEVRCAIYTRKSNEDGLEQKFNSLDAQRVACEKYIKSKEGWVILAKRYDDGGYSGKNLERPAIKELFEDVKAGEVDCVVVYTLDRLSRETKDSIEVTSFFRRHRVNFVAVTQIFDNNTPMGKFVQTVLSGAAQLEREMIVERVKNKIATSKEQGLWMEGTLPLGYDVKDKELIINEKEAKVVRYIFERYLELKSMAELARELNSQGYRAKSDIFKKATVRRIVTNPIYMGKIRHYEKQYEGKHEAIIKEEKWQKAQELIKNQPYRKARYEEALLRGIIKCKSCDVNMTLTYAKKENKRYRYYVCNNHLRGKGCESENRNVIAGEVEKEVMKKAEQLYEKWGEKAEEWKNLSFREQKEVVKKLIKGVMVREDGTEVYSESEETFIPIKKKGNKCTVVE…
WOVulC1_2	DUF	DUF2924	649798	650229	0	DUF2924 domain-containing protein	complement(649798..650229)	DUF2924 domain-containing protein; wVulc_000674 N/A	MEEEIEKKVMNLEKKTLEELKKIWKKVYGKEAPRYSKKYLIPRLAYRMQEKAYGEMSRKGIKRLEYLADRLEKGKRISSDKLPVAGTELILERGEETHAVMVTDKGLIYKEEFYTSLSAVAGKIMGMSYNGPLLFGLRDQKGS
WOVulC1_2	Ankyrin	Ank	650234	650731	0	ankyrin repeat domain-containing protein	complement(650234..650731)	ankyrin repeat domain-containing protein; wVulc_000675 N/A	MLKLGKFNKSAKELLENSYENIYERDEKGRTVLHYAVDAKTVRLLVEKGANVNAADVEGHTALHLAVTEKRLETVRELIKSGGNVNAEEYGNKCTPLHLACMVGEKEIVEELVKAGGEIEQADKFGMTAMDYAKNSKEIAEVLKKETDRIEKLFEQQSGKSSMRG
WOVulC1_2	Ankyrin	Ank	650770	651480	0	ankyrin repeat domain-containing protein	complement(650770..651480)	ankyrin repeat domain-containing protein; wVulc_000676 N/A	MSFSKSKFFKEVSSNGFKNINKRNEEGETILHQAVEISDYKTVRLLIKKGAEVDARDKNGYTPLHCAVFAKSLENVKVLLRSGAEVNATQYVSGCTPLHSACKIGGAKVEIIKELVKAGATVNQLNKYGATPMYYIWESEKYRLCDSKESEEASKFLREQGGITKSRELTCYGIERLVGEIADMLNGSYLPELKIIEIGEIRKRDKSLIKEECKNLASKIMSQVNEMIDEVAKRKV
WOVulC1_2	Connector/Baseplate	Tail	651649	652809	0	phage tail protein	complement(651649..652809)	phage tail protein; wVulc_000677 N/A	MLLPPNATKQEKALVDAIDYKVDPSCIRGFKFRLEEETLPWIIEEYGLEEILRWVKNKRRAIVEGVKFQRLRGTPASLKIALKWANIEDITIIEEPPGKHFFELQIGIKDVPNDFFVDAVVELAKLSLPARSRLMRIFNDYYNVDRFILDESIFGSLLSDYSGRKVEKNGPVLSFGRINFFSSRGPLVEIVDNYLREHYEQTFSNDIYRLDVAVLGETEPHTKDYKGIYERSHQWYNLKALYPLTQSLLPSIKFAKAQIVLSDSWNLGETNACFPVGSIEEEGNKFVLGSDKLSGQHWSLKHKPILERFSILHRYKVENCTDQKVRKYVLAEHNVYYKNNSDSEQKDSIHELENYILVFYSGVLKWHEHRHLHRSWKNSQVISLIS
WOVulC1_2	Connector/Baseplate	J	652809	653609	0	baseplate J/gp47 family protein	complement(652809..653609)	PHAGE_Escher_vB_EcoM_ep3_NC_025430: tail protein; wVulc_000678; phage(gi712913208) 1.63e-49	MQTSNIIEKLSYEEIFSRMKEELVCRDETFSGLVESDPAMKVLEVAAWRELLLRERINEAVKSNLLKFATGEDLGNLAEFYGVEREKEEEDERFRKRIKAKIKGWSTGGSKEYYRYQALSADSRVKDALVESPIPGKVQISILSTQLSTTGIVSEELLEIVKKQVTRDDIRVLTDTITVIGCNITEIDIHSRMSMSPVISEEEIKKQFIKKFELAKRLGWSVTRSWIIANLFVDGVENVELIEPREDVVVLGNESANLKNLKIELN
WOVulC1_2	Connector/Baseplate	W	653612	653947	0	GPW/gp25 family protein	complement(653612..653947)	PHAGE_Escher_vB_EcoM_ep3_NC_025430: tail protein; wVulc_000679; phage(gi712913207) 1.01e-37	MKGMDAKTGKTLEGIEHLKQSIIDILTTPINSRIMRRDYGSRLFELVDKPISRDFTLKIYAATAEALGKFEKRFKLEKVKIAEAKEGKMTLVLEGMYLSEGKFINISGVVV
WOVulC1_2	Connector/Baseplate	PAAR	653950	654204	0	PAAR domain-containing protein	complement(653950..654204)	PHAGE_Yersin_phiR1_37_NC_016163: hypothetical protein; wVulc_000680; phage(gi358356625) 1.09e-09	MNKGIVRLGDYCGEAIPHFCISGSNNVFVNGKSICRQGDSFSEGRALTEGSKTVFANGLSVGRVGDIVSCGFKVIKGSESVFAK
WOVulC1_2	Connector/Baseplate	V	654201	654665	0	phage baseplate assembly protein V	complement(654201..654665)	PHAGE_Escher_vB_EcoM_ep3_NC_025430: hypothetical protein; wVulc_000681; phage(gi712913206) 7.64e-32	MLDHSFAISELNRKLANVIRIGIVKEIDYEKAKVRVKIGEFLTDYLPWITSKAGKDRDWSPPDIDEQVMIFSPLGELSLGVVLGGIYQEKYPAPENKKEINSVKFQDGTILLYDKEKHHLEIEVVDKITLKAGESSIEMTKSGIKLKAERIDLN
WOVulC1_2	Hypothetical Protein		654652	655134	0	hypothetical protein	complement(654652..655134)	PHAGE_Escher_vB_EcoM_ep3_NC_025430: hypothetical protein; wVulc_000682; phage(gi712913205) 2.35e-17	MTKFWKDLHKAICSTLKEEILAIQTCEIYPAIRKELVAPAVFVELTSLEPGKDAGTDELALKARFEARIVVDGTVEDSSVVVRTLAAEVARVVNKNTWNVENVSPGEFISAEIDGFRPELDAYLVWMVDWSHQLHLGKSVWEEGKIKPHTINVGNINVGS
WOVulC1_2	Connector/Baseplate	Z	655144	655625	0	putative minor tail protein z	complement(655144..655625)	PHAGE_Vibrio_vB_VpaM_MAR_NC_019722: hypothetical protein; wVulc_000683; phage(gi428782733) 9.20e-19	MRINTGSIIQSIDAERKKVEKVTVSALNKTAIWLKSKAAKEISEEKRIKLSLIRKRLRIFKAKTSRLEVLIRANLYDIRASTIGKIQKTRRGSKVGKHEFIGGFAAVMPKGNSGMFKREGRAALPIKEVKLPLEPEASRIILLIMKLKRYLKNILYITVAA
WOVulC1_2	Hypothetical Protein		655626	655940	0	hypothetical protein	complement(655626..655940)	hypothetical protein; wVulc_000684 N/A	MSFLGENIKRLLEDCFAHLGEVALYKSKDKSYMVQVLKQEPDKLYEIGEGQFVGETLVLEISAFDVLQPIVGDIFVIGDRKYKVYSPPLQDNSGMVWKIRASGV
WOVulC1_2	Transposase		655937	657242	0	transposase	complement(655937..657242)	IS110 family transposase; wVulc_000685 N/A	MKKAKSKLEIVNPNAADWFSCTLCVCTRRRTTRSEIWLLYRPSLSTVVEKVSYNSSYGINSGFLYFKYLSHINSRNARHVNWEVRLRLPMAPTTALRTASWIVARSDVCIAQLRAAAQKSHKCIYTYSTYAEGINSNEYTITQGYSYYWDNWYENHSYNRRKRFKISRIQGRANEKSVYYCKSVSWLRRTLIHAKARITIYLSRKNSRMKYSLLNVNKVLKQTAKAKEKQKAKLCFVGTATNHWYGFHNSWICIKYTNHNFRSWYKPQMANRKALFVVVGTQSCSYRGKSVYKNTSHPCCKCFANSCSFCRKEKCVGCILQKIEKTTRSTKSNNSYCKKNGMHILYAQIRTGICRKRNGILNTLRNCKKFDQKSERIWLHISSTRRVSVA
WOVulC1_2	Recombinase	Recombinase	657656	659707	0	recombinase family protein	complement(657656..659707)	PHAGE_Anoxyb_A403_NC_048701: tail length tape-measure protein; wVulc_000686; phage(gi100057) 9.73e-18	MSTSELITVQHLAREAIIYIRQSTPHQILSNQESLELQYALKQRAIDLGWKADKVIIIDTDLGITGTNIEKREGFKEVVTKVTLGQVGIILSYDVTRLSRNCSDWYPLLDICGYKQCLIADRDGIYDPGSINGRLLLGIKGQLAEVELSTIRARLNAGLLNKATRGDLALTLPAGLVRYPDGSIHKDPNLEVQHHIELIFKTFLEKRSAGKVLRYFHDHQLTIPRYSYLKELQWEKPKRCAILSILKNPAYAGAFVYGRRTTNYKLSSAEKTTKRLPIEKWKVLVKDKYPAYIDWESFIKIQTMLKDNYPEYMHGKTRGIPRKGALLLHGIIYCGECGYKMIVKYKKGNQYICNHSYKHGLEPICQSLPADAIDNEVVPKFFEALSQIELDAYTKAIDS…
WOVulC1_2	Head	Major Capsid	660069	661070	0	major capsid protein	complement(660069..661070)	PHAGE_Vibrio_vB_VpaM_MAR_NC_019722: hypothetical protein; wVulc_000687; phage(gi428782731) 6.42e-110	MQNPFTNTAFSMTALTNAINILPINYGRVENLNLFPSRSVRFRHITIEEHNGVLSLLPTQVPGAPATVGKRGKRKVRTFTIPHIPHDDVVLPEEVQGIRAFGSESELKALADVITDHLQLMRNKHAITLEHLRMGALKGIILDADGSELLNLYNEFEITPKVVNFALGTATTDVKRKCLEVLRHIEDNLSGEYMTGIHALVSPEFFDALTSHAKVKEAYERWQEGAALRNDMRSGFTFCGITFEEYRGQATDPEGTVRRFIEKDTGHCFPLGTASTFTTYFAPADFNETVNTLGQPLYAKQEPRRFDRGTDLHTQSNPLPMCHRPAVLVKISS
WOVulC1_2	Head	D	661103	661471	0	head decoration protein	complement(661103..661471)	PHAGE_Rhizob_RR1_A_NC_021560: hypothetical protein; wVulc_000688; phage(gi514231476) 1.57e-12	MSCISEQNNLGDLLKYEASSLYSRDQITVAKGQNLKLGTVVALDKDSMVKIINPTATDGTQTAIGAVVSDVNATENAKAVIITRCAILADHAVVWPANITEEQKAAAIKQLEARGIIVRKGI
WOVulC1_2	Head		661539	662573	0	S49 family peptidase	complement(661539..662573)	PHAGE_Burkho_phiE125_NC_003309: putative capsid assembly protein/protease; wVulc_000689; phage(gi17975166) 4.40e-61	MLLGKPLMLEPRSFELLSLNNQKHPTFKNIKYSIKSNVERTAIIAIHGILTKKPGAFDEMLGMTSYEQIEEQIKQALADSSIETIMLEIDSPGGEVNGIFDLADFIYESRAKKRIIAIANDDAYSAAYAIASSAEKVFVSRTSGVGSIGVIASHIDQSRFDEKQGIKYTTIFAGSRKNDLNPHEPMTSESLGSLQKEVDRLYEMFLQLIARNRGLSIEKIRSTEAGLYFGEKAVEIGLADGMTILSSINKNRSITMNEQTTNDLETDNLTKYRTEVLELIRLCNLSKMPEKIGEFIEQSVSVEQAREVLMELLAERTKKTEILSAIPQNSGEELMMQVAKSRRS
WOVulC1_2	Head	Portal	662573	663970	0	phage portal protein	complement(662573..663970)	PHAGE_Vibrio_vB_VpaM_MAR_NC_019722: portal protein; wVulc_000690; phage(gi428782728) 6.85e-119	MLLKTFKQLFNKPKIKSSAWDAAGSGRRFFHFQPELGSINNLLSQSLETLRSRSRDMVRKNPYAANIIDTIVSNSIGTGIKPQSKARDGEFRKKVQELWLRWTDEADSSGVSDFYGLQALVCRSMIEGGECFVRLRTRKLEDRFSVPLQLQVLESEHLDNKTNQTLANGNVIRNGIEFNKLGQREAYYLFREHPGEGSFGESVRVPANDVLHIYRPLRPGQIRGEPWLSSILLKLYELDQYDDAELVRKKTAAMFAGFITRLDPEANIMGEGEASEQGVALSGLEPGTMQLLDPGEDIKFSEPSDVGGSYMRQQLRAIAIGTGITYEQLTGDLTSVNYSSIRAGLIEFRRRCAMLQHNVIVFQFCRPIWNRWLELAVLCGELSIDEKVVKAAKEEVKWI…
WOVulC1_2	Head	gpW	663971	664195	0	gpW family head-tail joining protein	complement(663971..664195)	gpW family head-tail joining protein; wVulc_000691 N/A	MYNEDYLIQVEEAIKKLQNGERVVSIAYGDHVVRYAEVDINDLLNLRQRIKAELKIAGVEPKRKIIFLTSKGIL
WOVulC1_2	Head	Terminase	664199	666017	0	phage terminase large subunit family protein	complement(664199..666017)	PHAGE_Faecal_FP_Toutatis_NC_047915: tail assembly protein; wVulc_000692; phage(gi100053) 4.58e-107	MIYATSFSEGLRPDPQLKVSEWANEYRVLAPTAASEPGKWRTERTPYLKEIMDSLSPSSPAEKVVFMKGAQIGGTEAGNNWIGYIIDQTPGPMLVVQPTVEMGKRWSKGRFAPLIESTPCLKSKVKDPRSRDSGNTVQSKEFPGGIVVITGANSSVGLRSMPVKYLFLDEIDAYPGDSGGEGDPVLLSIARTNTFARRKIFLVSTPTIHGISRIEKEFEATDKRYFFVPCPYCNYYQVLKWSQIKWEDKNPSTAHYICIECGEKIENHQKTEMLERGEWRATNQVHNSKVIGFHLSSLYSPVGWYSWQQAVEDFLHAKESEQLLKVWINTTLGETWVDKGEVPDWKQLFNRREFFQIGTVPRREVVLTAGVDVQKDRLEVEVVAWGKSRESWSIDYRVF…
WOVulC1_2	Ankyrin	Ank	666014	667473	0	ankyrin repeat domain-containing protein	complement(666014..667473)	ankyrin repeat domain-containing protein; wVulc_000693 N/A	MADNLSLELIKCLINQPGLDVNVRGLNGKTPLHCAIEFKHGGFVTHEEEHSFCGRRFLITPKKGKKQKYYKHLITSTGQNKIAYFILQVKLMQDISEKVLTLMYEMLCTILHYIQQADMQKLRFEKEKLKMSLMHEIRHQCTMQLIIKSWRSYCSLEQMIVHAWDKTQYLCILVMLITMKETYVLISSNPRSLMLKICKTTKIKHHYIMLKDKQKFYREKITLWKTIAVKHHLITLNLRRRLVINTVLKRIVYSILHKEEKLRLMQFEKKSILILIIKVYHRFTLLRKKGIYMSYCKKEQIIHLFYIQLNQTISYLKFCLLKKMGLCSAEIPLLIFQPFIINIHREKQIKGRKNIIILSASILQSAQQQYIGQQQAVQSFLQQQGYLCLLQVRAKDIKR…
WOVulC1_2	Hypothetical Protein		667493	667975	0	hypothetical protein	complement(667493..667975)	hypothetical protein; wVulc_000694 N/A	MKITQTEWAREIGVSKQYVCYLVKKGIVELEDGLIDREQANRAIETIRDPSQPLRRKNPENENTSNLSTMLLKTRIKNEMERGKLLEAKAKAEIGELVAVEEVKREAFNVARVVRNNLLNIPNRVSALLASLSDTEKIHMALTEEITNSLQELSNTKFQI
WOVulC1_2	Hypothetical Protein		668159	669952	0	hypothetical protein	complement(668159..669952)	hypothetical protein; wVulc_000695 N/A	MQTNNEVSFSEEVENNASNSTLSVKQRVEAIELSQKGTKQTYDSHDLKQCNTEYKAAFSNVISNGSDGSITLEMDEAGADQFDALSALDEGEDIDAEFNALFEKNKIGYNRPYSPDQFNVAFSTPSNYQTYNTIDVHEEDRKSGDKPKSLPKIVRQDNSRSVAPPSPRTAANHVSNIIQSIAPSKSSLEVKSYNEENIEELVNADPIYSEINEELANGEPIYSKINQDTKSPKKVLEGSDSGISGNSFGVQRSDLQKLKDNSISDRKGASERSSIDTLSDISSNILPHESDQTNSGGVNSETPLVKTKKKTNRILPRVKYAVQQKEFIIFGIAAVALSVSAALVYLQDKAQFIAFFANSVIYVTIPILAVALLVAISPIFCGIKQFRDTEECQIGRKNA…
WOVulC1_2	Head		670129	671340	0	DNA modification methylase	complement(670129..671340)	PHAGE_Bacill_vB_BtS_B83_NC_048762: head morphogenesis protein; wVulc_000696; phage(gi100068) 2.96e-79	MNLAIHYYPVENLVEYKRNPRKNDDVVNRMCASIREFGFRIPIVAKSDGTVVDGHLRLKAARKLGMESIPVVLSDNLNEPQTKAFRLLANQSANWAKWDDDLLKVEIQELEDLQFDLKMTGFELEKVQNFLDDLDREEEDFSDLVGDEKRVEITKPGDLWILGDHRIYCGDSSVVESYKVLLDDKMADITVCDPPYNVDYGSREDKKILNDNQGEKYELFLYDICSHILAYTKGAIYICISSSEFSTLQKAFEEAGGKWSTFIIWAKNHFTLGRSDYQRQYEAMLYGWKSGNKREWHGGRNQSDLWFYDKPTHNSLHPTMKPVELMERAIVNSSRSGDIVLDPFSGSGSTLIACERTGRICRTIELDSKFVDVTIKRWQVYTGREAILSGTGKTFAEIQ…
WOVulC1_2	Replication & Repair	HJR	671453	671917	0	Holliday junction resolvase	complement(671453..671917)	PHAGE_Rhodoc_Sleepyhead_NC_048782: hypothetical protein; wVulc_000697; phage(gi100062) 3.66e-07	MSILTLDLGKQTGWAILTDGIIESGSKSFHGSRFSGGGMCFLNFRNWLNSLKDISAVYFEEVRRHLGTDAAHCYGGFLAVLSAWCEEHHVPYKGVNVKTIKRFITGKGNASKSEVIEAIREKSFSPRDDNEADVLALMFYVMNFSKDFNISKIP
WOVulC1_2	Hypothetical Protein		672135	673367	1	hypothetical protein	672135..673367	hypothetical protein; wVulc_000698 N/A	MNIYPNRKFWEDDLEVPVNHLLDRFHNTKTRQSWIDSLSGKQLNIIFQNSFKDKLNAQLFDDESYDNTSVQYKRKVIANYSDSLVTYYLITCFDRAKLEVTVSEIARSALTTELMKSYLVKNNNKYDKKSLLFLLFHANYNLLKSVYHFEKIQRKSFMSFALQKIPRRPSTPFKDFISEEIIQQILKEDNIKRNDSFENQLQGFFYHQNRLYVLIRKASDIDLLLNSNKVIHGHKAEWMILDFLLNGTQVDLGARNIDQAIEIANSIASCYFGCECIFVDVQDKNFAEQVHKFIETCINESDSNIRVFELKFQSNRFNYSYTNITLTVAPYDPIAPELHVLKPFVGDIVPFIESIKVIFQGKKIGLFFKRSDEYIAIYYSEHPLNKREREDFKAYIKQF…
WOVulC1_2	Hypothetical Protein		673432	674448	1	hypothetical protein	673432..674448	hypothetical protein; wVulc_000699 N/A	MSDLELIKMQERSYIICSRRQDKLDWPNIVDPCCNNEIFIDEDFNEACDNIICENCNRDILPNTYKKQRFHRLSVYLNPEKIMHWFEGQLSNTHFMWQKVERGVYHVGDQGQFVNLIVLDFCTNPTFLTIDKLKANPTVLIILRKNPSNIPLDLPIVKMVDLFFQHQTLIEVFQEAVQRGVPELIPNTSMQILHTALNLIEPPKEKELLKLQLIEGSLYVNNIEILNKKAVACMKVLRVLFEQFLNDCKKELPPEKHMLLSITEIEKRLNLDPEADPEHHIRKPLNTIQRTIKTTLAKKLGLNIERNDVIQTVGWPGSSRKDYGYRINPFTVLIKVVR
WOVulC1_2	Replication & Repair	AAA	675096	676514	0	AAA family ATPase	complement(675096..676514)	ATP-binding protein; wVulc_000700 N/A	MSPSFIGRQTELKQLLELTEKNTASFVVVKGRRRIGKSRLIQEFGKYFEQYYSFIGLPPEKHTTMSYQLNEFSRQVARQFNTSFARYDDWSDLLWAVGERLLSGKTLLLFDEISWMGSKDPTFLGKIKNFWDTQLKNNNKLIFVVCGSASSWIEKNILSSTGFVGRISLTLTLGELSLSDCNEFWPKNISAYEKFKVLAVTGGIPKYLEEVNFKHSAEENIKRLCFTKGGFLVEEFNQIFSDLFMRKTAFYKQIVRALSTGAKEQEEICATLNIVRHGRISEYLHELELAGFIAKDHTWSIKTGTDSRLRRYRLQDNYLRFYLKYIEKDLGKISRDTYSIGFLPEWYTIIGLQFENLVLNNRKSIHNILGIDGIISENPFFQKRTRNSAGCQIDYMIQT…
WOVulC1_2	att		676715	676726	1		676715..676726	attR	ATTAATTGCTCA
WOVulC1_2	Replication & Repair	AAA	677399	679546	0	AAA family ATPase	complement(677399..679546)	PHAGE_Pseudo_AF_NC_019923: putative DNA primase\helicase; wVulc_000701; phage(gi431810342) 5.93e-12	MDIYCDFNTAAPRKNAPLVEKEQLKAQLLLNIRPCLSYLLPRGIFRGDKFYVGNVQGDKGKSLVVELSGSEAGLWHDFATKEGGDIIDLWAEVHRKSTRTEFTEVMDSIAEWLGHFKKIKTDKTAGNPTAYWDYYDENGQAIVRVYRYDDNGKRYLPFDIKRSDFGTPEIRPLYNIPGILKSDKIILVEGEKCANALIEQGITATTAMSGANADPNKTDWTPLKGKHVIIWPDNDEPGKKYAEKSAMKLTCLGVEELCILEIPKDKPKGWDAADCVKEGINVEKFLSSIPQVPYVKKLSTTEEFSKVQKAGRRISFSAIPVIKYLNDKSPMPKDIIAPRILTPGGLLVFAGAPKVGKSDFLISWLLHMAGGVPFLNMMPTRPLKIFYLQTEIGYHYMRE…
WOVulC1_2	Replication & Repair	AAA	679589	680803	0	AAA family ATPase	complement(679589..680803)	PHAGE_Mycoba_LilMcDreamy_NC_051582: tail assembly protein; wVulc_000702; phage(gi100053) 8.06e-06	MKYDEGKLWAAVITRALQDAAGRNLKLKKEACKWIRSRSFETVCELANLDSKRLKNMLIKKEGNFMGFSSQKEIKSLLIDNIKECVSYLLPGGEFYQDRFYLANLGKDKIIVEIKGEKAGNWNDIYKEKKGDILSLWTLVEGNIDSAKKWLNAKKNSTLQNNGEKAFSVRHYLNDKSPMPKDIIGPRILTPGGLLVIGGTPKIGKSNFLLSMLVHLAAGVSFLGMKPAKPLKIFYLQNEMEYDYIRERLQKLRISKKTLDAGTENLVITQKIKLTLNVEEIKEIMYENLDVKTVDVIVIDSLFDYRSMISFLKNDVDKLRSITNPMAGVIFTHYTKKVSTTTLKKNPFQALSGANVLRSLYTSGVVIFKPSQHRNVLQVMYELKNGKPIPTKFISEVNG…
WOVulC1_2	Hypothetical Protein		680800	681303	0	hypothetical protein	complement(680800..681303)	hypothetical protein; wVulc_000703 N/A	MLTDFLTDFNNAKLQSNLIPKGTIVKVKMAIKPGGYENWFTKSYATGSIYLNAEFTVTEGQYAKRKIFQVIGIKSGKASVEGEDTWGESGRSMLRSILESARNIHANDTSEKAVIARKINSIADFNGLEFTAKVGIEADSRYGDRNRIATVVTPEQNNGIESDWLPF
WOVulC1_2	Replication & Repair	AAA	681335	682141	0	AAA family ATPase	complement(681335..682141)	PHAGE_Pseudo_PMBT14_NC_048687: hypothetical protein; wVulc_000704; phage(gi100051) 2.00e-05	MEQSFFNIGQKIPFFSVKEYLNDQSPIPEDIISPRILTKRGLLVLGGPPKIGKSDFLISWLVHMAAGRSFLGMTPNRPLKIFYMQTEIEYEYMKERLQQLQLDNELLNIAANNLIITPRVQLSFSSEEIDEIKNVIKERFKPDIIAIDPLRNIFNSSEYGNENDNSAMLFFLQKTLERLRNVINPDSGIILTHHTKKLSKKMLEEDPFQGLSGAGSLRGFYSTGMVMFAHDEESTTRQIVFELRNGERVASKLVDKINGRWKVVDQWS
WOVulC1_2	Replication & Repair	AAA	682165	682968	0	ATP-binding protein	complement(682165..682968)	PHAGE_Idioma_1N2_2_NC_025439: putative ATPase AAA; wVulc_000705; phage(gi712913853) 6.05e-22	MTFKILNNNERLKTTTGIKVVIFGPYGIGKTSLLKTISEPTLCLDFEAGLLAVQDWQGDSISVRTWNQARDIACLIGGPNPALKSDQAYSQKHYEHVSSKYNEEFSKYRCIFIDSITVASRLCLLWAKMQPEAFSERSGKQDMRAAYGILAQEMMAWLNQFQHIRDKDIIIVGTLGQYLDDCNRSTWLPQCEGAKTASEIPGIVDEVISMVGIKKDDGTEKRLFVCQTINSWGYPAKDRSGCLNMVEEPHLGKLLAKIKAKTLAPIA
WOVulC1_2	Replication & Repair	Sigma 70	683021	683509	0	sigma-70 family RNA polymerase sigma factor	complement(683021..683509)	sigma-70 family RNA polymerase sigma factor; wVulc_000706 N/A	MKLKTAIVVQNIRYQARRLKLFECFTHETHEDLEQELFCEIWTYLDRYDESKGSFNTFVARLTERRANNLLEKQLCMKRNINNYVNIEKTEAFEDEVAKRTDVDYMISTLPRKMQKICEQLKYFNLYEVAKMNNISRTTLNTMVRKIRIKLSSIYYKGKKKN
WOVulC1_2	Connector/Baseplate		683761	684435	1	hypothetical protein	683761..684435	PHAGE_Bacill_CampHawk_NC_022761: baseplate protein; wVulc_000707; phage(gi557478856) 2.16e-05	MSILTQSGRAAIAASIKKQSIHLAWGSGDANWESSHQVKKVFVEGEIALDHHTIKDVRVFTGQTVYQPNIVDSSSGVIKRTENSSITANSAVTVEYSESTPPELITSEKLLNELGRRTADEVLFCTGDENGELLTPTGRFRSSNVPTNNLYLKFTFDFTDAANQVIRGLGVMVGTKVKKELPRGQRYFEPKDVENPGILLVLEHTVPLIRTAATRETFSFIVTF
WOVulC1_2	DUF	DUF4815	684442	686370	1	DUF4815 domain-containing protein	684442..686370	PHAGE_Bacill_CP_51_NC_025423: putative tail protein; wVulc_000708; phage(gi725949507) 1.17e-53	MTLNSYYNRFNPDKEYEKSLFLAGRGLQSAELNETQEYALSKLKGIGDAIFRDGDVITGSNCIIDAETGKVTLEGGKIYLRGAVRKVEKEEFVIPLNTIVRIGVYYLESTITELEDENLRDPAVGTRNYQEVGAARLKVSTIWKLEGVSPRFSEGEFYPIYNIENGVLIEHSPPPQANIVTTALARYDKEANGSYVVNGLEVMFLQKEEGEGGKKIFVINEGKAHVDGYEIELPHSIRVSFDEDPDIKSVESEPHTFQPNSQRVMELKVNDFPISEIKKVDITVQKTFAVTHGSYSGAIDPIPDSAVLEIIQIKQGNVIYENSIDYKLNAGNVDWSLPGKEPAPGSSYLITYRCRTHISPEDISEEGCKVKGAVDNSLVLIDYTWKMPRYDLITIDSKG…
WOVulC1_2	Hypothetical Protein		686382	687566	1	hypothetical protein	686382..687566	PHAGE_Bacill_CP_51_NC_025423: putative tail protein; wVulc_000709; phage(gi725949507) 9.08e-35	MLTANNQGKLKGRFTVPANIPAGTKLVQFYGDKGSYGEATYTGKKTITIEERRRVIAARRIDPLAQTFTLNESRHIGGLDLWFTNSGKKRVVVQIRETAVGMPSQTVIAESYIEPKDIKIDGTATCIEWPPVFCHAGEEYAIVLLTDDPGTAVKIAELGKYDAVNSRWVTSQPYQVGVLLSSSNASTWTPHQNLDLTFRLLAAKFSENSHVIDLGKVTANNTSDLIILTNVEKVAFDTNVEFILTDEEGRENFLPDNLPLALCERINGELTVKASLKGGREKSPVLYPGLQLVMGNIGEKGDYVTRSITAGANTKITITYDALIPGTADVKAYVQKNVDWQLVNLTSGKPIGESWVERTHVLSNFSANETRVKLVLSGTVVYRPKVKNLRIIVT
WOVulC1_2	Hypothetical Protein		687571	687765	1	hypothetical protein	687571..687765	hypothetical protein; wVulc_000710 N/A	MSDDKTSRGYSLPHPENIAVQDVVRIRTTIEKIDEDIAKRENEHNQLKKAFERLNFETFLNFWE
WOVulC1_2	Hypothetical Protein		687762	689189	1	hypothetical protein	687762..689189	hypothetical protein; wVulc_000711 N/A	MKEAIEALHQRIKDLAANSTPDQLAYLAKSLELIIDKKAISNVVQMIEVKGIIDALQKRLKDLAANSTPDQLAYLAKALESIVDKSAVSEIVQMTDGKLKELLDSAKKHLTDLDNKKASSLAVISESEKQLLKRIDEKGTTNLSLLDTRKNVNIAAINSISNSHKDGLKGLVEDFRAVNNVPSGSSIIGEIETRIENISNEVKTRDEQLKASLINEIRKRNMVEPGALPFLFGVLGRKNNYFGHGTFMTELGKWSSDITKTDYMLQLLAGSHTYDTDYVSFYRPRQLSFIEGNKGTFIYGELYTNSFSSSHDSIYYYPYAALGVVFVKNTTNVNINKAIEFVGSSYSSTEYGGAGLFVGTPDNTNSSKSRISKIMWKNVYQYTSSDSKLAGSGNVEIPA…
WOVulC1_2	Hypothetical Protein		689212	689769	1	hypothetical protein	689212..689769	hypothetical protein; wVulc_000712 N/A	MPIYIRFEHNKQVETTTLESKPTGNDWYEAPKNFDWQKSYQLTEGGEIAQRSQEDIELELLQNAKFSALSNLRTYYNNYTYQYAGVSHQKAKSYEIQAEAAKSILAAPESMNKKDASIIEPLARVRGISVVEMAKLIQDKVERAKKAIIKCEELVDIAEREIGEAKNKEELQTLLDDCKQKMQES
WOVulC1_2	Tail	Sheath	689802	690989	1	phage tail sheath subtilisin-like domain-containing protein	689802..690989	PROPHAGE_Xylell_Temecula1: contractile tail sheath protein; wVulc_000713; phage(gi28198986) 3.00e-151	MTEQFLHGVNVIEVTSGAKTVRTAKSSVIGVIGTAPEADEQKFPLNKPVLIAGSLKEAARLGKNGSLPSAINGIFSQIGATIVVIRVEESENSDPKLKESETIQNIIGGVDKETGEYQGIEAFLSSESIVHVLPRILIAPQFTHQLPESENPKNPVVAALIGVAEKLRSIIVADGPNTNDEEAIKWRKGVGSSRVYIVDPWVKVFTEGKEEILPPSSFVAGLIAKVDSEQGFWHSPSNKEINGIVGTSRPIDSTLGNTNCRANHLNENEVTTIIHQNGYRLWGNRTCSNDSKWAFLSVRRTADLINDSLLRAHLWAVDRNITKTYIDDVVEGVNSYLASLKAQGAIISGKCYATPELNTPANIASGKVYFDFEFTPPYPAEQITFRSRLVNSEIS
WOVulC1_2	Tail	Tube	691018	691524	1	phage major tail tube protein	691018..691524	PHAGE_Escher_vB_EcoM_ep3_NC_025430: tail protein; wVulc_000714; phage(gi712913215) 1.72e-54	MLPKILKNFNVFVDGRGYAGKIDEITLPKLTIKTEEYRAGGMDIPINIDMGMEKLEADFTFAEYDSELFRLFGLIDGNSVSLTLRGGLQGSGNNDIEGVIINLRGIFKEFDFGSWKPAEKATLKCTVAAHYYKLTIGGNELIEIDAENMIRKINGVDQMALLQAVLGI
WOVulC1_2	Tail		691571	691828	1	phage tail assembly protein	691571..691828	PHAGE_Escher_vB_EcoM_ep3_NC_025430: hypothetical protein; wVulc_000715; phage(gi712913216) 2.88e-06	MTTVKLDNPITVDGISVSELTIRCPKVRDYLAIERINGSDLNKEVTLTANLTSVAKEAIEELDIADYVKVQEVLKDFFSPIIQRT
WOVulC1_2	Tail	Tape measure	691938	694253	1	phage tail tape measure protein	691938..694253	PHAGE_Escher_vB_EcoM_ep3_NC_025430: tail protein; wVulc_000716; phage(gi712913217) 5.38e-86	MSVLSIKIGAVLDGSFNTVIKGSSSQLIHLGENIRKLDSSLKSVSKFKQLGSDVLTSRRSWKGFEDQVKSLAKQMKAIEKPSKTLKAEFDKAKFSATKAKEVYLRKRDALHSFNEEVRKSGRNIKSLVSDQYKLGSSIEVLKGKYGKLGSAIHSHQSFLASKAHFKSQIIETIGLGLTLAAPIKVAVDFESAMADVAKVVEFNKETKEADKFVKKLKEMSRTVPLSAAELAQIAASGGQLGIKKEDLFKFTETVAKMSTAFDMSAEQAGDSIAKLSNVYGIDVSEMEHVGNVINHLSDNTAAKAKDMVEALAIVGGTAKQFGLKFEQTSSLVNAFISLGKQPAKAATAINALLSKLQTAEGQGKEFKAALEEMGITAEEMVQRISESGEEALLHFFQTL…
WOVulC1_2	Tail		694378	694725	1	phage tail protein	694378..694725	PHAGE_Escher_vB_EcoM_ep3_NC_025430: tail protein; wVulc_000717; phage(gi712913218) 1.50e-16	MLSLGPYKFTPISLKYSKENRWSVIECIDKMPSLQNIGQGVENIDLEGITYFHNPGNLSQLNSAKEAEEPHTLVDNMGNVFGQFVITKLEEKQTSFFPCGLPKKVEFNLSLKRYS
WOVulC1_2	Tail	X	694728	694931	1	tail protein X	694728..694931	PHAGE_Salmon_RE_2010_NC_019488: tail component protein; wVulc_000718; phage(gi418489702) 4.02e-18	MYYLAKENDMLDYICWKHYGFTSGAVEIVLEENPGLAEYGSFLPAGLKIKLPVIQKPMQKSKLKVWE
WOVulC1_2	Putative Lysis	D	694932	695882	1	contractile injection system protein, VgrG/Pvc8 family	694932..695882	PHAGE_Escher_vB_EcoM_ep3_NC_025430: transcriptional regulator; wVulc_000719; phage(gi712913220) 4.37e-48	MHPDFIIGKCESIKDRVISLRLTDESGTIDDVVEVYVDYRDENLNIPNELNISLGYREIGVMPMGVYTINEITVQSPPKTLLVKAHATNLRLSLKEKVSKEWHQITLGNLVKEIAEKHGYGCRVAEEFENVLIPHINQIEESDISLLTKIAIEYEAMAKLAGGYILFIPKGKAKSATGKALGTTAIKPQDTINWKVHFTVSRYNSVIAKWHSYERGETISETVGSGSPS
WOVulC1_2	Ankyrin	Ank	695916	696449	1	ankyrin repeat domain-containing protein	695916..696449	ankyrin repeat domain-containing protein; wVulc_000720 N/A	MNRDSRNKLHFRWCITMIICVVITYCYMKAKATDNYKTILQIASENCNLEIVKFSVENLLDTNVQINKLTALHHASDSGCLKIVEFLVKEKTNINATGGYMGWTALHHAADKGHLEIVEFLLSKGANPTATAQDGRRPRDMAVVELRYDKNKGKPYREIIKLLAEAEDQYESTKSNH
WOVulC1_2	Hypothetical Protein		696517	696732	1	hypothetical protein	696517..696732	hypothetical protein; wVulc_000721 N/A	MKKQKIPIAVVITIAVQTVGFIWWLAKLDLRVHIHDKFIEKNQGLIEIIYRLEERVKNLIEEVNELEQKHK
WOVulC1_2	Putative Lysis	Patatin	696741	697664	1	patatin-like phospholipase family protein	696741..697664	patatin-like phospholipase family protein; wVulc_000722 N/A	MAKYILSVDGGGIRGIIPVIILAEIEKRTRRTIAEIFHLMAGTSTGGIVVAGLCKKDKQGNPQYSANDLVELYQKYGSYIFKSSFFRRSILSWFNCAQYPHKNIEFVLDKYFGDDTLQSTLNNVLIASYDIHNNCPFFFKSWREDRNFIKLKDALRATTAAPTYFVPKYLKINQKEMVLVDGGVFANNPAACAYASGKKLFPNDEIILLSIGTGRTDRSIDNSRRFGKISWIKPLLHVMFASSLDAVNYQLNQVIADKYIRIQSQLKIASPDMDNITSKNIKFLQQEAKAMIEDNQKAIEKFCDVIS
WOVulC1_2	EAM	HTH	697744	698637	0	helix-turn-helix domain-containing protein	complement(697744..698637)	PHAGE_Caulob_CcrBL9_NC_048047: recombinational endonuclease subunit D13; wVulc_000723; phage(gi100263) 1.12e-07	MFVSASNVSYGIGQKIENCRLMRGHTQIGLAGQIGLTYQEVNSYENGYSAIPVEVLYIIAKALSATVTDLLPESVIVREYKDEDEEILYLTKIYENQKLGKIVPSLVRFVHISEKINQEEARLEVAKNLVKEGVSVDIISQATGLSIYEYDNTEKEVCTDSIYYRVGQRIREWRLIKRYTQKDLANKVGLTLKEIHEYEIGYTAISFDKLYQIAEGLSVNIKVLLPKTNEDSELLNLLRKTEEQELVKKFLSRDMKNSKEKVKKTEKIKVAKNLVKAGVSTDVILRASGLTADECEN
WOVulC1_2	EAM	HTH	698688	699602	0	helix-turn-helix transcriptional regulator	complement(698688..699602)	PHAGE_Strept_PH15_NC_010945: putative transcriptional repressor; wVulc_000724; phage(gi190151419) 1.72e-08	MVLCVEKILDYEVGQKVKSWRLERGYTQKDLAEKIGVKYWVILQYEKGNRRIPIERLYAITEALSISITDLIPVSKSCLEDEGEEILDLVREYKKINDQELRKMFCLITKFVQVSEKSSRKSEKIKIAKGLVKAGISVDIVAKTIGLSADECVEEKVGSIYYQIGKKIKEWRLVREYTQKDLAEKMNTTRHEISNYEQGRTSVPLDKLYEMAEALSINITDLLIEEGSKVKNELPDLIKEYKEIESQELRNALRESLFEGIRICEEKVRKAERIKAAKDLVKGGISVDIILQAVGLPVDIVLDG
WOVulC1_2	Hypothetical Protein		699670	700794	0	hypothetical protein	complement(699670..700794)	hypothetical protein; wVulc_000725	MTSKDQNKKTNVNHKKIFGALESVDIEQSKFVSKINNQKEINRETSPSRNIRENKINYGKGFDYIYGAKPVSDQAEDLNPFTSALKKIKPNTEKLSWFKSAIVEAKNVNELHKTIDQVLASGARINACNDGEWSIAEYVVLGTHFHRLEKSDRKKLIRKLMLSGAEFHDTLLQNKLIGEIYNELQPEVQPQIDKQLEELEKAGESAVQKGELIDIEIDNKMLFMEFSEDSKVEVTKILLGSNILKIGNDAVEVKNEKGGIRNYTDISDGSSVML EFPTSIGKLNIILYQDVKKYDQVQVRVENKEMWAELQQRGEEIGKNCLFGGVKLKEAVERGSFTRCGIWSEKQKEVSEKLFSWADKVRENSKETCRAL
WOVulC1_2	EAM	RadC	700897	701553	0	JAB domain-containing protein	complement(700897..701553)	DNA repair protein RadC; wVulC_000726	MNKSKEEIEFRILESKGKALLDREIMETFLSAVHERPQAQEIAKNLVNTYTGVGRILGREMDDLKVIEGVTDSAVAMIMCVKETLERVLREKLKSEPIMDLQGLVEYLNVSIGHAERECVKILYLNKRRQLIGEESYIGEMEKAPVYIKEITRKALIKNTTSIIMSHNHPGGSLEPSEEDQEVTKSLAAACSTVSVRLFDHIIITSAGYFSFRENGLL
WOVulC1_2	EAM	HTH	701725	702637	0	helix-turn-helix transcriptional regulator	complement(701725..702637)	frameshifted; helix-turn-helix transcriptional regulator; wVulc_000727	MTVSYTNSLDHEVGEKVRSWRLKRGYTQKDLAEKIGVTYQIVLQYEKGTRKISIKKLCAIAKVLSINITDLIPVSNEKICFEDKGEEILNLVREYKKINDQELRRMFCLLTKFVQVSEKSSRKAEKVKIAKGLVKEGISVDVVAKTIGLSTDECVEEKVGSIYCQIGKKIKEWRAVREYTQKDLAEKMVTTRDEISNYEQGRVAVPLDKLYEIAKALSINIMDLLELTEDADDKMVPNLIKEYKKIESQELRNALIKSLLESIQICEEKVKRAENCKGFSERRNFY*YYFASGRPLFRRNSTSL
WOVulC1_2	Transposase		702997	703917	1	Rpn family recombination-promoting nuclease/putative transposase	702997..703917	Rpn family recombination-promoting nuclease/putative transposase; wVulc_000728	MAFSKFLDPKNDLSFKKIFGSEKNKNILICFLNNILDFSTSDQIIEIEFLSTIMDPEIASDKQSIVDVLCKDSIGNRFVIEMQLARDKGFEKRAQLYAAKAYSRQLDKSGNYIDLQKVFFIAISNCNLLPEEVDYISTHNIRDIKTNGHYLKDLQFVFIELPKFTKNKVEQLENTTERWCFFFKYAEETTEEDLKKIAAEAPIIKLAYDELDRFRWNEKDLIAYEERILSVQKEKAILEQKLDDAKHEGRQEGRQEGIQIGHEKGRAEGEKQAKIAVAKNLLKAGVSIDVIAQTTGLTVNEVKGLG"
WOVulC1_2	EAM	Pyr	703930	704337	1	pyrimidine dimer DNA glycosylase/endonuclease V	703930..704337	pyrimidine dimer DNA glycosylase/endonuclease V; wVulc_000729	MNIFVLDENPIIAAQMLCDKHIVKMPLETAQLLSSVFSIALKAPNPLVSITDQNIEIPYKLTHKNHPCSLWARQSKGNFYWLIGYGKELCKEYTWRYKRKHKSEEVIDWCDSNKDLLIFQSTDMQAFIQALPGSV"
WOVulC1_2	Transposase		704464	704613	1	transposase	704464..704613	transposase; wVulc_000730	REAIQIGHEKGRKAEKIEVAKNSLKAGVSIDVIAEITGLSVDEIKELRS
WOVulC1_2	Ankyrin	Ank	704624	709126	0	ankyrin repeat domain-containing protein	complement(704624..709126)	ankyrin repeat domain-containing protein; wVulc_000731	MINSFRSHSKQIREPFKDIGSFLPHKNSYISPEKGRDKENCAPSVSPSKFTHKTLEEKNYEELLKQEDIARIARLKYGWHGGGNILFEVIGSASHLEKQIQGYIKLKVKKPAIFIINKNANHWVTLVIKTEFTAYYADSLGYDIFSFQESAENVGFFKDSNYNNLQELLESKLSGIQTQSFCIEQQKDGYNCGIYALKNAEIIMDKNHELEKVLNYELSEQELKEIRIEFSCLLQKEKFAEQKPRIKEANNNDDYQSKPKQKYQPKPSVNSSVFYCNEFNEHDLGDNENPLRRKFNAIVKDLEENNSTSQGNIKLIKGDGNIEYFRAKLSDSDRLLFTSTKHNDKDAFVILEVILSHDYRKSKFLTNKEKIKNIKIISEEGSDSANTVEIGDVPQVSYL…
WOVulC1_2	Transposase		709370	709765	1	transposase	709370..709765	transposase; wVulc_000732	MVPKWQNVYSDKVVILIHIVVHFFRIGLRQAVGFVKGCIKQMGKYFKVISYTQASRRFKKLNLKIDDHRINKCDWKSIEIAIDSTRVSIYNNNGGHSKLNIRERKYNGYRKLYVVLNTNDKKAISILVVLL
WOVulC1_2	EAM		709778	709930	1	hypothetical protein	709778..709930	hypothetical protein; wVulc_000733	MLKEISDKYNIRSIREDATYDIRSVHKECRILSLLFGLAKICSAIRKKQV
WOVulC1_2	Transposase		709946	710717	0	transposase	complement(709946..710717)	transposase; wVulc_000734	MPAEYSYDLRKKALDEGESRAQEI#NWKNDSI*VAEKA#GNGRFSVKKAWKRR#NYRLECFYQICKKPWWQNSVRDAGAISVDKRALKNIGFTRPADIKKEMKKSELNFQRL+QQNVMKILYILMNLE+TIQNIRILQKRREVSFTKSGKKTQRVSIALNKKKIIAPLTFTAIRMFLRLGLSSF#LQF#GLAKL*#RYLL#I#NR*SC#RSWC*TSSIFSRL#RN#ASVVCYKEQS+KKYPYF#VFPSSCCFCFFIL
WOVulC1_2	att		711077	711089	1		711077..711089	attR	ATAAATTACTAAT
Statistics	Coordinates	640370..711089
	Region length	70719
	Number of genes	68
		248915

## Sheet: WOVulC_3_4
molecule	gene	subgene	start	end	orientation	BLASTP annot	CDS	BLAST_HIT	prophage_PRO_SEQ
WOVulC3_4	Ankyrin	Ank	711278	712762	0	ankyrin repeat domain-containing protein	complement(711278..712762)	ankyrin repeat domain-containing protein; wVulc_000735	MSDLNRDVNAKLLSARLLYLVKSNEVDEAKDLINTRVDVNIKADVNVKDDYEMASLHLATKECYVKMAEVLLGEDGIDVNIQNADGWTPLHFAAKKNCKEIAEALLEKDGIDVNIKNAKGLTPLHFAAESNSKEVVEALLGKDGIDVNIQNTDGLTPLHFAAAGNSKEVVEALLGKDGIDVNIQNTDGLTPLHFAAAGNSKEVVEALLGKDGIDVNIKNAKRLTPLHFAENEEIKTLLKKAAEKADESLVHEPSIDNEGGLEEDVGQEGNVQPVIQEQDPEEESQKISAEEGNDVNIKNADGWTPFDLVEDEEIKTLSKRAVEKADESLVHEPSTDNEGGLEEDVGQEGNVQPVIQEQDPEEEPQEISAEERNDVKIEAVKPDNGRSTDTAPTQNDVSL…
WOVulC3_4	Ankyrin	Ank	713510	715267	1	ankyrin repeat domain-containing protein	713510..715267	ankyrin repeat domain-containing protein; wVulc_000736	MYKSKADGADRESLNTPDLYEVLRNQDRAPAETSVLYEFDSLETLQSVNQGGVVQYSGSEDRVTDTPMTTFSRRFGNINPGFFLSNEDVEKQLSSPSDHDVEILQPVDQCNSGLDPNSNRQFYSVASGSKDLSHGGPSNPVYQRNVGIHPGLYLMHGGSRMARQDLRSNRMGARLQPSLESQQGPIYVGGDGEWTLLHDALTGNKEDIRILLRERKDIKKLLGRSSKGEYLSQQEMETLLRRVEFDVNAQNNKGETMLHLLGNEGDVNIISPLLQLSEADISIKDNEGRTPLLSAIHLPQKMRALLEGRRVDVNAQDDGGKTLLHHAAYSQSSSVITILLKKGADVNARDNEGRTPLHLAIEKYNINDHGKGNPFNVLLEADGIDVNIQDNEGRTALHD…
WOVulC3_4	Hypothetical Protein		715617	715838	1	hypothetical protein	715617..715838	hypothetical protein; wVulc_000737	MLTSGVFTVAPYVAFLASITALNVALPIALTLFVLSAVVIAFSYKIICQNKKLDVKGIELNRLAREYNKKFEN"
WOVulC3_4	Ankyrin	Ank	716089	717360	1	ankyrin repeat domain-containing protein	716089..717360	ankyrin repeat domain-containing protein; wVulc_000738	MLNRSVEHLELYNEGETPLHYAAAIGNSKGVRSLLRANPNICDKQGKTPQWVTIDDSHYNVAELLLTKEQEKLRQELCNIWFNYLDFFTLNKLKELVKKFLDEHKNNPDLKVVLNIQGNGRKALFLEFADSICYANAGISDVNEAIGVEIRNLFLEAGASCDVLYCIAEEKRPLVLWHRLMPDQQEKSGDFLDRVSKAEGMDKLEKVIDEAVRSGMRLNFNKYFSPEDHIACNWYSLTDYTIKRIGKLNKPKRNSKVTSDTVCNLVSIGAIFYTRSSVDVIDELELEFKYHKDNIVDAYACYIGKLIKVARSATNGRLNDVRMDNTIFYLEVRLYPHEKNKNWTKVEVNDEDLLEEIKSYYEKIGQNCLLGGLSVIEAIDQGVFTRSGGLMRPEVISES…
WOVulC3_4	att		717404	717416	1			attL	AATTTATATATAA
WOVulC3_4	Hypothetical Protein		717656	717814	0	hypothetical protein		hypothetical protein; wVulC_000739	MPKDVEEVKFDVEEQINVTEADTQLYENINMNDEDFSMSQPRCESGRKCLQF
WOVulC3_4	Recombinase	Recombinase	717902	719377	0	recombinase family protein	complement(717902..719377)	PHAGE_Entero_EFC_1_NC_025453: site-specific integrase; wVulc_000740; phage(gi725950572) 3.39e-46	MLKEVRCAIYTRKSNEDGLEQKFNSLDAQRVACEKYIKSKEGWVILAKRYDDGGYSGKNLERPAIKELFEDVKAGEVDCVVVYTLDRLSRETKDSIEVTSFFRRHRVNFVAVTQIFDNNTPMGKFVQTVLSGAAQLEREMIVERVKNKIATSKEQGLWMEGTLPLGYDVKDKELIINEKEAKIVRHIFERYVELKSMAELARELNSQGYRTKADIFKKATVRRIITNPIYMGKIRHYDKEYEGKHDAIIEEEKWQKAQELIKNQPYRKARYEEALLRGIIKCKSCDVNMTLTYAKKENKRYRYYVCNNHLRGKNCESVNRTVVAGEVEKEVMKKTEQLYENWKEKTEEKWSFGKQKEVVKKLIKGVMVKEDGIEVCSEDKVEFIPMWLKKKGNKCTVIE…
WOVulC3_4	DUF	DUF2924	719380	719811	0	DUF2924 domain-containing protein	complement(719380..719811)	DUF2924 domain-containing protein; wVulc_000741 N/A	MEEEIEKKVMNLERKPLGELRKTWKKVYGEEAPRYSKKYLIPRLAYRMQEKAYGEMSRKGIKRLEYLADRLEKGKRISSDKLPVEGTELILERGEETHVVMVTDKGLIYKEEFYTSLSAVAGKIMGMSYNGPLLFGLRDQKGS
WOVulC3_4	Ankyrin	Ank	719816	720295	0	ankyrin repeat domain-containing protein	complement(719816..720295)	ankyrin repeat domain-containing protein; wVulc_000742 N/A	MSKKEKEAFNKSAKELLENSYENIYERDEKGRTVLHYAVDAKTVRLLVEKGANVNAADVEGHTALHLAVTEKRLETVRELIKSGADVNVEEYDSKCTPLHLACMVGKVEIVEELVKAGGEIEQADKFGMTAMDYAKTSKEVTEVLKKEIDRIEKLFMKG
WOVulC3_4	Ankyrin	Ank	720334	721035	0	ankyrin repeat domain-containing protein	complement(720334..721035)	ankyrin repeat domain-containing protein; wVulc_000743 N/A	MSFSKSKFFKEVSSKNINKRNEEGETILHQAVEISDYKTVRLLIKKGAEVNARDKNGYTPLHCAVFAKSLENVKVLLREGAEVNATQYVTGCTPLHSACKIGGAGVEIIKELVKAGAEVNQLNKYGATPMYYIWESEKYRLCDSKESEEASKFLREQGGITKSRELTCYGIERLVGEIADMLNGSYLPELKIIEIEEIRKRDKSLIKEECKNLASKIMSQVNEMIDEVAKRKV
WOVulC3_4	Connector/Baseplate	Tail	721204	722364	0	phage tail protein	complement(721204..722364)	phage tail protein; wVulc_000744 N/A	MKSLLPPNATKQEQALVEAIDYKVNPSCIRGFKFRLEEETLPWIIEEYGLEEILRWVKNKRRAIVEGVKFQRLRGTPASLKIALKWANIEDITIIEEPPGKHFFELQVGIKEVPNDFFVDAVVELAKLSLPARSRLMRIFNDYYNAQRFILDESLFGDLLSDYSGVKIEKDGPVLSFGRVNFFRSSGPVIRIIENYLRDHYEQAFSNDIYRLDVAILGETEPHTKNYNGIYERDHLCYNLKALYPLPQSLLPSIKFAKAQIVLSDSWDLGDINTCFPVSSVEERGKKFLLGSSKLSEQLWNLKYKPILERFSVTHHYKVEDFTDQKVIRFGIAEHNVHFESELEQKDSIHELENYILVFYPGVLKWHEHRHLHRSWKNSQVISLIS
WOVulC3_4	Connector/Baseplate	J	722651	723451	0	baseplate J/gp47 family protein	complement(722651..723451)	PHAGE_Entero_Arya_NC_031048: hypothetical protein; wVulc_000745; phage(gi100013) 2.74e-54	MQQLNIVEKPNFEEIFSRMKEELVCRDETFSGLVESDPAMKILEVSAWRELLLRQRINEAVKSNLLKFATGEDLDNLAEFYGVEREKEEEDERFRKRIKAKIKGWSTGGSKEYYNYHALSADSRVKDALVESPIPGKVQISILSTQLSTTGIVSEELLEIVKKQVTRDDIRVLTDTITVIGCNITEIDIHSRMSISPVISKEEIKKQFIKKFEANRRLGWNVTRSWIIANLFVEGVENVELIEPREDVVVLGNECAVLGYVKLDRI
WOVulC3_4	Connector/Baseplate	W	723454	723789	0	GPW/gp25 family protein	complement(723454..723789)	PHAGE_Entero_Arya_NC_031048: hypothetical protein; wVulc_000746; phage(gi100012) 3.78e-41	MKGMDSKTGKALEGIEHLKQSIIDILTTPINSRIMRRDYGSRLFELVDKPINRDLTLEIYAATAEALQRWEERFKLEKVKMTEVKEGKVTLELEGLYLPSGKNIHFDEIVV
WOVulC3_4	Connector/Baseplate	PAAR	723792	724046	0	PAAR domain-containing protein	complement(723792..724046)	PHAGE_Yersin_phiR1_37_NC_016163: hypothetical protein; wVulc_000747; phage(gi358356625) 1.09e-09	MNKGIVRLGDYCGEAIPHFCISGSNNVFVNGKSICRQGDSFSEGRALTEGSKTVFANGLSVGRVGDIVSCGFKVIKGSESVFAK
WOVulC3_4	Connector/Baseplate	V	724043	724507	0	phage baseplate assembly protein V	complement(724043..724507)	PHAGE_Escher_vB_EcoM_ECOO78_NC_041926: HNH endonuclease; wVulc_000748; phage(gi100046) 2.47e-31	MLESNFAISELQRKLANIVRIGVVKEVDYEKAKVRVKIGEFLTDFLPWITSRAGEERSWLPPSINEQVVILSPLGELSLGVVLAGIYQQNYSAPENSEMINSLVFQDGTKLLYDKESKNLEISVVDKLNFKVGKSEIEMTKSGIKLKAERIDLN
WOVulC3_4	Hypothetical Protein		724494	724967	0	hypothetical protein	complement(724494..724967)	PHAGE_Escher_vB_EcoM_ECOO78_NC_041926: primase; wVulc_000749; phage(gi100047) 1.18e-23	MNWQDLHQAICTTLKKEIPAIQTCEIYPSIRKELVAPAVFVELVSLESGKDPGTEELALKARFEARIVIDSTIENAAIVVRTLAAEVARVVNKNTWNVENVSPGEFISAEIDGFRPELDAYLVWMVDWSHQLHLGKSVWTENRIKPHTIIIEENVRE
WOVulC3_4	Hypothetical Protein		724964	725463	0	hypothetical protein	complement(724964..725463)	PHAGE_Entero_Arya_NC_031048: hypothetical protein; wVulc_000750; phage(gi100009) 2.17e-12	MSVHIEVNSIESVNAKRKKIELAIVRALNRTALWLKSKAAKEISEEKKIKLSLIRKRLRIFKAKTSRLEVLIRANLYDIRASTIGKIQKTRRGSKVGKHEFIGGFAAVMPKGNSGMFKREGRAALPIKEVKLPLEPEASRIILLIMKLKRYLKNSSTANVTLHLYGA
WOVulC3_4	Connector/Baseplate	Z	725465	725768	0	putative minor tail protein Z	complement(725465..725768)	hypothetical protein; wVulc_000751 N/A	VQENIKRLFKDCFAHLGEVALYKSKDKSYMVQVLKQQPDKLYEIGEGQFVGEMLFLEVSIFDILRPIVGDIFVIGDCKYKIHTPPRIWNGLANRSVWGVA
WOVulC3_4	Head	Major Capsid	725854	726858	0	major capsid protein	complement(725854..726858)	PHAGE_Vibrio_vB_VpaM_MAR_NC_019722: hypothetical protein; wVulc_000752; phage(gi428782731) 5.81e-109	MQNPFTNTAFSMTALTNAINILPINYGRVENLNLFPSRSVRFRHITIEEHNGVLSLLPTQVPGAPATVGKRGKRKVRTFTIPHIPHDDVVLPEEVQGIRAFGSESELKALADVITDHLQLMRNKHAITLEHLRMGALKGIILDADGSELLNLYNEFEITPKVVNFALGTATTDVKRKCLEVLRHIEDNLSGEYMTGIHALVSPEFFDALTSHTKVKEAYERWQEGAALRNDMRSGFTFCGITFEEYRGQATDPEGTVRRFIERDTGHCFPLGTASTFTTYFAPADFNETVNTLGQPLYAKQEPRRFDRGTDLHTQSNPLPMCHRPAVLVKVVAT
WOVulC3_4	Head	D	726894	727268	0	head decoration protein	complement(726894..727268)	PHAGE_Rhizob_RR1_A_NC_021560: hypothetical protein; wVulc_000753; phage(gi514231476) 9.40e-16	MTCISEQNNLGDLLKYEASSLYSRDQITVAKGQNIKLGAVVAKKTDDGFIRVLNPAGTDGTQTAIGVITSDVNSKDGDTKAIIITRIALLADHAVVWPANITEEQKAAAIKQLEARGIIIRKGV
WOVulC3_4	Head		727345	728388	0	S49 family peptidase	complement(727345..728388)	PHAGE_Burkho_phiE125_NC_003309: putative capsid assembly protein/protease; wVulc_000754; phage(gi17975166 ) 1.32e-59	MLLGKPLMLEPRSFELLSLNNQKHPTFKNIKHSIKSNVERTAIIPIHGILTKKPGAFDEMLGMTSYEQIEEQIKQALADSSIETIMLEIDSPGGEVNGIFDLADFIYESRAKKRIIAIANDDAYSAAYAIASSAEKIFLTRTSGVGSIGVIASHIDQSEFDEKCGIKYTTIFAGRRKNDLNPHEPINSEGLESLREEIDRLYEMFVQLIARNRNLSVEAIKSTEAGLYFGEKAVEIGLADGMTILSSINKNRSITMNEQTTNDLETDNLTKYRTEVLELIRLCNLSKMPEKIGEFIEQSVSVEQAREVLMELLAERTKKTEILSAIPQNSGEELMMQVAKARAQSSI
WOVulC3_4	Head	Portal	728388	729794	0	phage portal protein	complement(728388..729794)	PHAGE_Vibrio_vB_VpaM_MAR_NC_019722: portal protein; wVulc_000755; phage(gi428782728) 7.79e-121	MLLKTFKQLFNKPKIKSSAWDAAGSGRRFFHFQPELGSINNLLSQSLETLRSRSRDMVRKNPYAANIIDTIVSNSIGTGIKPQSKARDGEFRKKVQELWLKWTDEADSCGISDFYGLQALVCRSMIEGGECFVRLRTRKLEDRFSVPLQLQVLESEHLDNKTNQTLGNGNVIRNGIEFNKLGQREAYYLFKEHPGEGSFGESVRVPANDVLHIYRPLRPGQIRGEPWLSNILLKLYELDQYDDAELVRKKTAAMFAGFITRLDPEANIMGEGESNEQGVALSGLEPGTMQLLDPGEDIKFSEPSDVGGSYEAFMRQQLRAIAIGTGITYEQLTGDLTGVNYSSIRAGLIEFRRRCAMLQHNIIVFQFCRPIWNRWLELAVLCGELSIDEKVVKAAKEEV…
WOVulC3_4	Head	gpW	729795	730019	0	gpW family head-tail joining protein	complement(729795..730019)	gpW family head-tail joining protein; wVulc_000756 N/A	MYSEGYLTQVEKAIQKLQSGERVVSIAYGDHVVRYGEVQIKDLLELRQRIKAGLKVAGMKPKRKIIFLTSKGIL
WOVulC3_4	Head	Terminase	730029	731835	0	phage terminase large subunit family protein	complement(730029..731835)	PHAGE_Faecal_FP_Toutatis_NC_047915: tail assembly protein; wVulc_000757; phage(gi100053) 4.66e-107	MIYARAFSEGLRPDPQLKVSEWANEYRVLAPTAASEPGKWRTERTPYLKEIMDSLSPSSPAEKVVFMKGAQIGGTEAGNNWIGYIIDQTPGPMLVVQPTVEMGKRWSKGRFAPLIESTPCLKSKVKDPRSRDSGNTVQSKEFPGGIVVITGANSSVGLRSMPVKYLFLDEIDAYPGDSGGEGDPVLLSIARTNTFARRKIFLVSTPTIHGISRIEKEFEATDKRYFFVPCPHCNYYQVLKWSQIKWEDKNPNTAHYVCTECSGKIENHQKTEMLERGECRPTNRVKGEKKGFHLSSLYSPVGWYSWQQAVEDFLHAKESEQLLKVWINTTLGETWVDKGEVPDWKQLFNRREFFPIGTVPRREVILTAGVDVQKDRLEVEVVAWGKGSESWSIDYRVFE…
WOVulC3_4	Ankyrin	Ank	731832	733316	0	ankyrin repeat domain-containing protein	complement(731832..733316)	ankyrin repeat domain-containing protein; wVulc_000758 N/A	MADNLSLELIKCLINQPGLDVNVRGLNGKTPLHCAIEFDELSMVDLLLTKKSINPFVEDNEGKTSLDYAKEGKKAEILQALINNKYGSEQDSLLHLAAMIGEINAVRYLIRKGIDVNVRNALHHTPLHLAAGIGHAEVVKILIREGNAEIDVFDARNQTPMHYAVNNKKLEIVKLLLKLGADVNSARMGQNSMKLSPVHIAVSNTNYDERDLCLDILKCLIKEPNAQVNLQDYENKTPLHYAERLKTIEVLLTREDIDPLVKDDSGKTPFDYAKPEIKKALMSNKYGSEKNSLLHLAAQRGEIELVESILKEEIDIDIVNNKGLSPIYLAAEKGHLHVVKLLLKKGANYTPVLHLAIKSNNLELLKVLFTEKNGALLCRDTVVNFPTLHNKYIAQREIA…
WOVulC3_4	Hypothetical Protein		733336	733821	0	hypothetical protein	complement(733336..733821)	hypothetical protein; wVulc_000759 N/A	MEKITQTEWAKEQGFSKQYVCYLVKKGIVKLEDGLINREQANEAVAAIRDPSQPLRRKNPENENTSNLSTMLLKTRIKNEMERGKLLEAKAKAEIGELVAVEEVKRDAFNVARVVRNNLLNIPNRVSALLASLSDTEKIHKALTEEITNSLQELSNTKFQI
WOVulC3_4	Hypothetical Protein		733849	735054	0	DNA modification methylase	complement(733849..735054)	PHAGE_Faecal_FP_Epona_NC_047910: u-spanin; wVulc_000760; phage(gi100032) 1.52e-62	MNLAIHYYPVENLVEYERNPRKNDDVVNRMCASIREFGFRIPIVAKSDGTVVDGHLRLKAARKLGMESIPVVLSDNLNEPQTKAFRLLANQSANWAKWDDDLLKVEIQELEDLQFDLKMTGFELEKVQNFLDDLDGEKEDLSDLAIDDKKVTKPGDLWILGDHRIYCGDSSVVESYKAVLDDKMADITVCDPPYNVDYGSSQDKKILNDNQGEKYELFLYDICSHILAYTKGAIYICISSSEFSTLQKAFEEAGGKWSTFIIWAKNHFTLGRSDYQRQYEAMLYGWKSGNKREWHGGRNQSDLWFYDKPTHNSLHPTMKPVELMERAIVNSSRSGDIVLDPFSGSGSTLIACERTGRICRTIELDSKFVDVTIKRWQVYTGRDAILADTGKTFSQIQEE…
WOVulC3_4	Replication & Repair	HJR	735168	735632	0	Holliday junction resolvase	complement(735168..735632)	PHAGE_Mycoba_Godines_NC_042050: hypothetical protein; wVulc_000761; phage(gi100009) 1.71e-05	MSILTLDLGKQTGWAILTDGVIESGSKSFHGSRFSGGGMCFLNFRNWLNSLKDISAVYFEEVRRHLGTDAAHCYGGFLAVLSAWCEENNIPYQGVNVKTIKRFITGKGNASKSEVIEAIREKSFSPRDDNEADALALMFYVMNFSKDFNKTKNP
WOVulC3_4	Hypothetical Protein		736291	737142	0	Bro-N domain-containing protein	complement(736291..737142)	BRO family protein; wVulc_000762 N/A	MTDTLTLKEGDIETTAFDNSSFTRVLHDGEWWYVITEVIAFLTGSKNPSDYLKKIKSRDIGLSEGWGQFVTPLEIKTKGGKQNVNCTNVEGLFRILQSIPSKRVEQFKRWLAKVGYERLQEYENPELALKRIYADYAAKGYPQEWIQKRIESIAVRNQLTKEWGNRNISDHNNKYIEGREYAILTDVISEGTFGVKTKHHKEIKGLKKQPLRDHMTPIELIFNMLGEQATIDEIKDKDAQGYNKNLEAAKEGGKNAGTAREAFERARGVKVVSSDNFLKRIKD
WOVulC3_4	Hypothetical Protein		737212	738630	0	ATP-binding protein	complement(737212..738630)	ATP-binding protein; wVulc_000763 N/A	MSPSFIGRQTELKQLLELTEKNTASFVVVKGRRRIGKSRLIQEFGKYFEQYYSFIGLPPEKHTTMSYQLNEFSRQVARQFNTSFARYDDWSDLLWAVGERLLSGKTLLLFDEISWMGSKDPTFLGKIKNFWDTQLKNNNKLIFVVCGSASSWIEKNILSSTGFVGRISLTLTLGELSLSDCNEFWPKNISAYEKFKVLAVTGGIPKYLEEVNFKHSAEENIKRLCFTKGGFLVEEFNQIFSDLFMRKTAFYKQIVRALSTGAKEQEEICATLNIVRHGRISEYLHELELAGFIAKDHTWSIKTGTDSRLRRYRLQDNYLRFYLKYIEKDLGKISRDTYSIGFLPEWYTIIGLQFENLVLNNRKSIHNILGIDGIISENPFFQKRTRNSAGCQIDYMIQT…
WOVulC3_4	Replication & Repair	AAA	739510	739968	0	AAA family ATPase	complement(739510..739968)	hypothetical protein; wVulc_000764 N/A	MIDYESQRLINKDYGQKLDAERSRRHDVILQLIYEEAREKGKVYTINSFCQMFEGKAGLGSQHSIRNRIDVLAAKGYIKFNREGKNAARTKYGIICVEGMEKRVTKFDNQLNKNVIVYEKILPTDYKSPECEDVVPEENPNIWVYNDQILDI
WOVulC3_4	Replication & Repair	AAA	739992	741602	0	AAA family ATPase	complement(739992..741602)	PHAGE_Pseudo_AF_NC_019923: putative DNA primase\helicase; wVulc_000765; phage(gi431810342) 4.73e-14	MSVSYNVPEIKAQLLLNLRSCLSYLFPNGTFHGDEFRIGDVHGNKGQSLRVELSGSRAGLWNDFATGEGGDIIDLWAAVHRKNARTEFPEVIASISEWLGNNKKYREKQYVDEDFEKFITHSWNYYDENGQVIVKVYRSDPPGKKKVYKPFDVKQSKFAAPEIRPLYNIPEILKSDKVILVEGEKCAEALIEKGITATTAMSGANAPIEKTDWTPLKGKHIIIWPDNDEAGKKYAKNAEKKLLEIGVESLVVLNIPQNKTKGWDAADCVEEGINVKEFLASTALTTNTLSTKSLISFSARQYFNDKSPMPEDIVAPRILTPSGLLVFAGAPKVGKSDFLISWLIYMAAGVSFLDMVPKRPLRIFYLQTEIGYHYMRERLQQIKINEELLEIALDNLVIT…
WOVulC3_4	Replication & Repair	Sigma 70	741840	742334	1	sigma-70 family RNA polymerase sigma factor	741840..742334	sigma-70 family RNA polymerase sigma factor; wVulc_000766 N/A	MKSRNSYSGIDPKVVNLIKFYAKHYKSLTDQDIEDIEQDLFCEFLSCIDQYDKTKGSLSTFAKQVVKNRINNLVRKHSRTTPKLENNVQQESYCFEDEAILRIDVEQIISKLPKKRQVLCEQLKHHSIAEVADTNNMSRTTLYNILKKMRSKFAPVYEKKFKKN
WOVulC3_4	att		742356	742368	1			attR N/A	AATTTATATA TAA
WOVulC3_4	Replication & Repair	AAA	742387	743196	1	ATP-binding protein	742387..743196	PHAGE_Pantoe_vB_PagS_Vid5_NC_042120: recombination protein; wVulc_000767; phage(gi100049) 1.27e-19	MKIVNSEERAKMITGVKIVIFGPYGIGKTSLLKTIDESTTLCLDFEAGLLAVQDWKGDSTEIRTWNEAREIACLIGGPNPALKSDQAYSQRHYEHVSGKYKDLLSEISKYRSIFIDSITVASRLCLSWARMQPECFSDRSGKEDKRAAYGILAQEMMAWLNQFQHIRDKDIIIVGTLGQYLDDCNRSTWLPQCEGAKTASEIPGIVDEVISMVGIKKDDGTEKRSFVCQTINSWGYPAKDRSGCLNMVEEPHLGKLLAKIKAKTLAPIA
WOVulC3_4	Replication & Repair	AAA	743220	744026	1	AAA family ATPase	743220..744026	PHAGE_Pseudo_PMBT14_NC_048687: hypothetical protein; wVulc_000768; phage(gi100051) 5.03e-06	MEQSFFNIGQKIPFFSVKEYLNDKAPIPEDIISPRILTKRGLLVLGGPPKIGKSDFLISWLVHMAAGASFLGMTPSKPMKIFYLQTEIEYEYMKERLQQLQLDNELLNIAANNLIITPRVQLSFSSEEIDEIKNVIKERFKPDIIAIDPLRNIFNSSEYGNENDNSAMLFFLQKTLERLRNVINPDSGIILTHHTKKLSKKMLEEDPFQGLSGAGSLRGFYSTGMVMFAHDEESTVRQIVFELRNGERVASKLVDKIDSRWKLADQWS
WOVulC3_4	Hypothetical Protein		744060	744557	1	hypothetical protein	744060..744557	hypothetical protein; wVulc_000769 N/A	MLSDFLTDFNTAKLQSNLIPKGTIVKVKMAIKPGGYENWFTKSYTTGSIYLNAEFTVTEGPYAKRKIFQIIGVKSGKASVEGEDTWGESGRSMLRSILESARNIHSNDTSEKAVIARKINSIADFNGLEFTAKVGIEADNRYGDRNRIDTIITPNETQKDDWIPF
WOVulC3_4	Hypothetical Protein		744736	744891	1	hypothetical protein	744736..744891	hypothetical protein; wVulc_000770 N/A	MRQQEKEPEIVAKIKEDVVEFFTFIAGDKKSAEELYRYIVKKYPSAFSVQH
WOVulC3_4	Hypothetical Protein		744901	745971	0	hypothetical protein	complement(744901..745971)	hypothetical protein; wVulc_000771 N/A	MELSFCRKHSQDIDTMLVNRSWVNPNENYIKAAEHLSQLDFVKLEKYYFVICANDLDLDFPNIQNPYCKNEVIISHDFDEDCDDLACEDCGRDIFPDTYKKQRYLVLSIKLNTEKIISWFEKLLIGLIWEKAANGIYHISFKSKIVSIIIPTLCTDKSYLTVDRLRANVAVLITFGKEDLKILLSLYTVSMADLICEYQTLNQILSEAVEKGVPELLPNVSFQAFPYVPLQEITLPEKKILRLKVEDNIIYVNDIEIIGKQAISSIRIFRVLLKQFLRDFEAAKEYKFLSIIQIADSLGIEDPEQQVRRPLNRMQKTIAEKLASTLGLNIKRDDVIQACNWSGYRLNPSTINLSAS
WOVulC3_4	Hypothetical Protein		745931	747166	0	hypothetical protein	complement(745931..747166)	hypothetical protein; wVulc_000772 N/A	MIASEEFWESNLEMPVSFLLKDFQNPSLRESWLNSLSGRQLSVIFNHYFQNKQNRQLFKDHEQCDDISTQQKRKMLTKISESLFDYYLVNRFSRTKSETTIAEVAQSVLGQDLLKSFLLQNNKYDKKSLLFTLFITNRNLLKQIFCFNQVQKKGFLPFILKNPPRQKATSFKDFLSESTIQQILKQHDLFENDSFESQFQELFYYQNSIYLFIRRASKDEDLLISSNKVIHGYKPSRIIIDFALNANQVNLSIQSFDQGLKIANRIVSCYFQRECSFTNMRHQNTTAQVRTFLNDCVKQHVPDIHLFELKFGPSKSKTNLTLNTDNIEEWLQKIEPSVGSVLHDVSLVQHIKVLFKSKKVTLSFQTDTQYANYIEIDYSEYVLNRKERDDFKSLIRDSY…
WOVulC3_4	Connector/Baseplate		747313	747978	1	hypothetical protein	747313..747978	PHAGE_Bacill_CampHawk_NC_022761: baseplate protein; wVulc_000773; phage(gi557478856) 9.09e-05	MSILTQSGRAAIAASIKKQSIHLAWGSGWESSHQVEKVFVEGETALDHHTIKDVRVFTGQTTYQPNIVDSSSGVIKRTENSSITANSAVTVEYSESTPPEHITSQKLFNELGRRTADEVLFCTGDENGELLTPTGRFNPSNVPTNNLYLKFTFDFTDAANQVIRELGVMVGTKVKEGLPRGQRYFEPQDIEDPGILLVLEHTVPLIRTSATRETFSFVVTF
WOVulC3_4	DUF	DUF4815	747985	749891	1	DUF4815 domain-containing protein	747985..749891	PHAGE_Brocho_A9_NC_015253: gp108; wVulc_000774; phage(gi327197743) 2.97e-09	MTLNSYYNRFNPDKEYEKSLFLAGRGLQSAELNEIQDYALLRLKGIGDAIFRDGDVITGSNCIIEEKLVKLRLNQEKSIFVEQLEKSKKKSLLFLLILFVSVFITNLPLQSLRMKIFVILLLVQETIRKELQGLKFPPFGVIKQRVLLLTLQMGNFTQFTTLKMGYNIHHLHKQTLLLLLVMTKKQMVPTLMALKCFCKRKKRAKSKYSLMRAKLMLMAMKLSYHIVFAFLLMKYKISIRATYFSAKPKSNGTKSFSNKNKSRYNCSKNICRYSRFIFWSYSFCSARNYPDTRQCYLKYRLQIKRRKRLVITRQRTSTWKLPYNLSLSHSGKSRYKRGMSKRCRQSGSDLHLENATLFNYYRQRSSKENKRYSSPLATINASTRTTFALLHSSDMEKRR…
WOVulC3_4	Hypothetical Protein		749899	751070	1	hypothetical protein	749899..751070	hypothetical protein; wVulc_000775 N/A	MEKRANNQGKLKGKIKIPANIPAGTKLVQFYGDKGSYGEATYTGKKTITIEERRRVIAARRVSPDIYTKKQTHRRCRDMVHKRQKTCCCADSNSSGNALADCHCKLYAKRYKDRWHSNTYYLVSCLVSWQRICNSFTYRCRYCSKGSRAWQICSKPLGSHIKWEYYFHRAMQVPGLHIKIIRFDYLQNLVKILMLLILEKLLQITYQILFRTSKKHLIPMNLFQMKREKKTFCLIICHSHYVKESVESQRQIKGQKKEVLFSILGYSLWVIFLRVQIMQEALQRELTLRQLPMMRYLALQMLKHMCKKTIGNIHENQGKIGKELTYQTLMAMRQENFVEQLSIGQKSKIYESLSRAG
WOVulC3_4	Hypothetical Protein		751075	751260	1	putative phage protein	751075..751260	hypothetical protein; wVulc_000776 N/A	MSDDKTSRGYSLPHPENIAVEDVVCIRRAIEKIDEDMSERENELKSNFERVNFETFLNFWE
WOVulC3_4	Hypothetical Protein		751257	752757	1	hypothetical protein	751257..752757	hypothetical protein; wVulc_000777 N/A	MKEAIEALHQRIKDLAVSSTPDQLAYLAKSLELIADKKAISNVVQMTEVKEIIDALQKRLKDLVANSTPDQLAYLAKALESIIDKSAVSEIVQMTDGKLNELLSAARKHLSDINSNKENSISAITEAKTDSVNEINKLRDNSLNTLKASSDSHISLLDTRKNANIAAINSVSNSHKDGLKGVVESFRAINNVPPGSSIIGEIETRIENISNEVKTRDDQLRTSLTNDVKTRDDQLKVSLTNEIKKRNMVEPGSLPFLFGVLGRKNNYFGHGTFMTELGKWSSDITKTDYMLQLLAGSHTYDTDYVSLYRPRQLSFIEGSKGTFIYGELYTNSFSGSYDQIYYYPYAALGVVFVKNTTNVNINKTMEFVGSSYSSTEYGGAGLFVGTPDNTNSNKSSISK…
WOVulC3_4	Hypothetical Protein		752768	753328	1	hypothetical protein	752768..753328	hypothetical protein; wVulc_000778 N/A	MTIYIRFENHKQIETTTLENKPTGNDWYEAPKNFDWQKSYCLTEGGEIAQCTKEDIQKELLDNAKLCAFDSMRFYYDNHTHQYAGHSHQKAKSYEIQAEAAKSILAAPESIDEKDKEIIEPLAKVRGITVIEMAGIIEEKVKKAVKAIIKCEELEDLAKRKIEEAKSENELQTLLDDFRKKIQRNG
WOVulC3_4	Tail	Sheath	753321	754496	1	phage tail sheath subtilisin-like domain-containing protein	753321..754496	PHAGE_Vibrio_vB_VpaM_MAR_NC_019722: tail sheath protein; wVulc_000779; phage(gi428782746) 5.52e-147	MAEEFLHGVNVIEVTSGSRTVRTAKSSVIGVIGTAFEADEQKFPLNKPVLIAGSLKEAAKLGKSGSLPSAVNGIFSQIGATVVVIRVKESENSDSKLKESETIQSIIGGVDKETGEYQGIEAFLSNESIVHVAPRILIAPQFTHQLPEDAVVAALISVAEKLRSIIVADGPNTNDEEAIKWRKSVGSSRVYVVDPWVKVFIEGKEGILPASPFVAGLIAKIDSEQGFWHSPSNKEINGIVGTSRPIDFTLGNINCRANHLNENEVTTIIHQNGYRLWGNRTCSNDSKWAFLSVRRTADLINDSLLRAHLWAVDRNITKTYIDDVIEGVNSYLANLKAQGAIISGRCYATPELNTPANIASGKVYFDFEFTPPYPAEQIIFRSHLVNNSVIS
WOVulC3_4	Tail	Tube	754508	754496	1	phage major tail tube protein	754508..755014	PHAGE_Escher_vB_EcoM_ECOO78_NC_041926: hypothetical protein; wVulc_000780; phage(gi100038) 1.18e-51	MLPKILRNFNVFVDGRGYAGKIDEITLPKLTIKTEEYRAGGMDIPINIDMGMEKLEADFTFAEYDSELFRLFGLIDGNSVSLTLRGGLQGSGSNDIEGVIINLRGIFKEFDFGSWKPAEKATLKCTVAAHYYKLAIGSNELIEIDAENMIRKINDVDQMALLQTILGI
WOVulC3_4	Transposase		755110	756081	1	Rpn family recombination-promoting nuclease/putative transposase	755110..756081	PHAGE_Sodali_phiSG1_NC_007902: transposase; wVulc_000781; phage(gi89886005) 7.53e-10	MALSKFLDPKNDIAFRRIFGTEKNKDILIHFLNDILSFTGKNAIQDIEFLSTIQDPDIASKKQSIVDVLCRDSTGVQWIIEMQVAKTKGFEKRAQYYAAKAYSRQADKGDQYHDLKEIIFIAIADCILFPDKSEYKSKHTIRDEDTNEHDLKDFYFVFIELPKFTKTKEDQLSNIVEKWVYFFKYADETSEEELERITGSDVIIKKAYEELNRFNWSEKEFIAYEQETKRIRDEQAVLAQKLDDAKHEGIQIGEEKGKIEGKIEGKIEGKIEGKIEGKIEGKIEGKIEVAKAMLTNNVDINTIVKCTGLSVDEVQELIQVERK
WOVulC3_4	Tail		756203	756460	1	phage tail assembly protein	756203..756460	PHAGE_Entero_Arya_NC_031048: hypothetical protein; wVulc_000782; phage(gi100022) 2.88e-10	MQAITLNNPITVDGISVSELTVRRPKVRDYLAIERLNGSDLSKEVTLTANLTSVAKEAIEELDIADYVKIQEVLKDFFSPIIQKT
WOVulC3_4	Tail	Tape measure	756570	758870	1	phage tail tape measure protein	756570..758870	PHAGE_Escher_vB_EcoM_ECOO78_NC_041926: hypothetical protein; wVulc_000783; phage(gi100036) 1.70e-79	MSVLSIKIGAVLDGSFNTVIKGSSSQLTCLGENIRKLDSSLKSVSKFKQLGHDVLTSRRSWKGFEDQVKSLAKQMKAIEKPSKTLKAEFDKAKFSATKAKEAYLKKRDTLYSLNEEIRKSGRNIKSLVSDQYKLGSSIEILKGKYGKLGSAIRSHQSFLASKAHFKSQIIETIGLGLSLAAPVKVAIDFESAMADVTKVVDFKKGTDEATKFAKKLKEMSHTIPLSAAELAQIAASGGQLGIKKEDLFKFTETVAKMSTAFDMSAEQAGDSIAKLSNVYGIDVSKMEYVGNVINHLSDNTAAKAKDMVEALAIVGGTAKQFGLDIKETSSLVNAFVSLGKQPAKAATAINALLSKLQTAEEQGGDFKAALEQMGITAEEIVQRISENGEEALLYFFQTL…
WOVulC3_4	Tail		758870	759217	1	phage tail protein	758870..759217	PHAGE_Entero_Arya_NC_031048: hypothetical protein; wVulc_000784; phage(gi100024) 7.14e-15	MLSLGPYKFAPTSLKYSRENRWSTIECIGNMPLLQNIGQGVENIDLEGMIYLHNLNGLNQLKNMKEAEKPHVLVNSLGNILGQFVITRLEEKQMYFLPNGLPRKVQLSLNLKSYR
WOVulC3_4	Tail	X	759214	759420	1	tail protein X	759214..759420	PHAGE_Klebsi_ST16_OXA48phi5.4_NC_049450: hypothetical protein; wVulc_000785; phage(gi100025) 2.05e-13	MTIYYVSKENEMLDLICWKHYGYSSGAVEEVLLKNPGLAEYWSLPAGLKIKLPVVQKPVQKSKLKVWE
WOVulC3_4	Putative Lysis	D	759421	760368	1	contractile injection system protein, VgrG/Pvc8 family	759421..760368	PHAGE_Escher_vB_EcoM_ECOO78_NC_041926: endolysin; wVulc_000786; phage(gi100033) 7.18e-54	MQPDFIIDKCESIKDRVISLRLTDESGTIDDVVEVCVDYRDDNIKVPKELKIALGYRETGVLPIGVYTVNEVTVQSPPKTLTIKAHATNLMISLKEKVSREWHQITLGDLVKEIANKHGYGHKVAEEFKDILIPHIDQTEESDINLLTRIAIEREAMAKLAGGYILFIPKGAAKSATGKVLGTTTIRPEDTINWKVHFTVRNKYNSVIAKWYSYEKGEQISETVGSGEPSYAIQTIYPNAESAISAAKARFKQLQRNNETLEMTIPGNPELFAEAKLNLVGFNQDIDGEWVVDKAEHTLNSLGYLTTLSASLSKY
WOVulC3_4	Ankyrin	Ank	760404	760895	1	ankyrin repeat domain-containing protein	760404..760895	ankyrin repeat domain-containing protein; wVulc_000787 N/A	MSKISRNKFLWCIVAIVFIVITYYYQKSKAAEDHQKMLEVSAKNCDLDILKLLIKKSRGDSRVSERALYDAAEKGCLEVVKFLLDEGVDINTSLALLSAADSGQLEVVKLLLERGANPHVEGRKRRTAKTIAMKRSSYSGNKKSYREIVDLLDEAEKQYKPEQ
WOVulC3_4	Hypothetical Protein		761105	761299	1	hypothetical protein	761105..761299	hypothetical protein; wVulc_000788 N/A	MLIQTVAAIWWLAKLDLRVHIHDKFIEQNNGLTVTVYRLEERVKNLSEELDEFKLQVLSGKIKS
WOVulC3_4	Putative Lysis	Patatin	761329	762252	1	patatin-like phospholipase family protein	761329..762252	patatin-like phospholipase family protein; wVulc_000789 N/A	MTKYILSVDGGGIRGITPAIILAEIEKRARKPISQIFDLMAGTSTGGIVVAGLCKKDERGNPQYSANDLVELYQKYGAYIFKSSFFRRSILSWFNCAQYPSKNIEYVLHKYFGDDILKNILSNVLITSYDIQNNCPFFFKSWKEGNIKLKDALRAATAAPTYFIPKHLKINQINRVLVDGGVFANNPAACAYASGKKLFPNDEIILLSLGTGRTDRSIANSRRFGKISWIKPLLHVMFASSLDAVNYQLDQVIGDKYIRIQSQLKIASPDMDNITSKNIKSLQEEANAMIEDNQKVIEKFCIEILNI
WOVulC3_4	EAM	HTH	762319	763257	0	helix-turn-helix transcriptional regulator	complement(762319..763257)	PHAGE_Deep_s_D6E_NC_019544: transcriptional regulator; wVulc_000790; phage(gi423262353) 8.46e-07	MANISIRYKIAQKVRSWRLKQKYTLKDLVEKTGIKYHTLLRYEQGACGIPTKKLKVIAEELSVHVGSLFPRHKVLRENCSFNKEWMYNFIAKIKGQESCKLISDLTGFIQAEEENNVKAARVSMAKNLAKVGFDNDIIYRATGLSTEEYDNKEKKGSEHSNEGQEIKKWRIIRGYTQEDLARELDIGPSQIHHYEQGSVTILSERLWEIAEKLSVNPEDLMKKYEEDNYKAENELLSWVRESKKIDNQESRDELGIWVEFLSQRKQVYKEKIYKAEAIKVANNLRMLDVSIDAISKITDLSVEELENYAFKT
WOVulC3_4	Hypothetical Protein		763366	764598	0	hypothetical protein	complement(763366..764598)	hypothetical protein; wVulC_000791	MTTKKTVSFDDMDGNTYELIIDSKKLPKGLYSAIRRTSKKNQQLILLDETDPKIFDDKSRFEKPEGVPSPSDVSGKSINLGEGRKIYNTKSSNRQNPFIPALSKIEPSASENVELRWFKSRVVKAKSVDELNKVIDQALSAGIRINAYSEGQKSFADTVISKMPLIKCKENEKEDIICELMLNGAIFSYDLLQDKGISEMHNKLYQEIHPQIDEWLKELREIGESAIENEGIIEDVEIDNQTFFMKFSDNSKVNIARVLEGTKNLGLTTGEVKLGGDVIEMGNSKVEVRSGKEGERNYVDVSDNSAFEVAFPTSIGSLKIVIYHNAENDHEIEVRVADKEMWSELQKRGENIGKECFFGGMTVTEAVEKGSFPRSGKWSKDKVEKTISNSETLSWVDKV…
WOVulC3_4	EAM	RadC	764870	765538	0	DNA repair protein RadC	complement(764870..765538)	DNA repair protein RadC; wVulC_000792	MNNGKKLTEEIERVLQSGGGSALFDREIVSVLLGAVHDRKQAQDVTKTLMDNCPGIGEILGREIDDLKMIDGMTEHAAAAIECVKEAYKRALREGLKRGPVMDSQEKLIEYVRVNIGFSAKEAVLIIYLDKQNRLIRDEVYFGTIDEVHLSERKVVKKALSMEAASIILAHNHPGGSLEPSEDDKVMTRELVSACQGVGIELEDHIIMTDKGYCSFKERELL
WOVulC3_4	EAM	HTH	765726	766634	0	helix-turn-helix transcriptional regulator	complement(765726..766634)	helix-turn-helix transcriptional regulator; wVulC_000793	MANISIRYQIAQKVRSWRLKRKYTLKDLVGKANINYHTLLRYEQGTCGIPIERLKVIAETLSIPIRNLFPRQKVLKENSCFDKAKTQEMYNFIEKYKRIEGRKAIYALTKSIRTEEESNIKAARIRIAKNLVKAGFATDIIYRATGLLTEEYADRESIGCTSQNGGQEIKKWRIIRGYTQEELAKKLDVGPSQIHHYEQGSVTLLSERLGEIARELSVNAEDLIKEYKENDCEGENELLGLAREYRKIDNQESRDELNIWVEFLLQRKQIYKEKINKIEEMKVANNLLQLGFSTDVISKIID
WOVulC3_4	gII intron	gII intron	767414	768238	1	group II intron reverse transcriptase/maturase	767414..768238	reverse transcriptase domain-containing protein; wVulC_000794	MVTGKIVSAPFGTAEHWNQINWFQCKKNTRRLQARIVQATKARRWNKVKTLQRLLTRSFSAKALAVKRVTSNKGKCTAGVDNQLWQSPSAKSQGIANLRQRGYRSQPLRRVYIPKPTGSKRPLSIPTMKDRAMQALYLMGLDPVAETIGDRHSYGFRKHRSAADAISQIHKTLAGRDRSQWILEADIKKCFDEIDHCWLESSIPIEKNILSKWLKSGFIEKQMFRFTIAGTPQGGIISPVLANLTLNGFENVISKHFGNKKTQEIWCARDSLRG
WOVulC3_4	gII intron	gII intron	768876	770066	1	group II intron reverse transcriptase/maturase	768219..768470	reverse transcriptase domain-containing protein; wVulC_000795	MIRYADDFIVTGKSKEILETKVKRLVEDFLSDRGLTLSTGKTKITHVEQGFDFLGQTVRKEDNHQTFSRKYKPTSEAHPVLDS
WOVulC3_4	gII intron	gII intron	768460	768879	1	group II intron reverse transcriptase/maturase	768460..768879	hypothetical protein; wVulC_000796	MIRKNCAATQEKVIELLTPQIRGWVYYHRGICARKAYEKVDSEIFKALWQWSKRRHPNKGLRWIKEKYFKTKEARRWCFAALTKNKGTVEWKELFQATSVPIRRHKKIQAEANPYDKEWYAYFEKRRSNNPSLYEDDKI
Statistics	Coordinates	711278..768879
	Region length	57601
	Number of genes	62

## Sheet: WOVulC5_6
molecule	gene	subgene	start	end	orientation	BLASTP annot	CDS	BLAST_HIT	prophage_PRO_SEQ
WOVulC5_6	EAM	HTH	1189448	1190361	1	helix-turn-helix transcriptional regulator	1189448..1190361	helix-turn-helix transcriptional regulator; wVulc_001190	VKKENKCSNFLDYKVIGQEVRNRRLAKGYTQKDLAGKIGVTYQIILQYEKGTRKISIEKLYSIAEVLSINITDLILVSKEKIGLKNEEEEILNLVREYKKINDQELRKVFCLLTKFVQVSEKSSKKAEKAKIAKGLVKAGVSVDIVAKTIGLSADEYVEEKTGSIYYQIGKKIKEWRLVREYTQKDLAEKMR**NKQL*ARTCGHSTGKIICNSRNIIN+HYRSAHRRR*DSRK*TT*FNKRIQRD*KSRTT#CINKISI*RHTDLRRKSEKSRKLQRI+*KEEFQSTLFCKR+ASL+TKFNKF
WOVulC5_6	EAM	RadC	1190533	1191190	1	DNA repair protein RadC	1190533..1191190	DNA repair protein RadC; wVulc_001191	MNKSKEEIEFRILESKGKALLDREIMETFLSAVHERPQAQEIAKNLVNSYTGVGRILGREMDDLKVIEGVTDSAVAMIMCVKETLERVLREKLKGRANNGLTRASRILKRKHRPLRKRMCKNTVLE#KASTNWRRILYW*NGKSTSIHKGNYKKGINKKCNISNNVT#PSWRKLRAVRRRSNSNEELSSSM+YCKH+VI*SYYHHKWRLF+L+RKRIVI
WOVulC5_6	Hypothetical Protein		1191293	1192428	1	hypothetical protein	1191293..1192428	hypothetical protein; wVulc_001192	MTSKDQNKKTNVNHKKIFGALESVDIEQSKFVSKINNQKEINRETSLAETFAKTKSTTGKDLTTYMAQNL#AIKQKI#IRLLQL#KK#SQIQKS*AGLRVR++RQKT#MNCTKL+TKY+PLEQE#MHVMMENGVLQSM+YWVHIFTD+KKVIEKS#YVN#C#VVQSFMILYCRIN*+VKSIMSYSQKFSHR+RRN+KN+KKLAKVLFKKDP#+ILR+IIQHRI+NFLRMAR+R+PK*ES+EVIF#KLAMMQLRLKVRREV#ETILICQMAALLY+NFLQALVS#ILYCTKM#KNMIKYN*E+KTRKCGLNYKKEAKK+EKTVSLEE#NLKKQ+R+VVSLDVAY*VKSML#KRLAIVEYYLRG#IGYVKVVKKPLENF
WOVulC5_6	EAM	HTH	1192519	1193421	1	helix-turn-helix domain-containing protein	1192519..1193421	helix-turn-helix transcriptional regulator; wVulc_001193	MERSLDYEVGQKVKNWRLERGYTQKDLAEKIGVKYWVILQYEKGNRRVTIERLYAIAEALSISITGLIPVSKSCLEDEGEEILDLVREYKKINDHELRRMFCLLTKFVQVSEKSSKKAEKVKIAKGLVKAGISVDVVAKTIGLSADECVEEKVGSIHCQIGKKIKEWRAVREYTQKDLAEKMSTTRDEISNYEQGRTSVPLDKLYGIAKVLSINIMDLLELTEDADNIVVPDLVKEYKEIESQELRNALRESLFEGIRICEEKVRKAERIKAAKDLVKGGIPVDIILQAVGLPVDIVLDG
WOVulC5_6	EAM	HTH	1193472	1194365	1	helix-turn-helix domain-containing protein	1193472..1194365	PHAGE_Caulob_CcrBL9_NC_048047: recombinational endonuclease subunit D13; wVulc_001194; phage(gi100263) 1.12E-07	MFVSASNVSYGIGQKIENCRLMRGHTQIGLAGQIGLTYQEVNSYENGYSAIPVEVLYIIAKALSATVTDLLPESVIVREYKDEDEEILYLTKIYENQKLGKIVPSLVRFVHISEKINQEEARLEVAKNLVKEGVSVDIISQATGLSIYEYDNTEKEVCTDSIYYRVGQRIREWRLIKRYTQKDLANKVGLTLKEIHEYEIGYTAISFDKLYQIAEGLSVNIKVLLPKTNEDSELLNLLRKTEEQELVKKFLSRDMKNSKEKVKKTEKIKVAKNLVKAGVSTDVILRASGLTADECEN
WOVulC5_6	Putative Lysis	Patatin	1194462	1195391	0	patatin-like phospholipase family protein	complement(1194462..1195391)	patatin-like phospholipase family protein; wVulc_001195 N/A	MKKYILSVDGGGIRGIIPTIILAEIEKRTRRTIAEIFHLMTGTSTGGIVVAGLCKKDQQGNPQYSANDLVELYQEYGAYIFKSSFFRRSIFSWFNCAQYPHKNIEFVLDKYFGDDILKNTLSNVLITSYDIHNNCPFFFKSWKEDRNFIKLRDVLRAATAAPTYFAPKYLKINQKEMVLVDGGIFANNPAACTYASGKRLFPNDDILLLSIGTGRTDRSIEYVNSRRFGKIGWIKPLLNVMFASSLDAVNYQLNQVIADKYIRIQSQLKIASPDMDNITSKNIKSLQQEANAMIEDNQKAIEKFCDVIS
WOVulC5_6	Hypothetical Protein		1195390	1195911	1	phospholipase D family protein	1195390..1195911	phospholipase D family protein; wVulc_001196 N/A	MIKYLLVLLTCSLLSSCVSCPRITVCFTPEENCTNLIIDSVDHAKGSVLVQAYSFTSKPIAKSLIEAKERGVDIKVILDESQTSSKHSVINELFEHKIPIWIDFKPAIAHSKVIIIDDQKVITGSFNFSDAAQQRNAENLLIITGDSPLVEQYVENWKDRQLQSRPYTPLIEN
WOVulC5_6	Hypothetical Protein		1195912	1196130	0	hypothetical protein	complement(1195912..1196130)	hypothetical protein; wVulc_001197 N/A	MQNQKIPIAVIITIVVQTVGFIWWLSKLDSRVQFHDKLIEYGLMEKVLVLEERVKNLSEELDDFKASNLKCE
WOVulC5_6	Ankyrin	Ank	1196191	1196706	0	ankyrin repeat domain-containing protein	complement(1196191..1196706)	ankyrin repeat domain-containing protein; wVulc_001198 N/A	MNRDSRNKLHFWWCITMIICVVITYCYMKAKATDNYKTILRIASKNCSLEVVKLSANNLLDINTQIPELTALHYASGAGCLEVVKFLIEEGADINTAKYEKWTALHAASYKGNLEIIKLLLEKGANPNIRDTDGKNPRDVAVLRSRHNKDKPYDEIIHLLYNAEKKHESER
WOVulC5_6	Putative Lysis	D	1196740	1197690	0	contractile injection system protein, VgrG/Pvc8 family	complement(1196740..1197690)	PHAGE_Escher_vB_EcoM_ECOO78_NC_041926: endolysin; wVulc_001199; phage(gi100033) 1.05e-45	MQPDFIIDKCESIKDRVISLRLTDESGTIDDVVEVCVDYRDENIDIPNELSIVLGYKETGVVPMGIYTVNEITVQSPPKTLLIKAHATNLRLSLKEKVSKEWHQITLGNLVKEIAEKHGYGCRVAEEFENVLIPHINQTEESDISLLTKIAIEREAMAKLAGGYILFIPKGKAKSATGKALGTTAIRPQDTINWKVHFTVSRYTSVIAKWHSYEKGETMSETAGTGSPSYTIQTLYSNVESAISAANAKLKQLKRNNAVLDITMPGNPELFAEAKLSLLEFHQDIDGEWIIDRAEHVLDSSGYRTVLSASTLRENK
WOVulC5_6	Tail	X	1197691	1197900	0	tail protein X	complement(1197691..1197900)	PHAGE_Klebsi_ST13_OXA48phi12.1_NC_049453: hypothetical protein; wVulc_001200; phage(gi100029) 9.28e07	MTVYYVSKENEMLDLICWKHYGFTSGVVELVLAENLGLAEYGSFLPAGLKIKLPTIKKIVQKSKLKVWE
WOVulC5_6	Tail		1197897	1198244	0	phage tail protein	complement(1197897..1198244)	PHAGE_Entero_Arya_NC_031048: hypothetical protein; wVulc_001201; phage(gi100024) 5.86e06	MLSLGPYKFAPTSLKYSKENRWSTVECIENMPLLQNIGQGVENIDLEGMIYLHNLNGLNQLKSVKEAEKPHILVDSLGNILGQFVITRLEEKQMYFLPNGLPRKVEFSLSLKSYR
WOVulC5_6	Tail	Tape measure	1198244	1200517	0	phage tail tape measure protein	complement(1198244..1200517)	PHAGE_Escher_vB_EcoM_ECOO78_NC_041926: hypothetical protein; wVulc_001202; phage(gi100036) 3.58e-77	MSVLSIKIGAVLDGSFNTVIKGSSSQLIHLGENIRKLDSSLKSVSKFKQLGSDVLTSRRSWKGFEDQVKSLAKQMKAIEKPSKTLKAEFDKAKFSATKAKEVYLRKRDALHSFNEEVRKSGRNIKSLVSDQYKLGSSIEVLKGKYGKLGSAIHSHQSFLASKAHFKSQIIETIGLGLTLAAPIKVAVDFESAMADVAKVVEFNKETKEADKFVKKLKEMSRTVPLSAAELAQIAASGGQLGIKKEDLFKFTETVAKMSTAFDMSAEQAGDSIAKLSNVYGIDVSEMEHVGNVINHLSDNTAAKAKDMVEALAIVGGTAKQFGLKFEQTSSLVNAFISLGKQPAKAATAINALLSKLQTAEGQGKEFKAALEEMGITAEEMVQRISESGEEALLHFFQTL…
WOVulC5_6	Tail		1200627	1200884	0	phage tail assembly protein	complement(1200627..1200884)	PHAGE_Entero_Arya_NC_031048: hypothetical protein; wVulc_001203; phage(gi100022) 3.80e-08	MTTVKLDNPITVDGISVSELTIRCPKVRDYLAIERINGSDLNKEVTLTANLTSVAKEAIEELDIADYVKVQEVLKDFFSPIIQRT
WOVulC5_6	Tail	Tube	1200931	1201437	0	phage major tail tube protein	complement(1200931..1201437)	PHAGE_Escher_vB_EcoM_ECOO78_NC_041926: hypothetical protein; wVulc_001204; phage(gi100038) 2.06e-54	MLPKILKNFNVFVDGRGYAGKIDEITLPKLTIKTEEYRAGGMDIPINIDMGMEKLEADFTFAEYDSELFRLFGLIDGNSVSLTLRGGLQGSGNNDIEGVIINLRGIFKEFDFGSWKPAEKATLKCTVAAHYYKLTIGGNELIEIDAENMIRKINGVDQMALLQAVLGI
WOVulC5_6	Tail	Sheath	1201466	1202653	0	phage tail sheath subtilisin-like domain-containing protein	complement(1201466..1202653)	PROPHAGE_Xylell_Temecula1: contractile tail sheath protein; wVulc_001205; phage(gi28198986) 3.00e051	MTEQFLHGVNVIEVTSGAKTVRTAKSSVIGVIGTAPEADEQKFPLNKPVLIAGSLKEAARLGKNGSLPSAINGIFSQIGATIVVIRVEESENSDPKLKESETIQNIIGGVDKETGEYQGIEAFLSSESIVHVLPRILIAPQFTHQLPESENPKNPVVAALIGVAEKLRSIIVADGPNTNDEEAIKWRKGVGSSRVYIVDPWVKVFTEGKEEILPPSSFVAGLIAKVDSEQGFWHSPSNKEINGIVGTSRPIDSTLGNTNCRANHLNENEVTTIIHQNGYRLWGNRTCSNDSKWAFLSVRRTADLINDSLLRAHLWAVDRNITKTYIDDVVEGVNSYLASLKAQGAIISGKCYATPELNTPANIASGKVYFDFEFTPPYPAEQITFRSRLVNSEIS
WOVulC5_6	Hypothetical Protein		1202686	1203243	0	hypothetical protein	complement(1202686..1203243)	hypothetical protein; wVulc_001206 N/A	MPIYIRFEHNKQVETTTLESKPTGNDWYEAPKNFDWQKSYQLTEGGEIAQRSQEDIELELLQNAKFSALSNLRTYYNNYTYQYAGVSHQKAKSYEIQAEAAKSILAAPESMNKKDASIIEPLARVRGISVVEMAKLIQDKVERAKKAIIKCEELVDIAEREIGEAKNKEELQTLLDDCKQKMQES
WOVulC5_6	Hypothetical Protein		1203266	1204693	0	hypothetical protein	complement(1203266..1204693)	hypothetical protein; wVulc_001207 N/A	MKEAIEALHQRIKDLAANSTPDQLAYLAKSLELIIDKKAISNVVQMIEVKGIIDALQKRLKDLAANSTPDQLAYLAKALESIVDKSAVSEIVQMTDGKLKELLDSAKKHLTDLDNKKASSLAVISESEKQLLKRIDEKGTTNLSLLDTRKNVNIAAINSISNSHKDGLKGLVEDFRAVNNVPSGSSIIGEIETRIENISNEVKTRDEQLKASLINEIRKRNMVEPGALPFLFGVLGRKNNYFGHGTFMTELGKWSSDITKTDYMLQLLAGSHTYDTDYVSFYRPRQLSFIEGNKGTFIYGELYTNSFSSSHDSIYYYPYAALGVVFVKNTTNVNINKAIEFVGSSYSSTEYGGAGLFVGTPDNTNSSKSRISKIMWKNVYQYTSSDSKLAGSGNVEIPA…
WOVulC5_6	Hypothetical Protein		1204690	1204884	0	hypothetical protein	complement(1204690..1204884)	hypothetical protein; wVulc_001208 N/A	MSDDKTSRGYSLPHPENIAVQDVVRIRTTIEKIDEDIAKRENEHNQLKKAFERLNFETFLNFWE
WOVulC5_6	Tail		1204889	1206073	0	hypothetical protein	complement(1204889..1206073)	PHAGE_Bacill_CP_51_NC_025423: putative tail protein; wVulc_001209; phage(gi725949507) 9.08e-35	MLTANNQGKLKGRFTVPANIPAGTKLVQFYGDKGSYGEATYTGKKTITIEERRRVIAARRIDPLAQTFTLNESRHIGGLDLWFTNSGKKRVVVQIRETAVGMPSQTVIAESYIEPKDIKIDGTATCIEWPPVFCHAGEEYAIVLLTDDPGTAVKIAELGKYDAVNSRWVTSQPYQVGVLLSSSNASTWTPHQNLDLTFRLLAAKFSENSHVIDLGKVTANNTSDLIILTNVEKVAFDTNVEFILTDEEGRENFLPDNLPLALCERINGELTVKASLKGGREKSPVLYPGLQLVMGNIGEKGDYVTRSITAGANTKITITYDALIPGTADVKAYVQKNVDWQLVNLTSGKPIGESWVERTHVLSNFSANETRVKLVLSGTVVYRPKVKNLRIIVT
WOVulC5_6	DUF	DUF4815	1206085	1208013	0	DUF4815 domain-containing protein	complement(1206085..1208013)	PHAGE_Bacill_CP_51_NC_025423: putative tail protein; wVulc_001210; phage(gi725949507) 1.48e-53	MTLNSYYNRFNPDKEYEKSLFLAGRGLQSAELNETQEYALSKLKGIGDAIFRDGDVITGSNCIIDAETGKVTLEGGKIYLRGAVRKVEKEEFVIPLNTIVRIGVYYLESTITELEDENLRDPAVGTRNYQEVGAARLKVSTIWKLEGVSPRFSEGEFYPIYNIENGVLIEHSPPPQANIVTTALARYDKEANGSYVVNGLEVMFLQKEEGEGGKKIFVINEGKAHVDGYEIELPHSIRVSFDEDPDIKSVESEPHTFQPNSQRVMELKVNDFPISEIKKVDITVQKTFAVTHGSYSGAVDPIPDSAVLEIIQIKQGNVIYENSIDYKLNAGNVDWSLPGKEPAPGSSYLITYRCRTHISPEDISEEGCKVKGAVDNSLVLIDYTWKMPRYDLITIDSKG…
WOVulC5_6	Connector/Baseplate		1208020	1208694	0	putative phage related protein	complement(1208020..1208694)	PHAGE_Bacill_CampHawk_NC_022761: baseplate protein; wVulc_001211; phage(gi557478856) 2.20e-05	MSILTQSGRAAIAASIKEQPIHLAWGSGDANWESSHQVKKVFVEGEIALDHHTIKDVRVFTGQTVYQPNIVDSSSGVIKRTENSSITANSAVTVEYSESTPPELITSEKLLNELGRRTADEVLFCTGDENGELLTPTGRFRSSNVPTNNLYLKFTFDFTDAANQVIRGLGVMVGTKVKKELPRGQRYFEPKDVENPGILLVLEHTVPLIRTAATRETFSFIVTF
WOVulC5_6	Hypothetical Protein		1208811	1209011	0	hypothetical protein	complement(1208811..1209011)	PHAGE_Thermo_THSA_485A_NC_018264: hypothetical protein; wVulc_001212; phage(gi397912644) 9.61e-05	MRYDEEKLWTAVIERAMKDAVGKNVKLKEEAIKWLNSESFETVCELANLDFQYIKKHCFDILERKK
WOVulC5_6	Hypothetical Protein		1209008	1209508	0	hypothetical protein	complement(1209008..1209508)	hypothetical protein; wVulc_001213 N/A	MLTDFLTDFNTAKLQSNLIPKGTIVKVKMAIKPGGYENWFTKSYTTGSIYLNVEFTVTEGPYAKRKIFQVIGIKSGKARVEGEDTWGESGRSMLRSILESARNIHANDTSEKAVIARKINSIADFNGLEFTAKVGIEADRYGEKNKITTIITPEQNKNVQNDWVPF
WOVulC5_6	Replication & Repair	AAA	1209540	1210346	0	AAA family ATPase	complement(1209540..1210346)	PHAGE_Pseudo_PMBT14_NC_048687: hypothetical protein; wVulc_001214; phage(gi100051) 1.78e-05	MEQSFFNIGQKIPFYSVKEYLSDQTPIPEDIISPRILTKRGLLVLGGPPKIGKSDFLISWLVHMAAGASFLGMTPSKPMKIFYLQTEIEYDYMKERLQQLQLDNELLNVAANNLIITPRVQLSFSSEEIDEIKNVVKERFKPDIIAIDPLRNIFNSSEYGNENDNSAMLFFLQKTLERLRNVINPDSGIILTHHTKKLSKKMLEEDPFQGLSGAGSLRGFYSTGMVMFSHDEESTVRQIVFELRNGERVASKLVDKINGRWKLVDQWS
WOVulC5_6	Hypothetical Protein		1210369	1211178	0	ATP-binding protein	complement(1210369..1211178)	PHAGE_Escher_Seurat_NC_027378: recombination protein; wVulc_001215; phage(gi100049) 1.21e08	MKIINSKERAKMVTGVKIVIFGPYGIGKTSLLKTIDESTTLCLDFEAGLLAVQDWKGDSTEIRTWNEAREIACLIGGPNPALRSDQAYSQKHYEHVCSKHKDLLSEVYQYRSIFIDSITVASRLCFSWARMQPEAFSDRSGREDKRAAYGLLAQEMMSWLNQFQHIRNKDIIIVGTLGQYLDDCNRSTWLPQCEGAKTASEIPGIVDEVISMVGIKKDDGTEKRSFVCQTINSWGYPAKDRSGCLNMIEEPHLGKLLAKIKAKTLASVA
WOVulC5_6	Replication & Repair	Sigma 70	1211196	1211696	0	sigma-70 family RNA polymerase sigma factor	complement(1211196..1211696)	sigma-70 family RNA polymerase sigma factor; wVulc_001216 N/A	MHSKNSYIGINPKVVKHIRHYAKLLKRGKAFAYKDIEDVEQDLLLDCLPGLNELEGHFIKQYVKCRALNLKEKELCKKRTINFVDEALYEESDESLEYSSAVRIDVNEAIAKLPRELRKICKLLAEDHSICEISRRTGIPKSTLYDTINKLRKEFSHLKTYLKRDF
WOVulC5_6	Replication & Repair	AAA	1211731	1213827	0	AAA family ATPase	complement(1211731..1213827)	PHAGE_Pseudo_AF_NC_019923: putative DNA primase\helicase; wVulc_001217; phage(gi431810342) 6.31e03	MPTNIAYLTGENNMHDKQALFERAAEVKAELLSRIESSLSYLLPNGTFHGGKFYVGNIRGDKGKSLVVETRGERAGLWHDFATGEGGDILNLWWDVTSQTKFLDTIEDIEKWLGHSTNHKEEFSERLIACWDYHDENNQVIAKIYRYDSTSGKKRYSCFDVKNSSSTAPDPRPLYNVPGIIKSDKIVFVEGEKCAESLISKGITATTMMFGANSPVNKTDWAPLKGKHITIWPDNDSSGQKYAENVAKKLLDMGVASLSILKIPQDKPKAWDAADCIKEGVDVERFLASTVSLPYTKNVTSFPVLQYLNDKSPMPEDIIAPRVLTPSGLLVFAGAPKVGKSDFLISWLFHMASGTPFFDMVPKRPLRIFYLQTEIGYHYMRERLQQMKLSEELIKLAAN…
WOVulC5_6	Transposase		1216227	1217495	0	IS4-like element ISWpi18 family transposase	complement(1216227..1217495)	PROPHAGE_Shewan_MR0: ISSod7, transposase; wVulc_001218; phage(gi24375048) 7.33e04	MFIKNKLMSLNFINAHRASSKDFSRKRKLPFINVFLLIFRKSVKSLQVMLNEFVLHTRKDYTITASAFTQARKKLKHTAFSELNDDIVSLYYQDQEFKTHHGFRVLAFDASILILPKSDKIIGEFGSRAVWNGIQRFEDYTSATFEVCYDVLNNIAIKSVLSRGDSYEVDLAIGMLESIKSDDLLICDRGYVSYRFLAELTGRKINYIIRCPSSSFNEINAMFKPESPSSMVVAPIKVARQLRKLGLPDEMKFRLVKIILSSGEVEVLVTSLLDEQSFTVEEFERLYYLRWGVETFFSRLKGRLNLENFTGKSIETIKQDFWSTIFISNLESIMIEDDEETLSAQNSKLKKSINKSVSFNAIKNLAFDIFSTESDIDCIMDRLSQLFLMNTLVVRKGRR…
WOVulC5_6	Hypothetical Protein		1217664	1218259	0	virulence RhuM family protein	complement(1217664..1218259)	RhuM family protein; wVulc_001219 N/A	MNYLKKSGVSERRFYQKITDIYAECSADYDPNSEITKQFYAKVQNKLYWAIYGLTAAELIYSRVDHKKPNMGLTTWKDGPGNKIHKSDVSTAKNYLTEKELSELNHIVSIMRNFKQESIGKCRIGLKSWMHFYCSMIMKCLKMLVKLVLKLQKLLKENTKSIELYKINYMNLTLMNLKQVKKVRKLQQKPACAG
WOVulC5_6	Hypothetical Protein		1218256	1218435	0	virulence RhuM family protein	complement(1218256..1218435)	RhuM family protein; wVulc_001220 N/A	MVNSTLHNFIIWIAIGYRVNSKKATSFRVWATKILRDFIIKGFALDSERLKNGPKFVLQ
WOVulC5_6	Hypothetical Protein		1218377	1218658	0	hypothetical protein	complement(1218377..1218658)	hypothetical protein; wVulc_001221 N/A	MIINENEILLYTTPDGDVRIDVLYRDENIWLTQKRMAELFDVNIRTISEHLQNIFASQELDKDSVIRIFRNTAEDGKQYPTQFYNLDSYWLSS
WOVulC5_6	att		1218684	1218696	1		1218684..1218696	attL N/A	AATTTATATATAA
WOVulC5_6	Replication & Repair	HJR	1219318	1219773	1	Holliday junction resolvase	1219318..1219773	PHAGE_Mycoba_Godines_NC_042050: hypothetical protein; wVulc_001222; phage(gi100009) 3.08e-05	MSILTLDLGKQTGWAILTGGVIESGSESFHGSRFSGGGMCFLNFRNWLNSLKDISAVYFEEVRRHLGTDAAHCYGGFLAVLSAWCEENNIPYQGVNVKTIKRFIAGKGNASKSEVIEAIREKSFSPRDDNEADALALMFYVSKDINKTKNP
WOVulC5_6	Head		1219883	1221097	1	DNA modification methylase	1219883..1221097	PHAGE_Faecal_FP_Epona_NC_047910: u-spanin; wVulc_001223; phage(gi100032) 2.11e-64	MNLAIHYYPTQNLVEYERNPRKNDDVINRMCASIREFGFRIPIVAKSDGTVVDGHLRLKAARKLGMESIPVVLSDNLNEPQTKAFRLLANQSANWAKWDDELLKVEIQELEDLQFDLKMTGFELEKVQHFLDDLDSEKEDLSDLAIDDKKVTKPGDLWILGDHRIYCGDSSVVESYKALLDDKMADITVCDPPYNVDYGSSQEREDKKILNDNQGEKYELFLYDICSNILAYTKGAIYICTSSSEFSTLQKVFEEAGGKWSTFIIWAKNHFTLGRSDYQRQYEAMLYGWKNGNKREWHGGRNQSDLWFYDKPTHNSLHPTMKPVELMEKAIVNSSRPGDTVLDPFSGSGSTLIACERTGRICRTIELDSKFVDVTIKRWQIYTGRDAILADTGKTFSQI…
WOVulC5_6	Hypothetical Protein		1221105	1221584	1	hypothetical protein	1221105..1221584	hypothetical protein; wVulc_001224 N/A	MEKITQTEWAKEQGFSKQYVCYLVKKGIVKLEDGLINREQANEAVAAIRDPSQPLRRKNPENTSNLSTMLLKTRIKNEMERGRLLEAKAKAEIGELVAVEEVKNEAFNVARVVRNNLLNIPNRVSALLASLSDTEKIHKTLTEEITSSLQELSNTKFQI
WOVulC5_6	Ankyrin	Ank	1221604	1223071	1	ankyrin repeat domain protein	1221604..1223071	ankyrin repeat domain-containing protein; wVulc_001225 N/A	MADNLSLELIKCLINQPGLDVNVRGLNGKTPLHCAIEFKHGGFITHEEEHSFCGQRQNISLRQRREKSRNITSANQVRIRTRLTSFSCNDRSCSIFDQKRYRCTKCFASYAITSSSRNRTCRSCKDFDKRRKCNRGFCTKSDTDALCSQQKIGDSKVITGARSRCKRTCRTKLDEIITCSYSRKYLRKRFVFGYPQMLNKGACSSQFTRLRENTTTLRKTNHRGLTNARRYRSSGKRRWQDTILRADKEDLDEQVWSKEQSTPFSCTKRSCRCNLKRRNRYYFKRSLSDLPCCGKRAFTCSKVIAEKRSKLYTCSALSNQIKFGVTSFIYKKWGIALQRHRCFSNPSIYSTERNSRKDEKTYYLHLYYSRSSNGSIYRFNSNNNKQCDHFCNNNRNTCT…
WOVulC5_6	Head	Terminase	1223068	1224888	1	phage terminase large subunit family protein	1223068..1224888	PHAGE_Faecal_FP_Toutatis_NC_047915: tail assembly protein; wVulc_001226; phage(gi100053) 1.18e027	MIYARAFSEGLRPDPQLKVSEWANKYRVLAPTAASEPGKWRTERTPYLKEVMDSLSPSSSAEKVVFMKGAQIGGTEAGNNWIGYIIDQTPGPMLVVQPTVEMGKRWSKGRFAPLIESTPCLKSKVKDPRSRDSGNTVQSKEFPGGIVVITGANSSVGLRSMPVKYLFLDEIDAYPGDSGGEGDPVLLSIARTNTFARRKIFLVSTPTIHGISRIEKEFEATDKRYFFVPCPHCNYYQVLKWSQIKWEDKNPNTAHYICIECGEKIENHQKTEMLARGEWRATGEGAKEGAKIGFHLSSLYSPVGWYSWTQAVEDFLHAKENEQLLKVWINTTLGETWVDKGEVPDWKQLFERRENFPIGTVPKGKVILTAGVDVQKDRLEVEVVAWGMGRESWSIDYQV…
WOVulC5_6	Connector/Baseplate	W	1224892	1225116	1	gpW family head-tail joining protein	1224892..1225116	gpW family head-tail joining protein; wVulc_001227 N/A	MYNEDYLIQVEQAIKKLQSGERVVSIAYGDHVVRYGEVQIKDLLDLRQRIKAELKVVGVKPKRRIVISTDKGVK
WOVulC5_6	Hypothetical Protein		1225118	1225528	1	hypothetical protein	1225118..1225528	hypothetical protein; wVulc_001228 N/A	MAENQLNVNVSFEGELAKYLKDIAEIDNKTVAEILVHLATEALEEDIELSKMIAERDVEGAELIRGEDVDWLSEEITEDDEGKQKYKIAYSKNVLEKDFPDIPPTIRSKIKKIIDEKLTTDPLKAGIPLRGKSKKD
WOVulC5_6	Head	Portal	1225599	1227032	1	phage portal protein	1225599..1227032	PHAGE_Vibrio_vB_VpaM_MAR_NC_019722: portal protein; wVulc_001229; phage(gi428782728) 2.16e019	MLLKSFKQLFRKPPKPKGSAWDAGGSGRRFFHFQPETGSINSLLSYSLETLRSRSRDMVRKNSYAANIIDTIVSNSVGTGIKPQSKAKDAEFRKKVQELWLRWTDEADSSGINDFYGLQALVCRSMIEGGECFVRLRTRKREDGLCVPLQLQVLESEHLDNKSNQTLANGNVIRNGIEFNRLGQREAYYLFREHPGEGSFGESVRVPANDVLHIYKPLRPGQIRGVPWLSTVLLKLYELDQYDDAELVRKKTAAMFAGFITRLDPEANIMGEGESNEQGVALSGLEPGTMQLLDPGEDIKFSEPSDVGGSYEAFMKQQLRAIAVGTGITYEQLTGDLTGVNYSSIRAGLIEFRRRCAMLQHNVVVFQFCRPVWDRWLELALLSGELDIGEEWTKKGAKE…
WOVulC5_6	Head	Minor capsid	1227029	1227733	1	minor capsid protein C	1227029..1227733	PHAGE_Burkho_phiE125_NC_003309: putative capsid assembly protein/protease; wVulc_001230; phage(gi17975166) 1.68E-57	MTTQMIWLNKPMMIEARSFELLSLHAGKQPIFKNVKHAIKNSEKGIKVIPTHGILTKKSEIFDDILGMTSYEQIEEQLKRALVDEEVETIVLDIDSPGGEVNGLFDLSDFIYKARGEKEIIAIANDDAYSAAYAIASSAEKVYISRTSGIGSIGVIASHIDQSEFDEKQGIKYTTVFAGKRKNDLNPHEPITSESLESLQGEVNRLYEMFVQLIARNRNLSMERIKSTEAGLYFG
WOVulC5_6	Transposase		1227744	1229114	0	IS66 family transposase	complement(1227744..1229114)	PROPHAGE_Pseudo_KT2440: ISPpu13, transposase Orf2; wVulc_001231; phage(gi26989833) 6.19e-09	MVNLLELCKNLQQKIERLERENENLKAENKALKIENAELKERLGLNSKNSSLPSSKELYKIKKDKPKSERNVGGQVGHNGNYRAKMNADEVVKVELSSTCECGGEIAIYKKPYIHQKVDLPEIKPYVVEYQLEQGRCRRCGKRRSSKLPEGVTSDTFGPRVKSIIAAFSGFYKNSKREIASVVNDIFNLNISVGSISNSEHRVASKCKKMYEQIEQEVSTSKILHIDETSHYNKGKLGWCWMFASNAASFVKFTESRGMKVLQSSKFCNRNSLVVTDRYAAYNYFADKNRQICWAHLSRDFERLVHSWNIEVKVLGCYLRNVATELFALKKALLKSEIDVLRFTRRARKLRKRTRYYLKEIFHLPEAIGASRVAKNILKSERMMWNFLNDSENIPLTNN…
WOVulC5_6	Head		1229194	1229583	1	S49 family peptidase	1229194..1229583	S49 family peptidase; wVulc_001232 N/A	YFGEKAIEIGLADGITTFSEFIDNYRSNMTKTEIQAIDIDNLIEQGRCFGYESCRKEVLEVIRLCNLSKMPEKIGEFIEQNVNAKQAQEILMSILAERTKKTEILSTIPQNTPEDLMMQVARTRAQSGI
WOVulC5_6	Head	D	1229781	1230152	1	head decoration protein	1229781..1230152	PHAGE_Rhizob_RR1_A_NC_021560: hypothetical protein; wVulc_001233; phage(gi514231476) 3.37e06	MTSITEANNLGDLLKYEASSLYSRDQITVAKGQNIKLGAVVAKKTDDGFIRILNPAATDGTQTAIGVITSDVNATETTKAVIITRIAMLADHAVVWPANITEEQKAAAIKQLEARGIIIRKGV
WOVulC5_6	Head	Major Capsid	1230177	1231178	1	major capsid protein	1230177..1231178	PHAGE_Vibrio_vB_VpaM_MAR_NC_019722: hypothetical protein; wVulc_001234; phage(gi428782731) 2.64e010	MQNPFTNPAFSMTALTNAINILPINYGRTENLNLFPSRSVRFRHITIEEHQGVLSLLPTQSPGAPATVGKRGKRKIRTFTIPHIPHDDVVLPEEVQGIRAFGSESELKALADVITDHLQLMRNKHAITLEHLRMGALKGIILDADGSELLNLYNEFEITPKVVNFALGTATTDVKRKCLEVLRHIEDNLSGEYMTGVHALVSPEFFDALTSHTKVKEAYERWQEGAALRNDMRSGFTFCGITFEEYRGQATDPEGTVRRFIERDTGHCFPLGTASTFTTYFAPADFNETVNTLGQPLYAKQEPRRFDRGTDLHTQSNPLPMCHRPGTLVKILS
WOVulC5_6	Recombinase	Recombinase	1231540	1233591	1	recombinase family protein	1231540..1233591	PHAGE_Bacill_phi105_NC_048631: hypothetical protein; wVulc_001235; phage(gi100029) 4.00e06	MSTSELITVQHLAREAIIYIRQSTPHQILSNQESLELQYALKQRAIDLGWKADKVIIIDTDLGITGTNIEKREGFKEVVTKVTLGQVGIILSYDVTRLSRNCSDWYPLLDICGYKQCLIADRDGIYDPGSINGRLLLGIKGQLAEVELSTIRARLNAGLLNKATRGDLALTLPAGLVRYPDGSIHKDPNLEVQHHIELIFKTFLEKRSAGKVLRYFHDHQLTIPRYSYLKELQWEKPKRCAILSILKNPAYAGAFVYGRRTTNYKLSSAEKTTKRLPIEKWKVLVKDKYPAYIDWESFIKIQTMLKDNYPEYMHGKTRGIPRKGALLLHGIIYCGECGYKMIVKYKKGNQYICNHSYKHGLEPICQSLPADAIDNEVVPKFFEALSQIELDAYTKAIDS…
WOVulC5_6	Hypothetical Protein		1233717	1234020	1	hypothetical protein	1233717..1234020	hypothetical protein; wVulc_001236 N/A	VQENIKRLFKDCFAHLGEVALYKSKDKSYMVQVLKQQPDKLYEIGEGQFVGEMLFLEVSIFDILRPIVGDIFVIGDCKYKIHTPPRIWNGLANRSVWGVA
WOVulC5_6	Connector/Baseplate	Z	1234022	1234524	1	putative minor tail protein z	1234022..1234524	PHAGE_Entero_Arya_NC_031048: hypothetical protein; wVulc_001237; phage(gi100009) 6.15e03	MSVHIEVNSIESVNAKRKKIELAIVRALNRTALWLKSQAAKEISEEKKIKLSLIRKRLRIFKAKTSRLEVLIRANLYDIRASTIGKIQKTRRGSKVGKHEFIGGFAAVMPKGNSGIFKREGRAALPIKEVKLPLEPEASRIILLIMRLRKYLQNFLNVNVILQEVYGA
WOVulC5_6	Hypothetical Protein		1234521	1234997	1	hypothetical protein	1234521..1234997	PHAGE_Escher_vB_EcoM_ECOO78_NC_041926: primase; wVulc_001238; phage(gi100047) 8.42e-24	MNFKDLHNAICTTLKKEIPAIQTCEIYPSIRKELVAPAVFVELSGFEKGHDPGTEELALKARFEARIVVDGTVEDSSLVVRSLAAEVARVVNKNTWNVKNVSPGEFISGGGDDFRPELDAYLVWMVEWVHTIHVGRSIWEKGKFRPHKIEIGEINVRK
WOVulC5_6	Connector/Baseplate	V	1234984	1235448	1	phage baseplate assembly protein V	1234984..1235448	PHAGE_Escher_vB_EcoM_ECOO78_NC_041926: HNH endonuclease; wVulc_001239; phage(gi100046) 4.17e-33	MLENNFAISELQRKLANIVRIGVVKEIDYEKAKVRVKIGEFLTDWLPWITSKAGKDRDWSPPDIDEQVVVFSPLGELSLGVVLGGIYQEKYHAPENKKEINSVKFQDGTKFTYNKGKHHLEIEVVDKITLKAGESSIEMTKSGIKLKADRINLN
WOVulC5_6	gII intron	gII intron	1235908	1237665	1	group II intron reverse transcriptase/maturase	1235908..1237665	PHAGE_Pseudo_phi3_NC_030940: methyltransferase type 11; wVulc_001240; phage(gi100001) 6.80e001	MLKVTLGICRRGHCSLEGKVMSSSEYVMSQQKVRYKWNEIPWRKLEKSSFKLQKRIYRASKCNDIKKMHKLQRLLLKSTSARTLAVRKVTQDNRGKKTAGIDGKASLNQKERLQLANSLDIRKKAKPSRRVWVPKSGKPLEYRPLGIPTIADRAKQTLVKMALEPEWEGKFESNTFGFRPGRSCHDAIAAIFISLGRKTAFILDADISGCFDNINHHALLEKLNTTPTLKRIIKGWLRAGVMEDRKFKPTKCGIIQGGTISPLLACIALHGLESHIKKALVCELFQYAKRKYGSKASRTVAQQSISVIAYADDFAVLHESKEIILKARIIVEEWLKTIGLGLKMSKTKISHTLNGEEPGFNFLGFSIRHYPTRSSKKGYKLLMKPSQESIKQHKFTIKH…
WOVulC5_6	Connector/Baseplate	PAAR	1237761	1238015	1	PAAR family phage protein	1237761..1238015	PHAGE_Yersin_phiR1_37_NC_016163: hypothetical protein; wVulc_001241; phage(gi358356625) 1.33e-09	MNKSVVRVGDYCVEATPHFCISGSNNVFVNGKPICRKGDNFTEGRVLTEGSKTVFANGYSIGRVGDVVSCGFKVIKGSEDVFAD
WOVulC5_6	Transposase		1238279	1239292	0	IS110 family transposase	complement(1238279..1239292)	PHAGE_Escher_500465_2_NC_049343: putative transcriptional regulator; wVulc_001242; phage(gi100045) 6.1.70E-60	MINNFLGIDISKEHFDVSLSFISKKGRREARKRKFKNDDIGFQGLLSFLQKHNVEEVKACMEFTGCYGEALAEFLHNAGYFVSVVNPACISFYAKSKLARQKNDQSDAEIIADYCQRQEPSRWTPPSPEKKKLKHLYRCSDALKNELALVNNHLEKKERLPEEVVNVWENLATSIEQSIETIKNSIRELLKQHKELLEDFQLLLTIPGIGEESAIAILAEIPDIKAFINARQLAAYAGTIPKNITSGSSVHAKTRLSKSGSRTLRKAMYFPAIVAKNHNPIIMTFCERLKEKGKHNMAVVGASMRKLLHIVFGVLSSRKAFDPDHIKNYRAMRLIEA
WOVulC5_6	Connector/Baseplate	W	1239511	1239846	1	GPW/gp25 family protein	1239511..1239846	PHAGE_Entero_Arya_NC_031048: hypothetical protein; wVulc_001243; phage(gi100012) 2.97e-38	MQGMDTKTGKALEGMEHLKQSIIDILTTPINSRIMRRDYGSRLFELVDKPIDRDLTLEIYAATAEALGKFERRFKLEKVKIAEVKEGRVTLNLEGIYLSEGKFININGVVV
WOVulC5_6	Connector/Baseplate	J	1239849	1240631	1	baseplate J/gp47 family protein	1239849..1240631	PHAGE_Entero_Arya_NC_031048: hypothetical protein; wVulc_001244; phage(gi100013) 1.18e-58	MQQPNIIEPLNFEEIFSRMKEELVKRDANFTALVESDPAMKILEVSAWRELLLRQRINEAVKSNLLKFATGEDLDNLAEFYGVERQKEDDDERFRKRIKARIVGSSTGGNYRFQALSADTRVKDALVESLVPGKVQVSILSTQTGIPQEELLEIVRNQLNKEDVRILTDTIEVVSCNIIEIDIHSRMSISSVILKEEIKEQFIKKFEASRRLGWSVTRSWIIANLFVEGVENVELIEPREDVIVAGNECAALRNLKIELN
WOVulC5_6	Connector/Baseplate	Tail	1240631	1241791	1	phage tail protein	1240631..1241791	phage tail protein; wVulc_001245 N/A	MLLPPNATKQEQALVEAIDYKVDPSCIRGFKFNLKEEVLPWLVEEYGLEEILRWAKDKRRAIKEGIKFQRLRGTPASLKIALKWANIEDITIIEEPPGKHFFELQVGIKEVPNDFFVDAVVELAKLSLPARSRLMRIFNDYYNAQRFILDESLFGDLLSDYSGVKIEKDGPVLSFGRVNFFRSSGPVIRIIENYLRDHYEQAFSNDIYRLDVAILGETEPHTKNYNGIYERSHQWNNLQTLYPLPQSLLPAIKFAKAQIVLSDSWNLGEINACFPVSSVEEEGNKFVLGSSKLSEQLWNLKYKPILERFSVTHHYKVEDFTDQKVIRFGIAEHNVHFESDVNSEQKDSIHEPENYILVFYPGVLKWHEHRHLHRSWKNSQVISITS
WOVulC5_6	Ankyrin	Ank	1241960	1242670	1	ankyrin repeat domain-containing protein	1241960..1242670	ankyrin repeat domain-containing protein; wVulc_001246 N/A	MSFSKSKFFKEVSSNGFKNINKRNEEGETILHQAVEISDYKTVRLLIKKGAEVNARDKNGYTPLHCAVFAKSLENVKVLLREGAEVNATQYVTGCTPLHSACKIGGAGVEIIKELVKAGAEVNQLNKYGATPMYYIWESEKYRLCDSKESEEASKFLREQGGITKSRELTCYGIERLVGEIADMLNGSYLPELKIIEIEEIRKRDKSLVKEECKNLASKIMSQVNEMIDEVAKRKV
WOVulC5_6	Ankyrin	Ank	1242709	1243206	1	ankyrin repeat domain-containing protein	1242709..1243206	ankyrin repeat domain-containing protein; wVulc_001247 N/A	MLKLGKFNKSAKELLENSYENIYERDEKGRTVLHYAVDAKTVRLLVEKGANVNAADVEGHTALHLAVTEKRLETVRELIKSGGNVNAEEYGNKCTPLHLACMVGEKEIVEELVKAGGEIEQADKFGMTAMDYAKNSKEIAEVLKKETDRIEKLFEQQSGKSSMRG
WOVulC5_6	DUF	DUF2924	1243211	1243642	1	DUF2924 domain-containing protein	1243211..1243642	DUF2924 domain-containing protein; wVulc_001248 N/A	MEEEIEKKVMNLEKKTLEELKKIWKKVYGKEAPRYSKKYLIPRLAYRMQEKAYGEMSRKGIKRLEYLADRLEKGKRISSDKLPVAGTELILERGEETHAVMVTDKGLIYKEEFYTSLSAVAGKIMGMSYNGPLLFGLRDQKGS
WOVulC5_6	Recombinase	Recombinase	1243645	1245120	1	recombinase family protein	1243645..1245120	PHAGE_Entero_EFC_1_NC_025453: site-specific integrase; wVulc_001249; phage(gi725950572) 3.51e-44	MLKEVRCAIYTRKSNEDGLEQKFNSLDAQRVACEKYIKSKEGWVILAKRYDDGGYSGKNLERPAIKELFEDVKAGEVDCVVVYTLDRLSRETKDSIEVTSFFRRHRVNFVAVTQIFDNNTPMGKFVQTVLSGAAQLEREMIVERVKNKIATSKEQGLWMEGTLPLGYDVKDKELIINEKEAKVVRYIFERYLELKSMAELARELNSQGYRAKSDIFKKATVRRIVTNPIYMGKIRHYEKQYEGKHEAIIKEEKWQKAQELIKNQPYRKARYEEALLRGIIKCKSCDVNMTLTYAKKENKRYRYYVCNNHLRGKGCESENRNVIAGEVEKEVMKKAEQLYEKWGEKAEEWKNLSFREQKEVVKKLIKGVMVREDGTEVYSESEETFIPIKKKGNKCTVVE…
WOVulC5_6	att		1245276	1245288	1		1245276..1245288	attR N/A	CATATAGGTTATT
Statistics	Coordinates	1189448..1245288
	Region length	55840
	Number of genes	60

## Sheet: WOVulC7_8
molecule	gene	subgene	start	end	orientation	BLASTP annot	CDS	BLAST_HIT	prophage_PRO_SEQ
WOVulC7_8	EAM	HTH	1277755	1278658	1	helix-turn-helix transcriptional regulator	1277755..1278658	helix-turn-helix transcriptional regulator; wVulc_001277	VKKENKCSNFLDYKVIGQEVRNRRLAKGYTQKDLAGKIGVTYQIILQYEKGTRKISIEKLYSIAEVLSVGIIDLIPVSNEKICLKNEELNLVREYKKINDQELRRMFCLLTKFVQVSEKSSKKAEKVKIAKKAGVSVDIVAKTIGLSADECVEEKVGSIYCQIGKKIKEWKRVYSKGFG*ENGYNT**NKQL*ARTCGHSTGKIICNSRNIIN+HYRSAHRRR*DSRK*TT*FNKRIQRD*KSRTT#CINKISI*RHTDLRGEN+RRRKNQNCKELS#KRNFYRYYFANNRPLFRRNSTSL
WOVulC7_8	EAM	RadC	1278830	1279486	1	DNA repair protein RadC	1278830..1279486	DNA repair protein RadC; wVulc_001278	MNKSKEEIEFRILESKGKALLDREIMETFLSAVHERPQAQEIAKNLVNTYTGVGRILGREMDDLKVIEGVTDSAVAMIMCVKETLERVLREKLKSEPIMDLQGLVEYLNVSIGHSERECVKILYLNKRRQLIGEESYIGEMEKAPVYIKEITRKALIKNATLVIMSHNHPGGSLEPSEEDQEVTKSLAAACSTVSVRLFDHIIITSGGYFSFRENGLL
WOVulC7_8	Hypothetical Protein		1279585	1280781	1	hypothetical protein	1279585..1280781	hypothetical protein; wVulc_001279	MVNKTIVPFNDKKGGTYELNIDLDRLSKGEVLNAIVGIGRTKEQSTFVSKINKAKKPEEIAPFPGREVRENKINYGKGFDYVYGTKPVSDQAEDLNPFTSALKKIKPSVSESEKLSWFKSAVVRAKSPNELHKAVDEALAVGTRLNACNDGEWSIAEYVVLGTHFHRLEKSDRKKLIRKLMLSGAEFHDTLLQNKLIGEIYNELQPEVQPQIDKKLEELEKAGESAVQEGELIDIEIDNTTSYIEFSEDGKVEVAKILRELGSNILKIGNDAVEVKSEKGGIRNYTDISDGSSVMLEFPTSIGKLNIILYQDVKKYDQVQVRVENKEMWAELQKRGEEIGKNCLFGGVKLKEAVERGSFTRCGILSEKYAIKEVSNSGVLSSWVNRIREGSKETFREL
WOVulC7_8	EAM	HTH	1280869	1281783	1	helix-turn-helix transcriptional regulator	1280869..1281783	PHAGE_Strept_PH15_NC_010945: putative transcriptional repressor; wVulc_001280; phage(gi190151419) 2.26e-09	MVLCVEKILDYEVGQKVKSWRLERGYTQKDLAEKIGVKYWVILQYEKGNRRISIERLYAIAEALSISITDLIPVSKSCLEDEGEEILDLVREYKKINDQELRKMFCLLTKFVQVSEKSSRKSEKIKIAKGLVKAGISVDIVAKTIGLSADECVEEKTGSIYYQIGKKIKEWRLVREYTQKDLAEKMNTTRHEISNYEQGRTSVPLDKLYEMAEALSINITDLLIEEGSKVKNELPDLIKEYKEIESQELRNALRESLFEGIRICEEKVRKIERIKAAKDLVKGGISVDIILQAVGLPVDIVLDG
WOVulC7_8	EAM	HTH	1281834	1282736	1	helix-turn-helix transcriptional regulator	1281834..1282736	PHAGE_Caulob_rogue_NC_019408: putative HTH domain DNA-binding protein; wVulc_001281; phage(gi414089083) 3.01e-07	MFVSASNVSYGIGQKIENCRLMRGHTQIGLAGQIGLTYQEVNSYENGYSAIPVEVLYIIARVLSVNVVDLLPESVIVREYKDEDEEILYLTKIYENQKLGKIVPSLVRFVHISEKINQEEARLEVAKNLVKEGVSVDIISQATGLSIYEYDNTEKEVCTDSIYYRVGQRIREWRLIKRYTQKDLANKVGLTLKEIHEYEIGYTAISFDKLYQIAEGLSVNIKVLLPKTKESKKLLSLMDEYREQESLVKSLSEDMKSGKEKVKKTERIKVAKNLAKAGVALDIIVRASDLTADELSDCEN
WOVulC7_8	Putative Lysis	Patatin	1282855	1283772	0	patatin-like phospholipase family protein	complement(1282855..1283772)	patatin-like phospholipase family protein; wVulc_001282 N/A	MKKYILSVDGGGIRGIIPAIILAEIEKRTRRTIAEIFHLMAGTSTGGIVVAGLCKKDKQGNPQYSANDLVELYQKYGSYIFKSSFFRRSIFSWFNCAQYPHKNIEFVLDKYFGDDILKNTLSNVLITSYDIQNNCPFFFKSWKEGNIKLKDALRAATAAPTYFVPKYLKINQKEMVLVDGGVFANNPAACAYASGKKLFPNDEIILLSIGTGRTDRSIANSRRFGKIGWIKPLLNVMFASSLDAVNYQLNQVIADKYIRIQSQLKIASPDMDNITSKNIKSLQQEAKAMIEDNQKLIDKLCDFIS
WOVulC7_8	Hypothetical Protein		1283763	1284284	1	phospholipase D family protein	1283763..1284284	phospholipase D family protein; wVulc_001283 N/A	MFSYLLVLLTCSLLSSCVSCPRTTVCFTPRENCAEQITNAIDQAQKSILIQAYQFTSKPIAQSLIRAKKRGVDIRVILDESQVSSKYSVINELFRQKIPIYIDYKPAISHSKIMIIDNQKIITGSFNFSDAAQKRNAENLLIITGDPPLVEQYIKNWKDRQSQSDSYTPKVEE
WOVulC7_8	gII intron	gII intron	1284399	1285532	0	group II intron maturase-specific domain-containing protein	complement(1284399..1285532)	PHAGE_Pseudo_phi3_NC_030940: methyltransferase type 11; wVulc_001284; phage(gi100001) 2.94e-50	MITSTIMHYKKKLNTTPTLTKVIKRWLKAGVMEGKAFRPTKSGTVQGGTISPLLASIALHGLEYYLKMALRKELFDYQKKKYGKASHKHAGQSLSVITYADDCVILHENEEIVFKAKNLTERWLNTIGLELKPSKTKISHTLKTYGGQIPGFDFLGFTIRQYLTKQSKKGYKLLIKPSRLSIKQHAKIIKQKLKEMRAAPQEAVIKNLNPVIRGWSQYYSSVVSHKVFSSLDHDMHGKLWKWAVFRHCNKGKHWIKRKYFRKKDNDNWRFMTNNNLLLVRHVDHAIRRHIKVKGSRSLYDGDWLYWANRLSKVPGKSPRVTKLMKLQQGKCAQCQLWFKSDDVLEIHHKDLNRRNNMSKNLSLLHGHCHDEVHRRCA
WOVulC7_8	Hypothetical Protein		1285492	1286178	0	reverse transcriptase N-terminal domain-containing protein	complement(1285492..1286178)	PHAGE_Pseudo_phi3_NC_030940: methyltransferase type 11; wVulc_001285; phage(gi100001) 1.19e-36	MSKKLMPKVMFGICRRRHCSLEGKVVNSSEYVMSQQKVRYEWNEIPWRKLEKSSFKLQKRIYRASKCNDIKKMHNLQRLLLKSTSARTLAVRKVTQDNRGKKTAGIDGKANLNQKERLQLVYSLDIREKAKPSRRVWIPKPGKPSEYRPLGIPTISDRAKQTLVKMVIEPEWEAKFEPNTYGFRSGRSCHDAIEAIFIALKQKTAFLLDADISGCFDNINHNALQKKA
WOVulC7_8	Hypothetical Protein		1286588	1286821	0	hypothetical protein	complement(1286588..1286821)	hypothetical protein; wVulc_001286 N/A	MKKQKIPIAVIITILIQTVALIWWLSKLDSRVQFHDKLIEYGLMEKVLVLEERVKNLSEELDELKAVRPEGHKCRDG
WOVulC7_8	Ankyrin	Ank	1286889	1287425	0	ankyrin repeat domain-containing protein	complement(1286889..1287425)	ankyrin repeat domain-containing protein; wVulc_001287 N/A	MSQLKYNEKNKIHFVWFIILMVCVIITYCYQKSKATDNYKTILRIASENCNLDVVKFSVKNLLSINTQIPRLTALHCAAEGKCLELVKFLVNEGVDINDTGRYKGWTVLHSAAYGGNLEIVKFLLERGANPNIRDTDGKNPRDVAVIESRQNKGKPYREIIKLLAEAEDQYESTKSNH
WOVulC7_8	Putative Lysis	D	1287478	1288413	0	contractile injection system protein, VgrG/Pvc8 family	complement(1287478..1288413)	PHAGE_Escher_vB_EcoM_ep3_NC_025430: transcriptional regulator; wVulc_001288; phage(gi712913220) 9.95e-48	MKPEFSIEGIKDHVISVHLTDESGTIDDVAEVCVDYGNENVEVPNELNIALGYKKTGIFPMGIYTVNEVTIQGPPKTLLIKAHATNLRISLKAKVSKEWHQITIENLVKEIAQKHGYGHKVAEEFKNVLIPHINQVDESDISLLTKIATEREAMAKLAGGYILFISKNMAKSATGKALGTTAIRPQDTINWKVHFTVRDKYNSVVAKWHSYEKGETIKETVGSSEPSYI
WOVulC7_8	Tail	X	1288414	1288623	0	tail protein X	complement(1288414..1288623)	PHAGE_Salmon_RE_2010_NC_019488: tail component protein; wVulc_001289; phage(gi418489702) 8.80e-17	MATYYWSKEGEMIDLICWRHYGATRGVVEVVLEANPGLAEYSGSLPSGLRIKLPLIQEQLRKSKLKVWE
WOVulC7_8	Tail		1288626	1288973	0	phage tail protein	complement(1288626..1288973)	PHAGE_Escher_vB_EcoM_ep3_NC_025430: tail protein; wVulc_001290; phage(gi712913218) 1.16e-17	MLSFGQHKLSPTRVRYSKENRWSTIECIGKIPSLQNIGQGTENIDLEGVIYFHNLNDLNQLKSMKEAEEPHTLVDSLGNVLGRFVIVRIEKKQTSFFPCGLPKKVEFSLSLRRFN
WOVulC7_8	Tail	Tape measure	1288973	1291243	0	phage tail tape measure protein	complement(1288973..1291243)	PHAGE_Escher_vB_EcoM_ep3_NC_025430: tail protein; wVulc_001291; phage(gi712913217) 1.20e-79	MSMLSIKIGATLDGSFNSAMTGSAAKLSKLGDSIRQLDSSMKSVSKFKQLNHDALEAMKNWKEAEKKAKESAAAIAKEKKEKKEPSKALKNEFEKLKASASKAKEAYIKKRDALHTLNEEIRKSGKDIKSLVRDQTKLGSSVEVLKGKYSKLGSVIQKQQNALAKKAYYRSQVMETVGLGLSLTAPIKVAIDFESAMADVKKVVNFTQNTNEAIEFAKKLKELSREIPLSAAELAQIAASGGQLGIQKNKLIGFTTTVAKMATAFDMSAEQAGDSIAKLANIYGIAEEKMEGVGNVINHLSDNTAAKAKDMVEALAIVGGTAKQFGLDIKETSSLVNAFVSLGKQPAKAATAINALLSKLQTAEGQGKEFKAALESIGITAEEMSQKVAQNGQNALLYF…
WOVulC7_8	Tail		1291359	1291613	0	phage tail assembly protein	complement(1291359..1291613)	PHAGE_Escher_vB_EcoM_ep3_NC_025430: hypothetical protein; wVulc_001292; phage(gi712913216) 9.46e-06	MTTVKLDNPITVDGISVSELSMREPKVRDLLAIERIEGEALKEVALIANLASVPKEVVEDLCIKDYVEIQKVLKGFLSPLEQRS
WOVulC7_8	Tail	Tube	1291660	1292166	0	phage major tail tube protein	complement(1291660..1292166)	PHAGE_Escher_vB_EcoM_ep3_NC_025430: tail protein; wVulc_001293; phage(gi712913215) 7.48e-54	MLPKILKNFNVFVDGRGYAGKIDEITLPKLTIKTEEYRAGGMDIPINIDMGMEKLEADFTFAEYDSELFRLFGLIDGNSVALTLRGGMQGSGSNDIEGVIINLRGIFKEFDFGSWKPAEKATLKCTVAAHYYKLTIGGNELIEIDAENMIRKINGVDQMALLQAVLGI
WOVulC7_8	Tail	Sheath	1292180	1293360	0	phage major tail sheath protein	complement(1292180..1293360)	PHAGE_Vibrio_vB_VpaM_MAR_NC_019722: tail sheath protein; wVulc_001294; phage(gi428782746) 1.93e-49	MAEEFLHGVNVIEVTSGAKTVRTAKSSVIGVIGTAPEADEQKFPLNKPVLIAGSLKEAAKLGKSGSLPSAINGIFSQIGATIVVIRVEESENSDPKLKEEETLKSIIGGVDKETGEYQGIEAFLSNESIVHVAPRILIAPQFTHQLSGDAGNPVVSALIPVAEKLRAQMDQILMMKKQNGEKVAAQEFTLILGLRYLLKEKKESCQQAHLLVLRIASKDSGTHLQIKRMVLLEQAGLLILRSVIQIVEQTTMKMKQRFIKMAIGFGEIEHVQMTQNGLFCQEGLQILTIVYFELIYGQLIAISPKLIMMLRGILIWQVRHKGRLLAENVMQHQNSIHRQILQVEKYTLILSLHHHIQQNRLLSGHILVVQYYAA
WOVulC7_8	Hypothetical Protein		1293353	1293913	0	hypothetical protein	complement(1293353..1293913)	hypothetical protein; wVulc_001295 N/A	MPIYIRFKDNKQVETTTLESKPTGNDWYEAPKNFDWQKSYCLTEGGEIAQCTKEDMELELLQNAKFSALSNLRAYYDNYTNQYTGHSHQKAKSYQIQEKAAKSILAAPESISKKDTEIIEPLAKVRGITVIEMARIIEEKVKKAVKAIIKCEELEDITKKKIAEAKSKNELENLLNDFKQKIQRNG
WOVulC7_8	Hypothetical Protein		1293891	1295393	0	hypothetical protein	complement(1293891..1295393)	hypothetical protein; wVulc_001296 N/A	MTIANEAIDALHQRIKDLAANSTPDQLAYLAKSLESMIDKKAISNVVQMTEVKEIIDALQKRLKDLVANSTPDQLAYLAKALESIIDKSAVSEIVQMTDGKLKELLDSAKKHLTDINSNKENSISAITEAKTDSVNEINKLRDNSLNTLKASSDSHISLLDTRKNANIAAINSISNSHKDGLKGLVEDFRAVNNVPPGSSIIGEIETRIENISNEVKTRDEQLKASLINEIRKRNMVEPGSLPFLFGVLGRKNNYFGHGTFMTELGKWSSDITKTDYMLQLLAGSHTYDTDYVSFYRPRQLSFIEGNKGTFIYGELYTNSFSSSHDSIYYYPYAALGVVFVKNTTNVNINKAIEFVGSSYSSTEYGGAGLFVGTPDNTNKSRISKIIWKNVYQYTSSDS…
WOVulC7_8	Hypothetical Protein		1295380	1295583	0	hypothetical protein	complement(1295380..1295583)	hypothetical protein; wVulc_001297 N/A	MSDDKTSRGYSLPHPENIAVQDVVRIRTTIEKIDEDIAKRENEHNQLKKAFERLNFETFLNFWNDHC
WOVulC7_8	Hypothetical Protein		1295588	1296773	0	virulence-associated-like protein	complement(1295588..1296773)	hypothetical protein; wVulc_001298 N/A	MIATFIADNRGKIKGRFTVPRNIPAGTKLVQFYGDKGSYGEATYTGKKTITIEERRRVIAARRVSPDIYTKKQTHRRCRDMVHKRQKTCCCADSNSSGNALADCHCKLYAKRYKDRWHSNMYRMATSVLPCRRGVCNSTAYSWYCSKNSRAWQICSKPLGNKSAISSRSITFIQCKHLDSTSKFRFNVSTTSCKIKFSCYSWKSYCKRIRFNCFDERRKSSIYQCRIYFNRRGKRKLFVFATRTTKNQWRVNSKGKFKRVKRKKSCSLSWVTASYGSFECRLCNKKHYSRSHDYHNICANTWHCRCSICTKKRGLAISKFNIRKTNRGKLGRENSCTIKFCDEGKISFEWYGYLSAKGKKLADCYNVA
WOVulC7_8	DUF	DUF4815	1296794	1298713	0	DUF4815 domain-containing protein	complement(1296794..1298713)	PHAGE_Bacill_vB_BmeM_Goe8_NC_048797: hypothetical protein; wVulc_001299; phage(gi100102) 2.10e-30	MTLNSYYNRFNPDKEYEKSLFLAGRGLQSAELNETQEYALSKLKGIGDAIFRDGDVITGSNCIIDRETGKVTLESGKIYLRGAVRKVEKEEFVVPLNTIVRIGVYYVESTITELEDENLRDPAVGTRNYQEVGAARLKVSTIWGHQAEGVSPRFSEGEFYPIYNIENGVLIEHSPPPQANIVTTALARYDKEANGSYVVNGLEVMFLQKEEEGKKQVFVINEGKAHVDGYEIELPHSIRISFDEINQLNQSHILFSQIAKEWNKLMIFQVKLKKILFKKHLPLLTVHILELLIRYLTLQYKLFKLNKAMLFMKIVITNTQETLIGHYQVKNQLLEVVTPIAAALIALKIAKRDVKKEQLITVWFLITPGKCHAMILLSIAKEQGEKVLTLGDHQCLKHL…
WOVulC7_8	Hypothetical Protein		1298720	1299403	0	hypothetical protein	complement(1298720..1299403)	PHAGE_Bacill_CampHawk_NC_022761: baseplate protein; wVulc_001300; phage(gi557478856) 5.03e-05	MSILTQSGRAAIAASIKKQSIHLAWGSGDANWESSHQVKKVFVEGEIALDHHTIKDVRVFTGQTVYKSSIENIVDSSSGVIKRTENSSITANSAVTVEYSESTPPELITSEKLLNELGRRTADEVLFCTGDENGELLTPTGRFRSSNVPTNNLYLKFTFDFTDAANQVIRELGVMVGTKVKEGLPRGQRYFEPQDIEDPGILLVLEHTVPLIRTSATRETFSFVVTF
WOVulC7_8	Hypothetical Protein		1299550	1300785	1	hypothetical protein	1299550..1300785	hypothetical protein; wVulc_001301 N/A	MIASEEFWESNLEMPVSFLLKDFQNPSLRESWLNSLSGRQLSVIFNHYFQNKQNRQLFKDHEQCDDISTQQKRKMLTKISESLFDYYLVNRFSRTKSETTIAEVAQSVLGQDLLKSFLLQNNKYDKKSLLFTLFITNRNLLKQIFCFNQVQKKGFLPFILKNPPRQKATSFKDFLSESTIQQILKQHDLFENDSFESQFQELFYYQNSIYLFIRRASKDEDLLISSNKVIHGYKPSRIIIDFALNANQVNLSIQSFDQGLKIANRIVSCYFQRECSFTNMRHQNTTAQVRTFLNDCVKQHVPDIHLFELKFGPSKSKTNLTLNTDNIEEWLQKIEPSVGSVLHDVSLVQHIKVLFKSKKVTLSFQTDTQYANYIEIDYSEYVLNRKERDDFKSLIRDSY…
WOVulC7_8	Hypothetical Protein		1300745	1301815	1	hypothetical protein	1300745..1301815	hypothetical protein; wVulc_001302 N/A	MELSFCRKHSQDIDTMLVNRSWVNPNENYIKAAEHLSQLDFVKLEKYYFVICANDLDLDFPNIQNPYCKNEVIISHDFDEDCDDLACEDCGRDIFPDTYKKQRYLVLSIKLNTEKIISWFEKLLIGLIWEKAANGIYHISFKSKIVSIIIPTLCTDKSYLTVDRLRANVAVLITFGKEDLKILLSLYTVSMADLICEYQTLNQILSEAVEKGVPELLPNVSFQAFPYVPLQEITLPEKKILRLKVEDNIIYVNDIEIIGKQATSSIRIFRVLLKQFLRDLEAAKEYKFLSIIQIADSLGIEDPEQQVRRPLNRMQKTIAEKLASTLGLNIKRDDVIQACNWSGYRLNPSTINLSAS
WOVulC7_8	Hypothetical Protein		1301825	1301980	0	hypothetical protein	complement(1301825..1301980)	hypothetical protein; wVulc_001303 N/A	MRQQEKEPEIVAKIKEDVVEFFTFIAGDKKSAEELYRYIVKKYPSAFSVQH
WOVulC7_8	Hypothetical Protein		1302159	1302659	0	hypothetical protein	complement(1302159..1302659)	hypothetical protein; wVulc_001304 N/A	MLSDFLTDFNTAKLQSNLIPKGTIVKVKMAIKPGDYENWFIKSYTTGSIYLNVEFTVTEGPYAKRKIFQIIGVKSGKASVEGEDVWGESGRSMLRSILESARNIHSNDTSEKAVIARKVNSIADFNGLEFTAKVGIEADRYGEKNKIATVIIPEQHQNTELDWIPF
WOVulC7_8	Replication & Repair	AAA	1302693	1303496	0	AAA family ATPase	complement(1302693..1303496)	AAA family ATPase; wVulc_001305 N/A	MEQSFFNIGQKIPFFSVKEYLSDQTPIPEDIISPRILTKRGLLVLGGPPKIGKSDFLISWLVHMAAGVSFLGMTPSRPLKIFYMQTEIEYEYMKERLQQLQLDNELLNVAANNLIITPKVHLSFNHDEISEIKEIVKERFKPDVLAIDPLRNIFSSEYGNENDNSAMLFFLQKTLEKLRSAVNPDACIVLTHHTKKLSKKMLEEDPFQGLSGAGSLRGFYSTGMVMFAHDEESTVRQIVFELRNGERVASKLVDKIDSRWKLADQWS
WOVulC7_8	Hypothetical Protein		1303519	1304334	0	ATP-binding protein	complement(1303519..1304334)	PHAGE_Escher_Seurat_NC_027378: recombination protein; wVulc_001306; phage(gi100049) 2.18e-20	MTLKIINSEERVKMVTGVKIVIFGPYGIGKTSLLKTLDESTTLCLDFEAGLLAVQEWKGDSISIRTWNEARDVACLIGGPNPALKSDQAYSQRHYEHVSGKYKDLLSEISKYRSIFIDSITVASRLCLLWAKMQPEAFSEKSGKQDMRAAYGTLAQEMMAWLNQFQHIRDKDIIIVGTLGQYLDDFNRPTWLPQCEGAKTASELPGIVDEVIIMVGIKKDDGTEKRSFVCQTINSWGYPAKDRSGCLNMVEEPHLGKLLAKIKAKTLASVA
WOVulC7_8	Replication & Repair	Sigma 70	1304391	1304906	0	sigma-70 family RNA polymerase sigma factor	complement(1304391..1304906)	sigma-70 family RNA polymerase sigma factor; wVulc_001307 N/A	MKSKNSCSGIDPIIVKYVRHYAKCIKNLKCFVHESLEDIEQELFCMIWPAIEKYDESRSSFSTFVCQLIKCRAINLINKQLCKKRGGRQGIFYVDPDELHEVVDDRCRFITEITTRIDVNDVISTLPQEWQVLCRQLEFFSVPEIAEINGIPRTTVYNTLQRIRRHIKNFF
WOVulC7_8	Replication & Repair	AAA	1305129	1307246	1	AAA family ATPase	1305129..1307246	PHAGE_Microb_OneinaGillian_NC_048068: hypothetical protein; wVulc_001308; phage(gi100073) 8.85e-21	MNFGLNSERLKAELLLQIRSCLSYLLPNGTFCRNEFQVGDIWGNRGKSLRVELSGSKAGLWNDFATGDGGDIIDLWAAVHRKNAKTEFSEVMASISEWLGKQHTREKKSIKDLEQYMTCSWNYYDENNQVIVIVYRYDPPEGKKEYRPFDVKELRFKEPDVRPLYNIPGILKSDKVVLVEGEKCAEALIEQGITATTAMFGSNASPDKTDWTPLKGKHIVIWPDNDEAGKRYAENAAKKLSDLGVASLVTLKIPQNKPKGWDAADCVQEGINVKEFLASTPLLTIDTPATDTSNMKSLERSTKQPLNILDWSAERFAGPVPEQKFLVEGLFPLGVTSIIAAMGDTGKGMLLLDLALKVASDKDQMCGFGSLVTEHGSVVIFSAEDDAGEVHRRLERLDP…
WOVulC7_8	att		1307962	1307973	1		1307962..1307973	attL N/A	TAAATCAATAAC
WOVulC7_8	att		1308249	1308261	1		1308249..1308261	attR N/A	AAAAGAAAAGTAC
WOVulC7_8	Replication & Repair	HJR	1309480	1309941	1	Holliday junction resolvase	1309480..1309941	PHAGE_Rhodoc_Sleepyhead_NC_048782: hypothetical protein; wVulc_001309; phage(gi100062) 4.44e-08	MLTLDLGKQTGWAILKDGVIQSGSENFHGSRFSGGGMHFLSFRNWLNSLEHKFTAVYFEEVRRHLGTDAAHCYGGFLAVLSAWCEENNIPYQGVNVKTIKRFIAGNGNASKNEVIEAIREKGFSPRDDNEADALALMFYVNNFSKDFNMLDST
WOVulC7_8	Head		1310045	1311259	1	DNA modification methylase	1310045..1311259	PHAGE_Bacill_vB_BtS_B83_NC_048762: head morphogenesis protein; wVulc_001310; phage(gi100068) 4.42e-78	MNLAIHYYPTRNLVEYERNPRKNDDVVNRMCASIREFGFRIPIVAKSDGTVVDGHLRLKAARKLGMESIPVVLSDNLNEPQTKAFRLLANQSANWAKWDDELLKVEIQELEDLQFDLKMTGFELEKVQHFLDDLDSEKEDFSDLVGDDKKVTKPGDFWILGDHRIYCGDSSVVESYKALLDDKMADITVCDPPYNVDYGSSQEREDKKILNDNQGEKYELFLYDICTHILAYTKGAIYICASSSEFSTLQKAFEEAGGKWSTFIIWAKNHFTLGRSDYQRQYEAMLYGWKSGNKREWHGGRNQSDLWFYDKPIHNSLHPTMKPVELMERAIVNSSRSGDIVLDPFSGSGSTLIACERTGRICRTIELDSKFVDVTIKRWQVYTGREAILSGAGKTFSEI…
WOVulC7_8	Hypothetical Protein		1311393	1313285	1	hypothetical protein	1311393..1313285	hypothetical protein; wVulc_001311 N/A	MNQEKTLAGVVTSQTNNEASFSEEVENNVSNSTLSVKERIELFEKGTKQEPDLNTECKLASLNVISNSSDSSITAKIDEAGADFSVSCSSLVFDDGKDIEDEFNAVCEANGIEYNRPYSLDQLEAASNTSSNPKIDNTKEMQKEEEDKELGDKPKPLPRNGMLEKDNIRNVAPPSPRTAENHRLSIIQDIAPPKLPHSSFQLNGEKCDEQEAIGEPMYATIDKNKKFSKRGLDGEINDQSPEMEKSNSEETSIKKGSEDIIGEPVDLNTKFLKKSLEGSDSGIDNRSAEMTRSNSQVTEMSESCGNQGWENMSLNHDSPVTLSTSSSEKSDNEETPLIKKEKKTNRILPRVKYAVQQKEFIIFGIAAVALSVSAALVYLQDKAQFIAFFANSVIYVTIP…
WOVulC7_8	Hypothetical Protein		1313469	1313951	1	hypothetical protein	1313469..1313951	hypothetical protein; wVulc_001312 N/A	MKITQTEWAREIGVSKQYVCYLVKKGIVELEDGLIDREQANRAIETIRDPSQPLRRKNPENENTSNLSTMLLKTRIKNEMERGKLLEAKAKAEIGELVAVEEVKREAFNVARVVRNNLLNIPNRVSALLASLSDTEKIHMALTEEITNSLQELSNTKFQI
WOVulC7_8	Ankyrin	Ank	1313971	1315430	1	ankyrin repeat domain protein	1313971..1315430	ankyrin repeat domain-containing protein; wVulc_001313 N/A	MADNLSLELIKCLINQPGLDVNVRGLNGKTPLHCAIEFKHGGFVTHEEEHSFCGRRFLITPKKGKKQKYYKHLITSTGQNKIAYFILQVKLMQDISEKVLTLMYEMLCTILHYIQQADMQKLRFEKEKLKMSLMHEIRHQCTMQLIIKSWRSYCSLEQMIVHAWDKTQYLCILVMLITMKETYVLISSNPRSLMLKICKTTKIKHHYIMLKDKQKFYREKITLWKTIAVKHHLITLNLRRRLVINTVLKRIVYSILHKEEKLRLMQFEKKSILILIIKVYHRFTLLRKKGIYMSYCKKEQIIHLFYIQLNQTISYLKFCLLKKMGLCSAEIPLLIFQPFIINIHREKQIKGRKNIIILSASILQSAQQQYIGQQQAVQSFLQQQGYLCLLQVRAKDIKR…
WOVulC7_8	Head	Terminase	1315427	1317248	1	phage terminase large subunit family protein	1315427..1317248	PHAGE_Faecal_FP_Toutatis_NC_047915: tail assembly protein; wVulc_001314; phage(gi100053) 5.16e-107	MIYATSFSEGLRPDPQLKVSEWANEYRVLAPTAASEPGKWRTERTPYLKEIMDSLSPSSPAEKVVFMKGAQIGGTEAGNNWIGYIIDQTPGPMLVVQPTVEMGKRWSKGRFAPLIESTPCLKSKVKDPRSRDSGNTVQSKEFPGGIVVITGANSSVGLRSMPVKYLFLDEIDAYPGDSGGEGDPVLLSIARTNTFARRKIFLVSTPTIHGISRIEKEFEATDKRYFFVPCPYCNYYQVLKWSQIKWEDKNPSTAHYICIECGEKIENHQKTEMLERGEWRATNQVHNSKVIGFHLSSLYSPVGWYSWQQAVEDFLHAKESEQLLKVWINTTLGETWVDKGEVPDWKQLFNRREFFQIGTVPRREVVLTAGVDVQKDRLEVEVVAWGKSRESWSIDYRVF…
WOVulC7_8	Connector/Baseplate	W	1317241	1317465	1	gpW family head-tail joining protein	1317241..1317465	gpW family head-tail joining protein; wVulc_001315 N/A	MYNEEYLLQVEEAIKKLQNGERVVSIAYGDHVVRYAEVQINDLLSLRQRIKSELKIAGMKPKRKIVFSTSKGII
WOVulC7_8	Hypothetical Protein		1317492	1317656	1	hypothetical protein	1317492..1317656	hypothetical protein; wVulc_001316 N/A	MTKIIAKEYTEFLEQLKEQIATSRYKAALAVNSKLIVPYWYRDLKAPKRTWLGC
WOVulC7_8	Hypothetical Protein		1317598	1318515	1	PDDEXK nuclease domain-containing protein	1317598..1318515	PDDEXK nuclease domain-containing protein; wVulc_001317 N/A	MYHIGTEILKRQKEHGWGAKIIDQLSKDLRSAFPEMKGFSARNLTYMRQFAAEYQDTEFTQQVAAQLPWFHIVVILDKVKDPKERLFYFQKAIEHGWSRSIMVMQIERGLHKRQGKAVTNFKDKLPSPQSDLAHYTLKDPYIFDFLSIGDDAHEREVEKGLVGHVEKFLLELGEGFAFVGRQFHLDVGNKDFYIDLLFYHLKLRCFVVIELKDKDFKPEYAGKMNFYLSAVDDLLKHETDQPSIGLILCKSKDNVLAKYTLKDINKPIGLAEYKITENLPENIKAALPTVEELEAELSKVSDQEK
WOVulC7_8	Head	Portal	1318641	1319912	1	phage portal protein	1318641..1319912	PHAGE_Vibrio_vB_VpaM_MAR_NC_019722: portal protein; wVulc_001318; phage(gi428782728) 4.19e-116	MSQNLETLRSRSRDMVRKNPYAANIIDTIVSNSIGTGIKPQSKARDGKFRKKVQELWLKWTDEADSCGISDFYGLQALVCRSMIEGGECFVRLRTRKLEDRFSVPLQLQVLESEHLDNKTNQTLGNGNIIRNGIEFNRLGQREAYYLFKEHPGEGSFGESVRVPANDVLHIYKPLRPGQIRGEPWLSNILLKLYELDQYDDAELVRKKTAAMFAGFITRLDPEANILGEGESNEQGVALSGLEPGTMQLLDPGEDIKFSEPSDVGGSYMRQQLRAIAIGTGITYEQLTGDLTGVNYSSIRAGLIEFRRRCAMLQHNVIVFQFCRPIWNRWLELAVLSGELRIDEKVVKAAKEEVKWIPQGFDWVDPLKDQQSQQMAVRNGFKSRSEVVSEMGYDVEEID…
WOVulC7_8	Head		1319912	1320964	1	S49 family peptidase	1319912..1320964	PHAGE_Burkho_phiE125_NC_003309: putative capsid assembly protein/protease; wVulc_001319; phage(gi17975166 ) 1.20e-58	MLLGKPLMLEPRSFELLSLNNQKHPTFKNIKHSIKSNVERTAIIPIHGILTKKPGAFDEMLGMTSYEQIEEQIKQALADSSIETIMLEIDSPGGEVNGIFDLADFIYESRAKKRIIAIANDDAYSAAYAIASSAEKIFLTRTSGVGSIGVIASHIDQSEFDEKCGIKYTTIFAGRRKNDLNPHEPINSEGLESLREEIDRLYEMFVQLIARNRNLSVEAIKSTEAGLYFGGKAVEIGLADGITILSELKSINKKGSITMNEQTRTDLKTDNLTKYRTEVLELIRLCNLSKMPEKIGEFIEQNVSSKQAQEILMSILAERTMKTEILSTLPQNSSEDLMMQVARSRAQSGI
WOVulC7_8	Head	D	1321011	1321382	1	head decoration protein	1321011..1321382	PHAGE_Rhizob_RR1_A_NC_021560: hypothetical protein; wVulc_001320; phage(gi514231476) 1.12e-13	MSTITEQNNLGDLLKYEVSNLYSRDQITVAKGQNIKLGAVVAKKTDDGFIRILNPTATDGTQTAIGAVVSDVNATENAKAVIITRCAILADHAVVWPANITEEQKAAAIKQLEARGIIIRKGV
WOVulC7_8	Head	Major Capsid	1321407	1322408	1	major capsid protein	1321407..1322408	PHAGE_Vibrio_vB_VpaM_MAR_NC_019722: hypothetical protein; wVulc_001321; phage(gi428782731) 1.08e-109	MQNPFTNTAFSMTALTNAINILPINYGRVENLNLFPSRSVRFRHITIEEHNGVLSLLPTQVPGAPATVGKRGKRKVRTFTIPHIPHDDVVLPEEVQGIRAFGSESELKALADVITDHLQLMRNKHAITLEHLRMGALKGIILDADGSELLNLYNEFEITPKVVNFALGTATTDVKRKCLEVLRHIEDNLSGEYMTGIHALVSPEFFDALTSHAKVKEAYERWQEGAALRNDMRSGFTFCGITFEEYRGQATDPEGTVRRFIEKDTGHCFPLGTASTFTTYFAPADFNETVNTLGQPLYAKQEPRRFDRGTDLHTQSNPLPMCHRPAILVKISS
WOVulC7_8	Recombinase	Recombinase	1322770	1324821	1	recombinase family protein	1322770..1324821	PHAGE_Anoxyb_A403_NC_048701: tail length tape-measure protein; wVulc_001322; phage(gi100057) 9.73e-18	MSTSELITVQHLAREAIIYIRQSTPHQILSNQESLELQYALKQRAIDLGWKADKVIIIDTDLGITGTNIEKREGFKEVVTKVTLGQVGIILSYDVTRLSRNCSDWYPLLDICGYKQCLIADRDGIYDPGSINGRLLLGIKGQLAEVELSTIRARLNAGLLNKATRGDLALTLPAGLVRYPDGSIHKDPNLEVQHHIELIFKTFLEKRSAGKVLRYFHDHQLTIPRYSYLKELQWEKPKRCAILSILKNPAYAGAFVYGRRTTNYKLSSAEKTTKRLPIEKWKVLVKDKYPAYIDWESFIKIQTMLKDNYPEYMHGKTRGIPRKGALLLHGIIYCGECGYKMIVKYKKGNQYICNHSYKHGLEPICQSLPADAIDNEVVPKFFEALSQIELDAYTKAIDS…
WOVulC7_8	Hypothetical Protein		1324967	1325272	1	hypothetical protein	1324967..1325272	hypothetical protein; wVulc_001323 N/A	MQGKIERLFADCFAHLGEQALYESKDKAYMVQILKQQPDKLYGIGEGQFVGEMLFLEVSVFDVLKPMVGDIFVIDDRKYKVHSSPLQDNSGMVWKIQASGV
WOVulC7_8	Connector/Baseplate	Z	1325273	1325790	1	putative minor tail protein z	1325273..1325790	PHAGE_Vibrio_vB_VpaM_MAR_NC_019722: hypothetical protein; wVulc_001324; phage(gi428782733) 1.01e-22	MRINVEVSDSIEKVMQSIDAERKKVEKATERALNKTALWLKAKAAKEISEEKKIKLTVMRKRLRIFKARTSRLEVLIRANLYDIRASTIGKIQKTRRGSKVGKHEFIGGFAAVMPKGNSGIFKREGRAALPIKEVKLPLEPEASRIILLIMRLRKYLQNFLNVNVILQEVYGA
WOVulC7_8	Hypothetical Protein		1325787	1326263	1	hypothetical protein	1325787..1326263	PHAGE_Escher_vB_EcoM_ep3_NC_025430: hypothetical protein; wVulc_001325; phage(gi712913205) 2.50e-21	MNFKDLHNAICTTLKKEIPAIQTCEIYPSIRKELVAPAVFVELSGFEKGHDPGTEELALKARFEARIVVDGTVEDSSVVVRTLAAEVARVVNKNTWNVENIFPAEFLSAEIEGFRPELDAYLVWVVDWVHEIHIGESVWSETGIKPYIIEIGNVHVGS
WOVulC7_8	Connector/Baseplate	V	1326250	1326714	1	phage baseplate assembly protein V	1326250..1326714	PHAGE_Escher_vB_EcoM_ep3_NC_025430: hypothetical protein; wVulc_001326; phage(gi712913206) 8.38e-31	MLDHSFAISELSRELANIIRIGVVKEVDYEKAKVRVKIGEFLTDYLPWITSKAGKDRDWSPPDIDEQVVILSPLGELSLGVVLLGIYQQKYSAPENKKEVSSLTFQDGTKLSYDKDKHHLEIEVVDKITLKAGEASIEMTKSGIKLKGSRIDLN
WOVulC7_8	Connector/Baseplate	PAAR	1326716	1326973	1	PAAR domain-containing protein	1326716..1326973	PAAR domain-containing protein; wVulc_001327 N/A	MRRAIVCTGDNCTGVPIHVCVSGSKDVRINGRSVCRRSDTLTMGEETLTQGSNSVFVNGIGVARTGDVASCSFQIVSKNQSVFSK
WOVulC7_8	Connector/Baseplate	W	1326995	1327330	1	GPW/gp25 family protein	1326995..1327330	PHAGE_Escher_vB_EcoM_ep3_NC_025430: tail protein; wVulc_001328; phage(gi712913207) 6.60e-38	MRGMDAKTGKALEGIEHLKQSIIDILTTPVNSRIMRRDYGSRLFELVDKPINRDLTLEIYAATAEALGKFEKRFKLEKVKIAEVKEGKMTLVLEGLYLPEGKFIGISGVVV
WOVulC7_8	Connector/Baseplate	J	1327333	1328115	1	baseplate J/gp47 family protein	1327333..1328115	PHAGE_Escher_vB_EcoM_ep3_NC_025430: tail protein; wVulc_001329; phage(gi712913208) 3.67e-55	MQQPEPLNFEEIFARMKEELINRDKSFTALIESDPAMKILEVAAWRELLLRQRINEAVKSNLLKFARGEELDNLAEFYGAERQDGEEDERFRKRIKARIVGSSTGGSKEHYRFQALSADSRVKDALVESPIPGKVQISILSTKLSTASEELLEIVKKQLTRDDIRVLTDAVTVIGCNIMEIDIHSRMSISPVISKEEIKKQFIKKFEANRRLGWNVTRSWIIANLFVEGVENVELIEPREDVVVLGNECAVLGYVKLDRI
WOVulC7_8	Tail		1328402	1329568	1	phage tail protein	1328402..1329568	phage tail protein; wVulc_001330 N/A	MKSLLPPNATKQEQALVDAIDYKVDPSCIRGFKFRLEEETLPWIIEEYGLEEILRWVKNKRRAIVEGVKFQRLRGTPASLKIALKWANIEDITIIEEPPGKHFFELQIGIKDVPNDFFVDAVVELAKLSLPARSRLMRIFNDYYNVDRFILDESIFGSLLSDYSGRKVEKNGPVLSFGRINFFSSRGPLVEIVDNYLREHYEQTFSNDIYRLDVAVLGETEPHTKDYKGIYERSHQWYNLKALYPLTQSLLPSIKFAKAQIVLSDSWNLGETNACFPVGSIEEEGNKFVLGSDKLSGQHWSLKHKPILERFSILHRYKVENCTDQKVRKYVLAEHNVYYKNNSDSEQKDSIHELENYILVFYSGVLKWHEHRHLHRSWKNSQVISLIS
WOVulC7_8	att		1329627	1329639	1		1328263..1328274	attR N/A	AAAAGAAAAGTAC
WOVulC7_8	Ankyrin	Ank	1329737	1330447	1	ankyrin repeat domain-containing protein	1329737..1330447	ankyrin repeat domain-containing protein; wVulc_001331 N/A	MSFSKSKFFKEVSSNGFKNINKRNEEGETILHQAVEISDYKTVRLLIKKGAEVDARDKNGYTPLHCAVFAKSLENVKVLLRSGAEVNATQYVSGCTPLHSACKIGGAKVEIIKELVKAGATVNQLNKYGATPMYYIWESEKYRLCDSKESEEASKFLREQGGITKSRELTCYGIERLVGEIADMLNGSYLPELKIIEIGEIRKRDKSLIKEECKNLASKIMSQVNEMIDEVAKRKV
WOVulC7_8	Ankyrin	Ank	1330486	1330959	1	ankyrin repeat domain-containing protein	1330486..1330959	ankyrin repeat domain-containing protein; wVulc_001332 N/A	MLKLGKFNKSAKELLENSYENIYERDEKGRTVLHYAVDAKTVRLLVEKGANVNAADVEGHTALHLAVTEKRLETVRELIKSGGNVNAEEYGNKCTPLHLACMVGEKEIVEELVKAGGEIEQADKFGMTAMDYAKTSKEVTEVLKKEIDRIEKLFMKG
WOVulC7_8	DUF	DUF2924	1330964	1331395	1	DUF2924 domain-containing protein	1330964..1331395	DUF2924 domain-containing protein; wVulc_001333 N/A	MEEEIEKKVMNLERKPLGELRKTWKKVFGEEAPRYSKKYLIPRLAYRMQEKAYGEMSRKGIKRLEYLGDRLEKGKRISSDKLPVEGTELILERGEETHVVMVTDKGLIYKEEFYTSLSAVAGRIMGMSYNGPLLFGMRDKSEN
WOVulC7_8	Recombinase	Recombinase	1331406	1332890	1	recombinase family protein	1331406..1332890	PHAGE_Entero_EFC_1_NC_025453: site-specific integrase; wVulc_001334; phage(gi725950572) 3.86e-46	MLKEVRCAIYTRKSNEDGLEQKFNSLDAQRVACEKYIKSKEGWVILAKRYDDGGYSGKNLERPAIKELFEDVKKGEVDCVVVYTLDRLSRETKDSIEVTSFFRRHRVNFVAVTQIFDNNTPMGKFVQTVLSGAAQLEREMIVERVKNKIATSKEQGLWMGGTLPLGYDVKDKELIINEKEAKIVGHIFERYVELKSMAELARELNSQGYRTKADIFKKATVRRIITNPIYMGKIRHYDKEYEGKHDAIIEEEKWQKAQELIRNQPYRKARYEEALLKGIIKCKSCDVNMTLTYAKKENKRYRYYVCNNHLRGKNCESVNRTVVAGEVEKEVMKKAEQLYEKWGKKAEEWKNLSFGKQKEVVKKLIKGVMVKGDGIEVSSESEEKFIPMKKKGNKCTVVE…
WOVulC7_8	Ankyrin	Ank	1333264	1335252	0	ankyrin repeat	1333264..1335252	ankyrin repeat domain-containing protein; wVulc_001335	MGESTGIVKSIINLLKPKSKPEPSDFEYESIIEHLSSKEHLLNELMNDMWYSGDLPSVRNHNEPSSLIDSKLGLSEQICVWFALDHDLTPSQKNLNKKLLSALKCLASNCGSFDNTEPLEEFLYDNKNNKDLKVVLNIKRGESQSTVLHAIAGANIGGFRRTGNQAIDLLLEAGADPNIQDNKGKTPLYLAAAKGHHDNANSLLLKGANPNITSRKGRTPQQIATNNLCYDIEELFLTDKQKKMNKELYDLLVLDSDCTKNLKEFLSKHKRDSDLKVVLNIRQGMGESKVFSYVDRFSWDNEGLIQELRKIFLEAGALDYGINIYRQQKEGQASKLLVNLTSNQKEKLNKFSDKVLRAQNMAELEEIVNDAIKSGVRLNYSLSQDFFSGNEYTFTDYVM…
WOVulC7_8	att		1335306	1335317	1		1335306..1335317	attR N/A	TAAATCAATAAC
WOVulC7_8	EAM	Leu	1335737	1336543	0	leucine-rich repeat	complement(1335737..1336543)	leucine-rich repeat domain-containing protein; wVulc_001336	MDFSKRVDGHSLIIRNPSVNVQELVRFLRDHTHITKLSILACEIGDKGAKALAEGNFPNLTELHLEGNNITSEGLEALIKGNFPNLTTLNLNENKIDVTGVQALITASSEVFPKLTNLNLHDNNIDNKDAGALVEALDNGIFPKLKECNINGNCISDELIERLDYMIKNRSQKGTVQMGNKLPFVIASAGLLLSLSISYFAGAAALTPVATAISVFLAAAVVGTLVGYSIGKFYKKVSEEKQKDLDTSTLTAVKSVLCSVFTKSQLGA
WOVulC7_8	Ankyrin	Ank	1337150	1342510	1	ankyrin repeat domain-containing protein	1337150..1342510	ankyrin repeat domain-containing protein; wVulc_001337	MLDASCSVNHAEKSLGLFKQTPDQSSLISSGLQLPEGFTIGKAIGRGDCFFDAVAQGLKQLKPGTNFTAKSLREVCRKQALSNQEVKEKVIADARNHEDSTVVLPEPGIDDDELWNSYLIGIEHSIEDIEKMQKDNKDVFSSLTDLKYGNTLQIPICGRPEIEGSMICNEYNVKLHVIENLPMCGWSGYLIDGLASKPVSTDYNEKDTIHIINKGDFHFEPILSGTLLISEIQREFTSIIEDSDLTEDGKLEKLKSFFKVYPSLNVNSRVNQYNDTPLHIAVCVGELKIVRFLLKIGAQIDVLNREGKTPIDIAKDNNRKDIAKILQPLISYEEVDVPGDGSCLFWSVALAYLTPVKFDDYAFHERFKELFTSDHDVHSIQRLMQGNANIYEDSAMRQL…
Statistics	Coordinates	1277755..1342510
	Region length	64755
	Number of genes	58

## Sheet: WOVulM1_2
molecule	gene	subgene	start	end	orientation	BLASTP annot	CDS	BLAST_HIT	prophage_PRO_SEQ
WOVulM1_2	Ankyrin	Ank	640344	641516	1	ankyrin repeat domain-containing protein	640344..641516	ankyrin repeat domain-containing protein; wVulm_000671	MLTSTEFEKLKDDLRFAVREESFQEVKKYVKKARIAEAYILKSNIIINSKDKNGDSPLSIAVNKKNLKITEYLIKNGANVNIKDYFDLSPIYYAVRHCTTEMIELLIDEGAKIGGYFLCAGEARTLVGWAIYDNSLEKVEVLLKRGASPNSKFDLYDDSQDTCLHAAVRKNYLKIVELLVKYHADVNVQNERGNTPMHLAISSQHPQIIKLLYDNNADINIKNKEGTTPSDLDKYYYDKIVQEIAAESININPDDAAQSTSVPSSAVRSSSFINSAVGHLKDSTTTVVNGLCKSIISAQQHVAYSAGGSISSSQVNGTVLLVDVIVRMFTGEKIFRADPFLTRREREISAIERDLNGAISKFEKLNQCPGSLLNNATISKSIDYQKFFNK
WOVulM1_2	att		642073	642085	1		642073..642085	attL N/A	CTAAAATATTTTT
WOVulM1_2	Hypothetical Protein		642231	644183	1	hypothetical protein	642231..644183	hypothetical protein; wVulm_000672	MKRFEIELEELFNFYNHKKNFIQRFFEVLKNISAIHTLSVEEKNFSFTQEVIGVISAQRLKGEDVDSVDFEGVCDCLDRFLQTRLVERREVGRYAELLISNELTLDETTEFSEFAEAARRLLEENEERKNDIIKEAKMLKDIAYPLTKKYFLFRYLAEAITRERDISDEECPSSPKSYENEKKLCLDFSSRTSAFEECSEIIQNASERFDSERKCVALSLKISNTVNDHSEKIAVLYTVYIAAITRRQISKYQMWSRVTYAAGVLTLIAEYACFALRNQDMGWYEDPAFYSATAVKLMRLGSLIASSWCFGKITEYFIGNKLTNNIYFQDFLYNDAARMVMAVVPLVMFESTNDIKILSIATAVDVLTTVRSDMNSGKAISMVGKLSTEKLIIKLQCAQ…
WOVulM1_2	Ankyrin	Ank	644406	644759	1	ankyrin repeat domain-containing protein	644406..644759	ankyrin repeat domain-containing protein; wVulm_000673	MVLEYILESKQVCAKKPFGGLATEEQHDDEFFGAEDNNNNYATISESDDEWSPVHHAALGNYSCIVALLSDTQDLSGMTPLHIACESNSLDALKVLLDNGADASIQDNNENVALPFC
WOVulM1_2	Hypothetical Protein		644974	646353	1	hypothetical protein	644974..646353	hypothetical protein; wVulm_000674	MAYAEQTSSKSYYSSEYWDSQPNIDLSNLNSEEDSNSSYDSDNPFLLEGDSSLVEEEIPLTDEESLLNDEFLQKMNDIAEKNKQEYEKIIKGSIQKYEESTKTWIESALENIDSIVIEYLKKGIKLNSYCGDNRITVVNLILEKIQDVLDDVTEVTSGRHIHYREDLAADKENVSIIQDIIEDLILKGGKVQRRFFYNDRMSHATMGFVNKLNDQFDDCLFGKYKKIRSQLESAVYESIVNKNKQIQDELEINIDNIYSYIKYPQGSIVEIVKITNELEVEPLELKVCTLKIGGSIVRIDIEGEDRNYTDIAGSDGIVLTFYTSLGELEVELYLDEEDENLIGVEVRDQEKLEKLKSCNEKIGENCFLGGLLVNEAIEQGYFERSRKLCQSSERVSLSE…
WOVulM1_2	Hypothetical Protein		646383	646796	0	hypothetical protein	complement(646383..646796)	hypothetical protein; wVulm_000675	MTDFIDFFNNDSEFVDDNSYYEVHKYNKDGQHIKDDFYLYSLVLHPCGDEDENLAFFHEDHERTSLIWLDKEYLQISEGSWRSGSYYSDLLNSDYVVNDVTLDKNIVEFNVTPTVESHSKEVNKIVISKIGLKKGNL
WOVulM1_2	Transposase		647049	648021	0	IS481 family transposase	complement(647049..648021)	frameshifted; transposase activity; wVulm_000676	NWVKLYKKLGHAGKVCQHYNISRFTLRKWCKRYKEFGEKGLENLSSRPKTSPLQKTNISNDQLILHLRKTRKLGARRIQAELKRLHDLSFSLATIHKVFKKYDVSLLRIKRHYRKQIKRYNCKVPGERIQMDVCKIASGLYQYTAIDTL#SCYIVPKTYCRKHSRFS*TIKRKNAISLSKNSNR+RTGIFCLWGARIFEKMENQISSY#AIFPAFKR#SGKSSAYRFR*ILQ+C#HQGS*PTN#TQRLGKPL#+TTSS+LSSRENSMGKI#RARKYNSLFK*SAKKLYSVKGAFCHAKLQA*SKIKINSKTQRYLTI#NSDLI
WOVulM1_2	Recombinase	Recombinase	648293	649768	0	recombinase family protein	complement(648293..649768)	PHAGE_Paenib_Likha_NC_048693: hypothetical protein; wVulm_000677; phage(gi100031) 2.77e-44	MLKEVRCAIYTRKSNEDGLEQKFNSLDAQRVACEKYIKSKEGWVVLAKRYDDGGYSGKNLERPAIKELFEDVKAGEVDCVVVYTLDRLSRETKDSIEVTSFFRRHRVNFVAVTQIFDNNTPMGKFVQTVLSGAAQLEREMIVERVKNKIATSKEQGLWMGGTLPLGYDVKDKELIINEKEAKVVSYIFERYLELKSMAELARELNSQGYRAKSDIFKKATVRRIITNPIYMGKIRHYEKQYEGKHEAIIKEEKWQKAQELIKNQPYRKAKYEEALLRGIIKCKSCDVNMTLTYAKKENKRYRYYVCNNHLRGKGCESENRNVIAGEVEKEVMKKAEQLYEKWGEKAEEWKNLSFREQKEVVKKLIKGVMVREDGIEVHSESEETFIPIKKKGNKCTVVE…
WOVulM1_2	DUF	DUF2924	649771	650202	0	DUF2924 domain-containing protein	complement(649771..650202)	DUF2924 domain-containing protein; wVulm_000678 N/A	MEEEIEKKVMNLERKTLEELRKIWKKVYGEEAPRYSKKYLIPRLAYRMQEKAYGEMSRKGTKRLEYLADRLEKGKRISSDKLPVAGTELILERGEEMHAVMVTDKGLIYREEFYTSLSAVAGKIMGMSYNGPLLFGLRDQKGS
WOVulM1_2	Ankyrin	Ank	650207	650704	0	ankyrin repeat domain-containing protein	complement(650207..650704)	ankyrin repeat domain-containing protein; wVulm_000679 N/A	MLKLGKFNKSAKELLENSYENIYARDEKGRTALHYAVDAKTVRLLVEKGANVNAADVEGHTALHLAVTEKRLETVRELIKSGGNVNAEEYGNKCTPLHLACMVGEKEIVEELVKAGGEIEQADKFGMTAMDYAKNSKEVTKVLKKETDRIEKLFEQQSGKSSMKG
WOVulM1_2	Ankyrin	Ank	650743	651444	0	ankyrin repeat domain-containing protein	complement(650743..651444)	ankyrin repeat domain-containing protein; wVulm_000680 N/A	MSFSKSKFFKEVSSNDINKRNEEGETILHQAVEISDYKTVRLLIKKGAEVDARDKNGYTPLHCAVFAKSLENVKVLLRSGAKVNATQYVSGCTPLHSACKIGGAKVEIIKELVKAGATVNQLNKYGATPMYYIWESEKYRLCDSKESEEASKFLREQGGITKSRELTCYGIERLVGEIADMLNGSYLPEVKIIEIGEIRKRDKSLIKEECKNLASKIISQVNEMIDEVAKRKV
WOVulM1_2	Connector/Baseplate	Tail	651613	652771	0	phage tail protein	complement(651613..652771)	phage tail protein; wVulm_000681 N/A	MLLPPNATKQEKALVDATDYKVDPSCIRGFKFRLEEETLPWLIEEYGLEEILRWVKDRRKAIIEGVKFQRLRGTPASLKIALKWANIEDIKIIEEPPGKHFVASRDKRGTKLLRRCSSRAGKTITACKIQIDEDFRLLCAEIYIGEFIWRSSFLFRGKNRKRWTSVIIWKSKFFQVWSSYDYRKLSTRSLTSIHISIRCSNTWRNRASHKELRYLKKSSVEFTNVISATTELITGNVCKGADSIIGQLEFGRNKCMFSSRRRRRKICIGKTITTVEFKIQANFRKVRYSPLQGRRFYRSKSYKIWYSRTQCSFKRCKFRAKGFNTRTGKLHFSVLPRSTEVARTSTFAQKLEKSSNIYNKLA
WOVulM1_2	Connector/Baseplate	J	652771	653571	0	baseplate J/gp47 family protein	complement(652771..653571)	PHAGE_Entero_Arya_NC_031048: hypothetical protein; wVulm_000682; phage(gi100013) 3.05e-51	MQTSNIIEKLSYEEIFSRMKEELVCRDETFSGLVESDPAMKVLEVAAWRELLLRERINEAVKSNLLKFATGEDLGNLAEFYGVEREKEEEDERFRKRIKAKIKGWSTGGSKEYYRYQALSADSRVKDALVESPIPGKVQISILSTKLSTAGIVSEELLEIVKKQLTRDDIRVLTDAVTVIGCNITEIDIHSRMSISPVISEEEIKKQFIKKFELAKRLGWSVTRSWIIANLFVDGVENVELIEPREDVMVLGNESANLKNLKIELN
WOVulM1_2	Connector/Baseplate	W	653574	653909	0	GPW/gp25 family protein	complement(653574..653909)	PHAGE_Entero_Arya_NC_031048: hypothetical protein; wVulm_000683; phage(gi100012) 3.93e-38	MKGMDAKTGKTLEGIEHLKQSIIDILTTPINSRIMRRDYGSRLFELVDKPISRDFTLKIYAATAEALGKFEKRFKLEKVKIAEAKEGKMTLVLEGMYLSEGKFINISGVVV
WOVulM1_2	Connector/Baseplate	PAAR	653912	654166	0	PAAR domain-containing protein	complement(653912..654166)	PHAGE_Yersin_phiR1_37_NC_016163: hypothetical protein; wVulm_000684; phage(gi358356625) 1.09e-09	MNKGIVRLGDYCGEAIPHFCISGSNNVFVNGKSICRQGDSFSEGRALTEGSKTVFANGLSVGRVGDIVSCGFKVIKGSESVFAK
WOVulM1_2	Connector/Baseplate	V	654163	654627	0	phage baseplate assembly protein V	complement(654163..654627)	PHAGE_Escher_vB_EcoM_ECOO78_NC_041926: HNH endonuclease; wVulm_000685; phage(gi100046) 6.80e-32	MLDHSFAISELNRKLANVIRIGIVKEIDYEKAKVRVKIGEFLTDYLPWITSKAGKDRDWSPPDIDEQVMIFSPLGELSLGVVLGGIYQEKYPAPENKKEINSVKFQDGTILLYDKEKHHLEIEVVDKITLKAGESSIEMTKSGIKLKAERIDLN
WOVulM1_2	Hypothetical Protein		654614	655096	0	hypothetical protein	complement(654614..655096)	PHAGE_Escher_vB_EcoM_ECOO78_NC_041926: primase; wVulm_000686; phage(gi100047) 1.28e-18	MTKFWKDLHKAICSTLKEEILAIQTCEIYPAIRKELVAPAVFVELTSLEPGKDAGTDELALKARFEARIVVDGTVEDSSVVVRTLAAEVARVVNKNTWNVENVSPGEFISAEIDGFRPELDAYLVWMVDWSHQLHLGKSVWEEGKIKPHTINVGNINVGS
WOVulM1_2	Connector/Baseplate	Z	655106	655587	0	putative minor tail protein z	complement(655106..655587)	PHAGE_Entero_Arya_NC_031048: hypothetical protein; wVulm_000687; phage(gi100009) 1.03e-09	MRINTGSIIQSIDAERKKVEKVTVSALNKTAIWLKSKAAKEISEEKRIKLSLIRKRLRIFKAKTSRLEVLIRANLYDIRASTIGKIQKTRRGSKVGKHEFIGGFAAVMPKGNSGMFKREGRAALPIKEVKLPLEPEASRIILLIMKLKRYLKNILYITVAA
WOVulM1_2	Hypothetical Protein	Hypothetical Protein	655588	655902	0	hypothetical protein	complement(655588..655902)	hypothetical protein; wVulm_000688 N/A	MSFLGENIKRLLEDCFAHLGEVALYKSKDKSYMVQVLKQEPDKLYEIGEGQFVGETLVLEISAFDVLQPIVGDIFVIGDRKYKVYSPPLQDNSGMVWKIRASGV
WOVulM1_2	Transposase		655899	657197	0	transposase	complement(655899..657197)	IS110 family transposase; wVulm_000689 N/A	MKKAKSKLEIVNPNAADWFSCTLCVCTRRRTTRSEIWLLYRPSLSTVVEKVSYNSSYGINSGFLYFKYLSHINSRNARHVNWEVRLRLPMAPTTALRTASWIVARSDVCIAQLRAAAQKSHKCIYTYSTYAEGINSNEYTITQGYSYYWDNWYENHSYNRRKRFKISRDVRMKNDQSTIAKALAGDYREEHLFTLKQEFELYNIYQEKIAECDRNIEAYYKTFETKSCESKQLSKQKNKNSKSKPSFALYEELQRITGMDFTKIPGFDVLSIQTIISEVGINHSKWPTEKHFSSWLGLSPANKVTGEKVFNTRTRKVINRAANALRIAAHSVGKSKSALGAYYRRLKKRLGAPKAITATARKMACIFYSMLKYGQEYVEKGMEYYETRYKDRIVKNLIK…
WOVulM1_2	Recombinase	Recombinase	657611	659284	0	recombinase family protein	complement(657611..659284)	PHAGE_Brevib_Jimmer2_NC_041976: recombination protein; wVulm_000690; phage(gi100049) 7.03e-06	MILVVFGRLLLGIKGQLAEVELSTIRARLNAGLLNKATRGDLALTLPAGLVRYPDGSIHKDPNLEVQHHIELIFKTFLEKRSAGKVLRYFHDHQLTIPRYSYLKELQWEKPKRCAILSILKNPAYAGAFVYGRRTTNYKLSSAEKTTKRLPIEKWKVLVKDKYPAYIDWESFIKIQTMLKDNYPEYMHGKTRGIPRKGALLLHGIIYCGECGYKMIVKYKKGNQYICNHSYKHGLEPICQSLPADAIDNEVVPKFFEALSQIELDAYTKAIDSQLQSEQAINKVRLQQLERLRYQAKLAERQFNQVDPDNRLVAAELEKRWEQALSDLKDAEVIFERQHPKKPTPQLSEELKEVFLDIGRKLPEIWYKPVLSHQQQKSFLRCIIDKVVAHRIKRDCLQI…
WOVulM1_2	Recombinase	Recombinase	659229	659660	0	recombinase family protein	complement(659229..659660)	PHAGE_Bacill_phi105_NC_048631: hypothetical protein; wVulm_000691; phage(gi100029) 5.78e-05	MSTSELITVQHLAREAIIYIRQSTPHQILSNQESLELQYALKQRAIDLGWKADKVIIIDTDLGITGTNIEKREGFKEVVTKVTLGQVGIILSYDVTRLSRNCSDWYPLLDICGYKQCLIADRDGIYDPGSIWSIVTGYKRATC
WOVulM1_2	Head	Major Capsid	660022	661015	0	major capsid protein	complement(660022..661015)	major capsid protein; wVulm_000692 N/A	MQNPFTNTAFSMTALTNAINILPINYGRVENLNLFPSKITYYHRRTQRSIKFITNASTRGASNSRKKRKKKGKNIYDSTYSACSVTRGSTGNKGIWIRKTSASRRNNPFTANEKQTCNNIRAFANGSAEGNNFRCWVRIIKSVQRINNTKSSKFCPWNSNNCKTVSGSIAAYRRPKWIYDWNSCLGKPVFCTNFSCKSKRSIKMARRSSTSKYEVRVYILWHNVGIRASNPRNGKIYERYRALFSTRNSKHVYNIFCTSRLDGEYSRTATLCKTRAKKIRDRFTYAVKSSTNVPPPGRFGQDIILA
WOVulM1_2	Head	D	661048	661416	0	head decoration protein	complement(661048..661416)	PHAGE_Rhizob_RR1_A_NC_021560: hypothetical protein; wVulm_000693; phage(gi514231476) 1.57e-12	MSCISEQNNLGDLLKYEASSLYSRDQITVAKGQNLKLGTVVALDKDSMVKIINPTATDGTQTAIGAVVSDVNATENAKAVIITRCAILADHAVVWPANITEEQKAAAIKQLEARGIIVRKGI
WOVulM1_2	Head		661484	661753	0	putative capsid protein	complement(661484..661753)	hypothetical protein; wVulm_000694 N/A	MNEQTTNDLETDNLTKYRTEVLELIRLCNLSKMPEKIGEFIEQSVSVEQAREVLMELLAERTKKTEILSAIPQNSGEELMMQVAKSRRS
WOVulM1_2	Head		661750	662517	0	S49 family peptidase	complement(661750..662517)	PHAGE_Burkho_phiE125_NC_003309: putative capsid assembly protein/protease; wVulm_000695; phage(gi17975166) 3.79e-63	MMLLGKPLMLEPRSFELLSLNNQKHPTFKNIKHSIKSNVERTAIIPIHGILTKKPGAFDEMLGMTSYEQIEEQIKQALADSSIETIMLEIDSPGGEVNGIFDLADFIYESRAKKRIIAIANDDAYSAAYAIASSAEKVFVSRTSGVGSIGVIASHIDQSRFDEKQGIKYTTIFAGSRKNDLNPHEPMTSESLGSLQKEVDRLYEMFLQLIARNRGLSIEKIRSTEAGLYFGEKAVEIGLADGITILSSINKGVLL
WOVulM1_2	Head	Portal	662514	663904	0	phage portal protein	complement(662514..663904)	PHAGE_Stenot_S1_NC_011589: putative portal protein; wVulm_000696; phage(gi213163905) 6.67e-42	MLLKTFKQLFNKPKIKSSAWDAAGSGRRFFHFQPELGSINNLLSQSLETLRSRSRDMVRKNPYAANIIDTIVSNSIGTGIKPQSKARDGEFRKKVQELWLRWTDEADSSGVSDFYGLQALVCRSMIEGGECFVRLRTRKLEDRFSVPLQLQVLESEHLDNKTNQTLANGNVIRNGIEFNKLGQREAYYLFREHPGEGSFGESVRVPANDVLHIYRPLRPGQIRDGFRVYCSSMNLINMMMQNYEKRQQRCLQGLLRDLILKQTSWEKVKQVSKEHYLAWSLEQCNFTQERTNFQSHLMLEEVIDSNGQQAQGHMSSQEIPVLIIHPFEQGSFAEGAQCYNITCSSFVDLFGIDGNQYFLENSVMKKKQRKKKNGYHRDLIGWIHKTSNRSKWQEMDLRV…
WOVulM1_2	Head	gpW	663905	664129	0	gpW family head-tail joining protein	complement(663905..664129)	gpW family head-tail joining protein; wVulm_000697 N/A	MYNEDYLIQVEEAIKKLQNGERVVSIAYGDHVVRYAEVDINDLLNLRQRIKAELKIAGVEPKRKIIFLTSKGIL
WOVulM1_2	Head	Terminase	664133	665951	0	phage terminase large subunit family protein	complement(664133..665951)	PHAGE_Faecal_FP_Toutatis_NC_047915: tail assembly protein; wVulm_000698; phage(gi100053) 6.71e-107	MIYARAFSEGLRPDPQLKVSEWANEYRVLAPTAASEPGKWRTERTPYLKEIMDSLSPSSPAEKVVFMKGAQIGGTEAGNNWIGYIIDQTPGPMLVVQPTVEMGKRWSKGRFAPLIESTPCLKSKVKDPRSRDSGNTVQSKEFPGGIVVITGANSSVGLRSMPVKYLFLDEIDAYPGDSGGEGDPVLLSIARTNTFARRKIFLVSTPTIHGISRIEKEFEATDKRYFFVPCPHCNYYQVLKWSQIKWEDKNPNTAHYICIECGKKIENHQKTEMLERGEWRPTNQVHNSKVIGFHLSSLYSPVGWYSWQQAVEDFLHAKESEQLLKVWINTTLGETWVDKGEVPDWKQLFNRREFFQIGTVPRREVVLTAGVDVQKDRLEVEVVAWGKSRESWSIDYRVF…
WOVulM1_2	Ankyrin	Ank	665948	667399	0	ankyrin repeat domain-containing protein	complement(665948..667399)	ankyrin repeat domain-containing protein; wVulm_000699 N/A	MADNLSLELIKCLINQPGLDVNVRGLNGKTPLHCAIEFKHGGFVTHEEEHSFYRRWFLITPKKRKKQKYYKRLITSTDQNKIAYFILQVKLMQDIEKVLRLMYEMLCTILHYIQQEDMQKLRFEKEMLKMSLMHEPMHYAVNNKKLEIVKLLLKLGADVNSARMGQNSIPVHIAVSNTNYDERDLCLDILKSLIKEPNAQVNLQDYENKTPLHYAERLKTIEVLLTREDIDPLVKDDSGKTPFDYAKPEIKKALMSNKYGSEKNSLLHLAAQRGEIEIVDAILKEEINIDIVNNKGLSPIYLAAEKGHLHVVKLLLKKGANYTPVLHLAIKSNNLELLKVLFTEKNGSLLCRDTVVNFPTLHNKYIAQREIADKRMKKHNNIICIYTTVSAIAVAVCIG…
WOVulM1_2	Hypothetical Protein		667419	667895	0	hypothetical protein	complement(667419..667895)	hypothetical protein; wVulm_000700 N/A	MKITQTEWAREIGVSKQYVCYLVKKGIVELEDGLIDREQANRAIETIRDPSQPLRRKNPENTSNLSTMLLKTRIKNEMERGKLLEAKAKAEIGELVAVEEVKRDAFNVARVVRNNLLNIPNRVSALLASLSDTEKIHMALTEEITNSLQELSNTKFQI
WOVulM1_2	Hypothetical Protein		668079	669971	0	hypothetical protein	complement(668079..669971)	hypothetical protein; wVulm_000701 N/A	MNQEKTLAGVVTSQTNNEASFSEEVENNVSNSTLSVKERIELFEKGTKQEPDLNTECKLASLNVISNSSDSSITAKIDEAGADFSVSCSSLVFDDGKDIEDEFNAVCEANGIEYNRPYSLDQLEAASNTSSNPKIDNTKEMQKEEEDKELGDKPKPLPRNGMLEKDNIRNVAPPSPRTAENHRLSIIQDIAPPKLPHSSFQLNGEKCDEQEAIGEPMYATIDKNKKFSKRGLDGEINDQSPEMEKSNSEETSIKKGSEDIIGEPVDLNTKFLKKSLEGSDSGIDNRSAEMTRSNSQVTEMSESCGNQGWENMSLNHDSPVTLSTSSSEKSDNEETPLIKKEKKTNRILPRVKYAVQQKEFIIFGIAAVALSVSAALVYLQDKAQFIAFFANSVIYVTIP…
WOVulM1_2	Head		670105	671314	0	DNA methyltransferase	complement(670105..671314)	PHAGE_Faecal_FP_Epona_NC_047910: u-spanin; wVulm_000702; phage(gi100032) 8.06e-37	MNLAIHYYPTRSLVEYERNPRKNDDVVNRMCASIREFGFRIPIVAKSDGTVVDGHLRLKAARKLGMESIPVVLSDNLNEPQTKAFRLLANQSANAKWDDDLLKVEIQELEDLQFDLKMTGFELEKVQHFLDDLDSEKEDFSDLVGDDKKVTKPGDLWILGDHRIYCGDSSVVESYKALLDDKMADITVCDPPYNVDYGSSQEREDKKILNDNQGEKYELFLYDICTHILAYTKGAIYICISSSEFSTLQKVFEEAGGKWSTFIIWAKNHFTLGRSDYQRQYEAMLYGWKSGNKREWRWKSKPVVLANTYTTSNDEASRANGESNSQQIRRHSTSIRFWKYIDCMENRKNLDNRARLICRCNHKTLASVHRGGNSFWCWNFFRDSRRKTVA
WOVulM1_2	Replication & Repair	HJR	671418	671879	0	Holliday junction resolvase	complement(671418..671879)	PHAGE_Strept_BRock_NC_048650: tail fiber protein; wVulm_000703; phage(gi100052) 9.45e-05	MLTLDLGKQTGWAILKDGVIQSGSENFHGSRFSGGGMHFLSFRNWLNSLEHKFTAVYFEEVRRHLGTDAAHCYGGFLAVLSAWCEENNIPYQGVNVKTIKRFIAGKGNASKSEVIEAIREKSFSPRDDNEADALALMFYVNNFSKDFNMLDST
WOVulM1_2	att		674077	674049	1		674077..674089	attR N/A	CTAAAATATTTTT
WOVulM1_2	Replication & Repair	AAA	674106	676223	0	AAA family ATPase	complement(674106..676223)	PHAGE_Stx2_c_Stx2a_F451_NC_049924: hypothetical protein; wVulm_000704; phage(gi100036) 1.13e-11	MNFGLNSERLKAELLLQIRSCLSYLLPNGTFCRNEFQVGDIWGNRGKSLRVELSGSKAGLWNDFATGDGGDIIDLWAAVHRKNAKTEFSEVMASISEWLGKQHTREKKSIKDLEQYMTCSWNYYDENNQVIVIVYRYDPPEGKKEYRPFDVKELRFKEPDVRPLYNIPGILKSDKVVLVEGEKCAEALIEQGITATTAMFGSNASPDKTDWTPLKGKHIVIWPDNDEAGKRYAENAAKKLLDLGVASLVTLNIPQNKTKGWDAADCVQEGINVKEFLASTPLLTIDTPATDTSNMKSLERSTKQPLNILDWSAERFAGPVPEQKFLVEGLFPLGVTSIIAAMGDTGKGMLLLDLALKVASDKDQMCGFGSLVTEHGSVVIFSAEDDAGEVHRRLERLDP…
WOVulM1_2	Replication & Repair	Sigma 70	676446	676961	1	sigma-70 family RNA polymerase sigma factor	676446..676961	sigma-70 family RNA polymerase sigma factor; wVulm_000705 N/A	MKSKNSYSGIDPIIVKYVRHYAKCIKNLKCFAHDSLEDIEQELFCMIWPAIEKYDESRSSFSTFVCQLVKCRAINLINKQLCKKRGGRQGIFYVDPDELHEVVDDRCRFITEITTRIDVNDVISTLPQEWQVLCRQLEFFSVPEIAEINGIPRTTVYNTLQRIRRHIKNFF
WOVulM1_2	Hypothetical Protein		677018	677833	1	ATP-binding protein	677018..677833	PHAGE_Escher_Seurat_NC_027378: recombination protein; wVulm_000706; phage(gi100049) 2.18e-20	MTLKIINSEERVKMVTGVKIVIFGPYGIGKTSLLKTLDESTTLCLDFEAGLLAVQEWKGDSISIRTWNEARDVACLIGGPNPALKSDQAYSQRHYEHVSGKYKDLLSEISKYRSIFIDSITVASRLCLLWAKMQPEAFSEKSGKQDMRAAYGTLAQEMMAWLNQFQHIRDKDIIIVGTLGQYLDDFNRPTWLPQCEGAKTASELPGIVDEVIIMVGIKKDDGTEKRSFVCQTINSWGYPAKDRSGCLNMVEEPHLGKLLAKIKAKTLASVA
WOVulM1_2	Replication & Repair	AAA	677856	678659	1	AAA family ATPase	677856..678659	PHAGE_Strept_mu1/6_NC_007967: DNA helicase; wVulm_000707; phage(gi93007429) 4.44e-05	MEQSFFNIGQKIPFFSVKEYLSDQTPIPEDIISPRILTKRGLLVLGGPPKIGKSDFLISWLVHMAAGVSFLGMTPSRPLKIFYMQTEIEYEYMKERLQQLQLDEELLDIAANNLIITPKVHLSFNHDEISEIKEIVNERFKPDVLAIDPLRNIFSSEYGNENDNSAMLFFLQKTLEKLRSAVNPDACIVLTHHTKKLSKKMLEEDPFQGLSGAGSLRGFYSTGMVMFSQDDESTVRQIVFELRNGERVASKLVDKIDSRWKLADQWS
WOVulM1_2	Hypothetical Protein		678693	679193	1	hypothetical protein	678693..679193	hypothetical protein; wVulm_000708 N/A	MLTDFLTDFNTAKLQSNLIPKGTIVKVKMAIKPGGYENWFTKSYTTGSIYLNVEFTVTEGPYAKRKIFQIIGVKSGKASVEGEDTWGESGRSMLRSILESARNIHANDTSEKAVIARKINSIADFNGLEFTAKVGIEADRYGEKNKITTIIIPEQHQNTELDWIPF
WOVulM1_2	Hypothetical Protein		679372	679527	1	hypothetical protein	679372..679527	hypothetical protein; wVulm_000709 N/A	MRQQEKEPEIVAKIKEDVVEFFTFIAGDKKSAEELYRYIVKKYPSAFSVQH
WOVulM1_2	Hypothetical Protein		679537	680607	0	hypothetical protein	complement(679537..680607)	hypothetical protein; wVulm_000710 N/A	MELSFCRKHSQDIDTMLVNRSWVNPNENYIKAAEHLSQLDFVKLEKYYFVICANDLDLDFPNIQNPYCKNEVIISHDFDEDCDDLACEDCGRDIFPDTYKKQRYLVLSIKLNTEKIISWFEKLLIGLIWEKAANGIYHISFKSKIVSIIIPTLCTDKSYLTVDRLRANVAVLITFGKEDLKILLSLYTVSMADLICECRTLDQILSEAVEKGVPELLPNVSFQAFPYVPLQEITLPEKKILRLKVEDNIIYVNDIEIIGKQATSSIRIFRVLLKQFLRDLEAAKEYKFLSIIQIADSLGIEDPEQQVRRPLNRMQKTIAEKLASTLGLNIKRDDVIQACNWSGYRLNPSTINLSAS
WOVulM1_2	Hypothetical Protein		680567	681802	0	hypothetical protein	complement(680567..681802)	hypothetical protein; wVulm_000711 N/A	MIASEEFWESNLEMPVSFLLKDFQNPSLRESWLNSLSGRQLSVIFNHYFQNKQNRQLFKDHEQCDDISTQQKRKMLTKISESLFDYYLVNRFSRTKSETTIAEVAQSVLGQDLLKSFLLQNNKYDKKSLLFTLFITNRNLLKQIFCFNQVQKKGFLPFILKNPPRQKATSFKDFLSESTIQQILKQHDLFENDSFESQFQELFYYQNSIYLFIRRASKDEDLLISSNKVIHGYKPSRIIIDFALNANQVNLSIQSFDQGLKIANRIVSCYFQRECSFTNMRHQNTTAQVRTFLNDCVKQHVPDIHLFELKFGPSKSKTNLTLNTDNIEEWLQKIEPSVGSVLHDVSLVQHIKVLFKSKKVTLSFQTDTQYANYIEIDYSEYVLNRKERDDFKSLIRDSY…
WOVulM1_2	Connector/Baseplate		681949	682614	1	hypothetical protein	681949..682614	PHAGE_Bacill_CampHawk_NC_022761: baseplate protein; wVulm_000712; phage(gi557478856) 2.71e-07	MSILTESGRAAIAASIKEQPIHLAWGSGWESSHQVEKVFVEGETALDHHTIKDVRVFTGQTTYQPNIVDSSSGVIKRTENSSITANSAVTVEYTESTPPEPITSQKLLNELGRRTADEVLFCTGDENGELLTPTGRFNPSNVPTNNLYLKFTFDFTDAANQVIRELGVMVGTKVKEELPIGQRYFEPQDIEDPGILLVLEHTVPLIRTSATRETFSFVVTF
WOVulM1_2	DUF	DUF4815	682621	684527	1	DUF4815 domain-containing protein	682621..684527	PHAGE_Brocho_A9_NC_015253: gp108; wVulm_000713; phage(gi327197743) 3.22e-09	MTLNSYYNRFNPDKEYEKSLFLAGRGLQSAELNEIQDYALLRLKGIGDAIFRDGDVITGSNCIIEEKLVKLRLNQEKSIFVEQLEKSKKKSLLFLLILFAVFIMNLPLQNLRMKIFVILQLVQEIIKKLELQGLKFPPFGVIKQRVLLLTPQMENFIQFTTLKMGYNIHHLHKQTLLLLLVMTKKQMVPTLMALKCFCKRKKRAKSKYLLMRAKLMLMAMKLSYLTVFVFLLMKYKISIRATYFSAKPKSNGTKSFSNKNKSRYNCSKNICRYSRFIFWSYSFCSARNYPDTRQCYLKYRLVKCRKRLVITRQRTSTWKLPYNLSLSHSGKSRYKRGMSKRCRQSGSDLHLENATLFNYYRQRSSKENKRYSSPLATINASTRTTFALLHSSDMEKRRK…
WOVulM1_2	Hypothetical Protein		684535	685706	1	putative virulence protein VrlC.2	684535..685706	hypothetical protein; wVulm_000714 N/A	MEKRANNQGKLKGKIKIPANIPAGTKLVQFYGDKGSYGEATYTGKKTITIEERRRVIAARRVSPDIYTKKQTHRRCRDMVHKRQKTCCCADSNSSGNALADCHCKLYAKRYKDRWHSNTYYLVSCLVSWQRICNSFTYRCRYCSKGSRAWQICSKPLGSHIKWEYYFHRAMQVPGLHIKIIRFDYLQNLVKILMLLILEKLLQITYQILFRTSKKHLIPMWNLFQMKREEKTFCLIICHSHYVKESVESQRQIKGQKKEVLFSILGYSLWVIFLRVQIMQEALQRELTLRQLPMMRYLALQMLKHMCKKTIGNIHENQGKIGKELTYQTLMAMRQENFVEQLSIGQKSKIYESLSRAG
WOVulM1_2	Hypothetical Protein		685711	685896	1	hypothetical protein	685711..685896	hypothetical protein; wVulm_000715 N/A	MSDDKTSRGYSLPHPENIAVEDVVCIRRAIEKIDEDMSERENELKSNFERVNFETFLNFWE
WOVulM1_2	Hypothetical Protein		685893	687393	1	hypothetical protein	685893..687393	hypothetical protein; wVulm_000716 N/A	MKEAIEALYQRIKDLAASSTPDQLAYLAKSLELIADKKAISNVVQMTEVKEIIDALQKRLKDLAANSTPDQLAYLAKALESIIDKSAVSEIVQMTDGKLKELLSAARKHLSDINSNKENSISAITEAKTESVNEINKLRDNSLNTLKASSDSHISLLDTRKNANIAAINSISNNHKDGLKGVVESFRAINNVPPGSSIIGEIETRIENISNEVKTRDDQLRTSLTNDVKTRDDQLKVSLTNEIRKRNMVEPGSLPFLFGVLGRKNNYFGHGTFMTELGKWSSDITKTDYMLQLLAGSHTYDTDYVSFYRPRQLSFIEGSKGTFIYGELYTNSFSGSYDQIYYYPYAALGVVFVKNTTNVNINKTIEFVGSSYSSTEYGGAGLFVGTPDNTNSNKSSISK…
WOVulM1_2	Hypothetical Protein		687404	687964	1	hypothetical protein	687404..687964	hypothetical protein; wVulm_000717 N/A	MTIYIRFENHKQIETTTLESKPTGNDWYEAPKNFDWQKSYCLTEGGEIAQCTKEDIQKELLDNAKLCAFDSMRFYYDNHTHQYAGHSHQKAKSYEIQAEAAKSILAAPESIDEKDKEIIEPLAKVRGITVIEMARIIEEKVKKAVKAIVKCEELEDLAKRKIEEAKSENELQTLLDDFRKKIQRNG
WOVulM1_2	Tail	Sheath	687957	689132	1	phage tail sheath subtilisin-like domain-containing protein	687957..689132	PHAGE_Vibrio_vB_VpaM_MAR_NC_019722: tail sheath protein; wVulm_000718; phage(gi428782746) 2.97e-147	MAEEFLHGVNVIEVTSGAKTVRTAKSSVIGVIGTAFEADEQKFPLNKPVLIAGSLKEAAKLGKSGSLPSAVNGIFSQIGATVVVIRVKESENSDSKLKESETIQSIIGGVDKETGEYQGIEAFLSNESIVHVAPRILIAPQFTHQLPEDAVVAALISVAEKLRSIIVADGPNTNDEEAIKWRKSVGSSRVYVVDPWVKVFIEGKEGILPASPFVAGLIAKIDSEQGFWHSPSNKEINGIVGTSRPIDFTLGNTNCRANHLNENEVTTIIHQNGYRLWGNRTCSNDSKWAFLSVRRTADLINDSLLRAHLWAVDRNITKTYIDDVIEGVNSYLANLKAQGAIISGRCYATPELNTPANIASGKVYFDFEFTPPYPAEQIIFRSHLVNNSVIS
WOVulM1_2	Tail	Tube	689144	689650	1	phage major tail tube protein	689144..689650	PHAGE_Escher_vB_EcoM_ECOO78_NC_041926: hypothetical protein; wVulm_000719; phage(gi100038) 8.15e-54	MLPKILRNFNVFVDGRGYAGKIDEITLPKLTIKTEEYRAGGMDIPINIDMGMEKLEADFTFAEYDSELFRLFGLIDGNSVSLTLRGGLQGSGSNDIEGVIINLRGIFKEFDFGSWKPAEKATLKCTVAAHYYKLTIGGNELIEIDAENMIRKINGVDQMALLQTVLGI
WOVulM1_2	Transposase		689746	690717	1	Rpn family recombination-promoting nuclease/putative transposase	689746..690717	PHAGE_Sodali_phiSG1_NC_007902: transposase; wVulm_000720; phage(gi89886005) 7.46e-10	MALSKFLDPKNDVAFRRIFGTEKNKDILIHFLNDILSFTGKNAIQDIEFLSTIQDPDIASKKQSIVDVLCRDSTGVQWIIEMQVAKTKGFEKRAQYYAAKAYSRQADKGDQYHDLKEIIFIAIADCILFPDKSEYKSKHTIRDEDTNEHDLKDFYFVFIELPKFTKTKEDQLSNIVEKWVYFFKYADETSEEELERITGSDVIIKKAYEELNRFNWSEKEFIAYEQETKRIRDEQAVLAQKLDDAKHEGIQIGEEKGKIEGKIEGKIEGKIEGKIEGKIEGKIEGKIEVAKAMLTNNVDINTIVKCTGLSVDEVQELIQVERK
WOVulM1_2	Tail		690838	691095	1	phage tail assembly protein	690838..691095	PHAGE_Entero_Arya_NC_031048: hypothetical protein; wVulm_000721; phage(gi100022) 4.14e-10	MQAITLNNPITVDGISVSELTVRRPKVRDYLAIERLNGSDLSKEVTLTANLTSVAKEAIEELDIADYVKVQEVLKDFFSPIIQKT
WOVulM1_2	Tail	Tape measure	691205	693505	1	phage tail tape measure protein	691205..693505	PHAGE_Escher_vB_EcoM_ECOO78_NC_041926: hypothetical protein; wVulm_000722; phage(gi100036) 9.63e-79	MSVLSIKIGAVLDGSFNTVIKGSSSQLTCLGENIRKLDSSLKSVSKFKQLGHDVLTSRRSWKGFEDQVKSLAKQMKAIEKPSKTLKAEFDKAKFSATKAKEAYLKKRDTLYSLNEEIRKSGRNIKSLVSDQYKLGSSIEILKGKYGKLGSAIRSHQSFLASKAHFKSQIIETIGLGLSLAAPVKVAIDFESAMADVTKVVDFKKGTDEATKFAKKLKEMSHTIPLSAAELAQIAASGGQLGIKKEDLFKFTETVAKMSTAFDMSAEQAGDSIAKLSNVYGIDVSKMEYVGNVINHLSDNTAAKAKDMVEALAIVGGTAKQFGLDIKETSSLVNAFVSLGKQPAKAATAINALLSKLQTAEEQGGDFKAALEQMGITAEEIVQRISENGEEALLYFFQTL…
WOVulM1_2	Tail		693505	693852	1	phage tail protein	693505..693852	PHAGE_Entero_Arya_NC_031048: hypothetical protein; wVulm_000723; phage(gi100024) 7.14e-15	MLSLGPYKFAPTSLKYSRENRWSTIECIGNMPLLQNIGQGVENIDLEGMIYLHNLNGLNQLKNMKEAEKPHVLVNSLGNILGQFVITRLEEKQMYFLPNGLPRKVQLSLNLKSYR
WOVulM1_2	Tail	X	693849	694055	1	tail protein X	693849..694055	PHAGE_Klebsi_ST16_OXA48phi5.4_NC_049450: hypothetical protein; wVulm_000724; phage(gi100025) 2.05e-13	MTIYYVSKENEMLDLICWKHYGYSSGAVEEVLLKNPGLAEYWSLPAGLKIKLPVVQKPVQKSKLKVWE
WOVulM1_2	Putative Lysis	D	694056	695003	1	contractile injection system protein, VgrG/Pvc8 family	694056..695003	PHAGE_Escher_vB_EcoM_ECOO78_NC_041926: endolysin; wVulm_000725; phage(gi100033) 7.18e-54	MQPDFIIDKCESIKDRVISLRLTDESGTIDDVVEVCVDYRDDNIKVPKELKIALGYRETGVLPIGVYTVNEVTVQSPPKTLTIKAHATNLMISLKEKVSREWHQITLGDLVKEIANKHGYGHKVAEEFKDILIPHIDQTEESDINLLTRIAIEREAMAKLAGGYILFIPKGAAKSATGKVLGTTTIRPEDTINWKVHFTVRNKYNSVIAKWYSYEKGEQISETVGSGEPSYAIQTIYPNAESAISAAKARFKQLQRNNETLEMTIPGNPELFAEAKLNLVGFNQDIDGEWVVDKAEHTLNSLGYLTTLSASLSKY
WOVulM1_2	Ankyrin	Ank	695039	695530	1	ankyrin repeat domain-containing protein	695039..695530	ankyrin repeat domain-containing protein; wVulm_000726 N/A	MSKISRNKFLWCIVAIVFIVITYYYQKSKAAEDHQKMLEVSAKNCDLDILKLLIKKSRGDSRVSERALYDAAEKGCLEVVKFLLDEGVDINTSLALLSAADSGQLEVVKLLLERGANPHVEGRKRRTAKTIAMKRSSYSGNKKSYREIVDLLDEAEKQYKPEQ
WOVulM1_2	Hypothetical Protein		695740	695934	1	hypothetical protein	695740..695934	hypothetical protein; wVulm_000727 N/A	MLIQTVAAIWWLAKLDLRVHIHDKFIEQNNGLTVTVYRLEERVKNLSEELDEFKLQVLSGKIKS
WOVulM1_2	Putative Lysis	Patatin	695964	696887	1	patatin-like phospholipase family protein	695964..696887	patatin-like phospholipase family protein; wVulm_000728 N/A	MTKYILSVDGGGIRGITPAIILAEIEKRARKPISQIFDLMAGTSTGGIVVAGLCKKDERGNPQYSANDLVELYQKYGAYIFKSSFFRRSILSWFNCAQYPSKNIEYVLHKYFGDDILKNILSNVLITSYDIQNNCPFFFKSWKEGNIKLKDALRAATAAPTYFIPKHLKINQINRVLVDGGVFANNPAACAYASGKKLFPNDEIILLSLGTGRTDRSIANSRRFGKISWIKPLLHVMFASSLDAVNYQLDQVIGDKYIRIQSQLKIASPDMDNITSKNIKSLQEEANAMIEDNQKVIEKFCIEILNI
WOVulM1_2	EAM	HTH	696954	697892	0	helix-turn-helix transcriptional regulator	complement(696954..697892)	PHAGE_Deep_s_D6E_NC_019544: transcriptional regulator; wVulm_000729; phage(gi423262353) 8.46e-07	MANISIRYKIAQKVRSWRLKQKYTLKDLVEKTGIKYHTLLRYEQGACGIPTKKLKVIAEELSVHVGSLFPRHKVLRENCSFNKEWMYNFIAKIKGQESCKLISDLTGFIQAEEENNVKAARVSMAKNLAKVGFDNDIIYRATGLSTEEYDNKEKKGSEHSNEGQEIKKWRIIRGYTQEDLARELDIGPSQIHHYEQGSVTILSERLWEIAEKLSVNPEDLMKKYEEDNYKAENELLSWVRESKKIDNQESRDELGIWVEFLSQRKQVYKEKIYKAEAIKVANNLRMLDVSIDAISKITDLSVEELENYAFKT
WOVulM1_2	Hypothetical Protein		698001	699200	0	hypothetical protein	complement(698001..699200)	hypothetical protein; wVulm_000730	MDGNTYELIIDSKKLPKGLYSAIRRTSKKNQQLILLDETDPKIFDDKSRFEKPEGVPSPSDVSGKSINLGEGRKIYNTKSSNRQNPFIPALSKIEPSASENVELRWFKSRVVKAKSVDELNKVIDQALSAGIRINAYSEGQKSFADTVISKMPLIKCKENEKEDIICELMLNGAIFSYDLLQDKGISEMHNKLYQEIHPQIDEWLKELREIGESAIENEGIIEDVEIDNQTFFMKFSDNSKVNIARVLEGTKNLGLTTGEVKLGGDVIEMGNSKVEVRSGKEGERNYVDVSDNSAFEVAFPTSIGSLKIVIYHNAENDHEIEVRVADKEMWSELQKRGENIGKECFFGGMTVTEAVEKGSFPRSGKWSKDKVEKTISNSETLSWVDKVCGGSKETSRKL
WOVulM1_2	EAM	RadC	699504	700172	0	DNA repair protein RadC	complement(699504..700172)	DNA repair protein RadC; wVulm_000731	MNNGKKLTEEIERVLQSGGGSALFDREIVSVLLGAVHDRKQAQDVTKTLMDNCPGIGEILGREIDDLKMIDGMTEHAAAAIECVKEAYKRALREGLKRGPVMDSQEKLIEYVRVNIGFSAKEAVLIIYLDKQNRLIRDEVYFGTIDEVHLSERKVVKKALSMEAASIILAHNHPGGSLEPSEDDKVMTRELVSACQGVGIELEDHIIMTDKGYCSFKERELL
WOVulM1_2	EAM	HTH	700360	701268	0	helix-turn-helix transcriptional regulator	complement(700360..701268)	helix-turn-helix transcriptional regulator; wVulm_000732	MANISIRYQIAQKVRSWRLKRKYTLKDLVGKANINYHTLLRYEQGTCGIPIERLKVIAETLSIPIRNLFPRQKVLKENSCFDKAKTQEMYNFIEKYKRIEGRKAIYALTKSIRTEEESNIKAARIRIAKNLVKAGFATDIIYRATGLLTEEYADRESIGCTSQNGGQEIKKWRIIRGYTQEELAKKLDVGPSQIHHYEQGSVTLLSERLGEIARELSVNAEDLIKEYKENDCEGENELLGLAREYRKIDNQESRDELNIWVEFLLQRKQIYKEKINKIEEMKVANNLLQLGFSTDVISKIID
WOVulM1_2	gII intron	gII intron	702048	702872	1	group II intron reverse transcriptase/maturase	702048..702872	reverse transcriptase domain-containing protein; wVulm_000733	MVTGKIVSAPFGTAEHWNQINWFQCKKNTRRLQARIVQATKARRWNKVKTLQRLLTRSFSAKALAVKRVTSNKGKCTAGVDNQLWQSPSAKSQGIANLRQRGYRSQPLRRVYIPKPTGSKRPLSIPTMKDRAMQALYLMGLDPVAETIGDRHSYGFRKHRSAADAISQIHKTLAGRDRSQWILEADIKKCFDEIDHCWLESSIPIEKNILSKWLKSGFIEKQMFRFTIAGTPQGGIISPVLANLTLNGFENVISKHFGNKKTQEIWCARDSLRG
WOVulM1_2	gII intron	gII intron	702847	703104	1	group II intron reverse transcriptase/maturase	702847..703104	reverse transcriptase domain-containing protein; wVulm_000734	MHVIRYADDFIVTGKSKEILETKVKRLVEDFLSDRGLTLSTGKTKITHVEQGFDFLGQTVRKEDNHQTFSRKYKPTSEAHPVLDS
WOVulM1_2	gII intron	gII intron	703094	703513	1	group II intron maturase-specific domain-containing protein	703094..703513	hypothetical protein; wVulm_000735	MIRKNCAATQEKVIELLTPQIRGWVYYHRGICARKAYEKVDSEIFKALWQWSKRRHPNKGLRWIKGKYFKTKEARRWCFAALTKNKGTVEWKELFQATSVPIRRHKKIQAEANPYDKEWYAYFEKRRSNNPSLYEDDKI
	Statistics	Coordinates	640344..703513
		Region length	63169
		Number of genes	65
		182635

## Sheet: WOVulM3_4
molecule	gene	subgene	start	end	orientation	BLASTP annot	CDS	BLAST_HIT	prophage_PRO_SEQ
WOVulM3_4	EAM	HTH	1124339	1125268	1	helix-turn-helix transcriptional regulator	1124339..1125268	helix-turn-helix transcriptional regulator; wVulm_001129	QLI#WG#NSHLFLELLAYQ*VKPTTLCV#QSKLFFKLLWVKGM#MK+AGQ#KSQNIQDNQLKRDLLWFYILWQLFQLI+LQLTCCQYHC+MVGIYFIIS+KQLYVEI*V*NIKNMQPLLVLPYCFC*WQLQSQMILGIFFKIRMRKLFHILIIIFISFPILLAALENKEKVQIKDIKYIGNERVSDQTIRFYTKLEPGSYINDDDIDSVIKGLYKTKLFASVNAYMDDEANLVVKIQENPLINKVILKGNKLFNSKELLNNVIQLKSLTIFTETKLQNDLINLVTLYRNSGKIGVKIAYEIDKLGSNRIN
WOVulM3_4	EAM	RadC	1125440	1126096	1	DNA repair protein RadC	1125440..1126096	DNA repair protein RadC; wVulm_001130	MNKSKEEIEFRILESKGKALLDREIMETFLSAVHERPQAQEIAKNLVNSYTGVGRILGREMDDLKVIEGVTDSAVAMIMCVKETLERVLREKLKGEPIMGLQGLVEYLNVSIGHSERECVKILYLNKRRQLIGEESYIGEMEKAPVYIKEITRKALIKNATLVIMSHNHPGGSLEPSEEDQTVTKSLAAACSTVSIRLFDHIIITSGGYFSFRENGLL
WOVulM3_4	Hypothetical Protein		1126199	1127335	1	hypothetical protein	1126199..1127335	hypothetical protein; wVulm_001131	MTSKDQNKKTNVNHKKIFGALESVDIEQSKFVSKINNQKEINRETSPSRNIRENKINYGKGFDYIYGAKPVSDQAEDLNPFTSALKKIKPNTEKLSWFKSAIVEAKNVNELHKTIDQVLASGARINACNDGEWSIAEYVVLGTHFHRLEKSDRKKLIRKLMLSGAEFHDTLLENKLIGEIYNELQPEVQPQIDERLEELEKAGESAVQEGSLIDIEIDNTTSYIEFSEDSKVEVTKILRELGSNILKIGNDAVEVKNEKGGIRNYTDISDGSSIVLEFPTSIGKLNIILYQDVKKYDQVQVRVENKEMWAELQQRGEEIGKNCLFGGVKLKEAVERGSFTRCGIWSEKYAIKEISNSGVLSSWVNRIREGSKETFREL
WOVulM3_4	EAM	HTH	1127414	1128328	1	helix-turn-helix transcriptional regulator	1127414..1128328	helix-turn-helix transcriptional regulator; wVulm_001132	MVLFVERSLDYEVGKKVKNWRLERGYTQKDLAEKIGVKYWVILQYEKGNRRISIERLYAIAEALSISITGLIPVSKSCLEDEGEEILNLVREYKKINDHELRRMFCLLTKFVQVSEKSSKKAEKVKIAKGLVKAGISVDIVAKTIGLSADECVEEKVGSIYCQIGKKIKEWRAVREYTQKDLAEKMSTTRDEISNYEQGRTSVPLDKLYGIAKVLSINIMDLLELTEDADNIVVPDLVKEYKEIESQELRNALRESLFEGIRICEEKVRKAERIKVGRDLVKGGIPVDIILQAVGLPVDIVLDG
WOVulM3_4	EAM	HTH	1128379	1129272	1	helix-turn-helix transcriptional regulator	1128379..1129272	PHAGE_Caulob_rogue_NC_019408: putative HTH domain DNA-binding protein; wVulm_001133; phage(gi414089083) 1.46e-07	MFVSASNVSYGIGQKIENCRLMRGHTQIGLAGQIGLTYQEVNSYENGYSAIPVEVLYIIAKALSATVTDLLPESVIVREYEDEDEEILYLTKIYENQKLGKIVPSLVRFVHISEKINQEEARLEVAKNLVKEGVSVDIISQATGLSIYEYDNTEREVCTDSIYYRVGQRIREWRLIKRYTQKDLANKVGLTLKEIHEYEIGYTAISFDKLYQIAGELSVNIKALLPKTNEDSELLNLLRKTEEQELVKKFLSRDMKNSKEKVKKTEKIKVAKNLVKAGVSTDIIVRASGLTADDCEN
WOVulM3_4	Putative Lysis	Patatin	1129369	1130294	0	patatin-like phospholipase family protein	complement(1129369..1130294)	patatin-like phospholipase family protein; wVulm_001134 N/A	MKKYILSVDGGGIRGIIPTIILAEIEKRTRRTIAEIFHLMTGTSTGGIVVAGLCKKDQQGNPQYSANDLVELYQEYGAYIFKSSFFRRSILSWFNCAQYPHKNIEFVLDKYFGDDILKNILSNVLITSYDIHNNCPFFFKSWKEDRNLLNGMYEQQLQHLLTLHLNILKSTKRKWYWMEGYLPIIQRLVHMQVVRGYFQMMIFYCYRVLEEQIEASMLIQEDLEKDGSSHYMCFLQVMQSTTNLIKLLINIYVYNRNKHHLTWIILHQKISNLFSKRQMQRTIRKRRNSVMLYLGA
WOVulM3_4	Hypothetical Protein		1130293	1130814	1	phospholipase D family protein	1130293..1130814	phospholipase D family protein; wVulm_001135 N/A	MIKYLLVLLTCSLLSSCVSCPRITVCFTPEENCTNLIIDSVDHAKGSVLVQAYSFTSKPIAKSLIEAKERGVDIKVILDESQTSSKHSVINELFEHKIPIWIDFKPAIAHSKVIIIDDQKVITGSFNFSDAAQQRNAENLLIITGDSPLVEQYVENWKDRQLQSRPYTPLIEN
WOVulM3_4	Hypothetical Protein		1130815	1131033	0	hypothetical protein	complement(1130815..1131033)	hypothetical protein; wVulm_001136 N/A	MQNQKIPIAVIITIVVQTVGFIWWLSKLDSRVQFHDKLIEYGLMEKVLVLEERVKNLSEELDDFKASNLKCE
WOVulM3_4	Ankyrin	Ank	1131094	1131630	0	ankyrin repeat domain-containing protein	complement(1131094..1131630)	ankyrin repeat domain-containing protein; wVulm_001137 N/A	MLKKVLNMNRDSRNKLHFWWCITMIICVVITYCYMKAKATDNYKTILRIASKNCSLEVVKLSANNLLDINTQIPELTALHYASGAGCLEVVKFLIEEGADINTAKYEKWTALHAASYKGNLEIIKLLLEKGANPNIRDTDGKNPRDVAVLRSRHNKDKPYDEIIHLLYNAEKKHESER
WOVulM3_4	Putative Lysis	D	1131643	1132593	0	contractile injection system protein, VgrG/Pvc8 family	complement(1131643..1132593)	PHAGE_Escher_vB_EcoM_ECOO78_NC_041926: endolysin; wVulm_001138; phage(gi100033) 7.03e-46	MQPDFIIDKCESIKDRVISLRLTDESGTIDDVVEVCVDYRDENIDIPNELSIVLGYKETGVVPMGIYTVNEITVQSPPKTLLIKAHATNLRLSLKEKVSKEWHQITLGNLVKEIAEKHGYGCRVAEEFENVLILHINQIEESDISLLTKIAIEREAMAKLAGGYILFIPKGKAKSATGKALGTTAIRPQDTINWKVHFTVSRYNSVIAKWHSYEKGETISETVGFGSPSYTIQTLYSNVESALSAANAKLKQLKRNNAVLDITMPGNPELFAEAKLSLLGFYQDIDGEWVIDRAEHVLDSSGYRTVLSASTLRKNQ
WOVulM3_4	Tail	X	1132594	1132803	0	tail protein X	complement(1132594..1132803)	PHAGE_Klebsi_ST13_OXA48phi12.1_NC_049453: hypothetical protein; wVulm_001139; phage(gi100029) 3.33e-16	MIIYYVSKENEMLDLICWKHYGFTDGVVELVLAENLGLAEYGSFLPAGLKIKLPTIQKPVQKSKLKVWE
WOVulM3_4	Tail		1132800	1133147	0	phage tail protein	complement(1132800..1133147)	PHAGE_Entero_Arya_NC_031048: hypothetical protein; wVulm_001140; phage(gi100024) 6.04e-16	MLSLGPYKFAPTSLKYSRENRWSTIECIENMPLLQNIGQGVENIDLEGMIYLHNLNGLNQLKNMKEAEKPHVLVDSLGNILGQFVITRLEEKQMYFLPNGLPRKVEFSLSLKSYR
WOVulM3_4	Tail	Tape measure	1133147	1135420	0	phage tail tape measure protein	complement(1133147..1135420)	PHAGE_Escher_vB_EcoM_ECOO78_NC_041926: hypothetical protein; wVulm_001141; phage(gi100036) 1.25e-76	MSVLSIKIGAVLDGSFNTVIKGSSSQLIHLGENIRKLDSSLKSVSKFKQLGHDVLTSRRSWKGFEDQVKSLAKQMKAIEKPSKTLKAEFDKAKFSATKAKEVYLRKRDALHSFNEEVRKSGRNIKSLVSDQYKLGSSIEILKGKYGKLGSAIRSHQSFLASKAHFKSQIIETIGLGLTLAAPIKVAVDFESAMADVAKVVEFNKETKEADKFAKKLKEMSRTIPLSAAELAQIAASGGQLGIKKEDLFKFTETVAKMSTAFDMSAEQAGDSIAKLSNVYGIDVSEMEHVGNVINHLSDNTAAKAKDMVEALAIVGGTAKQFGLKFEQTSSLVNAFISLGKQPAKAATAINALLSKLQTAEGQGKEFKAALEEMGITAEEMVQRISESGEEALLHFFQTL…
WOVulM3_4	Tail		1135530	1135787	0	phage tail assembly protein	complement(1135530..1135787)	PHAGE_Entero_Arya_NC_031048: hypothetical protein; wVulm_001142; phage(gi100022) 1.73e-08	MTTVKLDNPITVDGISVSELTVRRPKVRDYLAIERINGSDLNKEVTLTANLTSVAKEAIEELDIADYVKVQEVLKDFFSPIIQRT
WOVulM3_4	Tail	Tube	1135834	1136340	0	phage major tail tube protein	complement(1135834..1136340)	PHAGE_Escher_vB_EcoM_ECOO78_NC_041926: hypothetical protein; wVulm_001143; phage(gi100038) 3.91e-54	MLPKILKNFNVFVDGRGYAGKIDEITLPKLTIKTEEYRAGGMDIPINIDMGMEKLEADFTFAEYDSELFRLFGLIDGNSVSLTLRGGLQGSGSNDIEGVIINLRGIFKEFDFGSWKPAEKATLKCTVAAHYYKLTIGGNELIEIDAENMIRKINGVDQMALLQAVLGI
WOVulM3_4	Tail	Sheath	1136369	1137556	0	phage tail sheath subtilisin-like domain-containing protein	complement(1136369..1137556)	PROPHAGE_Xylell_Temecula1: contractile tail sheath protein; wVulm_001144; phage(gi28198986) 5.01e-151	MTEQFLHGVNVIEVTSGAKVVRTAKSSVIGVIGTAFEADEQKFPLNKPVLIAGSLKEAARLGKNGSLPSAVNGIFSQIGATVVVIRVKESENSDSKLKESETIQSIIGGVDEETGEYQGIEAFLSSESIVHVLPRILIAPQFTHQLPESENPKNPVVAALIGVAEKLRSIIVADGPNTNDEEAIKWRKGVGSSRVYIVDPWVKVFTEGKEEILPPSSFVAGLIAKVDSEQGFWHSPSNKEINGIVGTSRPIDFTLGNTNCRANHLNENEVTTIIHQNGYRLWGNRTCSNDSKWAFLSVRRTADLINDSLLRAHLWAVDRNITKTYIDDVVEGVNSYLASLKAQGAIISGKCYATPELNTPANIASGKVYFDFEFTPPYPAEQITFRSRLVNSEIS
WOVulM3_4	Hypothetical Protein		1137589	1138146	0	hypothetical protein	complement(1137589..1138146)	hypothetical protein; wVulm_001145 N/A	MPIYIRFEHNKQVETTTLESKPTGNDWYEAPKNFDWQKSYQLTEGGEIAQRSQEDIELELLQNAKFSALSNLRTYYNNYTYQYAGVSHQKAKSYEIQAEAAKSILAAPESMNKKDASIIEPLARVRGISVVEMAKLIQDKVERAKKAIIKCEELVDIAEREIGEAKNKEELQTLLDDCKQKMQES
WOVulM3_4	Hypothetical Protein		1138169	1139587	0	hypothetical protein	complement(1138169..1139587)	hypothetical protein; wVulm_001146 N/A	MKEAIYQRIKDLAASSTPDQLAYLAKSLELIADKKAIADIVQMTEVKEIIDALQKRLKDLAANSTPDQLAYLAKALESIIGKSSVSEIVQMTDGKLKELLDSAKKHLTDLDNKKASSLAVISESEKQLLKRIDEKGTTNLSLLDTRKNANIAAINSISNSHKDGLKGLVEDFRAVNNVPSGSSIIGEIETRIENISNEVKTRDEQLKASLINEIRKRNMVEPGSLPFLFGVLGRKNNYFGHGTFTTELGKWSSDITKTDYMLQLLAGSHTYNTDYVSFYRPRQLSFIEGSKGTFIYGELCTKSFSGSYDEIYYYPYAALGVVFVKNTTNVNINKAIEFVGSSYSSTEYGGAGLFVGTPDNTNSSKSRISKIMWKNVYQYTSSDSKLAGSGNVEIPAGKT…
WOVulM3_4	Hypothetical Protein		1139584	1139778	0	hypothetical protein	complement(1139584..1139778)	hypothetical protein; wVulm_001147 N/A	MSDDKTSRGYSLPHPENIAVQDVVRIRTTIEKIDEDITEREDEHNQLKSNFERFNFETFLNFWE
WOVulM3_4	Tail		1139783	1140967	0	hypothetical protein	complement(1139783..1140967)	PHAGE_Bacill_CP_51_NC_025423: putative tail protein; wVulm_001148; phage(gi725949507) 8.78e-34	MLTANNQGKLKGRFTVPANIPAGTKLVQFYGDKGSYGETTYTGKKTITIEERRRVIAARRIDPLAQTFTLNESRHIGGLDLWFTNSGKKRVVVQIRATAVGMPSQTVIAESYIEPKDIKIDGTATCIEWPPVFCHAGEEYAIVLLTDDPGTAVKIAELGKYDAVNSRWVTSQPYQVGVLLSSSNASTWTPHQNLDLTFRLLAAKFTENSHVIDLGKVTANNTSDLIVLTNVEKVAFDTNVEFVLTDEEGRENFLSDNLPLALRERINGELTVKASLKGGREKSPVLYPGLQLVLGNLLESGDYVTRSITAGANTKITITYDALIPGTADVKAYVQKNVNWQLVNLTSGKPIGENLVERTHVLSNFNGNDTRIKLVLSGTVVYRPKVKNLRIIIT
WOVulM3_4	DUF	DUF4815	1140979	1142900	0	DUF4815 domain-containing protein	complement(1140979..1142900)	PHAGE_Lister_P100_NC_007610: putative phosphoesterase; wVulm_001149; phage(gi100037) 5.93e-28	MTLNSYYNRFNPDKEYEKSLFLAGRGLQSAELNETQEYALSKLKGIGDAIFRDGDVITGSNCIIDAETGKVTLEGGKIYLRGAVRKVEKEEFVIPLNTIVRIGVYYLESTITELEDENLRDPAVGTRNYQEVGAARLKVSTIWKLEGVSPRFSEGEFYPIYNIENGVLIEHSPPPQANIVTTALARYDKEANGSYVVNGLEVMFLQKEEGEGGKKTFVINEGKAHVDGYEIELPHSIRVSFDEINQLNQSHILFSQIAKEWNKLMIFQVKLKKILFKKPLPLLMVHIQELLIRYLTLQYLRLFKLNKAMLFMKIVITNTQETLIGHYLVKNQLLEVVTPIAAALIALKIAKRDVKKEQLITAWFLITPGKCHAMILLSIAKEQGEKVLTLGDHQCLKHL…
WOVulM3_4	Connector/Baseplate		1142907	1143581	0	putative phage related protein	complement(1142907..1143581)	PHAGE_Bacill_CampHawk_NC_022761: baseplate protein; wVulm_001150; phage(gi557478856) 1.57e-06	MSILTQSGRAAIAASIKEQPIHLAWGSGDANWESSHQVEKVFVEGETALDHHTIKDVRVFTGQTTYQPNIVDSSSGVIKRTENSSITANSAVTVEYTESTPPELITSEKLLNELGRRTADEVLFCTGDENGELLTPTGRFRSSNVPTNNLYLKFTFDFTDAANQVIRGLGVMVGTKVKEELPIGQRYFEPKDVENPGILLVLEHTVPLIRTAATRETFSFIVTF
WOVulM3_4	Hypothetical Protein		1143698	1143898	0	hypothetical protein	complement(1143698..1143898)	PHAGE_Thermo_THSA_485A_NC_018264: hypothetical protein; wVulm_001151; phage(gi397912644) 9.61e-05	MRYDEEKLWTAVIERAMKDAVGKNVKLKEEAIKWLNSESFETVCELANLDFQYIKKHCFDILERKK
WOVulM3_4	Hypothetical Protein		1143895	1144395	0	hypothetical protein	complement(1143895..1144395)	hypothetical protein; wVulm_001152 N/A	MLTDFLTDFNTAKLQSNLIPKGTIVKVKMAIKPGGYENWFTKSYTTGSIYLNVEFTVTEGPYAKRKIFQVIGIKSGKARVEGEDTWGESGRSMLRSILESARNIHANDTSEKAVIARKINSIADFNGLEFTAKVGIEADRYGEKNKITTIITPEQNKNVQNDWVPF
WOVulM3_4	Replication & Repair	AAA	1144427	1145233	0	AAA family ATPase	complement(1144427..1145233)	PHAGE_Pseudo_PMBT14_NC_048687: hypothetical protein; wVulm_001153; phage(gi100051) 1.13e-05	MEQSFFNIGQKIPFFSVKEYLSDQTPIPEDIISPRILTKRGLLVLGGPPKIGKSDFLISWLVHMAAGASFLGMTPSKPMKIFYLQTEIEYEYMKERLQQLQLDNELLNVAANNLIITPRVQLSFSSEEIDEIKNVVKERFKPDIIAIDPLRNIFNSSEYGNENDNSAMLFFLQKTLERLRNVINPDSGIILTHHTKKLSKKMLEEDPFQGLSGAGSLRGFYSTGMVMFSHDEESTVRQIVFELRNGERVASKLVDKINGRWKLVDQWS
WOVulM3_4	Hypothetical Protein		1145256	1146065	0	ATP-binding protein	complement(1145256..1146065)	PHAGE_Escher_Seurat_NC_027378: recombination protein; wVulm_001154; phage(gi100049) 1.21e-18	MKIINSKERAKMVTGVKIVIFGPYGIGKTSLLKTIDESTTLCLDFEAGLLAVQDWKGDSTEIRTWNEAREIACLIGGPNPALRSDQAYSQKHYEHVCSKHKDLLSEVYQYRSIFIDSITVASRLCFSWARMQPEAFSDRSGREDKRAAYGLLAQEMMSWLNQFQHIRNKDIIIVGTLGQYLDDCNRSTWLPQCEGAKTASEIPGIVDEVISMVGIKKDDGTEKRSFVCQTINSWGYPAKDRSGCLNMIEEPHLGKLLAKIKAKTLASVA
WOVulM3_4	Replication & Repair	Sigma 70	1146083	1146583	0	sigma-70 family RNA polymerase sigma factor	complement(1146083..1146583)	sigma-70 family RNA polymerase sigma factor; wVulm_001155 N/A	MHSKNSYIGINPKVVKHIRHYAKLLKRGKAFAYKDIEDVEQDLLLDCLPGLNELEGHFIKQYVKCRALNLKEKELCKKRTINFVDEALYEESDESLEYSSAVRIDVNEAIAKLPRELRKICKLLAEDHSICEISRRTGIPKSTLYDTINKLRKEFSHLKTYLKRDF
WOVulM3_4	Replication & Repair	AAA	1146618	1148714	0	AAA family ATPase	complement(1146618..1148714)	PHAGE_Pseudo_AF_NC_019923: putative DNA primase\helicase; wVulm_001156; phage(gi431810342) 6.31e-13	MPTNIAYLTGENNMHDKQALFERAAEVKAELLSRIESSLSYLLPNGTFHGGKFYVGNIRGDKGKSLVVETRGERAGLWHDFATGEGGDILNLWWDVTSQTKFLDTIEDIEKWLGHSTNHKEEFSERLIACWDYHDENNQVIAKIYRYDSTSGKKRYSCFDVKNSSSTAPDPRPLYNVPGIIKSDKIVFVEGEKCAESLISKGITATTMMFGANSPVNKTDWAPLKGKHITIWPDNDSSGQKYAENVAKKLLDMGVASLSILKIPQDKPKAWDAADCIKEGVDVERFLASTVSLPYTKNVTSFPVLQYLNDKSPMPEDIIAPRVLTPSGLLVFAGAPKVGKSDFLISWLFHMASGTPFFDMVPKRPLRIFYLQTEIGYHYMRERLQQMKLSEELIKLAAN…
WOVulM3_4	Transposase		1151114	1152382	0	IS4-like element ISWpi18 family transposase	complement(1151114..1152382)	PROPHAGE_Shewan_MR-1: ISSod7, transposase; wVulm_001157; phage(gi24375048) 7.33e-14	MFIKNKLMSLNFINAHRASSKDFSRKRKLPFINVFLLIFRKSVKSLQVMLNEFVLHTRKDYTITASAFTQARKKLKHTAFSELNDDIVSLYYQDQEFKTHHGFRVLAFDASILILPKSDKIIGEFGSRAVWNGIQRFEDYTSATFEVCYDVLNNIAIKSVLSRGDSYEVDLAIGMLESIKSDDLLICDRGYVSYRFLAELTGRKINYIIRCPSSSFNEINAMFKPESPSSMVVAPIKVARQLRKLGLPDEMKFRLVKIILSSGEVEVLVTSLLDEQSFTVEEFERLYYLRWGVETFFSRLKGRLNLENFTGKSIETIKQDFWSTIFISNLESIMIEDDEETLSAQNSKLKKSINKSVSFNAIKNLAFDIFSTESDIDCIMDRLSQLFLMNTLVVRKGRR…
WOVulM3_4	Hypothetical Protein		1152551	1153146	0	virulence protein RhuM family	complement(1152551..1153146)	RhuM family protein; wVulm_001158 N/A	MNYLKKSGVSERRFYQKITDIYAECSADYDPNSEITKQFYAKVQNKLYWAIYGLTAAELIYSRVDHKKPNMGLTTWKDGPGNKIHKSDVSTAKNYLTEKELSELNHIVSIMRNFKQESIGKCRIGLKSWMHFYCSMIMKCLKMLVKLVLKLQKLLKENTKSIELYKINYMNLTLMNLKQVKKVRKLQQKPACAG
WOVulM3_4	Hypothetical Protein		1153143	1153322	0	RhuM family protein	complement(1153143..1153322)	RhuM family protein; wVulm_001159 N/A	MVNSTLHNFIIWIAIGYRVNSKKATSFRVWATKILRDFIIKGFALDSERLKNGPKFVLQ
WOVulM3_4	Hypothetical Protein		1153264	1153545	0	hypothetical protein	complement(1153264..1153545)	hypothetical protein; wVulm_001160 N/A	MIINENEILLYTTPDGDVRIDVLYRDENIWLTQKRMAELFDVNIRTISEHLQNIFASQELDKDSVIRIFRNTAEDGKQYPTQFYNLDSYWLSS
WOVulM3_4	att		1153571	1153583	1		1153571..1153583	attL N/A	CATATAGGTTATT
WOVulM3_4	Replication & Repair	HJR	1154205	1154660	1	Holliday junction resolvase	1154205..1154660	PHAGE_Mycoba_Godines_NC_042050: hypothetical protein; wVulm_001161; phage(gi100009) 3.41e-05	MSILTLDLGKQTGWAILTDGVIESGSKSFHGSRFSGGGMCFLNFRNWLNSLKDISAVYFEEVRRHLGTDAAHCYGGFLAVLSAWCEENNIPYQGVNVKTIKRFIAGKGNASKSEVIEAIREKSFSPRDDNEADALALMFYVSKDINKTKNP
WOVulM3_4	Head		1154770	1155984	1	DNA modification methylase	1154770..1155984	PHAGE_Faecal_FP_Epona_NC_047910: u-spanin; wVulm_001162; phage(gi100032) 2.32e-64	MNLAIHYYPTQNLVEYERNPRKNDDVINRMCASIREFGFRIPIVAKSDGTVVDGHLRLKAARKLGMESIPVVLSDNLNEPQTKAFRLLANQSANWAKWDDELLKVEIQELEDLQFDLKMTGFELEKVQHFLDDLDGEKEDLSDLAIDDKKVTKPGDLWILGDHRIYCGDSSVVESYKALLDDKMADITVCDPPYNVDYGSSQEREDKKILNDNQGEKYELFLYDICSNILAYTKGAIYICISSSEFSTLQKVFEEAGGKWSTFIIWAKNHFTLGRSDYQRQYEAMLYGWKSGNKREWHGGRNQSDLWFYDKPTHNTLHPTMKPVELMERAIVNSSRPGDTVLDPFSGSGSTLIACERTGRICRTIELDSKFVDVTIKRWQIYTGRDALLADTGKTFSEI…
WOVulM3_4	Hypothetical Protein		1155992	1156471	1	hypothetical protein	1155992..1156471	hypothetical protein; wVulm_001163 N/A	MEKITQTEWAKEQGFSKQYVCYLVKKGIVELEDGLINREQANEAVAAIRDPSQPLRRKNPENTSNLSTMLLKTRIKNEMERGRLLEAKAKAEIGELVAVEEVKNEAFNVARVVRNNLLNIPNRVSALLASLSDTEKIHMALTEEITNSLQELSNTKFQI
WOVulM3_4	Ankyrin	Ank	1156491	1157958	1	ankyrin repeat domain-containing protein	1156491..1157958	ankyrin repeat domain-containing protein; wVulm_001164 N/A	MADNLSLELIKCLINQPGLDVNVRGLNGKTPLHCAIEFKYGGFVTHEEEHSFCGQRQNISLRQRREKSRNITSANQVRIRARFTSFSCNDRNCSIFDQKRYGCTKCFAPYSITFSSRNRTCRSCKDFDKRRKCNRGFCTKSDTDALCSQQKIGDSKVITGARSRCKRTCRTKLDEIITCSYSRKYLRKRFVFGYPQILNKGACSSQFARLKNTTTLRKTNNRSFTNARRYRPSGKRRRNTILRTDKEDLDEQVWSKEQSTPFSCTKRSCRCNLKRRNRYYCKRSITDLPCCGKRAFTCSKITTEKRSKLYTCSALSNQVKFGVTSFIYKKWGIALQRHRCFSNPSIYSTERNSRKDEKTYYLHLYYSRSSNGSIYRVNSNNNKQCNHFCNNNRDTCTCY…
WOVulM3_4	Head	Terminase	1157955	1159775	1	phage terminase large subunit family protein	1157955..1159775	PHAGE_Faecal_FP_Toutatis_NC_047915: tail assembly protein; wVulm_001165; phage(gi100053) 1.69e-123	MIYARAFSEGLRPDTELKVSEWANEYRVLAPTAASEPGKWRTERTPCLKEVMDSLSPSSSAEKVVFMKGAQIGGTEAGNNWIGYIIDQTPGPMLVVQPTVEMGKRWSKGRFAPLIESTPCLKSKVKDPRSRDSGNTVQSKEFPGGIVVITGANSSVELRSMPVKYLFLDEIDAYPGDSGGEGDPVLLSIACTNTFARRKIFLVSTPTIHGISRIEKEFEATDKRYFFVPCPHCNYYQVLKWSQIKWEDKNPNTAHYICIECGKKIENHQKTEMLARGEWRATGEGAKEGAKIGFHLSSLYSPVGWYSWTQAVEDFLHAKENEQLLKVWINTTLGETWVDKGEVPDWKQLFERRENFPIGTVPKGKVILTAGVDVQKDRLEVEVVAWGMGRESWSIDYQV…
WOVulM3_4	Connector/Baseplate	W	1159779	1160003	1	gpW family head-tail joining protein	1159779..1160003	gpW family head-tail joining protein; wVulm_001166 N/A	MYNEDYLIQVEQAIKKLQSGERVVSIAYGDHVVRYGEVQIKDLLDLRQRIKAELKVVGVKPKRRIVISTDKGVK
WOVulM3_4	Hypothetical Protein		1160005	1160415	1	hypothetical protein	1160005..1160415	hypothetical protein; wVulm_001167 N/A	MAENQLNVNVSFEGELAKYLKDIAEIDNKTVAEILVHLATEALEEDIELSKMIAERDVEGAELIRGEDVDWLSEEITEDDEGKQKYKIAYSKNVLEKDFPDIPPTIRSKIKKIIDEKLTTDPLKAGIPLRGKSKKD
WOVulM3_4	Head	Portal	1160486	1161918	1	phage portal protein	1160486..1161918	PHAGE_Faecal_FP_Taranis_NC_047914: DNA helicase; wVulm_001168; phage(gi100044) 1.46e-07	MLLKSFKQLFRKPPKPKGSAWDAGGSGRRFFHFQPETGSINSLLSYSLETLRSRSRDMVRKNSYAANIIDTIVSNSVGTGIKPQSKAKDAEFRKKVQELWLRWTDEADSSGINDFYGLQALVCRSMIEGGECFVRLRTRNEKMVFVYRCNCKYLNQSITIRAIKPLPTVMSETALSLTGLGKEKRITFFESTLVKARLESQEYQQTMFYISIDHLDQGRFEEYHGFLQYCSSTNLINMTMRNERRQQRCLQGLLRDLILKQTSWEKERVMNKGHYLVLNLEQCNFTQEKINFRNHLMLEEVMKHLNSSSGQQAQGRMSSQEIPGLIIHREQGSFVGGARCYSITWYFNFAVQYGIGGNPYSQENSIEKNGQKKGQKRNGRKGLIGTRKISKHSKWREMG…
WOVulM3_4	Head	Minor Capsid	1161915	1162619	1	minor capsid protein C	1161915..1162619	PHAGE_Burkho_phiE125_NC_003309: putative capsid assembly protein/protease; wVulm_001169; phage(gi17975166) 1.68e-57	MTTQMIWLNKPMMIEARSFELLSLHAGKQPIFKNVKHAIKNSEKGIKVIPTHGILTKKSEIFDDILGMTSYEQIEEQLKRALVDEEVETIVLDIDSPGGEVNGLFDLSDFIYKARGEKEIIAIANDDAYSAAYAIASSAEKVYISRTSGIGSIGVIASHIDQSEFDEKQGIKYTTVFAGKRKNDLNPHEPITSESLESLQGEVNRLYEMFVQLIARNRNLSMERIKSTEAGLYFG
WOVulM3_4	Transposase		1162630	1164000	0	IS66 family transposase	complement(1162630..1164000)	PROPHAGE_Pseudo_KT2440: ISPpu13, transposase Orf2; wVulm_001170; phage(gi26989833) 6.19e-09	MVNLLELCKNLQQKIERLERENENLKAENKALKIENAELKERLGLNSKNSSLPSSKELYKIKKDKPKSERNVGGQVGHNGNYRAKMNADEVVKVELSSTCECGGEIAIYKKPYIHQKVDLPEIKPYVVEYQLEQGRCRRCGKRRSSKLPEGVTSDTFGPRVKSIIAAFSGFYKNSKREIASVVNDIFNLNISVGSISNSEHRVASKCKKMYEQIEQEVSTSKILHIDETSHYNKGKLGWCWMFASNAASFVKFTESRGMKVLQSSKFCNRNSLVVTDRYAAYNYFADKNRQICWAHLSRDFERLVHSWNIEVKVLGCYLRNVATELFALKKALLKSEIDVLRFTRRARKLRKRTRYYLKEIFHLPEAIGASRVAKNILKSERMMWNFLNDSENIPLTNN…
WOVulM3_4	Head		1164080	1164469	1	S49 family peptidase	1164080..1164469	S49 family peptidase; wVulm_001171 N/A	YFGEKAIEIGLADGITTFSEFIDNYRSNMTKTEIQAIDIDNLIEQGRCFGYESCRKEVLEVIRLCNLSKMPEKIGEFIEQNVNAKQAQEILMSILAERTKKTEILSTISQNTPEDLMMQVARTRAQSGI
WOVulM3_4	Head	D	1164667	1165038	1	head decoration protein	1164667..1165038	PHAGE_Rhizob_RR1_A_NC_021560: hypothetical protein; wVulm_001172; phage(gi514231476) 2.26e-16	MTSITEANNLGDLLKYEASSLYSRDQITVAKGQNIKLGAVVAKKTDDGFIRILNPAATDGTQTAIGVITSDVNATETTKAVIITRIAMLADHAVVWPANITEEQKAAAIKQLEARGIIVRKGV
WOVulM3_4	Head	Minor Capsid	1165063	1166064	1	major capsid protein	1165063..1166064	PHAGE_Vibrio_vB_VpaM_MAR_NC_019722: hypothetical protein; wVulm_001173; phage(gi428782731) 4.23e-109	MQNPFTNTAFSMTALTNAINILPINYGRTENLNLFPSRSVRFRHITIEEHQGVLSLLPTQSPGAPATVGKRGKRKIRTFTIPHIPHDDVVLPEEVQGIRAFGSESELKALADVITDHLQLMRNKHAITLEHLRMGALKGIILDADGSELLNLYNEFEITPKVVNFALGTATTDVKRKCLEVLRHIEDNLSGEYMTGVHALVSPEFFDALTSHTKVKEAYERWQEGAALRNDMRSGFTFCGITFEEYRGQATDPEGTVRRFIERDTGHCFPLGTASTFTTYFAPADFNETVNTLGQPLYAKQEPRRFDRGTDLHTQSNPLPMCHRPGTLVKISS
WOVulM3_4	Recombinase	Recombinase	1166426	1166857	1	recombinase family protein	1166426..1166857	PHAGE_Bacill_phi105_NC_048631: hypothetical protein; wVulm_001174; phage(gi100029) 5.78e-05	MSTSELITVQHLAREAIIYIRQSTPHQILSNQESLELQYALKQRAIDLGWKADKVIIIDTDLGITGTNIEKREGFKEVVTKVTLGQVGIILSYDVTRLSRNCSDWYPLLDICGYKQCLIADRDGIYDPGSIWSIVTGYKRATC
WOVulM3_4	Recombinase	Recombinase	1166802	1168475	1	recombinase family protein (gp24?)	1166802..1168475	PHAGE_Brevib_Jimmer2_NC_041976: recombination protein; wVulm_001175; phage(gi100049) 7.03e-06	MILVVFGRLLLGIKGQLAEVELSTIRARLNAGLLNKATRGDLALTLPAGLVRYPDGSIHKDPNLEVQHHIELIFKTFLEKRSAGKVLRYFHDHQLTIPRYSYLKELQWEKPKRCAILSILKNPAYAGAFVYGRRTTNYKLSSAEKTTKRLPIEKWKVLVKDKYPAYIDWESFIKIQTMLKDNYPEYMHGKTRGIPRKGALLLHGIIYCGECGYKMIVKYKKGNQYICNHSYKHGLEPICQSLPADAIDNEVVPKFFEALSQIELDAYTKAIDSQLQSEQAINKVRLQQLERLRYQAKLAERQFNQVDPDNRLVAAELEKRWEQALSDLKDAEVIFERQHPKKPTPQLSEELKEVFLDIGRKLPEIWYKPVLSHQQQKSFLRCIIDKVVAHRIKRDCLQI…
WOVulM3_4	Hypothetical Protein		1168601	1168904	1	putative phage protein	1168601..1168904	hypothetical protein; wVulm_001176 N/A	VQENIKRLFKDCFAHLGEVALYKSKDKSYMVQVLKQEPDKLYEIGEGQFVGEMLFLEVSIFDILRPIVGDIFVIGDCKYKIHTPPRIWNDLANRSIWGVA
WOVulM3_4	Connector/Baseplate	Z	1168906	1169408	1	putative minor tail protein z	1168906..1169408	PHAGE_Entero_Arya_NC_031048: hypothetical protein; wVulm_001177; phage(gi100009) 8.90e-13	MSVHIEVNSIESVNAKRKKIELAIVRALNRTALWLKSKAAKEISEEKKIKLSLIRKRLRIFKAKTSRLEVLIRANLYDIRASTIGKIQKTRRGSKVGKHEFIGGFAAVMPKGNSGIFKREGRAALPIKEVKLPLEPEASRIILLIMRLRKYLQNFLNVNVILQEMYGA
WOVulM3_4	Hypothetical Protein		1169405	1169881	1	hypothetical protein	1169405..1169881	PHAGE_Escher_vB_EcoM_ECOO78_NC_041926: primase; wVulm_001178; phage(gi100047) 8.42e-24	MNFKDLHNAICTTLKKEIPAIQTCEIYPSIRKELVAPAVFVELSGFEKGHDPGTEELALKARFEARIVVDGTVEDSSLVVRSLAAEVARVVNKNTWNVKNVSPGEFISGGGDDFRPELDAYLVWMVEWVHTIHVGRSIWEKGKFRPHKIEIGEINVRK
WOVulM3_4	Connector/Baseplate	V	1169868	1170332	1	phage baseplate assembly protein V	1169868..1170332	PHAGE_Escher_vB_EcoM_ECOO78_NC_041926: HNH endonuclease; wVulm_001179; phage(gi100046) 5.54e-33	MLENNFAISELQRKLANIVRIGVVKEIDYEKAKVRVKIGEFLTDWLPWITSKAGKDRDWSPPDIDEQVVVFSPLGELSLGVVLGGIYQEKYPAPENKKEINSVKFQDGTKFTYNKGKHHLEIEVVDKITLKAGESSIEMTKSGIKLKADRINLN
WOVulM3_4	gII intron	gII intron	1170792	1172549	1	group II intron reverse transcriptase/maturase	1170792..1172549	PHAGE_Pseudo_phi3_NC_030940: methyltransferase type 11; wVulm_001180; phage(gi100001) 1.26e-101	MLKVTLGICRRGHCSLEGKVMSSSEYVMSQQKVRYKWNEIPWRKLEKSSFKLQKRIYRASKCNDIKKMHKLQRLLLKSTSARTLAVRKVTQDNRGKKTAGIDGKASLNQKERLQLANSLDIRKKAKPSRRVWVPKSGKPLEYRPLGIPTIADRAKQTLVKMALEPEWEGKFESNTFGFRPGRSCHDAIAAIFISLGRKTAFILDADISGCFDNINHHALLEKLNTTPTLKRIIKGWLRAGVMEDRKFKPTKCGTIQGGTISPLLACIALHGLESHIKKALVCELFQYAKRKYGSKASRTVAQQSISVIAYADDFAVLHESKEIILKARIIVEEWLKTIGLGLKMSKTKISHTLNGEEPGFNFLGFSIRHYPTRSSKKGYKLLMKPSQESIKQHKFTIKH…
WOVulM3_4	Connector/Baseplate	PAAR	1172645	1172899	1	PAAR family phage protein	1172645..1172899	PHAGE_Yersin_phiR1_37_NC_016163: hypothetical protein; wVulm_001181; phage(gi358356625) 1.33e-09	MNKSVVRVGDYCVEATPHFCISGSNNVFVNGKPICRKGDNFTEGRVLTEGSKTVFANGYSIGRVGDVVSCGFKVIKGSEDVFAD
WOVulM3_4	Transposase		1173163	1174176	0	IS110 family transposase	complement(1173163..1174176)	PHAGE_Escher_500465_2_NC_049343: putative transcriptional regulator; wVulm_001182; phage(gi100045) 6.17e-61	MINNFLGIDISKEHFDVSLSFISKKGRREARKRKFKNDDIGFQGLLSFLQKHNVEEVKACMEFTGCYGEALAEFLHNAGYFVSVVNPACISFYAKSKLARQKNDQSDAEIIADYCQRQEPSRWTPPSPEKKKLKHLYRCSDALKNELALVNNHLEKKERLPEEVVNVWENLATSIEQSIETIKNSIRELLKQHKELLEDFQLLLTIPGIGEESAIAILAEIPDIKAFINARQLAAYAGTIPKNITSGSSVHAKTRLSKSGSRTLRKAMYFPAIVAKNHNPIIMTFCERLKEKGKHNMAVVGASMRKLLHIVFGVLSSRKAFDPDHIKNYRAMRLIEA
WOVulM3_4	Connector/Baseplate	W	1174395	1174730	1	GPW/gp25 family protein	1174395..1174730	PHAGE_Entero_Arya_NC_031048: hypothetical protein; wVulm_001183; phage(gi100012) 5.92e-39	MQGMDAKTGKALEGMEHLKQSIIDILTTPINSRIMRRDYGSRLFELVDKPIDRDLTLEIYAATAEALGKFERRFKLEKVKIAEVKEGRVTLNLEGIYLSEGKFININGVVV
WOVulM3_4	Connector/Baseplate	J	1174733	1175515	1	baseplate J/gp47 family protein	1174733..1175515	PHAGE_Entero_Arya_NC_031048: hypothetical protein; wVulm_001184; phage(gi100013) 1.18e-58	MQQPNIIEPLNFEEIFSRMKEELVKRDANFTALVESDPAMKILEVSAWRELLLRQRINEAVKSNLLKFATGEDLDNLAEFYGVERQKEDDDERFRKRIKARIVGSSTGGNYRFQALSADTRVKDALVESLVPGKVQVSILSTQTGIPQEELLEIVRNQLNKEDVRILTDTIEVVSCNIIEIDIHSRMSISSVILKEEIKEQFIKKFEASRRLGWSVTRSWIIANLFVEGVENVELIEPREDVIVAGNECAALRNLKIELN
WOVulM3_4	Connector/Baseplate	Tail	1175515	1176674	1	phage tail protein	1175515..1176674	phage tail protein; wVulm_001185 N/A	MLLPPNATKQEQALVEAIDYKVDPSCIRGFKFNLKEEVLPWLVEEYGLEEILRWAKDKRRAIKEGIKFQRLRGTPASLKIALKWANIEDIKIIEEPPGKHFLSCKGKRYQMTSSMQSWQNYHCLDPDGFLTIIIMRRDLYWMRVYLEIFFLIIQGKKKMDQCYHLEEIFSGLVVQLLGLKTIYAIIMSKHLVMTYIDMQYLEKPSLTQRIITVFMKEVISGIIYKRYIRYHRAYYRQLSLQRRRYYRTVGIWEKMHVFQLVAKKKEINLYWEVVNYLNNCGINTSQFKGLALLTTTRKILPIKKLDLVQNTMFILKAMIQSKRIQYTNRKITFCFTQEYSGTNIDICTEVGKIVKYLQVAA
WOVulM3_4	Ankyrin	Ank	1176843	1177545	1	ankyrin repeat domain-containing protein	1176843..1177545	ankyrin repeat domain-containing protein; wVulm_001186 N/A	MSFSKSKFFKEVSSNEYKKRRRNDIAPSSRNLRLQNSEVINKKRGRGCKRKWLYTSTLCSICEKLRKCKSADKGRSESKCYSICQWMYATPLCVQNRRSKSNNKRASKGRSYSSTEVRCNTNVLHLGKKVSSMQRERGEISERTRRNNKKRTDLLWNREASGRNSRHVEWELFAGGKNNRDRRNKEERQITNKGRMKFSKQNNKPGKNDRGSEKEGLA
WOVulM3_4	Ankyrin	Ank	1177584	1178081	1	ankyrin repeat domain-containing protein	1177584..1178081	ankyrin repeat domain-containing protein; wVulm_001187 N/A	MLKLGKFNKSAKELLENSYKNIYARDEKGRTALHYAVDAKTVRLLVEKGANVNAADVEGHTALHLAVTEKRLETVRELIKSGGNVNAEEYGNKCTPLHLACMVGEKEIVEELVKAGGEIEQADKFGMTAMDYAKNSKEVTKVLKKETDRIEKLFEQQSGKSSMKG
WOVulM3_4	DUF2924		1178086	1178517	1	DUF2924 domain-containing protein	1178086..1178517	DUF2924 domain-containing protein; wVulm_001188 N/A	MEEEIEKKVMNLEKKTLEELRKIWKKVYGEEAPRYSKKYLIPRLAYRMQEKAYGEMSRKGTKRLEYLADRLEKGKRISSDKLPVAGTELILERGEEMHAVMVTDKGLIYREEFYTSLSAVAGKIMGMSYNGPLLFGLRDQKGS
WOVulM3_4	Recombinase	Recombinase	1178520	1179995	1	recombinase family protein	1178520..1179995	PHAGE_Paenib_Likha_NC_048693: hypothetical protein; wVulm_001189; phage(gi100031) 1.28e-44	MLKEVRCAIYTRKSNEDGLEQKFNSLDAQRVACEKYIKSKEGWVVLAKRYDDGGYSGKNLERPAIKELFEDVKAGEVDCVVVYTLDRLSRETKDSIEVTSFFRRHRVNFVAVTQIFDNNTPMGKFVQTVLSGAAQLEREMIVERVKNKIATSKEQGLWMGGTLPLGYDVKDKELIINEKEAKVVRYIFERYLELKSMAELARELNSQGYRAKSDIFKKATVRRIITNPIYMGKIRHYEKQYEGKHEAIIKEEKWQKAQELIKNQPYRKAKYEEALLRGIIKCKSCDVNMTLTYAKKENKRYRYYVCNNHLRGKGCESENRNVIAGEVEKEVMKKAEQLYEKWGEKAEEWKNLSFREQKEVVKKLIKGVMVREDGIEVHSESEETFIPIKKKGNKCTVVE…
WOVulM3_4	att		1180151	1180161	1		1180151..1180161	attR N/A	CATATAGGTTATT
	Statistics	Coordinates	1124339..1180161
		Region length	55822
		Number of genes	61

## Sheet: WOVulM5_6
molecule	gene	subgene	start	end	orientation	BLASTP annot	CDS	BLAST_HIT	prophage_PRO_SEQ
WOVulM5_6	EAM	HTH	1205642	1206554	1	helix-turn-helix transcriptional regulator	1205642..1206554	helix-turn-helix transcriptional regulator; wVulm_001209	QYYCILLSCMAKHWWPFYTCCCAIYLYIFWLNITFSNDSLRGHSHCCFSNLHNNTFFAAICEP#I+TSYVSALI#SKCLG#RVNSSCCDNSSSFFYGNSFFTSISCFSITAFITVKLY#FSTCWNICRNGKSSF#FSLVVSCEHIFTSYAVG*MKIPSNFTSLSFSFGSKPSISKFCTASRINSVS#ELLDNSSVVSLVLNTLVTGLFQFVVTSVQWSMFLFRVICAGTGSKA*YGLIFSPLVCKSCSSTGSSSYGNK#VFSPPSISAIVTSIGKISSLFTIAADCEIA*SRISSSKNESTNTP
WOVulM5_6	EAM	RadC	1206725	1207381	1	DNA repair protein RadC	1206725..1207381	DNA repair protein RadC; wVulm_001210	MNKSKEEIEFRILESKGKALLDREIMETFLSAVHERPQAQEIAKNLVNSYTGVGRILGREMDDLKVIEGVTDSAVAMIMCVKETLERVLREKLKSEPIMDLQGLVEYLNVSIGHAERECVKILYLNKRRQLIGEESYIGEMEKAPVYIKEITRKALIKNATLVIMSHNHPGGSLEPSEEDQTVTKSLAAACSTVSIRLFDHIIITSGGYFSFRENGLL
WOVulM5_6	Hypothetical Protein		1207484	1208608	1	hypothetical protein	1207484..1208608	hypothetical protein; wVulm_001211	MTSKDQNKKTNVNHKKIFGALESVDIEQSKFVSKINNQKEINRETSPSRNIRENKINYGKGFDYIYGAKPVSDQAEDLNPFTSALKKIKPNTEKLSWFKSAIVEAKNVNELHKTIDQVLASGARINACNDGEWSIAEYVVLGTHFHRLEKSDRKKLIRKLMLSGAEFHDTLLENKLIGEIYNELQPEVQPQIDERLEELEKAGESAVQKGELIDIEIDNKMLFMEFSEDSKVEVTKILRELGSNILKIGNDAVEVKNEKGGIRNYTDISDGSSVMLEFPTSIGKLNIILYQDVKKYDQVQVRVENKEMWAELQQRGEEIGKNCLFGGVKLKEAVERGSFTRCGIWSEKQKEVSEKLFSWADKVRENSKETCRAL
WOVulM5_6	EAM	HTH	1208675	1209589	1	helix-turn-helix transcriptional regulator	1208675..1209589	PHAGE_Strept_PH15_NC_010945: putative transcriptional repressor; wVulm_001212; phage(gi190151419) 2.08e-08	MVLFVERSLDYEVGQKVKSWRLERGYTQKDLAEKIGVKYWVILQYEKGNRRISIERLYAIAEALSISITGLIPVSKSCLEDEGEEILNLVREYKKINDQELRRMFCLLTKFVQVSEKSSRKSEKIKIAKGLVKAGISVDIVAKTIGLSADECVEEKVGSIYYQIGKKIKEWRLVREYTQKDLAEKMSTTRDEISNYEQGRTSVPLDKLYEMAEALSINITDLLIEEGSKVKNELPDLIKEYKEIESQELRNALRESLFEGIRICEEKVRKAERIKAAKDLVKGGIPVDIILQAVGLPVDIVLDG
WOVulM5_6	EAM	HTH	1209640	1210533	1	helix-turn-helix domain-containing protein	1209640..1210533	PHAGE_Caulob_rogue_NC_019408: putative HTH domain DNA-binding protein; wVulm_001213; phage(gi414089083) 1.46e-07	MFVSASNVSYGIGQKIENCRLMRGHTQIGLAGQIGLTYQEVNSYENGYSAIPVEVLYIIAKALSATVTDLLPESVIVREYEDEDEEILYLTKIYENQKLGKIVPSLVRFVHISEKINQEEARLEVAKNLVKEGVSVDIISQATGLSIYEYDNTEREVCTDSIYYRVGQRIREWRLIKRYTQKDLANKVGLTLKEIHEYEIGYTAISFDKLYQIAGELSVNIKALLPKTNEDSELLNLLRKTEEQELVKKFLSRDMKNSKEKVKKTEKIKVAKNLVKAGVSTDIIVRASGLTADDCEN
WOVulM5_6	Putative Lysis	Patatin	1210613	1211536	0	patatin-like phospholipase family protein	complement(1210613..1211536)	patatin-like phospholipase family protein; wVulm_001214 N/A	MAKYILSVDGGGIRGIIPAIILAEIEKRTRRTIAEIFHLMAGTSTGGIVVAGLCKKDKQGNPQYSANDLVELYQKYGSYIFKSSFFRRSILSWFNCAQYPHKNIEFVLDKYFGDDTLQSTLNNVLIASYDIHNNCPFFFKSWREDRNFIKLKDALRAATAAPTYFAPKYLKINQKEMVLVDGGVFANNPAACAYASGKKLFPNDEIILLSIGTGRTDRSIDNSRRFGKISWIKPLLHVMFASSLDAVNYQLNQVIANKYIRIQSQLKIASPDMDNITSKNIKSLQQEAKAMIEDNQKAIEKFCDVIS
WOVulM5_6	Hypothetical Protein		1211545	1211760	0	hypothetical protein	complement(1211545..1211760)	hypothetical protein; wVulm_001215 N/A	MKKQKIPIAVIITIVVQTVGFIWWLAKLDLRVHIHDKFIEKNQGLIEIIYRLEERVKNLIEEVNELEQKHK
WOVulM5_6	Ankyrin	Ank	1211828	1212313	0	ankyrin repeat domain-containing protein	complement(1211828..1212313)	ankyrin repeat domain-containing protein; wVulm_001216 N/A	MIICVVITYCYMKAKATDNYKTILRIASENCNLEIVKFSVENLLDTNVQINKLTALHHASDSGCLKIVEFLVKEKTNINATGGYMGWTALHHAADKGHLEIVEFLLSKGANPTATAQDGRRPRDMAVVELRYDKNKGKPYREIIKLLAEAEDQYESTKSNH
WOVulM5_6	Putative Lysis	D	1212395	1213345	0	contractile injection system protein, VgrG/Pvc8 family	complement(1212395..1213345)	PHAGE_Escher_vB_EcoM_ep3_NC_025430: transcriptional regulator; wVulm_001217; phage(gi712913220) 6.91e-47	MQPDFIIDKCESIKDRVISLRLTDESGTIDDVVEVYVDYRDENLNIPNELNISLGYREIGVMPMGVYTVNEITVQSPPKTLLIKAHATNLRLSLKEKVSKEWHQITLGNLVKEIAEKHGYGCRVAEEFENVLILHINQIEESDISLLTKIAIEYEAMAKLAGGYILFIPKGKAKSATGKALGTTAIRPQDTINWKVHFTVSRYNSVVAKWHSYERGETISETVGFGSPSYTIQTLYSNVESALSAANAKLKQLKRNNAVLDITMPGNPELFAEAKLSLLGFYQDIDGEWVIDRAEHVLDSSGYRTVLSASTLKKNQ
WOVulM5_6	Tail	X	1213346	1213549	0	tail protein X	complement(1213346..1213549)	PHAGE_Salmon_RE_2010_NC_019488: tail component protein; wVulm_001218; phage(gi418489702) 2.35e-18	MYYLAKENDMLDYICWKHYGFTSGAVEIVLEENPGLAEYGSFLPAGLKIKLPTIQKPVQKSKLKVWE
WOVulM5_6	Tail		1213552	1213899	0	phage tail protein	complement(1213552..1213899)	PHAGE_Escher_vB_EcoM_ep3_NC_025430: tail protein; wVulm_001219; phage(gi712913218) 1.50e-16	MLSLGPYKFTPISLKYSKENRWSVIECIDKMPSLQNIGQGVENIDLEGITYFHNPGNLSQLNSAKEAEEPHTLVDNMGNVFGQFVITKLEEKQTSFFPCGLPKKVEFNLSLKRYS
WOVulM5_6	Tail	Tape measure	1214086	1216338	0	phage tail tape measure protein	complement(1214086..1216338)	PHAGE_Escher_vB_EcoM_ep3_NC_025430: tail protein; wVulm_001220; phage(gi712913217) 7.71e-84	MSVLSIKIGAVLDGSFNTVIKGSSSQLTRLGENIRKLDSSLKSVSKFKQLGHDVLTSRRSWKGFEDQVKSLAKQMKAIEKPSKTLKAEFDKAKFSATKAKEAYLKKRDTLHSFNEEVRKSGRNIKSLVSDQYKLGSSIEILKGKYGKLGSAIRSHQSFLASKAHFKSQIIETIGLGLSLAAPIKVAIDFESAMADVKKVVKFDSKKDEVTKFAEGLKKMSREIPLSAAELAQIAASGGQLGIKKEDLFKFTETVAKMSTAFDMSAEQAGDSIAKLSNVYGIDVSEMEHVGNVINHLSDNTAAKAKDMVEALAIVGGTAKQFGLKFEQTSSLVNAFISLGKQPAKAATAINALLSKLQTAEGQGKEFKAALEEMGITAEEMVQRISESGEEALLHFFQTL…
WOVulM5_6	Tail		1216448	1216705	0	phage tail assembly protein	complement(1216448..1216705)	PHAGE_Escher_vB_EcoM_ep3_NC_025430: hypothetical protein; wVulm_001221; phage(gi712913216) 5.37e-08	MQTITLNNPITVDGISVSELTVRRPKVRDYLAIERINGSDLNKEVTLTANLTSVAKEAIEELDIADYVKVQEVLKDFFSPIIQKT
WOVulM5_6	Tail	Tube	1216780	1217286	0	phage major tail tube protein	complement(1216780..1217286)	PHAGE_Escher_vB_EcoM_ep3_NC_025430: tail protein; wVulm_001222; phage(gi712913215) 9.48e-54	MLPKILRNFNVFVDGRGYAGKIDEITLPKLTIKTEEYRAGGMDIPINIDMGMEKLEADFTFSEYDTELFRLFGLINGNSVALTLRGGMQGSGSNDIEAVVINLRGIFKEFDFGSWKPAEKATLKCTVAAHYYKLTIGGNELIEIDAENMIRKINGVDQMALLQTVLGI
WOVulM5_6	Tail	Sheath	1217298	1218479	0	phage tail sheath subtilisin-like domain-containing protein	complement(1217298..1218479)	PROPHAGE_Xylell_Temecula1: contractile tail sheath protein; wVulm_001223; phage(gi28198986) 1.87e-150	MTEQFLHGVNVIEVTSGAKVVRTAKSSVIGVIGTAFEADEQKFPLNKPVLIAGSLKEAAKLGKSGSLPSAVNGIFSQIGATVVVIRVKESENSDPKLKESETIQNIIGGVDKETGEYQGIEAFLSSESIVHVLPRILIAPQFTHQLPESENPKNPVVAALIGVAEKLRAVIVADGPNTNDEEAIKWRKSIGSSRVYVIDPWVKVFEGEEKPASPFVAGLIAKVDSEQGFWHSPSNKEINGIIGTSRPIDFTLGDVNCRANHLNENEVTTIIHQNGYRLWGNRTCSNDSKWAFLSVRRTADLINDSLLRAHLWAVDRNITKTYIDDVIEGVNSYLANLKAQGAIISGRCYATSELNTPANIASGKVSFDFEFTPPYPAEQIIFRSHLVNNSVIS
WOVulM5_6	Hypothetical Protein		1218513	1219076	0	hypothetical protein	complement(1218513..1219076)	hypothetical protein; wVulm_001224 N/A	MSIYIRFENNKQVETTTLKNKPEGENWYEAPKNFNWQKSYCLTEGGKIVERNKEDIELELLQNAKFSALSNLRAYYDNYTNQYTGHSHQKSKSYQIQAKAAENILASPESINKKDAEVIEPLAKVRGISIVEMAKLIQDKVERAKKAIIKCEELVDIAEREIGEAKSKEELQTLLDDCKQKMQNLES
WOVulM5_6	Hypothetical Protein		1219097	1220509	0	hypothetical protein	complement(1219097..1220509)	hypothetical protein; wVulm_001225 N/A	MKEAIYQRIKDLAASSTPDQLAYLAKSLELIADKKAISNVVQMIEVKEIIDALQGRLKDLAANSTPDQLAYLAKALESIVDKSAVSEIVQMTDGKLKELLDSAKKHLTDLDNKKASSLAVISESEKQLLKRIDEKGTTNLSLLDTRKNVNIAAINSISNSHKDGLKGLVEDFRAVNNVPSGSSIIGEIETRIENISNEVKTRDEQLKASLINEIRKRNMVEPGALPFLFGVLGRKNNYFGHGTFMTELGKWSSDITKTDYMLQLLAGSHTYDTDYVSFYRPRQLSFIEGNKGTFIYGELYTNSFSSSHDSIYYYPYAALGVIFVKNTTSSDITRTLNFVGTSYWSSGYEGAGAFVGTPDNTNKSRISKITWKNVYQYTSSSSSFAGSGNVEIPAGKTVA…
WOVulM5_6	Hypothetical Protein		1220506	1220700	0	hypothetical protein	complement(1220506..1220700)	hypothetical protein; wVulm_001226 N/A	MSDDKTSRGYSLPHPENIAVQDVVRIRTTIEKIDEDIAKRENEHNQLKSNFERFNFETFLNFWE
WOVulM5_6	Hypothetical Protein		1220705	1221889	0	hypothetical protein	complement(1220705..1221889)	PHAGE_Bacill_CP_51_NC_025423: putative tail protein; wVulm_001227; phage(gi725949507) 5.78e-35	MLTANNQGKLKGRFTVPANIPAGTKLVQFYGDKGSYGETTYTGKKTITIEERRRVIAARRIDPLAQTFTLNESRHIGGLDLWFTNSGKKRVVVQIRATAVGMPSQTVIAESYIEPKDIKIDGTATCIEWPPVFCHAGEEYAIVLLTDDPGTAVKIAELGKYDAVNSRWVTSQPYQVGVLLSSSNASTWTPHQNLDLTFRLLAAKFSENSHVIDLGKVTANNTSDLIVLTNVEKVAFDTNVEFVLTDEEGRENFLSDNLPLALCERINGELTVKASLKGGREKSPVLYPGLQLVMGNLGEKGDYVTRSITAGANTKITITYDALIPGTADVKAYVQKNVNWQLVNLTSGKPIGESWVERTHVLSNFSANETRVKLVLSGTVVYRPKVKNLRIIVT
WOVulM5_6	DUF	DUF4815	1221901	1223822	0	DUF4815 domain-containing protein	complement(1221901..1223822)	PHAGE_Bacill_vB_BmeM_Goe8_NC_048797: hypothetical protein; wVulm_001228; phage(gi100102) 1.36e-29	MTLNSYYNRFNPDKEYEKSLFLAGRGLQSAELNETQEYALSKLKGIGDAIFRDGDVITGSNCIIDAETGKVTLEGGKIYLRGAVRKVEKEEFVIPLNTIVRIGVYYLESTITELEDENLRDPAVGTRNYQEVGAARLKVSTIWKLEGVSPRFSEGEFYPIYNIENGVLIEHSPPPQANIVTTALARYDKEANGSYVVNGLEVMFLQKEEGEGGKKTFVINEGKAHVDGYEIELPHSIRVSFDEINQLNQSHILFSQIAKEWNKLMIFQVKLKKILFKKPLPLLMVHIQELLIRYLTLQYLRLFKLNKAMLFMKIVITNTQETLIGHYLVKNQLLEVVTPIAAALIALKIAKRDVKKEQLITAWFLITPGKCHAMILLSIAKEQGEKVLTLGDHQCLKHL…
WOVulM5_6	Connector/Baseplate		1223829	1224503	0	hypothetical protein	complement(1223829..1224503)	PHAGE_Bacill_CampHawk_NC_022761: baseplate protein; wVulm_001229; phage(gi557478856) 1.90e-06	MSILTESGRAAIAASIKEQSIHLAWGSGDANWESSHQVEKVFVEGETALDHHTIKDVRVFTGQTTYQPNIVDSSSGVIKRTENSSITANSAVTVEYTESTPPELITSEKLLNELGRRTADEVLFCTGDENGELLTPTGRFRSSNVPTNNLYLKFTFDFTDAANQVIRGLGVMVGTKVKEELPIGQRYFEPKDVENPGILLVLEHTVPLIRTAATRETFSFIVTF
WOVulM5_6	Replication & Repair	Sigma 70	1224755	1225243	1	sigma-70 family RNA polymerase sigma factor	1224755..1225243	sigma-70 family RNA polymerase sigma factor; wVulm_001230 N/A	MKLKTAIVVQNIRYQARRLKLFECFTHETHEDLEQELFCEIWTYLDRYDESKGSFNTFVARLTERRANNLLEKQLCMKRNINNYVNIEKTEAFEDEVAKRTDVDYMISTLPRKMQKICEQLKYFNLYEVAKMNNISRTTLNTMVRKIRIKLSSIYYKGKKKN
WOVulM5_6	Replication & Repair	AAA	1225296	1226099	1	ATP-binding protein	1225296..1226099	PHAGE_Idioma_1N2_2_NC_025439: putative ATPase AAA; wVulm_001231; phage(gi712913853) 3.15e-22	MTFKILNNNERLKTTTGIKVVIFGPYGIGKTSLLKTISEPTLCLDFEAGLLAVQDWQGDSISVRTWNQARDIACLIGGPNPALKSDQAYSQKHYEHVSSKYNEEFSKYRCIFIDSITVASRLCLLWAKMQPEAFSERSGKQDMRAAYGTLAQEMMAWLNQFQHIRDKDIIIVGTLGQYLDDCNRSTWLPQCEGAKTASEIPGIVDEVIIMVGIKKDDGTEKRSFVCQTINSWGYPAKDRSGCLNMVEEPHLGKLLAKIKAKTLASVA
WOVulM5_6	Replication & Repair	AAA	1226123	1226929	1	AAA family ATPase	1226123..1226929	PHAGE_Strept_mu1/6_NC_007967: DNA helicase; wVulm_001232; phage(gi93007429) 2.17e-05	MEQSFFNIGQKIPFFSVKEYLNDQSPIPEDIISPRILTKRGLLVLGGPPKIGKSDFLISWLVHMAAGRSFLGMTPSRPLKIFYMQTEIEYEYMKERLQQLQLDEELLDIAANNLIITPRVQLSFSSEEIDEIKNVIKERFKPDIIAIDPLRNIFNSSEYGNENDNSAMLFFLQKTLERLRNVINPDSGIILTHHTKKLSKKMLEEDPFQGLSGAGSLRGFYSTGMVMFAHDEESTTRQIVFELRNGERVASKLVDKINGRWKVVDQWS
WOVulM5_6	Hypothetical Protein		1226961	1227464	1	hypothetical protein	1226961..1227464	hypothetical protein; wVulm_001233 N/A	MLTDFLTDFNNAKLQSNLIPKGTIVKVKMAIKPGGYENWFTKSYATGSIYLNAEFTVTEGQYAKRKIFQVIGIKSGKASVEGEDTWGESGRSMLRSILESARNIHANDTSEKAVIARKINSIADFNGLEFTAKVGIEADSRYGDRNRIATVVTPEQNNGIESDWLPF
WOVulM5_6	Replication & Repair	AAA	1227461	1228675	1	AAA family ATPase	1227461..1228675	PHAGE_Mycoba_LilMcDreamy_NC_051582: tail assembly protein; wVulm_001234; phage(gi100053) 8.06e-06	MKYDEGKLWAAVITRALQDAAGRNLKLKKEACKWIRSRSFETVCELANLDSKRLKNMLIKKEGNFMGFSSQKEIKSLLIDNIKECVSYLLPGGEFYQDRFYLANLGKDKIIVEIKGEKAGNWNDIYKEKKGDILSLWTLVEGNIDSAKKWLNAKKNSTLQNNGEKAFSVRHYLNDKSPMPKDIIGPRILTPGGLLVIGGTPKIGKSNFLLSMLVHLAAGVSFLGMKPAKPLKIFYLQNEMEYDYIRERLQKLRISKKTLDAGTENLVITQKIKLTLNVEEIKEIMYENLDVKTVDVIVIDSLFDYRSMISFLKNDVDKLRSITNPMAGVIFTHYTKKVSTTTLKKNPFQALSGANVLRSLYTSGVVIFKPSQHRNVLQVMYELKNGKPIPTKFISEVNG…
WOVulM5_6	Replication & Repair	AAA	1228718	1230865	1	AAA family ATPase	1228718..1230865	PHAGE_Pseudo_AF_NC_019923: putative DNA primase\helicase; wVulm_001235; phage(gi431810342) 5.93e-12	MDIYCDFNTAAPRKNAPLVEKEQLKAQLLLNIRPCLSYLLPRGIFRGDKFYVGNVQGDKGKSLVVELSGSEAGLWHDFATKEGGDIIDLWAEVHRKSTRTEFTEVMDSIAEWLGHFKKIKTDKTAGNPTAYWDYYDENGQAIVRVYRYDDNGKRYLPFDIKRSDFGTPEIRPLYNIPGILKSDKIILVEGEKCANALIEQGITATTAMSGANADPNKTDWTPLKGKHVIIWPDNDEPGKKYAEKSAMKLTCLGVEELCILEIPKDKPKGWDAADCVKEGINVEKFLSSIPQVPYVKKLSTTEEFSKVQKAGRRISFSAIPVIKYLNDKSPMPKDIIAPRILTPGGLLVFAGAPKVGKSDFLISWLLHMAGGVPFLNMMPTRPLKIFYLQTEIGYHYMRE…
WOVulM5_6	Replication & Repair	AAA	1231748	1232650	1	ATP-binding protein	1231748..1232650	ATP-binding protein; wVulm_001236 N/A	MSPSFIGRQTELKQLLELTEKNTASFVVVKGRRRIGKSRLIQEFGKYFEQYYSFIGLPPEKHTTMSYQLNEFSRQVARQFNTSFARYDDWSDLLWAVGERLLSGKTLLLFDEISWMGSKDPTFLGKIKNFWDTQLKNNNKLIFVVCGSASSWIEKNILSSTGFVGRISLTLTLGELSLSDCNEFWPKNISAYEKFKVLAVTGGIPKYLEEINFKHSAEEDIKKLCFTKGGFLVEEFNQIFSGLFMRKTAFYKQIVRALSNGAKEQEEICATLNIVRHGRISEYLHELELAGFIAKIILGV
WOVulM5_6	Hypothetical Protein		1232818	1233165	1	hypothetical protein	1232818..1233165	hypothetical protein; wVulm_001237 N/A	MLNNRKSIHNILGIDGIISENPFFQKKTRNSAGCQIDYMIQTKFNTLYICEIKFSKDKIGHSIIQEVQKKIDTLNRPKGFSCRPVLIHVNDVSDDVIDSDYFSHIIDFGKLLNCK
WOVulM5_6	att		1233495	1233506	1		1233495..1233506	attL N/A	TTTAACTTTTTT
WOVulM5_6	Hypothetical Protein		1233813	1234829	0	hypothetical protein	complement(1233813..1234829)	hypothetical protein; wVulm_001238 N/A	MSDLELIKMQERSYIICSRRQDKLDWPNIVDPCCNNEIFIDEDFNEACDNIICENCNRDILPNTYKKQRFHRLSVYLNPEKIMHWFEGQLSNTHFMWQKVERGVYHVGDQGQFVNLIVLDFCTNPTFLTIDKLKANPTVLIILRKNPSNIPLDLPIVKMVDLFFQHQTLIEVFQEAVQRGVPELIPNTSMQILHTALNLIEPPKEKELLKLQLIEGSLYVNNIEILNKKAVACMKVLRVLFEQFLNDCKKELPPEKHMLLSITEIEKRLNLDPEADPEHHIRKPLNTIQRTIKTTLAKKLGLNIERNDVIQTVGWPGSSRKDYGYRINPFTVLIKVVR
WOVulM5_6	Hypothetical Protein		1234894	1236126	0	hypothetical protein	complement(1234894..1236126)	hypothetical protein; wVulm_001239 N/A	MNIYPNRKFWEDDLEVPVNHLLDRFHNTKTRQSWIDSLSGKQLNIIFQNSFKDKLNAQLFDDESYDNTSVQYKRKVIANYSDSLVTYYLITCFDRAKLEVTVSEIARSALTTELMKSYLVKNNNKYDKKSLLFLLFHANYNLLKSVYHFEKIQRKSFMSFALQKIPRRPSTPFKDFISEEIIQQILKEDNIKRNDSFENQLQGFFYHQNRLYVLIRKASDIDLLLNSNKVIHGHKAEWMILDFLLNGTQVDLGARNIDQAIEIANSIASCYFGCECIFVDVQDKNFAEQVHKFIETCINESDSNIRVFELKFQSNRFNYSYTNITLTVAPYDPIAPELHVLKPFVGDIVPFIESIKVIFQGKKIGLFFKRSDEYIAIYYSEHPLNKREREDFKAYIKQF…
WOVulM5_6	Replication & Repair	HJR	1236344	1236808	1	Holliday junction resolvase	1236344..1236808	PHAGE_Rhodoc_Sleepyhead_NC_048782: hypothetical protein; wVulm_001240; phage(gi100062) 4.46e-07	MSILTLDLGKQTGWAILTDGVIESGSKSFHGSRFSGGGMCFLNFRNWLNSLKDISAVYFEEVRRHLGTDAAHCYGGFLAVLSAWCEEHHVPYKGVNVKTIKRFIAGKGNASKSEVIEAIREKSFSPRDDNEADALALMFYVMNFSKDFNISKIP
WOVulM5_6	Head		1236921	1238124	1	hypothetical protein	1236921..1238124	PHAGE_Bacill_vB_BtS_B83_NC_048762: head morphogenesis protein; wVulm_001241; phage(gi100068) 1.33e-68	MNLAIHYYPVENLVEYKRNPRKNDDVVNRMCASIREFGFRIPIVAKSDGTVVDGHLRLKAARKLGMESIPVVLSDNLNEPQTKAFRLLANQSANAKWDDDLLKVEIQELEDLQFDLKMTGFELEKVQNFLDDLDGEKEDLSDLVGDEKRVEITKPGDLWILGDHRIYCGDSSVVESYKALLDDKMADITVCDPPYNVDYGSSDKKILNNQGEKYELFLYGICSHILAYTKGAIYICISSSEFSTLQKVFEEAGGKWSTFIIWAKNHFTLGRSDYQRQYEAMLYGWKSGNKREWHGGRNQSDLWFYDKPTHNTLHPTMKPVELMERAIVNSSRSGDIVLDPFSGSGSTLIACERTGRICRTIELEICRCNHKTLANIHRGGNSFWYWNFCRNSRRKTVA
WOVulM5_6	Hypothetical Protein		1238256	1240094	1	hypothetical protein	1238256..1240094	hypothetical protein; wVulm_001242 N/A	MYSTNQSNTLPKIVTSQTNNEASFSEEVENNVSNSTLSVKERVEAIELSQKGTKQTYDSHDLKQCNTEYKAAFSNVISNGSDGSITLEMDEAGADQFDALSALDEGEDIDAEFNALFEKNKIGYNRPYSPDQFNVAFSTPSNYQTYNTIDVHEEDRKSGDKPKSLPKIVRQDNSRSVAPPSPRTAANHVSNIIQSIAPSKSSLEVKSYNEENIEELVNADPIYSEINEELANGEPIYSKINQDTKSPKKVLEGSDSGISGNSFGVQRSDLQKLKDNSISDRKGASERSSIDTLSDISSNILPHESDQTNSGGVNSETPLIKKEKKTNRILPRVKYAVQQKEFIIFGIAAVALSVSAALVYLQDKAQFIAFFANSVIYVTIPILAVALLVAISPIFCGIK…
WOVulM5_6	Hypothetical Protein		1240278	1240759	1	hypothetical protein	1240278..1240759	hypothetical protein; wVulm_001243 N/A	VKITQTEWAREIGVSKQYVCYLVKKGIVELEDGLIDREQANRAIETIRDPSQPLRRKNPENKIQVTFPRCCKLEKMKWNVVNCRQKQKLRLVNLQRKSAMHLTQELSVIICLIFQIEFQHYLHHVILKRFIWRLKRLQTHYKNYLILNFKYAA
WOVulM5_6	Ankyrin	Ank	1240779	1242230	1	ankyrin repeat domain-containing protein	1240779..1242230	ankyrin repeat domain-containing protein; wVulm_001244 N/A	MADNLSLELIKCLINQPGLDVNVRGLNGKTPLHCAIEFKHGGFVTHEEEHSFYRRWFLITPKKRKKQKYYKRLITSTDQNKIAYFILQVKLMQDIEKVLRLMYEMLCTILHYIQQEDMQKLRFEKEMLKMSLMHEPMHYAVNNKKLEIVKLLLKLGADVNSARMGQNSIPVHIAVSNTNYDERDLCLDILKSLIKEPNAQVNLQDYENKTPLHYAERLKTIEVLLTREDIDPLVKDDSGKTPFDYAKPEIKKALMSNKYGSEKNSLLHLAAQRGEIEIVDAILKEEINIDIVNNKGLSPIYLAAEKGHLHVVKLLLKKGANYTPVLHLAIKSNNLELLKVLFTEKNGSLLCRDTVVNFPTLHNKYIAQREIADKRMKKHNNIICIYTTVSAIAVAVCIG…
WOVulM5_6	Head	Terminase	1242227	1244048	1	phage terminase large subunit family protein	1242227..1244048	PHAGE_Faecal_FP_Toutatis_NC_047915: tail assembly protein; wVulm_001245; phage(gi100053) 1.78e-107	MIYARAFSEGLRPDPQLKVSEWANEYRVLAPTAASEPGKWRTERTPYLKEIMDSLSPSSPAEKVVFMKGAQIGGTEAGNNWIGYIIDQTPGPMLVVQPTVEMGKRWSKGRFAPLIESTPCLKSKVKDPRSRDSGNTVQSKEFPGGIVVITGANSSVGLSSMPVKYLFLDEIDAYPGDSGGEGDPVLLSIARTNTFARRKIFLVSTPTIHGISRIEKEFEATDKRYFFVPCPHCNYYQVLKWSQIKWEDKNPNTAHYICIECGKKIENHQKTEMLERGEWRPTNQVHNSKVIGFHLSSLYSPVGWYSWQQAVEDFLHAKESEQLLKVWINTTLGETWVDKGEVPDWKQLFNRREFFQIGTVPRREVVLTAGVDVQKDRLEVEVVAWGKSRESWSIDYRVF…
WOVulM5_6	Head	gpW	1244041	1244265	1	gpW family head-tail joining protein	1244041..1244265	gpW family head-tail joining protein; wVulm_001246 N/A	MYNEDYLIQVEEAIKKLQNGERVVSIAYGDHVVRYAEVQINDLLSLRQRIKSELKIAGMKPKRKIVFSTSKGII
WOVulM5_6	Hypothetical Protein		1244292	1244456	1	hypothetical protein	1244292..1244456	hypothetical protein; wVulm_001247 N/A	MTKIIAKEYTEFLEQLKEQIATSRYKAALAVNSKLIVPYWYRDLKAPKRTWLGC
WOVulM5_6	Hypothetical Protein		1244398	1245315	1	PDDEXK nuclease domain-containing protein	1244398..1245315	PDDEXK nuclease domain-containing protein; wVulm_001248 N/A	MYHIGTEILKRQKEHGWGAKIIDQLSKDLRSAFPEMKGFSARNLTYMRQFAAEYQDTEFTQQVAAQLPWFHIVVILDKVKDPKERLFYFQKAIEHGWSRSIMVMQIERGLHKRQGKAVTNFKDKLPSPQSDLAHYTLKDPYIFDFLSIGDDAHEREVEKGLVGHVEKFLLELGEGFAFVGRQFHLDVGNKDFYIDLLFYHLKLRCFVVIELKDKDFKPEYAGKMNFYLSAVDDLLKHETDQPSIGLILCKSKDNVLAKYTLKDINKPIGLAEYKITENLPENIKAALPTVEELEAELSKVSDQEK
WOVulM5_6	Head	Portal	1245315	1246712	1	phage portal protein	1245315..1246712	PHAGE_Vibrio_vB_VpaM_MAR_NC_019722: portal protein; wVulm_001249; phage(gi428782728) 4.45e-118	MLLKSFKQLFSKPKIKSSAWDAAGSGRRFFHFQPELGSINNLLSQNLETLRSRSRDMVRKNPYAANIIDTIVSNSIGTGIKPQSKARDGEFRKKVQELWLKWTDEADSSGVSDFYGLQALVCRSMIEGGECFVRLRTRKLEDRFSVPLQLQVLESEHLDNKTNQTLANGNVIRNGIEFNRLGQREAYYLFKEHPGEGSFGESVRVPANDVLHIYKPLRPGQIRGEPWLSNILLKLYELDQYDDAELVRKKTAAMFAGFITRLDPEANILGEGESNEQGVALSGLEPGTMQLLDPGEDIKFSEPSDVGGSYMRQQLRAIAIGTGITYEQLTGDLTGVNYSSIRAGLIEFRRRCAMLQHNVIVFQFCRPIWNRWLELAVLSGELRIDEKVVKAAKEEVKWI…
WOVulM5_6	Head		1246712	1247763	1	S49 family peptidase	1246712..1247763	PHAGE_Burkho_phiE125_NC_003309: putative capsid assembly protein/protease; wVulm_001250; phage(gi17975166) 1.03e-57	MLLGKPLMLEPRSFELLSLNNQKHPTFKNIKHSIKSNVERTAIIPIHGILTKKPGAFDEMLGMTSYEQIEEQIKQALADSSIETIMLEIDSPGGEVNGIFDLADFIYESRAKKRIIAIANDDAYSAAYAIASSAEKIFLTRTSGVGSIGVIASHIDQSGFDEKCGIKYTTIFAGRRKNDLNPHEPINSEGLESLREEIDRLYEMFVQLIARNRNLSIEAIKSTEAGLYFGGKAVEIGLADGITILSELKSINKKGVLLMNKLQMTKLIIPSIVLKFLNYVYVIYRRCQKRENLLSRMLAANKHKKYCRYLQNEQRLKFAHYHRIRQKICRQEVVHNLAFAG
WOVulM5_6	Head	D	1247810	1248181	1	head decoration protein	1247810..1248181	PHAGE_Rhizob_RR1_A_NC_021560: hypothetical protein; wVulm_001251; phage(gi514231476) 1.64e-15	MSTITEQNNLGDLLKYEVSNLYSRDQITVAKGQNIKLGAVVAKKTDDGFIRILNPAATDGTQTAIGVITSDVNATETTKAVIITRIAMLADHAVVWPANITEEQKAAAIKQLEARGIIVRKGV
WOVulM5_6	Head	Major Capsid	1248206	1249207	1	major capsid protein	1248206..1249207	PHAGE_Vibrio_vB_VpaM_MAR_NC_019722: hypothetical protein; wVulm_001252; phage(gi428782731) 4.23e-109	MQNPFTNTAFSMTALTNAINILPINYGRTENLNLFPSRSVRFRHITIEEHQGVLSLLPTQSPGAPATVGKRGKRKIRTFTIPHIPHDDVVLPEEVQGIRAFGSESELKALADVITDHLQLMRNKHAITLEHLRMGALKGIILDADGSELLNLYNEFEITPKVVNFALGTATTDVKRKCLEVLRHIEDNLSGEYMTGVHALVSPEFFDALTSHTKVKEAYERWQEGAALRNDMRSGFTFCGITFEEYRGQATDPEGTVRRFIERDTGHCFPLGTASTFTTYFAPADFNETVNTLGQPLYAKQEPRRFDRGTDLHTQSNPLPMCHRPGTLVKISS
WOVulM5_6	Recombinase	Recombinase	1249569	1250000	1	recombinase family protein	1249569..1250000	PHAGE_Bacill_phi105_NC_004167: site-specific recombinase for integration and excision; wVulm_001253; phage(gi22855025) 5.78e-05	MSTSELITVQHLAREAIIYIRQSTPHQILSNQESLELQYALKQRAIDLGWKADKVIIIDTDLGITGTNIEKREGFKEVVTKVTLGQVGIILSYDVTRLSRNCSDWYPLLDICGYKQCLIADRDGIYDPGSIWSIVTGYKRATC
WOVulM5_6	Recombinase	Recombinase	1249945	1251618	1	recombinase family protein (gp24?)	1249945..1251618	PHAGE_Clostr_PhiS63_NC_017978: gp24; wVulm_001254; phage(gi388570653) 6.34e-07	MILVVFGRLLLGIKGQLAEVELSTIRARLNAGLLNKATRGDLALTLPAGLVRYPDGSIHKDPNLEVQHHIELIFKTFLEKRSAGKVLRYFHDHQLTIPRYSYLKELQWEKPKRCAILSILKNPAYAGAFVYGRRTTNYKLSSAEKTTKRLPIEKWKVLVKDKYPAYIDWESFIKIQTMLKDNYPEYMHGKTRGIPRKGALLLHGIIYCGECGYKMIVKYKKGNQYICNHSYKHGLEPICQSLPADAIDNEVVPKFFEALSQIELDAYTKAIDSQLQSEQAINKVRLQQLERLRYQAKLAERQFNQVDPDNRLVAAELEKRWEQALSDLKDAEVIFERQHPKKPTPQLSEELKEVFLDIGRKLPEIWYKPVLSHQQQKSFLRCIIDKVVAHRIKRDCLQI…
WOVulM5_6	Hypothetical Protein		1251764	1252069	1	hypothetical protein	1251764..1252069	hypothetical protein; wVulm_001255 N/A	MQGKIERLFADCFAHLGEQALYESKDKAYMVQILKQQPDKLYGIGEGQFVGEMLFLEVSVFDVLKPMVGDIFVIDDRKYKVHSSPLQDNSGMVWKIQASGV
WOVulM5_6	Connector/Baseplate	Z	1252070	1252587	1	putative minor tail protein z	1252070..1252587	PHAGE_Vibrio_vB_VpaM_MAR_NC_019722: hypothetical protein; wVulm_001256; phage(gi428782733) 1.45e-20	MRINVEVSDSIEKVMQSIDAERKKVEKVTVSALNKTALWLKAKAAKEISEEKKIKLTVMRKRLRIFKARTSRLEVLIRANLYDIRASTIGKIQKTRRGSKVGKHEFIGGFAAVMPKGNSGIFKREGRAALPIKEVKLPLEPEASRIILLIMRLRKYLQNFLNVNVILQEMYGA
WOVulM5_6	Hypothetical Protein		1252584	1253060	1	hypothetical protein	1252584..1253060	PHAGE_Escher_vB_EcoM_ep3_NC_025430: hypothetical protein; wVulm_001257; phage(gi712913205) 2.50e-21	MNFKDLHNAICTTLKKEIPAIQTCEIYPSIRKELVAPAVFVELSGFEKGHDPGTEELALKARFEARIVVDGTVEDSSVVVRTLAAEVARVVNKNTWNVENIFPAEFLSAEIEGFRPELDAYLVWVVDWVHEIHIGESVWSETGIKPYIIEIGNVHVGS
WOVulM5_6	Connector/Baseplate	V	1253047	1253511	1	phage baseplate assembly protein V	1253047..1253511	PHAGE_Escher_vB_EcoM_ep3_NC_025430: hypothetical protein; wVulm_001258; phage(gi712913206) 2.54e-31	MLDHSFAISELSRELANIIRIGVVKEIDYEKAKVRVKIGEFLTDYLPWITSKAGKDRDWSPPDIDEQVVILSPLGELSLGVVLLGIYQQKYSAPENKKEVSSLTFQDGTKLSYDKEKHHLEIEVVDKITLKAGESSIEMTKSGIKLKGSRIDLN
WOVulM5_6	Connector/Baseplate	PAAR	1253513	1253770	1	PAAR domain-containing protein	1253513..1253770	PAAR domain-containing protein; wVulm_001259 N/A	MRRAIVCTGDNCTGVPIHVCVSGSKDVRINGRSVCRRSDTLTMGEETLTQGSNSVFVNGIGVARTGDVASCSFQIVSKNQSVFSK
WOVulM5_6	Connector/Baseplate	W	1253792	1254127	1	GPW/gp25 family protein	1253792..1254127	PHAGE_Escher_vB_EcoM_ep3_NC_025430: tail protein; wVulm_001260; phage(gi712913207) 9.32e-39	MKGMDAKTGKALEGIEHLKQSIIDILTTPINSRIMRRDYGSRLFELVDKPINRDLTLEIYAATAEALGKFEKRFKLEKVKIAEVKEGKMTLVLEGLYLPEGKFIGISGVVV
WOVulM5_6	Connector/Baseplate	J	1254130	1254912	1	baseplate J/gp47 family protein	1254130..1254912	PHAGE_Escher_vB_EcoM_ep3_NC_025430: tail protein; wVulm_001261; phage(gi712913208) 6.59e-55	MQQPEPLNFEEIFARMKEELINRDKSFTALIESDPAMKILEVAAWRELLLRQRINEAVKSNLLKFARGEELDNLAEFYGAERQDGEEDERFRKRIKARIVGSSTGGSKEHYRFQALSADSRVKDALVESPIPGKVQISILSTKLSTASEELLEIVKKQLTRDDIRVLTDAVTVIGCNITEIDIHSRMSISPVISKEEIKKQFIKKFEANRRLGWNVTRSWIIANLFVDGVENVELIEPREDVMVLGNECAVLGYVKLDRI
WOVulM5_6	Connector/Baseplate	Tail	1255191	1256357	1	phage tail protein	1255191..1256357	phage tail protein; wVulm_001262 N/A	MKNLLPPNATKQEQALVDATDYKVDPSCIRGFKFRLEEETLPWLIEEYGLEEILRWVKDRRRAIVEGVKFQRLRGTPASLKIALKWANIEDIKIIEEPPGKHFFELQIGIKDVPNDFFVDAVVELAKLSLPARSRLMRIFNDYYNVDRFILDESIFGSLLSDYSGRKVEKNGPVLSFGRINFFSSRGPLVEIVDNYLREHYEQTFSNDIYRLDVAVLGETEPHTKDYKGIYERSHQWYNLKALYPLTQSLLPSIKFAKAQIVLSDSWNLGETNACFPVGSIEEEGNKFVLGSDKLSGQHWSLKHKPILERFSILHRYKVENCTDQKVRKYVLAEHNVYYKNNSDSEQKDSIHELENYILVFYPGVLKWHEHRHLHRSWKNSQAICVIS
WOVulM5_6	Ankyrin	Ank	1256526	1257227	1	ankyrin repeat domain-containing protein	1256526..1257227	ankyrin repeat domain-containing protein; wVulm_001263 N/A	MSFSKSKFFKEVSSNDINKRNEEGETILHQAVEISDYKTVRLLIKKGAEVDARDKNGYTPLHCAVFAKSLENVKVLLRSGAKVNATQYVSGCTPLHSACKIGGAKVEIIKELVKAGATVNQLNKYGATPMYYIWESEKYRLCDSKESEEASKFLREQGGITKSRELTCYGIERLVGEIADMLNGSYLPEVKIIEIGEIRKRDKSLIKEECKNLASKIISQVNEMIDEVAKRKV
WOVulM5_6	Ankyrin	Ank	1257266	1257739	1	ankyrin repeat domain-containing protein	1257266..1257739	ankyrin repeat domain-containing protein; wVulm_001264 N/A	MLKLGKFNKSAKELLENSYKNIYARDEKGRTALHYAVDAKTVRLLVEKGANVNAADVEGHTALHLAVTEKRLETVRELIKSGGNVNAEEYGNKCTPLHLACMVGEKEIVEELVKAGGEIEQADKFGMTAMDYAKNSKEVTEVLKKETDRIEKLFMKG
WOVulM5_6	DUF	DUF2924	1257744	1258175	1	DUF2924 domain-containing protein	1257744..1258175	DUF2924 domain-containing protein; wVulm_001265 N/A	MEEEIEKKVMNLERKPLGELRKIWKKVYGEEAPRYSKKYLIPRLAYRMQEKAYGEMSRKGTKRLEYLADRLEKGKRISSDKLPVEGTELILERGEEMHAVMVTDKGLIYREEFYTSLSAVAGKIMGMSYNGPLLFGMRDKSEN
WOVulM5_6	Recombinase	Recombinase	1258186	1259670	1	recombinase family protein	1258186..1259670	PHAGE_Entero_EFC_1_NC_025453: site-specific integrase; wVulm_001266; phage(gi725950572) 4.26e-46	MLKEVRCAIYTRKSNEDGLEQKFNSLDAQRVACEKYIKSKEGWVVLAKRYDDGGYSGKNLERPAIKELFEDVKKGEVDCVVVYTLDRLSRETKDSIEVTSFFRRHRVNFVAVTQIFDNNTPMGKFVQTVLSGAAQLEREMIVERVKNKIATSKEQGLWMGGTLPLGYDVKDKELIINEKEAKIVGHIFERYLELKSMAELARELNSQGYRTKSDIFKKATVRRIITNPIYMGKIRHYDKEYEGKHEAIIEEEKWQKAQELIRNQPYRKEKYEEALLKGIIKCKSCDVNMTLTYAKKENKRYRYYVCNNHLRGKNCESVNRTIVAGEVEKEVMKKAEQLYEKWGEKAEEWKNLSFGKQKEVVKKLIKGVMVREDGIEVHSESEEKFIPMKKKGNKCTVVE…
WOVulM5_6	att		1260029	1260040	1		1260029..1260040	attR N/A	TTTAACTTTTTT
WOVulM5_6	Ankyrin	Ank	1260044	1262032	0	ankyrin repeat domain-containing protein	complement(1260044..1262032)	ankyrin repeat domain-containing protein; wVulm_001267"	MGESTGIVKSIINLLKPKSKPEPSDFEYESIIEHLSSKEHLLNELMNDMWYSGDLPSVRNHNEPSSLIDSKLGLSEQICVWFALDHDLTPSQKNLNKKLLSALKCLASNCGSFDNTEPLEEFLYDNKNNKDLKVVLNIKRGESQSTVLHAIAGANIGGFRRTGNQAIDLLLEAGADPNIQDNKGKTPLYLAAAKGHHDNANSLLLKGANPNITSRKGRTPQQIATNNLCYDIEELFLTDKQKKMNKELYDLLVLDSDCTKNLKEFLSKHKRDSDLKVVLNIRQGMGESKVFSYVDRFSWDNEGLIQELRKIFLEAGALDYGINIYRQQKEGQASKLLVNLTSNQKEKLNKFSDKVLRAQNMAELEEIVNDAIKSGVRLSYSLSQDFFSGNEYTFTDYVM…
WOVulM5_6	EAM	Leu	1262517	1263320	0	leucine-rich repeat domain-containing protein	complement(1262517..1263320)	hypothetical protein; wVulm_001268	MDFSKHVDDHSLIIRNPSVNVQELVRFLRDHTYITKLSILACEIGDKGAEALAEGNFPNLTELHLEDNDITSEGLKALIKGNFPNLTTLNLNKNKIDVIGVQALITASSKVFPKLTNLNLHDNNIDNEDAGALVKALGDGIFPKLKECNINGNRISYKLIKRLDYMIKNRSQKGTVQMGNKLPFVIASAGLLLSLSISYFAGAAALTPVATAISVFLAAAVVGTLVGYSIGKFYKKVSEEKQKDLDTSTLTAVKSVRSVFTKSQLGA
WOVulM5_6	Ankyrin	Ank	1263926	1269286	1	ankyrin repeat domain-containing protein	1263926..1269286	ankyrin repeat domain-containing protein; wVulm_001269	MLDASCSVNHAEKSLGLFKQTPDQSSLISSGLQLPEGFTIGKAIGRGDCFFDAVAQGLKQLKPGTNFTAKSLREVCRKQALSNQEVKEKVIADARNHEDSTVVLPEPGIDDDELWNSYLIGIEHSIEDIEKMQKDNKDVFSSLTDLKYGNTLQIPICGRPEIEGSMICNEYNVKLHVIENLPMCGWSGYLIDGLASKPVSTDYNEKDTIHIINKGDFHFEPILSGTLLISEIQREFTSIIEDSDLTEDGKLEKLKSFFKVYPSLNVNSRVNQYNDTPLHIAVCVGELKIVRFLLKIGAQIDVLNREGKTPIDIAKDNNRKDIAKILQPLISYEEVDVPGDGSCLFWSVALAYLTPVKFDDYAFHERFKELFTSDHDVHSIQRLMQGNANIYEDSAMRQL…
	Statistics	Coordinates	1205642..1269286
		Region length	63644
		Number of genes	61

## Sheet: WOVulP_1_2
molecule	gene	subgene	start	end	orientation	BLASTP annot	CDS	BLAST_HIT		prophage_PRO_SEQ
WOVulP1_2	Transposase		134772	136049	0	IS4-like element ISWpi18 family transposase	complement(134772..136049)	PROPHAGE_Shewan_MR0: ISSod7, transposase; wVulp_000132; phage(gi24375048) 9.74e04		MFIKNKLMSLNFINAHRASSKDFSRKRKLPFINVFLLIFRKSVKSLQVMLNEFVLHTRKDYTITASAFTQARKKLKHTAFSELNDDIVSLYYQDQEFKTHHGFRVLAFDASILILPKSDKIIGEFGSRAVWNGIQRFEDYTSATFEVCYDVLNNIAIKSVLSRGDSYEVDLAIGMLESIKSDDLLICDRGYVSYRFLAELTGRKINYIIRCPSSSFNEINAMFKPESPSSMVVVSTAPIKVARQLRKLGLPDEMKFRLVKIILSSGEVEVLVTSLLDEQSFTVEEFERLYYLRWGVETFFSRLKGRLNLENFTGKSIETIKQDFWSTIFISNLESIMIEDDEETLSAQNSKLKKSINKSVSFNAIKNLAFDIFSTESDIDCIMDRLSQLFLMNTLVVRK…
WOVulP1_2	Hypothetical Protein		136139	136447	0	hypothetical protein	complement(136139..136447)	hypothetical protein; wVulp_000133 N/A		MNKSKEEIEFRILESKGKALLDREIMETFLSAVHERPQAQEIAKNLVNTYTGVGRILGREMDDLKVIEGVTDSAVAMIMCVKETLERVLEGKAQGRANNHCH
WOVulP1_2	EAM	HTH	136619	137530	0	helix-turn-helix transcriptional regulator	complement(136619..137530)	PHAGE_Caulob_rogue_NC_019408: putative HTH domain DNA-binding protein; wVulp_000134; phage(gi414089083) 1.31e-08		MANISIRYKIAQKVRSWRLKQGYTQKDLAGKIGVTYQIVLQYEKGTRKISIEKLCAIAKALSINIADLIPVSNEKICLEDEEEEILNLIRKYKKINDQELRRMLCLLTKIARVSEENSKKTERIKIAKGLVKAGVSVDIVLKTIGLSADECVEEKTGSIYYQIGKKIKEWRAVREYTQKDLAEKMVTTRDEISNYEQGRVAVPLDKLYEIAKALSINIMDLLELTEDADDKMVPNLIKEYKKIESQELRNALIKSLLESIQICEEKVKRAEKMKIAKDLVKGGISIDIILQAVGLSLDEIQQV
WOVulP1_2	Transposase		138301	139125	1	reverse transcriptase domain-containing protein	138301..139125	PHAGE_Pseudo_phi3_NC_030940: methyltransferase type 11; wVulp_000135; phage(gi100001) 2.62e-94		MVTGKIVSAPFGTAEHWNQINWFQCKKNTRRLQARIVQATKARRWNKVKTLQRLLTRSFSAKALAVKRVTSNKGKCTAGVDNQLWQSPSAKSQGIANLRQRGYRSQPLRRVYIPKPTGSKRPLSIPTMKDRAMQALYLMGLDPVAETIGDRHSYGFRKHRSAADAISQIHKTLAGRDRSQWILEADIKKCFDEIDHCWLESSIPIEKNILSKWLKSGFIEKQMFRFTIAGTPQGGIISPVLANLTLDGFENVISKHFGNKKTQEIWCARDSLRG
WOVulP1_2	Transposase		139106	139357	1	reverse transcriptase domain-containing protein	139106..139357	PHAGE_Pseudo_phi3_NC_030940: methyltransferase type 11; wVulp_000136; phage(gi100001) 3.93e07		MIRYADDFIVTGKSKEILETKVKRLVEDFLSDRGLTLSTGKTKITHVEQGFDFLGQTVRKEDNHQTFSRKYKPTSEAHPVLDS
WOVulP1_2	gII intron	gII intron	139347	139766	1	group II intron maturase-specific domain-containing protein	139347..139766	PHAGE_Pseudo_phi3_NC_030940: methyltransferase type 11; wVulp_000137; phage(gi100001) 2.05e-27		MIRKNCAATQEKVIELLTPQIRGWVYYHRGICARKAYEKVDSEIFKALWQWSKRRHPNKGLRWIKEKYFKTKEARRWCFAALTKNKGTVEWKELFQATSVPIRRHKKIQAEANPYDKEWYAYFEKRRSNNPSLYEDDKI
WOVulP1_2	Transposase		139949	140083	1	Rpn family recombination-promoting nuclease/putative transposase	139949..140083	PD-(D/E)XK nuclease family transposase; wVulp_000138 N/A		IFGTEKNKDILIHFLNDILGFTGKSTIKDIEFLSTIQDPEIASKK
WOVulP1_2	Transposase		140084	140269	0	Rpn family recombination-promoting nuclease/putative transposase	complement(140084..140269)	PD-(D/E)XK nuclease family transposase; wVulp_000139 N/A		MAFSKFLDPKNDLSFKKIFGSEKNKNILICFLNNILDFSTSDQIIEIEFLSTIMDPEIASDK
WOVulP1_2	EAM	HTH	140629	141541	1	helix-turn-helix transcriptional regulator	140629..141541	PHAGE_Caulob_rogue_NC_019408: putative HTH domain DNA-binding protein; wVulp_000140; phage(gi414089083) 2.42e-09		MTVSYTNSLDHEVGEKVRSWRLKRGYTQKDLAEKIGVTYQIVLQYEKGTRKISIKKLCAIAKVLSINITDLIPVSNEKICFEDKGEEILNLVREYKKINDQELRRMFCLLTKFVQVSEKSSRKAEKVKIAKGLVKEGISVDVVAKTIGLSTDECVEEKVGSIYCQIGKKIKEWRAVREYTQKDLAEKMVTTRDEISNYEQGRVAVPLDKLYEIAKALSINIMDLLELTEDADDKMVPNLIKEYKKIESQELRNALIKSLLESIQICEEKVKRAENCKGFSERRNFYYYFASGRPLFRRNSTSLA
WOVulP1_2	EAM	RadC	141713	142369	1	DNA repair protein RadC	141713..142369	DNA repair protein RadC; wVulp_000141 N/A		MNKSKEEIEFRILESKGKALLDREIMETFLSAVHERPQAQEIAKNLVNTYTGVGRILGREMDDLKVIEGVTDSAVAMIMCVKETLERVLREKLKSEPIMDLQGLVEYLNVSIGHAERECVKILYLNKRRQLIGEESYIGEMEKAPVYIKEITRKALIKNTTSIIMSHNHPGGSLEPSEEDQEVTKSLAAACSTVSVRLFDHIIITSAGYFSFRENGLL
WOVulP1_2	Hypothetical Protein		142472	143608	1	hypothetical protein	142472..143608	hypothetical protein; wVulp_000142 N/A		MTSKDQNKKTNVNHKKIFGALESVDIEQSKFVSKINNQKEINRETSPSRNIRENKINYGKGFDYIYGAKPVSDQAEDLNPFTSALKKIKPNTEKLSWFKSAIVEAKNVNELHKTIDQVLASGARINACNDGEWSIAEYVVLGTHFHRLEKSDRKKLIRKLMLSGAEFHDTLLQNKLIGEIYNELQPEVQPQIDKQLEELEKAGESAVQKGELIDIEIDNKMLFMEFSEDSKVEVTKILRELGSNILKIGNDAVEVKNEKGGIRNYTDISDGSSVMLEFPTSIGKLNIILYQDVKKYDQVQVRVENKEMWAELQQRGEEIGKNCLFGGVKLKEAVERGSFTRCGIWSEKYAIKEISNDEVLSSWVNRVCGGSKETFRGL
WOVulP1_2	EAM	HTH	143680	144594	1	helix-turn-helix transcriptional regulator	143680..144594	PHAGE_Caulob_rogue_NC_019408: putative HTH domain DNA-binding protein; wVulp_000143; phage(gi414089083) 2.13e-08		MVLFVERSLDYEVGKKVKNWRLERGYTQKDLAEKIGVKYWVILQYEKGNRRISIERLYAIAEALSISITGLIPVSKSCLEDEGEEILNLVREYKKINDHELRRMFCLLTKFVQVSEKSSKKAEKVKIAKGLVKAGISVDIVAKTIGLSANECVEEKTGSIYCQIGKKIKEWRLVREYTQKDLGEKMSTTRHEVSNYEQGRTAVPLDKLYEIAEALSINIMDLLELTEDADNIVVPDLVKEYKEIESQELRNALRESLFEGIRICEEKVRKAERIKAAKDLVKGGIPVDIILQAVGLPVDIVLDG
WOVulP1_2	EAM	HTH	144645	145556	1	helix-turn-helix transcriptional regulator	144645..145556	PHAGE_Caulob_rogue_NC_019408: putative HTH domain DNA-binding protein; wVulp_000144; phage(gi414089083) 4.15e-07		MFVSASNVSYGIGQKIENCRLMRGHTQIGLAGQIGLTYQEVNSYENGYSAIPVEVLYIIAKALSATVTDLLPESVIVREYKDEDEEILYLTKIYENQKLGKIVPSLVRFVHISEKINQEEARLEVAKNLVKEGVSVDIISQATGLSIYEYDNTEKEVCTDSIYYRVGQRIREWRLIKRYTQKDLANKVGLTLKEIHEYEIGYTAISFDKLYQIAEGLSVNIKVLLPKTRESKEENKLLSLMDEYREQESLDALVKSLSEDMKSGKEKVKKAEKVRVAKNLSKADISIDIIVRASGLTADDCEN
WOVulP1_2	Putative Lysis	Patatin	145806	146735	0	patatin-like phospholipase family protein	complement(145806..146735)	patatin-like phospholipase family protein; wVulp_000145 N/A		MVKYILSVDGGGIRGIIPAVILAEIEKRARKTISQIFDLMAGTSTGGIVVAGLCKKDERGNPQYSANDLVELYQEYGSYIFKSSFFRRAILSWFNCAQYPHKNIEFVLDKYFGEDILKNTLSNVLLTSYDIYNNCPFFFKSWKEGNIKLKDALRAATAAPTYFAPKYLKINQKEMVLVDGGVFANNPAACAYASGKRLFPNDDILLLSIGTGRTDRSIEYANSKRFGKIGWIKPLLHVMFSSSLDAVNYQLNQVIANKYIRIQSQLKIASPDMDNITSKNIKSLQQEAKAMIEENQKVIEKFCIEILNI
WOVulP1_2	Hypothetical Protein		146751	146966	0	hypothetical protein	complement(146751..146966)	hypothetical protein; wVulp_000146 N/A		MQKQKIPITVIVTMVIQTIATIWWLAKLDLRVQIHDQFIERNHELIETVYRLEERVKNLIEEVNELEQKHK
WOVulP1_2	Ankyrin	Ank	147183	147698	0	ankyrin repeat domain-containing protein	complement(147183..147698)	ankyrin repeat domain-containing protein; wVulp_000147 N/A		MNRDSRNKLHFWWFIVTVVCVIITYCYMKVKATDNYKTILRIASENCNLEIAKFSVKNLLDIDTQIFKLTTLHYAAGEGCLEVVKFLIDEGINVNIINGYGSTALHNAAYRGDLEIIRFLLEKGANPTIRNKDGKNPRDVAVLRSRHNKDKPYDEIIHLLYNAEKEHKSEQ
WOVulP1_2	Putative Lysis	D	147732	148682	0	contractile injection system protein, VgrG/Pvc8 family	complement(147732..148682)	PHAGE_Escher_vB_EcoM_ep3_NC_025430: transcriptional regulator; wVulp_000148; phage(gi712913220) 1.16e-45		MQPDFIIDKCESIKDRVISLRLTDESGTIDDVVEVHVDYRDEDIDIPNELNIALGYRETDVLPMGVYTVNEITVQSPPKTLLIKAHATNLRLSLKEKVSKEWHQITLGNLVKEIAEKHGYGCRVAEEFENVLILHINQIEESDISLLTKIAIEREAMAKLAGGYILFIPKGKAKSATGKALGTTAIRPQDTINWKVHFTVSRYNSVVAKWHSYERGETISETVGFGSPSYTIQTLYSNVESALSAANAKLKQLKRNNAVLDITMPGNPELFAEAKLSLLGFYQDIDGEWVIDRAEHVLDSSGYRTVLSASTLRKNQ
WOVulP1_2	Tail	X	148683	148886	0	tail protein X	complement(148683..148886)	PHAGE_Salmon_RE_2010_NC_019488: tail component protein; wVulp_000149; phage(gi418489702) 1.88e06		MYYLAKEGEMLDLICWKHYGFTDGVVELVLAENLGLAEYGSFLPAGLKIKLPTIQKPVQKSKLKVWE
WOVulP1_2	Tail		148889	149236	0	phage tail protein	complement(148889..149236)	PHAGE_Pseudo_PPpW_3_NC_023006: putative tail protein GpU; wVulp_000150; phage(gi564292503) 4.75e06		MLSLGPYKFAPTSLKYNRENRWSTIECIENMPLLQNIGQGIEDIDLEGTIYLHNLNGLNQLKNMKEAEKPHVLVDSLGNILGQFVITRLEEKQMYFLPSGLPRKVEFSLSLKSYR
WOVulP1_2	Tail	Tape measure	149238	151547	0	phage tail tape measure protein	complement(149238..151547)	PHAGE_Escher_vB_EcoM_ep3_NC_025430: tail protein; wVulp_000151; phage(gi712913217) 2.28e-84		MSVLSIKIGAVLDGSFNTVIKGSSSQLTRLGENIRKLDSSLKSVSKFKQLGSDVLTSRRSWKGFEDQVKSLAKQMKAIEKPSKTLKAEFDKAKFSATKAKEAYLKKRDTLYSLNEEIRKSGRNIKSLASDQYKLGSSIEILKGKYGKLGSAIRSHQSFLASKAHFKSQIIETIGLGLSLAAPVKVAIDFESAMADVKKVVDFDEKTKEADKFAKKLKEMSRTIPLSAAELAQIAASGGQLGIKKEDLFMFTETVAKMSTAFDMSAEQAGDSIAKLSNVYGINVSEMEHVGNVINHLSDNTAAKAKDMVEALAIVGGTAKQFGLKFEQTSSLVNAFISLGKQPAKAATAINALLSKLQTAEGQGKEFKEALEETGIAAEEMVQRISENGEKALLYFFQTL…
WOVulP1_2	Tail		151657	151914	0	phage tail assembly protein	complement(151657..151914)	PHAGE_Escher_vB_EcoM_ep3_NC_025430: hypothetical protein; wVulp_000152; phage(gi712913216) 5.37e-08		MQTITLNNPITVDGISVSELTVRRPKVRDYLAIERINGSDLNKEVTLTANLTSVAKEAIEELDIADYVKVQEVLKDFFSPIIQKT
WOVulP1_2	Tail	Tube	151989	152495	0	phage major tail tube protein	complement(151989..152495)	PHAGE_Escher_vB_EcoM_ep3_NC_025430: tail protein; wVulp_000153; phage(gi712913215) 7.09e-53		MLPKILRNFNVFVDGRGYAGKIDEITLPKLTIKTEEYRAGGMDIPINIDMGMEKLEADFTFAEYDSELFRLFGLIDGNSVSLTLRGGLQGSGSNDIEGVIINLRGIFKEFDFGSWKPAEKATLKCTVAAHYYKLAIGSNELIEIDAENMIRKINGVDQMALLQTVLGI
WOVulP1_2	Tail	Sheath	152507	153682	0	phage tail sheath subtilisin-like domain-containing protein	complement(152507..153682)	PHAGE_Vibrio_vB_VpaM_MAR_NC_019722: tail sheath protein; wVulp_000154; phage(gi428782746) 5.52e047		MAEEFLHGVNVIEVTSGSRTVRTAKSSVIGVIGTAFEADEQKFPLNKPVLIAGSLKEAAKLGKSGSLPSAVNGIFSQIGATVVVIRVKESENSDSKLKESETIQSIIGGVDKETGEYQGIEAFLSNESIVHVAPRILIAPQFTHQLPEDAVVAALISVAEKLRSIIVADGPNTNDEEAIKWRKSVGSSRVYVVDPWVKVFIEGKEGILPASPFVAGLIAKIDSEQGFWHSPSNKEINGIVGTSRPIDFTLGNINCRANHLNENEVTTIIHQNGYRLWGNRTCSNDSKWAFLSVRRTADLINDSLLRAHLWAVDRNITKTYIDDVIEGVNSYLANLKAQGAIISGRCYATPELNTPANIASGKVYFDFEFTPPYPAEQIIFRSHLVNNSVIS
WOVulP1_2	Hypothetical Protein		153675	154235	0	hypothetical protein	complement(153675..154235)	hypothetical protein; PP_00153; wVulp_000155		MTIYIRFENHKQIETTTLENKPTGNDWYEAPKNFDWQKSYCLTEGGEIAQCTKEDIQKELLDNAKLCAFDSMRFYYDNHTHQYAGHSHQKAKSYEIQAEAAKSILAAPESIDEKDKEIIEPLAKVRGITVIEMAGIIEEKVKKAVKAIIKCEELEDLAKRKIEEAKSENELQTLLDDFRKKIQRNG
WOVulP1_2	Hypothetical Protein		154246	155732	0	hypothetical protein	complement(154246..155732)	DUF6444 domain-containing protein; PP_00154; wVulp_000156		THMTIPLVKLANLLLIN#KWFNMKN*PYPEKVERKSGE+TRRTSLLAPRRTLRETLAS#GSH+SLP#SYT#FPVHKKIWSTLCDSF+#LSCFGLMPIQLLVLCLQPLSEFPIKHSYYAI+CSYMMLPVIVKPPSQDWITYS*YIFYFQVCSSSKFPASNFFLHLVQAFFTYSWSKTYKQTTIFSISYKSFSKFISKKCK*HILMIIHSFSILTVDNFGLCMLYFQFANLQSLFKLS#N+LCLVHNV#HHHQHILPTLHLDILFSSMHQSCSA*IDCLR+D#LPRQQCCKFFFSSRLFPGEFGSSFTRNTTFTSSRLISILLTNVLIISRLVSQPALSRFDVILEEKSSKLVTTKVNSCFNFF*SNILFFSSSIVFKLCFIALIRGSNSS*LLSITINKS…
WOVulP1_2	Hypothetical Protein		155729	155914	0	hypothetical protein	complement(155729..155914)	hypothetical protein; PP_00155; wVulp_000157		MPNDETKRGYPLPHPENIAAQDVVRIRRAIEKIDEDMSEREEELKNNFERFRFETFLNFWE
WOVulP1_2	DUF	DUF644	155917	157093	0	P44/Msp2 family outer membrane protein	complement(155917..157093)	hypothetical protein; PP_00156; wVulp_000158		PSENNRRTPRNWKGSKNRSWTIWVLYSL*WSILFS#KKL#GGIRHTIKRSYTNY*EQPTQRAKISWF#*KGKRSFYLQR+VRILYKMR#NKRCFGQRYRY*KYRSEKSLRVD#E#KVDFLHDHMLFIVVPVRDVGT+KEEPE*QERSHSGDENADSATSQRP++CDADVLPRKCLYKS#ALLAKWKVRPASIPCV*KKPFCMVVDTLLSPTCSTILAFCLPGSLLKLGFNFKVFGV#SLLPITPKPLYPICIFTSSFMR#SRPALN*PAGLIDVFSNIVILVPPTPIPK#GEKERRSLFQ#*#TFAIIDAFSIWS*LIIDPYLSPLFMYDIVIWPLVKPILSTFTEEYIPSNSAL+ILLPSSPV#PNATLAAKGGL#SPLYLLSS*PFVS*E
WOVulP1_2	DUF	DUF4815	157105	159020	0	type I DNA topoisomerase	complement(157105..159020)	DUF4815 domain-containing protein; PP_00157; wVulp_000159		QKSM#KS+SRKRIKHRIYTLQPIQIEKEKQ+LGM*+RR#RKGRLSMIRTKFTEWSLTR#QKEPCKKL#KIHAK#IWT+YMHSKHEELWITWLGLICHHFYGQSYQEASLQGECNLLHLSLYANEKMKLVNL#HRSIGA#RQKCKIAKMRLFLLC#ATMTIKS+KNLILRMKKKQRT+SGRLSQGSML#AQ+NASKLRETRFLHLLLQAFSKMQ*INCIST*KVLCA+RKIYMKVSILAVKL+G*#LTCVQMGFILQMRL#TQLEGQLSHYMVINIYRSLLVNM#KRSKMLKKHMKQFVQLISIERRVVLRIT#HQSNLNCTI#SGKEPLQVKWNRRFLIKW+LKLVLLIRK*FCEQVDQVYSLMVFIKSIKITWKPKMKACYLP*RKGKRVS*FQLSQN…
WOVulP1_2	Hypothetical Protein		159027	159710	0	hypothetical protein	complement(159027..159710)	hypothetical protein; PP_00158; wVulp_000160		MSILTESGRAAIAASIKEQPIHLAWGSGDANWESSHQVEKVFVEDEIALDHHPIKDVKVFIGQTTYQPSVDYTVDSSTGLIKRTENSSIPVSDKVTVEYTESTPPEPINSIKLLNELGRRTADEVLFCTGDENGELITPSGRFRPLNVPTNNLYLKFTFDFTDAANQVIRELGVMVGTKVKEELPIGQRYFEPQDIEDPGILLVLEHTVPLIRTAATRETFSFVVTF
WOVulP1_2	Hypothetical Protein		159930	161132	1	hypothetical protein	159930..161132	hypothetical protein; PP_00159; wVulp_000161		MPVDHWLPSFQDEEIRKNWLNSLSGRQLNVIFQYSFTHKQNGQLFEFQKHDDISVQEQRKILIGCSDSLFSYYLLSHFNHSKLESAVVEVARSVLTEELITNFLCKNNKHDKKSLIFVLFHSDPELIKCVYHFDKVQKRGFSSFALQNSPRQMKTPFKNFISKEVTYRLLKEYDAEKDDGFETQLQGFFYHQNRIYVFIRRASDKDLLFNSNRIIHGYRPSWIILDFSLHGNQVNLCAKNFNESLKIANSIVSNYFECECLFIDMQDQNCTLLVATFLKSSIEGTDPNICLFEVKFRSTQLKKDTYLVVVTNPVNSIARELQMLKLTIEQDNSLVESIRIVFQEKKVTLFFKRNQHYTTIYYSEHILNKNEREDFKSLMKETYGLTILPKASCCRYSEIS
WOVulP1_2	Transposase		161077	162186	1	transposase	161077..162186	hypothetical protein; PP_00160; wVulp_000162		MDLQFSQKQAVADILRSHDSWIDPSKAYLETALWLSGLGFIKLKEVDFVICSREEDHLDWPHVFYPDCNNEIPISRDFDEECDDMLCEDCCRYILPNTHQKQRFHLLSTNLNLEKIAHWFESLLNNSKFIWQKATEGVYHVSSQGSIVSLIILDLCTDAVHFTIDKLRIQPTTLITVRENVPNLPLVLPIVKMSDLFCENKSLHEIILEAAIPELIANVSTQIFPIISLKEVKPKLPKKVLQLKFSHGVVYVNDIEVVNKRATLCVSIFRVLFKQFLNDFENDVPLEKHIPLSIEKIADRLTFHSEITDLEQQIRYPLNKMQRTIKEKLANQLGLSIKRDDVIQTIGWPELTCKEHGYRLNPFTLMLKR
WOVulP1_2	gII intron	gII intron	162326	163858	0	group II intron reverse transcriptase/maturase	complement(162326..163858)	AAA family ATPase; PP_00161, wVulp_000163	> WO1	MDFWSITENFLWKDSEDVLGIRSLLLHNIKACISHLFPNGRFYKKKFCIADLQKDQIVVDMKAGNWSSLVTGKSGDIISLWAFVTGKTKLFDVIGLISKWLNAERFIYRDENGKDIIYVYLYNDNSYYAWNTKTRSSDSRPLFNIPEIIKSDRVVIVKGEKCAEKLTNHGITATTVMFDSIDQTDFSPLNGKQIIIWPDNNEVGKQYAEKIANKLSNLKYSIFNIPEGKKSGWSALDAIAEEIDINRLLISANPVVKENISAFSVKQYLNDKSPIPKDIISPRILIPGGLLVFGGTPKVGKTDFLISWLANMSAGVPFFDMVPVKPLKIFYLQTDVGYHYMRERLQQLKIDSKLLDLVANNFAITSDTNLLLDESKVYNTVKQFFNPAEVDVIVIDSLR…
WOVulP1_2	gII intron	gII intron	163895	164410	0	group II intron reverse transcriptase/maturase	complement(163895..164410)	hypothetical protein; PP_00162; wVulp_000164	> WO2	MLTDFLTDFNTAKPRSSLIPAGTIAKVLVKICPGGHEPNGLLTKSKNTGSIYLNLEFTVVEGPYSKRKIYQIFGIQGSKLNKNGEDIWGEMGRSMIRSILESARNIYPHDDREEANLARKIKSISELNGLECLVKIGTETSGYGEKNKIISVITPEYGSYASFMKATVNWN
WOVulP1_2	Replication & Repair	AAA	164443	165246	0	AAA family ATPase	complement(164443..165246)	AAA family ATPase; PP_00163; wVulp_000165	> WO3	MEQSFFNIGQKIPFFSVKEYLNDQSPIPEDIISPRILTKRGLLVLGGPPKIGKSDFLISWLVHMAAGRSFLGMTPNRPLKIFYMQTEIEYEYMKERLQQLQLDEELLDIAANNLIITPKVHLSFNHDEISEIKEIVNERFKPDVLAIDPLRNIFSSEYGNENDNSAMLFFLQKTLEKLRSAVNPDACIVLTHHTKKLSKKMLEEDPFQGLSGAGSLRGFYSTGMVMFSQDDESTVRQIVFELRNGERVASKLVDKINGHWQLVDQWS
WOVulP1_2	Replication & Repair	AAA	165269	166081	0	ATP-binding protein	complement(165269..166081)	ATP-binding protein; PP_00164; wVulp_000166	> WO4	MTLKIINSKERVKIVTGVKVVIFGPYGIGKTSLLKTLNEPTLCLDFEAGLLAVQDWKGDSINMRTWNEARDIACLIGGPNPALKSDQAYSQRHHEHVSGKYKDLLSEVSKYRCIFVDSITVASRLCLLWAKMQPEAFSERSGKQDMRAAYGMLAQEMMAWLNQFQHIRDKDIIIVGTLGQYLDDCNRSTWLPQCEGAKTASEIPGIVDEVISMVGIKKDDGTEVRSFVCQTINSWGYPAKDRSGCLNMVEEPHLGKLLAKIKAKTLASVA
WOVulP1_2	Hypothetical Protein		166138	166653	0	hypothetical protein	complement(166138..166653)	sigma-70 family RNA polymerase sigma factor; PP_00165; wVulp_000167	> WO5	MKSKNSYSGIDPIIVKYVRHYAKCIKNLKCFAHDSLEDIEQELFCMIWPAIEKYDESRSSFSTFVCQLVKCRAINLINKQLCKKRGGRQGIFYVDPDDLHEVVDDRCRFITEITTRIDVNDVISTLPQEWQVLCRQLEFFSVPEIAEINGIPRTTVYNTLQRIRRHIKNFF
WOVulP1_2	Hypothetical Protein		166871	168937	1	AAA family ATPase	166871..168937	AAA family ATPase; PP_00166; wVulp_000168	> WO6	MNIDSKSLNDKAELLLNIRSCLFYLLPRGTFRGDKFYVGDVHGNKGKSLVVELSGSRAGLWNDFATGEGGDIIDLWAAVHRKNARTEFPEVIASISEWLGNNKKYREKQYVDEDFEKFITHSWNYYDENGQVIVKVYRSDPPGKKKVYKPFDVKQSKFAAPEIRPLYNIPEILKSDKVILVEGEKCAEALIEQGIVATTTMSGANAPIEKTDWTPLKGKHVVIWPDNDEAGKRYAENAAKKLLEIGVASLVILNIPQNKTKGWDAADCVLEGIRASEFIERRLKKNDKLNILDWNLSCYLGEVPTQKFLVEGLFPLGVTSIVAAMGDTGKGMLLLDLALKVASDKDQMCGFGSLVTEHGSVVIFSAEDDAGEVHRRLERLDPKCERLKYKDKLFIVPLP…
WOVulP1_2	att		168954	168966	1		168954..168937			AAAAATATTTTAG
WOVulP1_2	Replication & Repair	HJR	171171	171632	1	hypothetical protein	171171..171632	Holliday junction resolvase; PP_00167; wVulp_000169	> WO7	MLTLDLGKQTGWAILKDGVIQSGSENFHGSRFSGGGMHFLSFRNWLNSLEHKFTAVYFEEVRRHLGTDAAHCYGGFLAVLSAWCEENNIPYQGVNVKTIKRFIAGNGNASKNEVIEAIREKGFSPRDDNEADALALMFYVNNFSKDFNMLDST
WOVulP1_2	Hypothetical Protein		171735	172949	1	hypothetical protein	171735..172949	DNA modification methylase; PP_00168; wVulp_000170		MNLAIHYYPTRNLVEYERNPRKNDDVVNRMCASIREFGFRIPIVAKSDGTVVDGHLRLKAARKLGMESIPVVLSDNLNEPQTKAFRLLANQSANWAKWDDELLKVEIQELEDLQFDLKMTGFELEKVQHFLDDLDSEKEDFSDLVGDDKKVTKPGDFWILGDHRIYCGDSSVVESYKALLDDKMADITVCDPPYNVDYGSSQEREDKKILNDNQGEKYELFLYDICTHILAYTKGAIYICASSSEFSTLQKAFEEAGGKWSTFIIWAKNHFTLGRSDYQRQYEAMLYGWKSGNKREWHGGRNQSDLWFYDKPIHNSLHPTMKPVELMERAIVNSSRSGDIVLDPFSGSGSTLIACERTGRICRTIELDSKFVDVTIKRWQVYTGREAILSGAGKTFSEI…
WOVulP1_2	Hypothetical Protein		173083	174975	1	hypothetical protein	173083..174975	hypothetical protein; PP_00169; wVulp_000171
WOVulP1_2	Hypothetical Protein		175158	175640	1	hypothetical protein	175158..175640	hypothetical protein; PP_00170; wVulp_000172
WOVulP1_2	Hypothetical Protein		175659	177135	1	hypothetical protein	175659..177135	DUF6444 domain-containing protein; PP_00171; wVulp_000173
WOVulP1_2	Tail		177132	178958	1	phage terminase large subunit family protein	177132..178958	PHAGE_Faecal_FP_Toutatis_NC_047915: tail assembly protein; wVulp_000174; phage(gi100053) 1.28e025		MIYATSFSEGLRPDPQLKVSEWANEYRVLAPTAASEPGKWRTERTPYLKEIMDSLSPSSPAEKVVFMKGAQIGGTEAGNNWIGYIIDQTPGPMLVVQPTVEMGKRWSKGRFAPLIESTPCLKSKVKDPRSRDSGNTVQSKEFPGGIVVITGANSSVGLRSMPVKYLFLDEIDAYPGDSGGEGDPVLLSIARTNTFARRKIFLVSTPTIHGISRIEKEFEATDKRYFFVPCPYCNYYQVLKWSQIKWEDKNPSTAHYICIECGEKIENHQKTEMLERGEWRATNQVHNSKVIGFHLSSLYSPVGWYSWQQAVEDFLHAKESEQLLKVWINTTLGETWVDKGEVPDWKQLFNRREFFQIGTVPRREVVLTAGVDVQKDRLEVEVVAWGKSRESWSIDYRVF…
WOVulP1_2	Head	gpW	178962	179186	1	gpW family head-tail joining protein	178962..179186	gpW family head-tail joining protein; wVulp_000175 N/A		MYNEDYLIQVEEAIKKLQNGERVVSIAYGDHVVRYAEVDINDLLNLRQRIKAELKIAGVEPKRKIIFLTSKGIL
WOVulP1_2	Head	Portal	179187	180593	1	phage portal protein	179187..180593	PHAGE_Vibrio_vB_VpaM_MAR_NC_019722: portal protein; wVulp_000176; phage(gi428782728) 9.13e022		MLLKTFKQLFNKPKIKSSAWDAAGSGRRFFHFQPELGSINNLLSQSLETLRSRSRDMVRKNPYAANIIDTIVSNSIGTGIKPQSKARDGEFRKKVQELWLRWTDEADSSGVSDFYGLQALVCRSMIEGGECFVRLRTRKLEDRFSVPLQLQVLESEHLDNKTNQTLANGNVIRNGIEFNKLGQREAYYLFREHPGEGSFGESVRVPANDVLHIYRPLRPGQIRGEPWLSSILLKLYELDQYDDAELVRKKTAAMFAGFITRLDPEANIMGEGEASEQGVALSGLEPGTMQLLDPGEDIKFSEPSDVGGSYEAFMRQQLRAIAIGTGITYEQLTGDLTSVNYSSIRAGLIEFRRRCAMLQHNVIVFQFCRPIWNRWLELAVLCGELSIDEKVVKAAKEEV…
WOVulP1_2	Head		180593	181627	1	S49 family peptidase / signal peptidase I	180593..181627	PHAGE_Burkho_phiE125_NC_003309: putative capsid assembly protein/protease; wVulp_000177; phage(gi17975166) 4.40e-61		MLLGKPLMLEPRSFELLSLNNQKHPTFKNIKYSIKSNVERTAIIAIHGILTKKPGAFDEMLGMTSYEQIEEQIKQALADSSIETIMLEIDSPGGEVNGIFDLADFIYESRAKKRIIAIANDDAYSAAYAIASSAEKVFVSRTSGVGSIGVIASHIDQSRFDEKQGIKYTTIFAGSRKNDLNPHEPMTSESLGSLQKEVDRLYEMFLQLIARNRGLSIEKIRSTEAGLYFGEKAVEIGLADGMTILSSINKNRSITMNEQTTNDLETDNLTKYRTEVLELIRLCNLSKMPEKIGEFIEQSVSVEQAREVLMELLAERTKKTEILSAIPQNSGEELMMQVAKSRRS
WOVulP1_2	Head	D	181695	182063	1	head decoration protein	181695..182063	PHAGE_Rhizob_RR1_A_NC_021560: hypothetical protein; wVulp_000178; phage(gi514231476) 1.57e02		MSCISEQNNLGDLLKYEASSLYSRDQITVAKGQNLKLGTVVALDKDSMVKIINPTATDGTQTAIGAVVSDVNATENAKAVIITRCAILADHAVVWPANITEEQKAAAIKQLEARGIIVRKGI
WOVulP1_2	Head	Major Capsid	182096	183100	1	major capsid protein	182096..183100	PHAGE_Vibrio_vB_VpaM_MAR_NC_019722: hypothetical protein; wVulp_000179; phage(gi428782731) 1.93e010		MQNPFTNTAFSMTALTNAINILPINYGRVENLNLFPSRSVRFRHITIEEHNGVLSLLPTQVPGAPATVGKRGKRKVRTFTIPHIPHDDVVLPEEVQGIRAFGSESELKALADVITDHLQLMRNKHAITLEHLRMGALKGIILDADGSELLNLYNEFEITPKVVNFALGTATTDVKRKCLEVLRHIEDNLSGEYMTGIHALVSPEFFDALTSHAKVKEAYERWQEGAALRNDMRSGFTFCGITFEEYRGQATDPEGTVRRFIEKDTGHCFPLGTASTFTTYFAPADFNETVNTLGQPLYAKQEPRRFDRGTDLHTQSNPLPMCHRPAVLVKIVAA
WOVulP1_2	Transposase		183472	184777	1	transposase	183472..184777	IS110 family transposase; wVulp_000180 N/A		MKKAKSKLEIVNPNAADWFSCTLCVCTRRRTTRSEIWLLYRPSLSTVVEKVSYNSSYGINSGFLYFKYLSHINSRNARHVNWEVRLRLPMAPTTALRTASWIVARSDVCIAQLRAAAQKSHKCIYTYSTYAEGINSNEYTITQGYSYYWDNWYENHSYNRRKRFKISRIQGRANEKSVYYCKSVSWLRRTLIHAKARITIYLSRKNSRMKYSLLNVNKVLKQTAKAKEKQKAKLCFVGTAPNNWYGFHNSWICIKYTNHNFRSWYKPQMANRKALFVVVGTQSCSYRGKSVYKNTSHPCCKCFANSCSFCRKKYVGCILQKIEKTTRSTKSNNSYCKKNGMHILYAQIRTGICRKRNGILNTLRNCKKFDQKSERIWLHISSTRRVSVA
WOVulP1_2	Hypothetical Protein		184774	185088	1	hypothetical protein	184774..185088	hypothetical protein; wVulp_000181 N/A		MSFLGENIKRLLEDCFAHLGEVALYKSKDKSYMVQVLKQEPDKLYEIGEGQFVGETLVLEISAFDVLQPIVGDIFVIGDRKYKVYSPPLQDNSGMVWKIRASGV
WOVulP1_2	Connector/Baseplate	Tail	185089	185577	1	phage tail protein	185089..185577	PHAGE_Escher_vB_EcoM_ep3_NC_025430: hypothetical protein; wVulp_000182; phage(gi712913204) 2.35e02		MRINTGSIIQSIDAERKKVEKVTVSALNKTAIWLKSKAAKEISEEKRIKLSLIRKRLRIFKAKTSRLEVLIRANLYDIRASTIGKIQKTRRGSKVGKHEFIGGFAAVMPKGNSGMFKREGRAALPIKEVKLPLEPEASRIIGNLVNYEVEKVFEKYFIHYMS
WOVulP1_2	Hypothetical Protein		185587	186069	1	hypothetical protein	185587..186069	PHAGE_Escher_vB_EcoM_ep3_NC_025430: hypothetical protein; wVulp_000183; phage(gi712913205) 2.35e07		MTKFWKDLHKAICSTLKEEILAIQTCEIYPAIRKELVAPAVFVELTSLEPGKDAGTDELALKARFEARIVVDGTVEDSSVVVRTLAAEVARVVNKNTWNVENVSPGEFISAEIDGFRPELDAYLVWMVDWSHQLHLGKSVWEEGKIKPHTINVGNINVGS
WOVulP1_2	Connector/Baseplate	V	186056	186520	1	phage baseplate assembly protein V	186056..186520	PHAGE_Escher_vB_EcoM_ep3_NC_025430: hypothetical protein; wVulp_000184; phage(gi712913206) 7.64e-32		MLDHSFAISELNRKLANVIRIGIVKEIDYEKAKVRVKIGEFLTDYLPWITSKAGKDRDWSPPDIDEQVMIFSPLGELSLGVVLGGIYQEKYPAPENKKEINSVKFQDGTILLYDKEKHHLEIEVVDKITLKAGESSIEMTKSGIKLKAERIDLN
WOVulP1_2	Connector/Baseplate	PAAR	186517	186771	1	PAAR domain-containing protein	186517..186771	PHAGE_Yersin_phiR1_37_NC_016163: hypothetical protein; wVulp_000185; phage(gi358356625) 1.09e-09		MNKGIVRLGDYCGEAIPHFCISGSNNVFVNGKSICRQGDSFSEGRALTEGSKTVFANGLSVGRVGDIVSCGFKVIKGSESVFAK
WOVulP1_2	Connector/Baseplate	W	186774	187109	1	GPW/gp25 family protein	186774..187109	PHAGE_Escher_vB_EcoM_ep3_NC_025430: tail protein; wVulp_000186; phage(gi712913207) 1.01e-37		MKGMDAKTGKTLEGIEHLKQSIIDILTTPINSRIMRRDYGSRLFELVDKPISRDFTLKIYAATAEALGKFEKRFKLEKVKIAEAKEGKMTLVLEGMYLSEGKFINISGVVV
WOVulP1_2	Connector/Baseplate	J	187112	187912	1	baseplate J/gp47 family protein	187112..187912	PHAGE_Escher_vB_EcoM_ep3_NC_025430: tail protein; wVulp_000187; phage(gi712913208) 1.63e-49		MQTSNIIEKLSYEEIFSRMKEELVCRDETFSGLVESDPAMKVLEVAAWRELLLRERINEAVKSNLLKFATGEDLGNLAEFYGVEREKEEEDERFRKRIKAKIKGWSTGGSKEYYRYQALSADSRVKDALVESPIPGKVQISILSTQLSTTGIVSEELLEIVKKQVTRDDIRVLTDTITVIGCNITEIDIHSRMSMSPVISEEEIKKQFIKKFELAKRLGWSVTRSWIIANLFVDGVENVELIEPREDVVVLGNESANLKNLKIELN
WOVulP1_2	Connector/Baseplate	Tail	187912	189072	1	phage tail protein	187912..189072	phage tail protein; wVulp_000188 N/A		MLLPPNATKQEKALVDAIDYKVDPSCIRGFKFRLEEETLPWIIEEYGLEEILRWVKDRRKAVVEGVKFQRLRGTPKSLKIALKWANIEDITIIEEPPGKHFFELQVGIKEVPNDFFVDAVVELAKLSLPVRSRLMRIFNDYYNVQRFILDESLFGDLLSDYSGVKIEKDGPVLSFGRVNFFRSSGPVIRIIENYLRDHYERALSNDIYRLDVAILGETESHAKNYNGIYERNHLWYNLKALYPLPQSLLPSIKFAKAQIVLSDSWDLGDINTCFPVSSVEERGNKFVLGSDKLSGQYWNLKHKPILERFSVTHNYKVENYTDQKVRKYVLAEHNVYYKNDLDSEQKDSIHELEKHILVFYPGVLKWHEHRHLHRSWKDSRIISLIS
WOVulP1_2	Ankyrin	Ank	189241	189951	1	ankyrin repeat domain-containing protein	189241..189951	ankyrin repeat domain-containing protein; wVulp_000189 N/A		MSFSKSKFFKEVSSNGFKNINKRNEEGETILHQAVEISDYKTVRLLIKKGAEVDARDKNGYTPLHCAVFAKSLENVKVLLRSGAEVNATQYVSGCTPLHSACKIGGAKVEIIKELVKAGATVNQLNKYGATPMYYIWESEKYRLCDSKESEEASKFLREQGGITKSRELTCYGIERLVGEIADMLNGSYLPELKIIEIGEIRKRDKSLIKEECKNLASKIMSQVNEMIDEVVKRKA
WOVulP1_2	Ankyrin	Ank	189985	190479	1	ankyrin repeat domain-containing protein	189985..190479	ankyrin repeat domain-containing protein; wVulp_000190 N/A		MSKKEKEKSVKELLENSFKSVYERDEKGRTVLHYAVEAKTVRLLVEKGVDVNAADVGGYTALHLAVTEKRLEIVRELIKSGADVNVEEYDSKCTPLHLACMVGEKEIVEELVKAGGEIEQADKFGMTAMDYAKNSKEIAEVLKKETDRIEKLFEQQSGKSSMRG
WOVulP1_2	DUF	DUF2924	190484	190915	1	DUF2924 domain-containing protein	190484..190915	DUF2924 domain-containing protein; wVulp_000191 N/A		MEEEIEKKVMNLEKKTLEELKKIWKKVYGKEAPRYSKKYLIPRLAYRMQEKAYGEMSRKGIKRLEYLADRLEKGKRISSDKLPVAGTELILERGEETHAVMVTDKGLIYKEEFYTSLSAVAGKIMGMSYNGPLLFGLRDQKGS
WOVulP1_2	Recombinase	Recombinase	190918	192393	1	recombinase family protein	190918..192393	PHAGE_Entero_EFC_1_NC_025453: site-specific integrase; wVulp_000192; phage(gi725950572) 3.51e-44		MLKEVRCAIYTRKSNEDGLEQKFNSLDAQRVACEKYIKSKEGWVILAKRYDDGGYSGKNLERPAIKELFEDVKAGEVDCVVVYTLDRLSRETKDSIEVTSFFRRHRVNFVAVTQIFDNNTPMGKFVQTVLSGAAQLEREMIVERVKNKIATSKEQGLWMEGTLPLGYDVKDKELIINEKEAKVVRYIFERYLELKSMAELARELNSQGYRAKSDIFKKATVRRIVTNPIYMGKIRHYEKQYEGKHEAIIKEEKWQKAQELIKNQPYRKARYEEALLRGIIKCKSCDVNMTLTYAKKENKRYRYYVCNNHLRGKGCESENRNVIAGEVEKEVMKKAEQLYEKWGEKAEEWKNLSFREQKEVVKKLIKGVMVREDGTEVYSESEETFIPIKKKGNKCTVVE…
WOVulP1_2	Transposase		192665	193637	1	IS481 family transposase	192665..193637	IS481 family transposase; wVulp_000193 N/A		MDSKVKLRLNWVKLYKKLGHAGKVCQHYNISRFTLRKWCKRYKEFGEKGLENLSSRPKTSPLQKTNISNDQLILHLRKTRKLGARRIQAELKRLHDLSFSLATIHKVFKKYDVSLLRIKRHYRKQIKRYNCKVPGERIQMDVCKIASGLYQYTAIDTLSCYIVPKTYCRKHSRFSTIKRKNAISLSKNSNRRTGIFCLWGARIFEKMENQISSYAIFPAFKRSGKSSAYRFRILQCHQGSPTNTQRLGKPLTTSSLSSRENSMGKIRARKYNSLFKSAKKLYSVKGAFCHAKLQASKIKINSKTQRYLA
WOVulP1_2	Hypothetical Protein	HP	193890	194303	1	hypothetical protein	193890..194303	hypothetical protein; wVulp_000194 N/A		MTDFIDFFNNDSEFVDDNSYYEVHKYNKDDQHIKDDFYLYSLVLHPCGDEDENLAFFHEDHERTSLIGLDKEYLQISEGSWRSGSYYSDLLNSDYVVNDVTLDKNIVEFNVTPTVESHSKEVNKIVISKTGLKKGNL
WOVulP1_2	Hypothetical Protein	HP	194333	195742	0	hypothetical protein	complement(194333..195742)	hypothetical protein; wVulp_000195 N/A		MNSEVKNKRCVAYAEQTSSKSYYSSEYWDSQPNIDLSNLNSEEDSNSSYDSDNPFLLEGDSSLVEEEIPLTDEESLLNDEFLQKMNDIAEKNKQEYEKIIKGSIQKYEESTKTWIESALENIDSIVIEYLKKGIKLNSYCGDNRITVVNLILEKIQDVLDDVTEVTSGRHIHYREDLAADKENVSIIQDIIEDLILKGGKVQRRFFYNDRMSHATMGFVNKLNDQFDDYLFGKYKKIRSQLESAVYESIVNKNKQIQDELEINIDNIYSYIKYPQGSIVEIVKITNELEVEPLELKVCTLKIGGSIVRIDIEGEDRNYTDIAGSDGIVLTFYTSLGELEVELYLDEEDENLIGVEVRDQEKLEKLKSCNEKIGENCFLGGLLVNEAIEQGYFERSRELC…
WOVulP1_2	Ankyrin	Ank	195928	196281	0	ankyrin repeat domain-containing protein	complement(195928..196281)	ankyrin repeat domain-containing protein; wVulp_000196 N/A		MVLEYILESKQVCAKKPFGGLATEEQHDDEFFGAEDNNNNYATISESDDEWSPVHHAALGNYSCIVALLSDTQDLSGMTPLHIACESNSLDALKVLLDNGADASIQDNNENVALPFC
WOVulP1_2	Hypothetical Protein		196501	198456	0	hypothetical protein	complement(196501..198456)	hypothetical protein; wVulp_000197 N/A		MKRFEIELEELFNFYNHKKNFIQRFFEVLKNISAIHTLSVEEKNFSFTQEVIGVISAQRLKGEDVDSVDFEGVCDCLDRFLQTRLVERREVGRYAELLISNELTLDETTEFSEFAEAARRLLEENEERKNDIIKEAKMLKDIAYPLTKKYFLFRYLAEAITRERDISDEECPSSPKSYENEKKLCLDFSSRTSAFEECSEIIQNASERFDSERKCVALSLKISNTVNDHSEKIAVLYTVYIAAITAARYNMSEDSELYEKLAWPSTVLAMVQILVSFPQIIFSSVKTEKTNNHIFEHFGNVGKISEIQFLDRNIPSFSNNKVSKITAGFRWFGNLVLQPIDLFQNDTKDQILRWGPMRFFTPTGVIEEQGKVAYFVSCGLRSFLYTNIVPALVGNKQIV…
WOVulP1_2	att		198602	198614	1		198602..198614	attR		AAAAATATTTTAG
	Statistics	Coordinates	134772..198614
		Region length	63842
		Number of genes	66
		147466

## Sheet: WOVulP_3_4
molecule	gene	subgene	start	end	orientation	BLASTP annot	CDS	BLAST_HIT	prophage_PRO_SEQ
WOVulP3_4	Ankyrin	Ank	199278	200762	1	ankyrin repeat domain protein	199278..200762	ankyrin repeat domain-containing protein; wVulp_000198	MSDLNRDVNAKLLSARLLYLVKSNEVDEAKDLINTRVDVNIKADVNVKDDYEMASLHLATKECYVKMAEVLLGEDGIDVNIQNADGWTPLHFAAKKNCKEIAEALLEKDGIDVNIKNAKGLTPLHFAAESNSKEVVEALLGKDGIDVNIQNTDGLTPLHFAAAGNSKEVVEALLGKDGIDVNIQNTDGLTPLHFAAAGNSKEVVEALLGKDGIDVNIKNAKRLTPLHFAENEEIKTLLKKAAEKADESLVHEPSIDNEGGLEEDVGQEGNVQPVIQEQDPEEESQKISAEEGNDVNIKNADGWTPFDLVEDEEIKTLSKRAVEKADESLVHEPSTDNEGGLEEDVGQEGNVQPVIQEQDPEEEPQEISAEERNDVKIEAVKPDNGRSTDTAPTQNDVSL…
WOVulP3_4	Transposase		201323	202094	1	transposase	201323..202094	transposase; wVulp_000199	*GCCAKRWSLCWQCSMYIYCFSYDKYTS#QKCCYDRRSNIAW+SFSYWGLE
WOVulP3_4	Hypothetical Protein		202110	202262	0	hypothetical protein	complement(202110..202262)	hypothetical protein; wVulp_000200	MLKEISDKYNIRSIREDATYDIRSVHKECRILSLLFGLAKICSAIRKKQV
WOVulP3_4	Transposase		202275	202670	0	transposase	complement(202275..202670)	transposase; wVulp_000201	MVPKWQNVYSDKVVILIHIVVHFFRIGLRQAVGFVKGCIKQMGKYFKVISYTQASRRFKKLNLKIDDHRINKCDWKSIEIAIDSTRVSIYNNNGGHSKLNIRERKYNGYRKLYVVLNTNDKKAISILVVLL
WOVulP3_4	Ankyrin	Ank	202914	207416	1	ankyrin repeat domain protein	202914..207416	ankyrin repeat domain-containing protein; wVulp_000202	MINSFRSHSKQIREPFKDIGSFLPHKNSYISPEKGRDKENCAPSVSPSKFTHKTLEEKNYEELLKQEDIARIARLKYGWHGGGNILFEVIGSASHLEKQIQGYIKLKVKKPAIFIINKNANHWVTLVIKTEFTAYYADSLGYDIFSFQESAENVGFFKDSNYNNLQELLESKLSGIQTQSFCIEQQKDGYNCGIYALKNAEIIMDKNHELEKVLNYELSEQELKEIRIEFSCLLQKEKFAEQKPRIKEANNNDDYQSKPKQKYQPKPSVNSSVFYCNEFNEHDLGDNENPLRRKFNAIVKDLEENNSTSQGNIKLIKGDGNIEYFRAKLSDSDRLLFTSTKHNDKDAFVILEVILSHDYRKSKFLTNKEKIKNIKIISEEGSDSANTVEIGDVPQVSYL…
WOVulP3_4	Transposase		207427	207576	0	transposase	complement(207427..207576)	transposase; wVulp_000203	##RTPKYS*TRCIK*YVYLQRVKRR#TKARI*NHS+W*LYKTKGKFQVAR
WOVulP3_4		Pyr	207703	208110	0	pyrimidine dimer DNA glycosylase/endonuclease V	complement(207703..208110)	PHAGE_Acinet_AM101_NC_049511: holin; wVulp_000204; phage(gi100034) 2.02e-25	MNIFVLDKNPIIAAQMLCDKHIVKMPLETAQLLSSVFSIALKAPNPLVSITDQNIEIPYKLTHKNHPCSLWARQSKGNFYWLIGYGKELCKEYTWRYKRKHKSEEVIDWCDSNKDLLIFQSTDMQAFIQALPGSV
WOVulP3_4	Transposase		208123	208862	0	Rpn family recombination-promoting nuclease/putative transposase	complement(208123..208862)	Rpn family recombination-promoting nuclease/putative transposase; wVulp_000205 N/A	QSIVDVLCKDSIGNRFVIEMQLARDKGFEKRAQLYAAKAYSRQLDKSGNYIDLQESLSLLLFPDCNLSAKVDYMSTHNIRDIKHQWSLSKIYNLSLLSCLNLQKIRSNSILQRDGVSFLNTQKKQLKKIKRQQKLRSHMMNTGFAGMKKISHMRKEYVYRKRRLFWNKNSMMLNMKVDKKVDKKASKSAMKKVEQRVKSKLKQLQRIYLKQGFLLMSLKLLVLRLMKLKAVAA
WOVulP3_4	Transposase		209013	209984	1	Rpn family recombination-promoting nuclease/putative transposase	209013..209984	PHAGE_Sodali_phiSG1_NC_007902: transposase; wVulp_000206; phage(gi89886005) 7.53e00	MALSKFLDPKNDIAFRRIFGTEKNKDILIHFLNDILSFTGKNAIQDIEFLSTIQDPDIASKKQSIVDVLCRDSTGVQWIIEMQVAKTKGFEKRAQYYAAKAYSRQADKGDQYHDLKEIIFIAIADCILFPDKSEYKSKHTIRDEDTNEHDLKDFYFVFIELPKFTKTKEDQLSNIVEKWVYFFKYADETSEEELERITGSDVIIKKAYEELNRFNWSEKEFIAYEQETKRIRDEQAVLAQKLDDAKHEGIQIGEEKGKIEGKIEGKIEGKIEGKIEGKIEGKIEGKIEVAKAMLTNNVDINTIVKCTGLSVDEVQELIQVERK
WOVulP3_4	Tail		210105	210362	1	phage tail assembly protein	210105..210362	PHAGE_Escher_vB_EcoM_ep3_NC_025430: hypothetical protein; wVulp_000207; phage(gi712913216) 1.76e-08	MQAITLNNPITVDGISVSELTVRRPKVRDYLAIERLNGSDLSKEVTLTANLTSVAKEAIEELDIADYVKIQEVLKDFFSPIIQKT
WOVulP3_4	Tail	Tape measure	210472	212772	1	phage tail tape measure protein	210472..212772	PHAGE_Escher_vB_EcoM_ep3_NC_025430: tail protein; wVulp_000208; phage(gi712913217) 8.05e-87	MSVLSIKIGAVLDGSFNTVIKGSSSQLTCLGENIRKLDSSLKSVSKFKQLGHDVLTSRRSWKGFEDQVKSLAKQMKAIEKPSKTLKAEFDKAKFSATKAKEAYLKKRDTLYSLNEEIRKSGRNIKSLVSDQYKLGSSIEILKGKYGKLGSAIRSHQSFLASKAHFKSQIIETIGLGLSLAAPVKVAIDFESAMADVTKVVDFKKGTDEATKFAKKLKEMSHTIPLSAAELAQIAASGGQLGIKKEDLFKFTETVAKMSTAFDMSAEQAGDSIAKLSNVYGIDVSKMEYVGNVINHLSDNTAAKAKDMVEALAIVGGTAKQFGLDIKETSSLVNAFVSLGKQPAKAATAINALLSKLQTAEEQGGDFKAALEQMGITAEEIVQRISENGEEALLYFFQTL…
WOVulP3_4	Tail		212772	213119	1	phage tail protein	212772..213119	PHAGE_Pseudo_PPpW_3_NC_023006: putative tail protein GpU; wVulp_000209; phage(gi564292503) 1.29e05	MLSLGPYKFAPTSLKYSRENRWSTIECIGNMPLLQNIGQGVENIDLEGMIYLHNLNGLNQLKNMKEAEKPHVLVNSLGNILGQFVITRLEEKQMYFLPNGLPRKVQLSLNLKSYR
WOVulP3_4	Tail	X	213116	213322	1	tail protein X	213116..213322	PHAGE_Salmon_Fels_2_NC_010463: P2 gpX-like tail protein; wVulp_000210; phage(gi169936043) 1.41e02	MTIYYVSKENEMLDLICWKHYGYSSGAVEEVLLKNPGLAEYWSLPAGLKIKLPVVQKPVQKSKLKVWE
WOVulP3_4	Putative Lysis	D	213323	213928	1	contractile injection system protein, VgrG/Pvc8 family	213323..213928	PHAGE_Vibrio_VHML_NC_004456: tail protein; wVulp_000211; phage(gi27311213) 5.62e-36	MQPDFIIDKCESIKDRVISLRLTDESGTIDDVVEVCVDYRDDNIKVPKELKIALGYRETGVLPIGVYTVNEVTVQSPPKTLTIKAHATNLMISLKEKVSREWHQITLGDLVKEIANKHGYGHKVAEEFKDILIPHIDQTEESDINLLTRIAIEREAMAKLAGGYILFIPKGAAKSATGKVLGTTTIRPEDTINWKVHFYCT
WOVulP3_4	Putative Lysis	D	213942	214271	1	contractile injection system protein, VgrG/Pvc8 family	213942..214271	PHAGE_Escher_vB_EcoM_ep3_NC_025430: transcriptional regulator; wVulp_000212; phage(gi712913220) 2.77e-20	MIAKWYSYEKGEQISETVGSGEPSYAIQTIYPNAESAISAAKARFKQLQRNNETLEMTIPGNPELFAEAKLNLVGFNQDIDGEWVVDKAEHTLNSLGYLTTLSASLSKY
WOVulP3_4	Ankyrin	Ank	214334	214798	1	ankyrin repeat domain-containing protein	214334..214798	ankyrin repeat domain-containing protein; wVulp_000213 N/A	MWCIVAIVFIVITYYYQKSKAAEDHQKMLEVSAKNCDLDILKLLIKKSRGDSRVSERALYDAAEKGCLEVVKFLLDEGVDINTSLALLSAADSGQLEVVKLLLERGANPHVEGRKRRTAKTIAMKRSSYSGNKKSYREIVDLLDEAEKQYKPEQ
WOVulP3_4	Hypothetical Protein		215008	215202	1	hypothetical protein	215008..215202	hypothetical protein; wVulp_000214 N/A	MLIQTVAAIWWLAKLDLRVHIHDKFIEQNNGLTVTVYRLEERVKNLSEELDEFKLQVLSGKIKS
WOVulP3_4	Putative Lysis	Patatin	215232	216155	1	patatin-like phospholipase family protein	215232..216155	patatin-like phospholipase family protein; wVulp_000215 N/A	MTKYILSVDGGGIRGITPAIILAEIEKRARKPISQIFDLMAGTSTGGIVVAGLCKKDERGNPQYSANDLVELYQKYGAYIFKSSFFRRSILSWFNCAQYPSKNIEYVLHKYFGDDILKNILSNVLITSYDIQNNCPFFFKSWKEGNIKLKDALRAATAAPTYFIPKHLKINQINRVLVDGGVFANNPAACAYASGKKLFPNDEIILLSLGTGRTDRSIANSRRFGKISWIKPLLHVMFASSLDAVNYQLDQVIGDKYIRIQSQLKIASPDMDNITSKNIKSLQEEANAMIEDNQKVIEKFCIEILNI
WOVulP3_4	EAM	HTH	216222	217160	0	helix-turn-helix transcriptional regulator	complement(216222..217160)	PHAGE_Deep_s_D6E_NC_019544: transcriptional regulator; wVulp_000216; phage(gi423262353) 8.46e-07	MANISIRYKIAQKVRSWRLKQKYTLKDLVEKTGIKYHTLLRYEQGACGIPTKKLKVIAEELSVHVGSLFPRHKVLRENCSFNKEWMYNFIAKIKGQESCKLISDLTGFIQAEEENNVKAARVSMAKNLAKVGFDNDIIYRATGLSTEEYDNKEKKGSEHSNEGQEIKKWRIIRGYTQEDLARELDIGPSQIHHYEQGSVTILSERLWEIAEKLSVNPEDLMKKYEEDNYKAENELLSWVRESKKIDNQESRDELGIWVEFLSQRKQVYKEKIYKAEAIKVANNLRMLDVSIDAISKITDLSVEELENYAFKT
WOVulP3_4	Hypothetical Protein		217269	218501	0	hypothetical protein	complement(217269..218501)	hypothetical protein; wVulp_000217	MTTKKTVSFDDMDGNTYELIIDSKKLPKGLYSAIRRTSKKNQQLILLDETDPKIFDDKSRFEKPEGVPSPSDVSGKSINLGEGRKIYNTKSSNRQNPFIPALSKIEPSASENVELRWFKSRVVKAKSVDELNKVIDQALSAGIRINAYSEGQKSFADTVISKMPLIKCKENEKEDIICELMLNGAIFSYDLLQDKGISEMHNKLYQEIHPQIDEWLKELREIGESAIENEGIIEDVEIDNQTFFMKFSDNSKVNIARVLEGTKNLGLTTGEVKLGGDVIEMGNSKVEVRSGKEGERNYVDVSDNSAFEVAFPTSIGSLKIVIYHNAENDHEIEVRVADKEMWSELQKRGENIGKECFFGGMTVTEAVEKGSFPRSGKWSKDKVEKTISNSETLSWVDKV…
WOVulP3_4	EAM	RadC	218773	219441	0	RadC	complement(218773..219441)	DNA repair protein RadC; wVulp_000218	MNNGKKLTEEIERVLQSGGGSALFDREIVSVLLGAVHDRKQAQDVTKTLMDNCPGIGEILGREIDDLKMIDGMTEHAAAAIECVKEAYKRALREGLKRGPVMDSQEKLIEYVRVNIGFSAKEAVLIIYLDKQNRLIRDEVYFGTIDEVHLSERKVVKKALSMEAASIILAHNHPGGSLEPSEDDKVMTRELVSACQGVGIELEDHIIMTDKGYCSFKERELL
WOVulP3_4	EAM	HTH	219629	220537	0	helix-turn-helix transcriptional regulator	complement(219629..220537)	helix-turn-helix transcriptional regulator; wVulp_000219	MANISIRYQIAQKVRSWRLKRKYTLKDLVGKANINYHTLLRYEQGTCGIPIERLKVIAETLSIPIRNLFPRQKVLKENSCFDKAKTQEMYNFIEKYKRIEGRKAIYALTKSIRTEEESNIKAARIRIAKNLVKAGFATDIIYRATGLLTEEYADRESIGCTSQNGGQEIKKWRIIRGYTQEELAKKLDVGPSQIHHYEQGSVTLLSERLGEIARELSVNAEDLIKEYKENDCEGENELLGLAREYRKIDNQESRDELNIWVEFLLQRKQIYKEKINKIEEMKVANNLLQLGFSTDVISKIID
WOVulP3_4	gII intron		221317	222141	1	reverse transcriptase	221317..222141	reverse transcriptase domain-containing protein; wVulp_000220	MVTGKIVSAPFGTAEHWNQINWFQCKKNTRRLQARIVQATKARRWNKVKTLQRLLTRSFSAKALAVKRVTSNKGKCTAGVDNQLWQSPSAKSQGIANLRQRGYRSQPLRRVYIPKPTGSKRPLSIPTMKDRAMQALYLMGLDPVAETIGDRHSYGFRKHRSAADAISQIHKTLAGRDRSQWILEADIKKCFDEIDHCWLESSIPIEKNILSKWLKSGFIEKQMFRFTIAGTPQGGIISPVLANLTLDGFENVISKHFGNKKTQEIWCARDSLRG
WOVulP3_4	gII intron		222122	222373	1	reverse transcriptase		reverse transcriptase domain-containing protein; wVulp_000221	MIRYADDFIVTGKSKEILETKVKRLVEDFLSDRGLTLSTGKTKITHVEQGFDFLGQTVRKEDNHQTFSRKYKPTSEAHPVLDS
WOVulP3_4	Hypothetical Protein		222363	222782	1	hypothetical protein		PHAGE_Pseudo_phi3_NC_030940: reverse transcriptase; PP_00220; ; wVulp_000222; phage	MIRKNCAATQEKVIELLTPQIRGWVYYHRGICARKAYEKVDSEIFKALWQWSKRRHPNKGLRWIKEKYFKTKEARRWCFAALTKNKGTVEWKELFQATSVPIRRHKKIQAEANPYDKEWYAYFEKRRSNNPSLYEDDKI
WOVulP3_4	Transposase		222779	223969	1	Rpn family recombination-promoting nuclease/putative transposase		wVulp_000223; PHAGE_Sodali_phiSG1_NC_007902: transposase; PP_00221	MINVNPSKEFEMPEYLKEAVAGSREKDLRWLEPYEGKLSSTVPRGEFSGKYLSPLNSYSFKRIFGTEKNKDILIHFLNDILGLTDEAKIENVQFLNPIQNPDIAAKKESIVDVLCRDSKGVQTIVEMQVARTTGFEKRAQYYAAKAYSSQADVGGQYQDLKEVVFIAITDFILFPNKPEYKSDHVTLDRKTFEHDLKDFYFVFIELPKFTKTKEDQLENIVEKWCYFFRYAGETREEDLDKIVGSDVIIKRAYEEMNKFNWSEEELLAYEQRKKRIMDEIAAFAEKFDEGLRLGQEKGRQEGIQIGRQKGKIEGIAEGEQQAKIAVAKNLLKAGVSTDIISQTTGLSSNEIKQLQAERPYSSLIYRSNTLLIPLTTDVPFKKVLGLLGSSTFLETC
WOVulP3_4	Ankyrin	Ank	223870	235755	0	ankyrin repeat domain protein	complement(223870..235755)	wVulp_000224; PHAGE_Endosy_APSE_1_NC_000935: putative cell wall hydrolase	MIPNRQSSTPVKYNLKMKDITVQSPYPPSLKNRNVILTKEGMGSDYPVDLAQHHIISRVMLRDFYNKLIEKGDVKKFRRFFSALRENIPEYYRESREGNSNSREDITRAQEFIDNLMEGSIIHSNNNEAASCTDIKDPFLTCLLWLPGNIFIGPDAKNRSDDPETGFEENARTIIGEKNFKNIKKIKNLMDSYIRGDLTSLGFFEAQLIKLVRKSKPYPLRAKQWIISHGKYKIAVQDFTPCKTRSKRAASGRMLCIDLNDMFRLSEEAERDVYTEEGKKTFQEILQHLNEGKHNLNASLVIIYRILADKWQRLRFLEETEEVLYNFLGELASIWIRALQDESIPFKNIDLSSVYDSLLKLRNFNDRWKIEDPKLPNLILELANKAQTYTKFGSQDIAN…
WOVulP3_4	Hypothetical Protein		235752	235901	0	hypothetical protein	complement(235752..235901)	hypothetical protein; wVulp_000225	MMQGKLNQIAVIKDAVNATLKSRMREIHASTVLLGGIIAVKPNRRILKL
WOVulP3_4	Hypothetical Protein		235898	236092	0	hypothetical protein / Wo-orf5-like protein	complement(235898..236092)	hypothetical protein; wVulp_000226	MGNSKFLLRYVGTSQQRRGLTEDRKEVGLIDSTQSVGKPHTRGSDQRYSNWFGDCYTNTTEVGI
WOVulP3_4	Hypothetical Protein		236085	237484	0	IS4 family transposase	complement(236085..237484)	IS4 family transposase; wVulp_000227	FPNLNLITRLNK+MAQCY#LYRLIFVIYYYPNPIVFMINNFYWCKYYIIIVINNLYSKNTIIT#AQG*RRNFICKPFA*R+TYTSSKSLQGYNLIISYLYLYSIGSSSRLNNFSNKTYFTCQFFSVQ#INLSCAA+LYFIYFILRNV#HYKNLIEINHFSYFLPSINKIPFVCIDFINITINRRFNCSIF#IQF+PF+VSFCTLQSGKSCFHSYLCSIAFFIQCLRGMILNFTLL##GFGFFNLLNSVIIFYL#NYITSLYLFTIREINSNNLTTCS*DKIGPMQGIYCTRRI#IYSAVLWRIFLSFY*KAISCIITMNCLILPQKHIIDNK+#NKNGTSSNNNFVSHL#TIKLVD#SC+KQLHKIPNQKCKYNTSIITP#IALCENKHKFSYNK#VFY…
WOVulP3_4	Hypothetical Protein		237532	237864	0	hypothetical protein	complement(237532..237864)	hypothetical protein; wVulp_000228	MGASGQPRQSLANSLEQTIMLRKVTNVVKLMERTIQGATKVKVLSPEIANIMEVDTFHIVEDSMKDNDKASYHSLYRDLRPCHVLRWSLRKLGRFFVFLLLTITHKYKWT
WOVulP3_4	Ankyrin	Ank	237914	239458	1	ankyrin repeat domain protein	237914..239458	ankyrin repeat domain-containing protein; wVulp_000229	MFQADDMKEKVVAIYRTEKGKKVLEILDIMSYFSSKNIPIKMFVDLVGGTEELESAVELLKQYSVINLLQQNPIMLDISEPTQQVIRTILKEENKEEVTLRKALKLFQIGLESDNLDHAISTWHYANGCQELIEEFYMLPSSIVQKLGDCGRYEEACSFGMEQLKVLRLHDETLLYLQYKIGNVLLKQRKFEEALRIYENKTRVHKDVKVFLRYAAEDGNLEAIKFLIENKGADDDVYYGKSLMHCAVRGNNLEVVRFLVEEKEVDSNLANIWGVTPIQHASEQGNLDIVKFLVEKGADFNSMDNTRRTSVHYAAKQSNPSIIEFFVEGGADFMAHDSDLKTPLHYAAKGGNLDVVKFLVKKGADVNYADRGGKTPLHWAAYMGDLNIVRSLIKKGANV…
WOVulP3_4	att		239586	239599	1		239586..239599	attL N/A	TTGAAATAACTTTT
WOVulP3_4	att		239749	239761	1		239749..239761	attL N/A	TAATTTTACTATA
WOVulP3_4		cydA	240035	241441	1	cydA	240035..241441	cytochrome ubiquinol oxidase subunit I; wVulp_000230	MFELDPLLLARIQFAFTISFHIIFPALTIGLASFLAFLEWRWLRTGNTHFCDIYKFWIKIFAVVFGMGVVSGVVLSYQLGTNWSVFSDCIANVLGPLFCFEVLTAFFLEASFLSIMLFGWNRVSPRMHFISTCIVAVGTLISAFWIIAANSWMQTPAGFSVSENGLLYPVNWLEVIFNPSFPYRFIHMVTAAYLTTAFVVGGVGAFYLWKKRHAPQARIMLSMAAIMVTLAAPFQLFVGDIHGLNTLKHQPAKIAAMEGLWKTEKGAGLLLFAYPDQENEINHYEVKIPNLASLILTHDFLGEVKGLKEWKKEDRPPVIWVFWSFRIMVGIGILMIMIGLISVIQYFRGKLFQSCLLHGWWISMMPSGFIALLAGWYTTEIGRQPYTVYEVMRTIESFS…
WOVulP3_4		cydB	241434	242456	1	cydB	241434..242456	cytochrome ubiquinol oxidase subunit II; wVulp_000231	MFDFSSSINLPLIWGLLIATAVLLYVVMDGFDLGVGILLPFAPSDKCRDHMINSIAPFWDGNETWLVLGGGGLFAAFPLAYSILMPAFYIPIIIMLLGLIIRGVSFEFRFKTEEKYRQLWDYAFHYGSLGAAFCQGMILGAFIYGVKVNGRNFSGGQFDWASAFSVMTGIAVIFGYALLGSTWLIMKTESITQVWVRKVASYTLGFVGIFMVLVSVVTPFLNEGIKGFWFSVPNFYYLFSIPLLTFWLFFVLWFDLQNVKREYRPFFLSIAIFFMGYLGLGISIYPWIVPFQYTILDAAASGPSLSLMLVVIIPLLPLILTYTGYSYYVFRGKSNYEHTY
WOVulP3_4	Transposase		242794	242976	1	transposase	242794..242976	IS630 transposase-related protein; wVulp_000232	KALELRESNEDDKKTNIVEEEETEGDKLYNNKELYREKREVQKEAAKLDENTEESQSTQTS
WOVulP3_4	Hypothetical Protein		243347	243469	1	hypothetical protein / group II intron?	243347..243469	hypothetical protein; wVulp_000233	MIREKFKELNSKDESTNAENRGGSVRSSEEVSVMEMERRI
WOVulP3_4	gII intron	gII intron	243736	244755	1	group II intron reverse transcriptase/maturase	243736..244755	ltrA group II intron reverse transcriptase/maturase; wVulp_000234	MLGVPSVFDRIGQTAASMYLEPLVEPKFHEDSYGYRPNKSALDAVDTARKRCWRYDWTIDLDISGFFDNLDHELALQAIKKHTNCKWVILYVERWIKSPIKLADGSKVVRDKGVPQGGSVSPIISNIFMHHVFDIWMKKNYPTVPFERYVDDAIVHCRTEKQAEFVKVMIEERLAEYKLKLHPEKTQIVYCKDDNRRDEFPKQSFDFLGYTFRPRLARNKIGKHFVSFLPAISNKAKKKITTTIRSWKMLRNTHITLEGMSEKVNPIVRGWYQYYGKFYRTEVYKSLKNVERHLEKWVKRKYKRLRGHGRLARQFLGKVRKRSPDIFYHWTLGLGQKAE
WOVulP3_4	Replication & Repair	AAA	244859	245833	1	AAA family ATPase	244859..245833	AAA family ATPase; wVulp_000235	MIDNIKECVPYLIPNGNFYRERTYVGNFDGNTITVKIVGKETGNWRNFTKGISGDIIDLWTLVKGDINSAKKWLNTKENTTEHKITSFSARHYLNDKSPMPKDIIGPRILTPGGLLVIGGTPKIGKSNFLLSMLVHLAAGVSFLGMKPARPLKIFYLQNEMEYDYIRERLQKLRISKKTLDAGTENLVITQKIKLTLNVEEIKEIMSENLDVKTVDLIVIDSLFDYRSMISFLQNSIDELRSITNPTAGVIVTHYTKKVSTTTLKKNPFQALSGANVLRSLYTSGVMIFRPERNTLQLMYELKNGKPIPTKFINMVNGRWIATA
WOVulP3_4	Replication & Repair	AAA	245869	247995	1	AAA family ATPase	245869..247995	AAA family ATPase; wVulp_000236	MGIYCDFNTAAPRKNAPLVEKEQLKAQLLLNIRSCLSYLLPRGIFRGDKFYVGNVQGDKGKSLVVELSGSEAGLWHDFATGEGGDIIDLWAGVNRKSTRIEFPEVMASIAEWLGHFKNSSSPTAYWDYYDENGQAIVRVYRYDDNNGKRYLPFDIKKSDFGAPKIRPLYNIPGILKSDKVILVEGEKCAEALIEKGITATTAMSGANAPIEKTDWTPLKGKHIIIWPDNDEAGKRYAENAAKKLLDLGVASLAVLEIPQDKPEKWDAADCVKEGISIEEFLASTPLLTIDTPSTDIPNTSNMKSLERSTKQPLNILDWSVSRYLGSVPIQRFLVEGLFPLGVTSIVAAMGDTGKGMLLLDLALKVASDADQICGFGSLVTEHGSVVIFSAEDDAGEIHR…
WOVulP3_4	Replication & Repair	AAA	249312	250730	1	ATP-binding protein	249312..250730	ATP-binding protein; wVulp_000237	MSPSFIGRQTELKQLLELTEKNTASFVVVKGRRRIGKSRLIQEFGKYFEQYYSFIGLPPERHTTTSYQLNEFSRQVARQFNTSFARYDDWSDLLWAVGERLLSGKTLLLFDEISWMGSKDPTFLGKIKNFWDTQLKNNNKLIFVVCGSASSWIEKNILSSTGFVGRISLTLTLGELSLSDCNEFWPKNISAYEKFKVLAVTGGIPKYLEEVNFKHSAEENIKRLCFTKGGFLVEEFNQIFSDLFMRKTAFYKQIVRALSTGAKEQEEICATLNIVRHGRISEYLHELELAGFIAKDHTWSIKTGTDSRLRRYRLQDNYLRFYLKYIEKDLGKISRDTYSIGFLPEWYTIIGLQFENLVLNNRKSIHNILGIDGIISENPFFQKRTRNSAGCQIDYMIQT…
WOVulP3_4	Hypothetical Protein		251378	252493	0	putative phage related protein	complement(251378..252493)	hypothetical protein; wVulp_000238	MVLQSCQEQISDLLNSSSSWVNPNQNYIEAARYLSDLELIKMQERSYIICSRRQDKLDWPNIVDPCCNNEIFIDEDFNEACDNIICENCNRDILPNTYKKQRFHRLSVYLNPEKIMHWFEGQLSNTHFMWQKVERGVYHVGDQGQFVNLIVLDFCTNPTFLTIDKLKANPTVLIILRKNPSNIPLDLPIVKMVDLFFQHQTLIEVFQEAVQRGVPELIPNTSMQILHTALNLIEPPKEKELLKLQLIEGSLYVNNIEILNKKAVACMKVLRVLFEQFLNDCKKELPPEKHMLLSITEIEKRLNLDPEADPEHHIRKPLNTIQRTIKTTLAKKLGLNIERNDVIQTVGWPGSSRKDYGYRINPFTVLIKVVR
WOVulP3_4	Hypothetical Protein		252656	253690	0	hypothetical protein	complement(252656..253690)	hypothetical protein; wVulp_000239	MNIYPNRKFWEDDLEVPVNHLLDRFHNTKTRQSWIDSLSGKQLNIIFQNSFKDKLNAQLFDDESYDNTSVQYKRKVIANYSDSLVTYYLITCFDRAKLEVTVSEIARSALTTELMKSYLVKNNNKYDKKSLLFLLFHADYNLLKSVYHFEKIQRKSFMSFALQKIPRRPSTPFKDFISEEIIQQILKEDNIKRNDSFENQLQGFFYHQNRLYVLIRKASDIDLLLNSNKVIHGHKAEWMILDFLLNGTQVDLGARNIDQAIEIANSIASCYFGCECIFVDVQDKNFAEQVHKFIETCINESDSNIRVFELKFQSNRFNYSYTNITLTVAPYDPIAPELHVLSHL
WOVulP3_4	Replication & Repair	HJR	253908	254367	1	Holliday junction resolvase	253908..254367	Holliday junction resolvase; wVulp_000240	RVR#CPTLPSISANCFSKAKMCGLLIWPLSSNCLFVSNSSVIKSYCL*AAFS*KFSPANSSFNCFIRCCNISVFPNMLFL*ELNNFT*FLITLFTSSSSDNLLTSSENSSVSKSTLIARSLASVAKNDKSFSLIILKFAFSLTSLNKTKGSSF
WOVulP3_4	Head		254480	255660	1	DNA modification methylase	254480..255660	wVulp_000241; PHAGE_Bacill_vB_BtS_B83_NC_048762: head morphogenesis protein; wVulp_000241; phage(gi100068) 5.83e-32	MNLAIHYYPVENLVEYKRNPRKNDDVVNRMCASIREFGFRIPIVAKSDGTVVDGHLRLKAARKLGMESIPVVLSDNLNEPQTKAFRLLANQSANWAKWDDELLKVEIQELEDLQFDLKMTGFELEKVQRFLDDFDGEKEDLSELIVDDKKVEVTKPGDLWILGDHRIYCGDSSVVESYKALLDDKMADITVCDPPYNVDYGSREDKKILNKVKSMSFFSTISVPIFHIRKVQFTFAYHHQSFQRCKKHLRRQEENGQLLSFGRRITLREDQIIKDNTKQCSMDGKAAINVSGMEKVTSGFMINNSLHPTMKPVELMEKAIVNSSRPGDTVLDPFSGSGSTLIACERTGRICRTIELNLMPNVGKYIPEEIPFPVLVKLLQKFKKKIRAA
WOVulP3_4	Hypothetical Protein		255689	256168	1	hypothetical protein	255689..256168	hypothetical protein; wVulp_000242 N/A	MEKITQTEWAREIGVSKQYVCYLVKKGIVELENGLINREQANEAVAAIRDPSQPLRRKNPENTNNLSTMLLKTRIKNEMERGKLLEAKAKAEIGELVAVEEVKRDAFNVARVVRNNLLNIPNRVSALLASLSETEKIHQTLTEEITNSLEELSNTKFQI
WOVulP3_4	Ankyrin	Ank	256177	257664	1	ankyrin repeat domain-containing protein	256177..257664	ankyrin repeat domain-containing protein; wVulp_000243 N/A	MNIKWLSLELIKCLINQPGVDVNVRGLNGKTPLHYAVEINELSMVALLLNRKNINPLITDDDGKSALDCAREEILQALINNKYGLEKDSLLHLAAMLNEANAVRFLLNKGVNVNEQNALLHTPLHLAAGAGHEGIVEILIREGNADKDVLDARNHAAIHYAVNNKKLGVVKLLSNLGANVNVVGSGRNAMKLSSLHVAISSSNYDERDLCLDIVRCLINVPNAGVNLQDYENKTPLHYAERLKTIEVLLTREDIDPLIKDDNGKTPFCYAKEANRLDIVKILASNRYGADKNSLLHLAARKGYEDLIDGILGEGVEIDAVDESGKTGIYVAAKHGHFNVVKLLLKRGADATDVFQYAIITNNAKLIKLLSKEKEIVLFGRQKNFPTFHLLSNKYFEERK…
WOVulP3_4	Head	Terminase	257661	259476	1	phage terminase large subunit family protein	257661..259476	PHAGE_Faecal_FP_Toutatis_NC_047915: tail assembly protein; wVulp_000244; phage(gi100053) 1.20e-07	MIYATSFSEGLKPDPQLKVSEWANEYRVLAPTAASEPGKWRTERTPYLKEIMISVLTSRKSSIHERSADWRNRSWQLDWLYYRSNTRANVSSTANSNGKALVKGKICTVNREYAMFKESKRPKIKRFREYCTKGISRWNSSNNWSKQQCRTEIYASKVSLSDCLSRRFRRRRRSSTAYCSNYLCKAKDFFSVNTNDSWNKQNERISNREIFFCTMSALLLPNIKMVTNKMGRKSKYSTLYMYRMWKDRKSSKDRDARPWRMESYKSSTQQRISPFKSLSSWLVLATSSRRFSPCKRKTITESLDKYHFRRNLGRQRRSTRLEAIIQERIFSHRHSTKERSGAYCRSRCPKRSFRSRSCSMGKKPKLVNRIPSIRYWKRRSMGKTLAPQSSFYRKWSIHD…
WOVulP3_4	Head	gpW	259469	259702	1	gpW family head-tail joining protein	259469..259702	gpW family head-tail joining protein; wVulp_000245 N/A	MYNEEYLFQVEQAIKKLQNGERIVSIAYGDHVVRYAEVQIKDLLSLRQRIKAELKVAGVRPKRRIVIATSKGIDKIV
WOVulP3_4	Hypothetical Protein		259742	260029	1	hypothetical protein	259742..260029	hypothetical protein; wVulp_000246 N/A	MDQSQERLNVNVNFEGEFAHYLIEMAKVQNRTIEEVVKDLVEEEIEASKLSEEDDEIDEVDIKLAKLSLERDARGDEEIRSEDVDWNRILSAKTV
WOVulP3_4	Virulence & Toxins	tII toxin-antitox	260060	260320	1	type II toxin-antitoxin system RelE/ParE family toxin	260060..260320	PHAGE_Mycoba_WillSterrel_NC_051719: hypothetical protein; wVulp_000247; phage(gi100043) 6.15e-06	MYSKRVLEEDFLALPPTIRSRVRRAVDSRLATNPKAIGKALSHEFKGYFRIRVSDYRVIYRINYSKHTVTITAMGHRKDIYERSPE
WOVulP3_4	Head	Portal	260449	261846	1	phage portal protein	260449..261846	PHAGE_Vibrio_vB_VpaM_MAR_NC_019722: portal protein; wVulp_000248; phage(gi428782728) 1.90e014	MLLKSFKQLFSKPKIKSSAWDASGSGRRVMYWQPEKSSINSLLSHSLEHLRSRSRDMVRKNPYAANIIDTIVSNSIGTGIKPQSKARDGEFRKKVQELWLRWTDEADSSGVSDFYGLQALVCRSMIEGGECFVRLRNRKPEDNLFVPLQLQVLESEHLDNKSNQTLANGNIIRSGIEFNRLGQREAYYLFREHPGEGSFGESVRVPANDVLHIYKPLRPGQIRGEPWLSNVLLKLYELDQYDDAELVRKKTAAMFAGFITRLDPEANILGESESNEHGVALSGLEPGTMQLLDPGEDIKFSEPSDVGGSYMRQQLRAIAIGTGITYEQLTGDLTGVNYSSIRAGLIEFRRRCAMLQHNVIVFQFCRPTWNRWLELAVLCGELSIDEKVVKAAKEEVKWI…
WOVulP3_4	Head	Major Capsid	261870	262892	1	S49 family peptidase	261870..262892	PHAGE_Burkho_phiE125_NC_003309: putative capsid assembly protein/protease; wVulp_000249; phage(gi17975166) 1.28e-62	MWINKPIMVERRSFELLSLYNSKQPIFKNLKHFHINPKGIAIIRIYGVLTKKTEAFDHILDMTSYENIHEEIESALEDKSIETILLDIDSPGGEVNGVFDLADFIYSARGKKKIIAIANDDAYSAAYAIASSAEKVFVSRTSGVGSIGVIASHIDQSEFDEKQGVKYTTVFAGSRKNDLNPHEPMTSESLESLQKEVDRLYEMFVQLIARNRGLSIEKIRSTEAGLYFGEKAVEIGLADGVTTFFEFINNHKSRSVSMTTIEENCRREILEIIRLCNVSKMPEKIGEFIEQSVSVEQAREVLMELLAERTTKDKIFSTLPQNSSEDLMIQVAKARAQSSI
WOVulP3_4	Head	D	262970	263329	1	head decoration protein	262970..263329	PHAGE_Rhizob_RR1_A_NC_021560: hypothetical protein; wVulp_000250; phage(gi514231476) 1.68e00	MSCIIEQNNLGDLLKYEASSLYSRDQITVAKGQNLKLGTVVGSDKDNMIKIINPTATDGAIGVITSDVNATENAKAVIITRIAILADHAVVWPAGITEEQKAAAIKQLEGRGIIIRKGV
WOVulP3_4	Head	Major Capsid	263354	264358	1	major capsid protein	263354..264358	PHAGE_Vibrio_vB_VpaM_MAR_NC_019722: hypothetical protein; wVulp_000251; phage(gi428782731) 2.96e011	MQNPFTNTAFSMTALTNAMNILPINYGRVENLNLFPSRSVRFRHITIEEHNGVLSLLPTQVPGASATVGKRGKRKVRTFTIPHIPHDDVVLPEEVQGIRAFGSESELKALADVITDHLQLMRNKHAITLEHLRMGALKGIILDADGSELLNLYNEFEITPKVVNFALGTATTDVKRKCLEVLRHIEDNLSGEYMTGIHALVSPEFFDALTSHSKVKEAYERWQEGAALRNDMRSGFTFCGITFEEYRGQATDPEGTVRRFIERDTGHCFPVGTASTFTTYFAPADFNETVNTLGQPLYAKQEPRRFDRGTDLHTQSNPLPMCHRPGVLVKVVAT
WOVulP3_4	Hypothetical Protein		264442	264747	1	hypothetical protein	264442..264747	hypothetical protein; wVulp_000252 N/A	MQENIKRLLKDCFAHLGEVALYESKDKSYMVQVLKQQPDKLYEIGEGQFVGEMLILEVSVFDILKPMVGDIFVIGNCKYKVHSPPLRDKSGMIWRIEASGV
WOVulP3_4	Tail		264748	265263	1	phage tail protein	264748..265263	PHAGE_Vibrio_vB_VpaM_MAR_NC_019722: hypothetical protein; wVulp_000253; phage(gi428782733) 5.92e-22	MSIHIEVNSNKVIDSVNAKRGKIELAMVKALNKTALWLKSQAAREISEEKKVKLSFIRKRLRIFKAKTSRLEVLIRANLYDIRASTIGKIQKTRRGSKVGKHQFIGGFAAVMPKGNSGIFKREGRTALPIQEVKLPLEPEGSRIIKDLVNYESEREFEKYFKHELNYILKV
WOVulP3_4	Hypothetical Protein		265260	265742	1	hypothetical protein	265260..265742	PHAGE_Escher_vB_EcoM_ep3_NC_025430: hypothetical protein; wVulp_000254; phage(gi712913205) 2.67e-21	MTKFWTDLHQAICTTLKKEILTIQTCEVYPTIRKELLAPAVLVELSSLEKGSDPGTGELALRVRFEARIVVDSTIENAPIIVRTLAAEVAKVVNKNTWNVKNVSPGEFISGGGDDFRPELDAYLVWMVEWVHTIHVGRSIWKEGKFMPHKIEIGEINVRK
WOVulP3_4	Connector/Baseplate	V	265729	266193	1	phage baseplate assembly protein V	265729..266193	PHAGE_Escher_vB_EcoM_ep3_NC_025430: hypothetical protein; wVulp_000255; phage(gi712913206) 6.51e-31	MLENNFAISELQRKMANIVRIGVVKEVDYEKAKVRVKIGEFLTDFLPWITSRAGEERSWLPPSINEQVVILSPLGELSLGVVLAGIYQQNYSAPENSEMINSLVFQDGTKLLYDKESKNLEISVVDKLNFKVGKSEIEMTKSGIKLKAERIDLN
WOVulP3_4	Connector/Baseplate	PAAR	266190	266444	1	PAAR domain-containing protein	266190..266444	PHAGE_Bacill_G_NC_023719: gp118; wVulp_000256; phage(gi593777577) 2.86e-09	MNKGIVRLGDCCGEAIPHFCISGSNNVFVNGKPVCRKGDNFTEGRVLIEGSKKVFANGYSIGRVGDSISCGSKVISGSSNVFSG
WOVulP3_4	Hypothetical Protein		266488	267519	1	PDDEXK nuclease domain-containing protein	266488..267519	PDDEXK nuclease domain-containing protein; wVulp_000257 N/A	MDITTSLLGDISNLIDRAKNHLSVQFNSTLVLLNWEIGSRIDQDILKHKRADYGKQIIFQLAKELQIKYGRGFDRASLFRMVQFSKFFPDQEIVATLSQQLSWSHFVEIIAISDELKRNYYIEMCRIERWSVRALRSKIDTMLYERTALAKKPKDFIRRSIKNLREENMLAPEFIFHDPYFLSFMELPSSYSETDLENTILDELTKFLQEFGNDFCFVTRQKRMSTKTTDRYLDLLFFHRGLKRLIAIELKIGRFEPAYKGQMEWYLNWLDKNERKAGEEKPLGIILCADKDQEDIEYLELEGSNIHVAQYLTQLPSKEILEKKLRKAISIAREKHASIKSEP
WOVulP3_4	Transposase		267732	268671	0	IS110 family transposase	complement(267732..268671)	PHAGE_Escher_500465_2_NC_049343: putative transcriptional regulator; wVulp_000258; phage(gi100045) 7.91e-23	MVISYQNFIGIDIGKLEFVIAVNEQKSVIKFDNSCSGWKQFYQKFSNILPNSMIILEATGGYELGLLYFLIDRNIAVHRANTRQVKNFILSHGTLAKTDNLDAKALAQYGVERCGRLQLFTPISKEQTTLFTLCQRRDDITKMLVQEKNRLKTPGNDYIKESCQQTIEFLNNQVEKLDQAIQKIVNENPELNRYQKILETVPGIGRKTSQCLLCLIPELGSLNKRQVASLAGVAPHPKESGKAIGYRRIIGGRSNVRSKLFTAAMAARNSNCCFLLAYWKKDGSTHCTYANYSHRQCQTRSNFACLG
WOVulP3_4	Transposase		268942	269956	0	IS110 family transposase	complement(268942..269956)	PROPHAGE_Shewan_MR0: IS110 family transposase; wVulp_000259; phage(gi24375433) 1.70e-08	MINNFLGIDISKERFDVFLSFISKKGKRETRKRSFKNEDSGFQGLLGFLQKHNVEEVKACMESTGCYGEALAEFLHNAGHFVSVVNPYCIKCYARSKLVRQKNDQTDAEIIADYCQRQEPSRWTPPSSEKKKLKHLYRCLAALKDELVLVNNHLEKKERLPKEVANAWENLAMNIEQEIKIIRNSIRELLKQHKELLEDFQLLLTIPGIGEESAIAILAEIPDIKAFINARQLAAYAGTIPRNITSGSSVHAKPRLSKTGSRTLCKAIYFPAIVAKNHNPIIMTFCERLKEKGKHNMAIVGAVTPYSFWCFKFKKGFSRSYQQLDEADRFSTLA
WOVulP3_4	Head	gpW	270174	270509	1	GPW/gp25 family protein	270174..270509	PHAGE_Escher_vB_EcoM_ep3_NC_025430: tail protein; wVulp_000260; phage(gi712913207) 9.45e-42	MQGMDAKTGKALEGIEHLKQSIIDILTTPINSRIMRRDYGSRLFELVDKPINRDLTLEIYAATAEALEKWEKRFKLEKVKVEGVKEGRVTLNLEGVYLSEGKFININGVVV
WOVulP3_4	Connector/Baseplate	J	270512	271311	1	baseplate J/gp47 family protein	270512..271311	PHAGE_Escher_vB_EcoM_ep3_NC_025430: tail protein; wVulp_000261; phage(gi712913208) 1.66e-43	MQQPNIIESLSFEEIFSRMKEKLVKRDASFTGLVESDPAMKVLEVAAWRELLLRQRINEAVKGNLLKFATGEDLDNLAEFYGVERQKEEDDERFRKRIKANIIGSSTCGSKEYYRYHALSADRRVKDALVESPIPGKVQISILSTQLSTTGILSEELLEIVKKQVTRDDIRVLTDTVTVIGAILWKISTVEAVLYQRKKSRSSLLRSLKQVEGWDGMLQDLGQIYLRVKMWNSSQERMLCVTSVQIEIRLSIAA
WOVulP3_4	Connector/Baseplate	Tail	271311	272471	1	phage tail protein	271311..272471	phage tail protein; wVulp_000262 N/A	MLLPPNATKQEKALVNAIDYKVDPGCIRGFKFNLKEEVLPWLIEEYELGEILRWVKDRRKAIVEGVKFQRLRGTPESLKIALKWANIEDITIIEEPPGKHFFELQIGIKDVPNDFFVDAVVELAKLSLPARSRLMRIFNDHYNVDRFILDESLFGSLLSDYSGIKVEKNGPVLSFGRINFFSSRGPLVEIVDNYLREHYEQTFSNDIYRLDVAVLGETEAHTKDYKGIYERSHQWYNLKALYPLSQSLLPEIKFAKAQIVLSDSWKLGEINGCFPVSSVEEKGNKFVLGNDKLSGQRWNLKHKPILERFSVTHDYKVENHTDQKITKYALAEHNIHFESELDSEQKDSIHELEKHILVFYPGVLKWHEHRHLHRSWKNSQVISIIS
WOVulP3_4	Ankyrin	Ank	272639	273347	1	ankyrin repeat domain-containing protein	272639..273347	ankyrin repeat domain-containing protein; wVulp_000263 N/A	MKFSKSKFFKEVSSNGFKNINKRNEEGETISSRNLLQNSEIINKKRSRGCKRQKWLYTSALCSIRKKFRKCKSAAKRRSRSKRHSIHRMYATALCMQDSSKSNNKRASKSGSYSSTEVRCNTNVLYLGKKVSSMQREKGEISERTRRNNKKRTDMLWNREASGRNSRHVEWELFTRVKNNRDRRNKEERIANKGRMKFSKQNNVPSKDDRGRKCSRKKGLA
WOVulP3_4	Ankyrin	Ank	273386	273850	1	ankyrin repeat domain-containing protein	273386..273850	ankyrin repeat domain-containing protein; wVulp_000264 N/A	MVKTGKKEGSLLENSYKNIYERDAKGRTVLHYAVDAKTVRLLIKKGANVNAADIGGYTALHLAITEKRLETVRELIKSGANVNAEEYGNKCTPLHLACMMGKVEIVKELVEAGAEIEQADKFGMTAMDYAKNSKKITEVLKKETDRIEKLFMKG
WOVulP3_4	DUF	DUF2924	273855	274286	1	DUF2924 domain-containing protein	273855..274286	DUF2924 domain-containing protein; wVulp_000265 N/A	MEKEIEKKVMNLERKPLDELRKTWKKVFGEEAPRYSKKYLIPRLAYRMQEKAYGEMSRKGIKRLEYLGDRLEKGKRISSDKLPVEGTELILERGEETHVVMVTDKGLIYKEEFYTSLSAVAGRIMGMSYNGPLLFGMRDKSEN
WOVulP3_4	Recombinase	Recombinase	274297	275814	1	recombinase family protein	274297..275814	PHAGE_Entero_EFC_1_NC_025453: site-specific integrase; wVulp_000266; phage(gi725950572) 3.28e-46	MLKEVRCAIYTRKSNEDGLEQKFNSLDAQRVACEKYIKSKEGWVILVKRYDDGGYSGKNLERPAIKELFEDVKKGEVDCVVVYTLDRLSRETKDSIEVTSFFRRHRVNFVAVTQIFDNNTPMGKFVQTVLSGAAQLEREMIVERVKNEIATSKEQGLWMGGTLPLGYDVKDKELIINEKEAKTVKHIFERYLELRSMAELARELNREGYRTKRFEAKSGKVYGGEIFKKATVRRIITNPIYMGKIKHYEKQYEGKHEAIIEEEKWQKAQELIKNQPYRKAKYEEALLKGIIKCKSCDVNMTLTYAKKENKRYRYYVCNNHLRGKNCESVNRTVVAGEVEKEVMKKAEQLYEKWGKKAEEWKNLSFGKQKEVVKKLIKGVMVKGDGIEVSSESEEKFIPM…
WOVulP3_4	Ankyrin	Ank	276188	278158	0	ankyrin repeat domain-containing protein	complement(276188..278158)	ankyrin repeat domain-containing protein; wVulp_000267 N/A	MGESTGIVKSIINLLKPKSKPEPSDFEYESIIEHLSSKEHLLNELMNDMWYSGDLPSVRNHNEPSSLIDSKLGLSEQICVWFALDHDLTPSQKNLNKKLLSALKCLASNCGSFDNTEPLEEFLYDNKNNKDLKVVLNIKRGESQSTVLHAIAGANIGGFRRTGNQAIDLLLEAGADPNIQDNKGKTPLYLAAAKGHHDNANSLLLKGANPNITSRKGRTPQQIATNNLCYDIEELFLTDKQKKMNKELYDLLVLDSDCTKNLKEFLSKHKRDSDLKVVLNIRQGMGESKVFSYVDRFSWDNEGLIQELRKIFLEAGALDYGINIYRQQKEGQASKLLVNLTSNQKEKLNKFSDKVLRAQNMAELEEIVNDAIKSGVRLNYSLSQDFFSGNEYTFTDYVM…
WOVulP3_4	att		278332	278344	1		278332..278344	attR N/A	TAATTTTACTATA
WOVulP3_4	EAM	Leu	278643	279449	0	leucine-rich repeat domain-containing protein	complement(278643..279449)	leucine-rich repeat domain-containing protein; wVulp_000268 N/A	MDFSKHVDGHSLIIRNSSVNVQELVRFLRDHTHITKLSILVCEIGDKGAKALAEGNFPNLTELHLEGNDITSEGLAALIKGNFPNLTTLNLNENKIDVRGVQALITASSEVFPKLTNLNLHDNKIDNKDAEALVEALGNGIFPKLKECNINGNRISDELIERLDYMIKNRPQKGTVQMGNKLPFVIASAGLLLSLSISYFAGAAALTPVATAISVFLAAAVVGTLVGYSIGKFYKKVSEEKQKDLDTSTLTAVKSVLCSVFTKSQLGA
WOVulP3_4	Ankyrin	Ank	279745	280152	1	ankyrin repeat domain-containing protein	279745..280152	ankyrin repeat domain-containing protein; wVulp_000269 N/A	MKLPYKKVRTDLAVGMPDPKKVRLLIKKGANVNVADAGQYRPLHLAVMGQRVENTKELIKAGADVNAVERSSKFAALHLACMVSEIKIVEELVKAGANIEQKDKYGKTAMDYARSNKEITEVLENVKWQINRGSL
WOVulP3_4	DUF	DUF2924	280264	280695	1	DUF2924 domain-containing protein	280264..280695	DUF2924 domain-containing protein; wVulp_000270 N/A	MEKKVEKEVKCLEKKALEELRKIWKKVFEEEAPRSSKKYLIPRLAYRIQEKAYGEMSRKGIKRLEYLGDRLEKGKRISSDKLPVEGTELILERGEETHVVMVTDKGLIYKEEFYTSLSAVAGRIMGMSYNGPLLFGMRDKSEN
WOVulP3_4	Recombinase	Recombinase	280706	282223	1	PHAGE_Entero_EFC_1_NC_025453: site-specific integrase; wVulp_000271	280706..282223	PHAGE_Entero_EFC_1_NC_025453: site-specific integrase; wVulp_000271; phage(gi725950572) 2.64e-46	MLKEVRCAIYTRKSNEDGLEQKFNSLDAQRVACEKYIKSKEGWVILVKRYDDGGYSGKNLERPAIKELFEDVKKGEVDCVVVYTLDRLSRETKDSIEVTSFFRRHRVNFVAVTQIFDNNTPMGKFVQTVLSGAAQLEREMIVERVKNEIATSKEQGLWMGGTLPLGYDVKDKELIINEKEAKTVKHIFERYLELRSMAELARELNREGYRTKRFEAKSGKVYGGEIFKKATVRRIITNPIYMGKIKHYEKQYEGKHEAIIEEEKWQKAQELIKNQPYRKAKYEEALLKGIIKCKSCDVNMTLTYAKKENKRYRYYVCNNHLRGKNCESVNRTVVAGEVEKEVMKKAEQLYEKWGKKAEEWKNLSFGKQKEVVKKLIKGVMVKGDGIEVSSESEEKFIPM…
WOVulP3_4	att		282889	282902	1		282889..282902	attR N/A	TTGAAATAACTTTT
	Statistics	Coordinates	199278..282902
		Region length	83624
		Number of genes	74
