# Supplementary material for: Three feminizing Wolbachia strains in a single host species: comparative genomics paves the way for identifying sex reversal factors
Source: Front Microbiol. 2024 Aug 22;15:1416057. doi: 10.3389/fmicb.2024.1416057 (PMC11376236; doi:10.3389/fmicb.2024.1416057)
Supplement: Supplementary Table S9 — EffectiveDB predictions of Type IV Secretion Systems (T4SS) and potential effectors. [file Table_9.XLSX]

## Sheet: T4SS_genes
	wVulC locus tag	wVulP locus tag	wVulM locus tag
virB3-virB6 operon
virB3	wVulc_000995	wVulm_000934	wVulp_000794
virB4	wVulc_000996	wVulm_000934	wVulp_000795
virB6	wVulc_000997	wVulm_000935	wVulp_000796
virB6	wVulc_000998	wVulm_000936	wVulp_000797
virB6	wVulc_000999	wVulm_000937	wVulp_000798
virB6	wVulc_001000	wVulm_000938	wVulp_000799
virB8-virD4 operon
virB8	wVulc_001434	wVulm_001371	wVulp_000593
virB9	wVulc_001435	wVulm_001372	wVulp_000594
virB10	wVulc_001436	wVulm_001373	wVulp_000595
virB11	wVulc_001437	wVulm_001374	wVulp_000596
virD4	wVulc_001438	wVulm_001375	wVulp_000597

## Sheet: wVulC effectors
protein	Conserved Chaperone Binding Detection (EffectiveCCBD)	Search for secreted type-III proteins (EffectiveT3)	N-terminal signal detection (Predotar, Human/Animal-model)	N-terminal signal detection (Predotar, Plants-model)	Eukaryotic-like domain (EffectiveELD; PFxxx Z-Score)	T4SS effector prediction (T4SEpre)	Comments
gene="acnA"	Protein does not contain a CCBD within the first 150 amino acids	1	none	-	PF00330 5;PF00694 5	-	-
gene="acpP"	CCBD (MEQIVEYVVN) found downstream of expected region	0	none	-	PF00550 5	-	-
gene="alaS"	Protein does not contain a CCBD within the first 150 amino acids	1	none	-	PF07973 5;PF01411 4;PF02272 4	-	-
gene="apaG"	Protein does not contain a CCBD within the first 150 amino acids	0.12684	none	-	PF04379 5	-	-
gene="argB"	Protein does not contain a CCBD within the first 150 amino acids	0.99998	none	-	PF00696 5	-	-
gene="argS"	Protein does not contain a CCBD within the first 150 amino acids	0.00077	possibly mitochondrial	-	PF05746 4;PF00750 6;PF03485 7	-	-
gene="aspS"	CCBD (FYGRIQLVFN) found within expected region	3e-05	none	-	PF02938 4;PF01336 4	-	-
gene="atpA"	Protein does not contain a CCBD within the first 150 amino acids	0.89301	none	-	PF00006 5;PF00306 9;PF02874 6	-	-
gene="atpD"	Protein does not contain a CCBD within the first 150 amino acids	0	none	-	PF00006 5;PF02874 6	-	-
gene="atpG"	Protein does not contain a CCBD within the first 150 amino acids	0	possibly mitochondrial	-	PF00231 7	-	-
gene="atpH"	CCBD (FLGKIIKVSN) found downstream of expected region	0.0044	none	-	PF00213 7	-	-
gene="bamA"	Protein does not contain a CCBD within the first 150 amino acids	0	ER	-	PF01103 6	-	-
gene="bcp"	Protein does not contain a CCBD within the first 150 amino acids	0.9999	none	-	PF00578 13	-	-
gene="bfr"	Protein does not contain a CCBD within the first 150 amino acids	0	none	-	PF00210 4	-	-
gene="bioA"	Protein does not contain a CCBD within the first 150 amino acids	0.99363	none	-	PF00202 4	-	-
gene="bioB"	Protein does not contain a CCBD within the first 150 amino acids	2e-05	none	-	PF04055 5;PF06968 6	-	-
gene="bioD"	Protein does not contain a CCBD within the first 150 amino acids	0.99911	none	-	PF13500 4	-	-
gene="carA"	Protein does not contain a CCBD within the first 150 amino acids	0	none	-	PF00117 4;PF00988 10	-	-
gene="carB"	Protein does not contain a CCBD within the first 150 amino acids	0	possibly ER	-	PF02787 7;PF02786 4	-	-
gene="ccmA"	Protein does not contain a CCBD within the first 150 amino acids	0.00124	none	-	PF00005 5	-	-
gene="ccmC"	Protein does not contain a CCBD within the first 150 amino acids	1	mitochondrial	-	PF01578 5	-	-
gene="ccmE"	Protein does not contain a CCBD within the first 150 amino acids	0	ER	-	PF03100 5	-	-
gene="clpB"	Protein does not contain a CCBD within the first 150 amino acids	0	none	-	PF10431 5;PF02861 6;PF00004 7;PF07724 4	-	-
gene="clpP"	Protein does not contain a CCBD within the first 150 amino acids	1e-05	none	-	PF00574 4	-	-
gene="clpX"	Protein does not contain a CCBD within the first 150 amino acids	1	none	-	PF10431 5;PF07724 4	-	-
gene="coaD"	Protein does not contain a CCBD within the first 150 amino acids	0.99999	none	-	PF01467 7	-	-
gene="coaE"	Protein does not contain a CCBD within the first 150 amino acids	0	none	-	PF01121 12	-	-
gene="coxB"	Protein does not contain a CCBD within the first 150 amino acids	0.63247	ER	-	PF00116 6;PF02790 4	-	-
gene="ctaD"	Protein does not contain a CCBD within the first 150 amino acids	0	none	-	PF00115 5	-	-
gene="cysS"	Protein does not contain a CCBD within the first 150 amino acids	0.00037	none	-	PF09190 5	-	-
gene="dapA"	Protein does not contain a CCBD within the first 150 amino acids	1	none	-	PF00701 6	-	-
gene="dapB"	Protein does not contain a CCBD within the first 150 amino acids	0	possibly mitochondrial	-	PF01113 13;PF05173 5	-	-
gene="dapD"	Protein does not contain a CCBD within the first 150 amino acids	0	none	-	PF14602 4	-	-
gene="dapE"	Protein does not contain a CCBD within the first 150 amino acids	0	none	-	PF01546 6;PF07687 5	-	-
gene="dapF"	Protein does not contain a CCBD within the first 150 amino acids	0.99355	none	-	PF01678 5	-	-
gene="dcd"	Protein does not contain a CCBD within the first 150 amino acids	0.00601	none	-	-	-	-
gene="def"	Protein does not contain a CCBD within the first 150 amino acids	0.00587	none	-	PF01327 4	-	-
gene="der"	Protein does not contain a CCBD within the first 150 amino acids	0	mitochondrial	-	PF14714 6;PF01926 6	-	-
gene="dnaA"	Protein does not contain a CCBD within the first 150 amino acids	1	none	-	-	-	-
gene="dnaE"	Protein does not contain a CCBD within the first 150 amino acids	0.00035	possibly mitochondrial	-	PF07733 6;PF02811 6	-	-
gene="dnaG"	Protein does not contain a CCBD within the first 150 amino acids	0	none	-	PF13155 22;PF08275 24;PF01807 23	-	-
gene="dnaJ"	CCBD (IQAPILYVTN) found downstream of expected region	0	none	-	PF00684 4;PF00226 6;PF01556 4	-	-
gene="dnaK"	Protein does not contain a CCBD within the first 150 amino acids	0	none	-	PF00012 6	-	-
gene="dnaN"	Protein does not contain a CCBD within the first 150 amino acids	0.00018	none	-	-	-	-
gene="dnaQ"	CCBD (ISNNILVIHN) found downstream of expected region	0.75786	none	-	PF00929 5	-	-
gene="dnaX"	Protein does not contain a CCBD within the first 150 amino acids	0	none	-	PF13177 7	-	-
gene="dprA"	Protein does not contain a CCBD within the first 150 amino acids	0	none	-	-	-	-
gene="dusB"	CCBD (FGCPVKKVVN) found downstream of expected region	0.39017	none	-	PF01207 4	-	-
gene="dut"	Protein does not contain a CCBD within the first 150 amino acids	0	none	-	PF00692 5	-	-
gene="dxr"	Protein does not contain a CCBD within the first 150 amino acids	0	possibly mitochondrial	-	PF08436 5;PF13288 5;PF02670 5	-	-
gene="efp"	Protein does not contain a CCBD within the first 150 amino acids	0	none	-	PF01132 7;PF08207 4;PF09285 7	-	-
gene="elbB"	Protein does not contain a CCBD within the first 150 amino acids	0	none	-	PF01965 5	-	-
gene="eno"	Protein does not contain a CCBD within the first 150 amino acids	1e-05	none	-	PF03952 7;PF00113 5	-	-
gene="era"	CCBD (ITLLIVDVSN) found downstream of expected region	3e-05	none	-	PF07650 9;PF01926 6	-	-
gene="fabD"	Protein does not contain a CCBD within the first 150 amino acids	0	none	-	PF00698 7	-	-
gene="fabF"	Protein does not contain a CCBD within the first 150 amino acids	0	ER	-	PF02801 6;PF00109 6	-	-
gene="fabG"	Protein does not contain a CCBD within the first 150 amino acids	0	possibly mitochondrial	-	PF13561 5	-	-
gene="fabZ"	Protein does not contain a CCBD within the first 150 amino acids	0	none	-	PF07977 4	-	-
gene="ffh"	Protein does not contain a CCBD within the first 150 amino acids	0.39689	none	-	PF00448 4;PF02978 6;PF02881 6	-	-
gene="fmt"	Protein does not contain a CCBD within the first 150 amino acids	0	none	-	PF02911 4;PF00551 5	-	-
gene="folD"	Protein does not contain a CCBD within the first 150 amino acids	0	none	-	PF02882 6;PF00763 6	-	-
gene="folP"	Protein does not contain a CCBD within the first 150 amino acids	0.05927	none	-	PF00809 11	-	-
gene="frr"	Protein does not contain a CCBD within the first 150 amino acids	0	none	-	PF01765 8	-	-
gene="fsa"	Protein does not contain a CCBD within the first 150 amino acids	0	none	-	PF00923 7	-	-
gene="ftsA"	Protein does not contain a CCBD within the first 150 amino acids	0	none	-	-	-	-
gene="ftsH"	Protein does not contain a CCBD within the first 150 amino acids	0	ER	-	PF06480 6;PF01434 8;PF00004 7	-	-
gene="ftsY"	CCBD (LMNEIEAILN) found downstream of expected region	0.02315	none	-	PF00448 4;PF02881 6	-	-
gene="ftsZ"	Protein does not contain a CCBD within the first 150 amino acids	0	none	-	PF00091 8;PF12327 16	-	-
gene="fumC"	Protein does not contain a CCBD within the first 150 amino acids	0	none	-	PF00206 13;PF10415 8	-	-
gene="fusA"	Protein does not contain a CCBD within the first 150 amino acids	0	none	-	PF00009 4;PF14492 4;PF03144 4;PF00679 5	-	-
gene="gap"	Protein does not contain a CCBD within the first 150 amino acids	0	none	-	PF00044 4;PF02800 4	-	-
gene="gatA"	Protein does not contain a CCBD within the first 150 amino acids	0	none	-	PF01425 6	-	-
gene="gatB"	Protein does not contain a CCBD within the first 150 amino acids	2e-05	none	-	PF02637 5	-	-
gene="gatC"	Protein does not contain a CCBD within the first 150 amino acids	0.97201	none	-	-	-	-
gene="glmS"	Protein does not contain a CCBD within the first 150 amino acids	0	none	-	PF01380 8	-	-
gene="glpX"	Protein does not contain a CCBD within the first 150 amino acids	0	none	-	-	-	-
gene="gltX"	Protein does not contain a CCBD within the first 150 amino acids	0.03636	none	-	PF00749 4	-	-
gene="glyS"	Protein does not contain a CCBD within the first 150 amino acids	0.99992	none	-	PF05746 4;PF02092 4	-	-
gene="gmk"	Protein does not contain a CCBD within the first 150 amino acids	0.23855	none	-	PF00625 7	-	-
gene="gpW"	Protein does not contain a CCBD within the first 150 amino acids	0	none	-	-	-	-
gene="greA"	Protein does not contain a CCBD within the first 150 amino acids	0.98569	none	-	PF01272 4;PF03449 4	-	-
gene="groL"	Protein does not contain a CCBD within the first 150 amino acids	0	none	-	PF00118 8	-	-
gene="grxD"	Protein does not contain a CCBD within the first 150 amino acids	0	none	-	PF00462 4	-	-
gene="gshA"	Protein does not contain a CCBD within the first 150 amino acids	1	none	-	-	-	-
gene="gshB"	Protein does not contain a CCBD within the first 150 amino acids	1e-05	none	-	-	-	-
gene="guaA"	Protein does not contain a CCBD within the first 150 amino acids	1e-05	none	-	PF00117 4;PF02540 4;PF00958 10	-	-
gene="guaB"	Protein does not contain a CCBD within the first 150 amino acids	0	none	-	PF00571 5;PF00478 4	-	-
gene="gyrA"	Protein does not contain a CCBD within the first 150 amino acids	0.00376	none	-	PF00521 4;PF03989 4	-	-
gene="gyrB"	Protein does not contain a CCBD within the first 150 amino acids	0	none	-	PF00204 4;PF00986 4;PF01751 8;PF02518 5	-	-
gene="hemA"	Protein does not contain a CCBD within the first 150 amino acids	0	none	-	PF00155 4	-	-
gene="hemB"	Protein does not contain a CCBD within the first 150 amino acids	1e-05	possibly mitochondrial	-	PF00490 8	-	-
gene="hemC"	Protein does not contain a CCBD within the first 150 amino acids	0	none	-	PF01379 4;PF03900 4	-	-
gene="hemE"	CCBD (IEAKILPILN) found downstream of expected region	1	none	-	PF01208 34	-	-
gene="hemF"	Protein does not contain a CCBD within the first 150 amino acids	1e-05	none	-	PF01218 4	-	-
gene="hemH"	Protein does not contain a CCBD within the first 150 amino acids	0	possibly mitochondrial	-	PF00762 7	-	-
gene="hemJ"	Protein does not contain a CCBD within the first 150 amino acids	0	ER	-	-	-	-
gene="hflK"	Protein does not contain a CCBD within the first 150 amino acids	0.99988	none	-	PF01145 4	-	-
gene="hisS"	Protein does not contain a CCBD within the first 150 amino acids	4e-05	none	-	PF03129 4;PF13393 4	-	-
gene="hslU"	Protein does not contain a CCBD within the first 150 amino acids	1	none	-	PF00004 7;PF07724 4	-	-
gene="hslV"	Protein does not contain a CCBD within the first 150 amino acids	0.00381	none	-	-	-	-
gene="htpG"	CCBD (FDAEVGKVLN) found within N-terminal region	0.01311	none	-	PF13589 6;PF00183 4	-	-
gene="icd"	Protein does not contain a CCBD within the first 150 amino acids	0	none	-	PF00180 4	-	-
gene="ileS"	Protein does not contain a CCBD within the first 150 amino acids	0.84065	none	-	PF08264 7;PF00133 5	-	-
gene="infA"	Protein does not contain a CCBD within the first 150 amino acids	0	none	-	PF01176 7	-	-
gene="infB"	Protein does not contain a CCBD within the first 150 amino acids	1	none	-	PF11987 5;PF04760 6;PF00009 4	-	-
gene="infC"	Protein does not contain a CCBD within the first 150 amino acids	0	none	-	PF00707 18;PF05198 15	-	-
gene="iscU"	Protein does not contain a CCBD within the first 150 amino acids	0.00013	none	-	-	-	-
gene="iscX"	Protein does not contain a CCBD within the first 150 amino acids	0	none	-	PF04384 4	-	-
gene="ispD"	Protein does not contain a CCBD within the first 150 amino acids	0	possibly ER	-	PF01128 8	-	-
gene="ispG"	Protein does not contain a CCBD within the first 150 amino acids	0.00082	none	-	PF04551 7	-	-
gene="ispH"	Protein does not contain a CCBD within the first 150 amino acids	0	none	-	PF02401 4	-	-
gene="lepA"	Protein does not contain a CCBD within the first 150 amino acids	7e-05	none	-	PF00679 5;PF06421 5;PF03144 4;PF14492 4;PF00009 4	-	-
gene="lepB"	Protein does not contain a CCBD within the first 150 amino acids	0	mitochondrial	-	PF10502 6	-	-
gene="leuS"	Protein does not contain a CCBD within the first 150 amino acids	0	none	-	PF13603 10;PF09334 5;PF08264 7;PF00133 5	-	-
gene="lgt"	CCBD (IYDPVLYISN) found within expected region	0.99997	ER	-	PF01790 10	-	-
gene="ligA"	Protein does not contain a CCBD within the first 150 amino acids	0.01922	none	-	PF01653 7;PF03120 7;PF12826 4;PF00533 5	-	-
gene="lipA"	Protein does not contain a CCBD within the first 150 amino acids	0.98725	none	-	PF16881 4;PF04055 5	-	-
gene="lipB"	CCBD (MEAKIQQIHN) found within N-terminal region	0	none	-	-	-	-
gene="lon"	Protein does not contain a CCBD within the first 150 amino acids	1e-05	none	-	PF02190 4;PF00004 7	-	-
gene="lpdA"	Protein does not contain a CCBD within the first 150 amino acids	0	none	-	PF02852 5;PF07992 4	-	-
gene="lspA"	Protein does not contain a CCBD within the first 150 amino acids	0	ER	-	-	-	-
gene="ltrA"	Protein does not contain a CCBD within the first 150 amino acids	0	possibly mitochondrial	-	PF00078 7	-	-
gene="map"	CCBD (LNIDVTVILN) found downstream of expected region	0	none	-	PF00557 6	-	-
gene="mdh"	Protein does not contain a CCBD within the first 150 amino acids	0	none	-	PF02866 7;PF00056 7	-	-
gene="metC"	Protein does not contain a CCBD within the first 150 amino acids	0	none	-	-	-	-
gene="metG"	Protein does not contain a CCBD within the first 150 amino acids	0.99963	none	-	PF09334 5	-	-
gene="metK"	Protein does not contain a CCBD within the first 150 amino acids	3e-05	none	-	PF00438 11;PF02773 8;PF02772 8	-	-
gene="mgtE"	Protein does not contain a CCBD within the first 150 amino acids	0	none	-	PF01769 5;PF00571 5;PF03448 5	-	-
gene="miaA"	Protein does not contain a CCBD within the first 150 amino acids	0.01352	none	-	PF01715 13	-	-
gene="miaB"	Protein does not contain a CCBD within the first 150 amino acids	0	none	-	PF04055 5;PF00919 4	-	-
gene="mnhG"	CCBD (LLIFIIWIAN) found within expected region	0	ER	-	-	-	-
gene="mnmA"	Protein does not contain a CCBD within the first 150 amino acids	0	none	-	PF03054 8	-	-
gene="mnmE"	Protein does not contain a CCBD within the first 150 amino acids	3e-05	none	-	PF01926 6	-	-
gene="mnmG"	Protein does not contain a CCBD within the first 150 amino acids	0	none	-	-	-	-
gene="mraY"	Protein does not contain a CCBD within the first 150 amino acids	0	ER	-	PF00953 10	-	-
gene="mtaB"	Protein does not contain a CCBD within the first 150 amino acids	0	none	-	PF00919 4;PF04055 5	-	-
gene="murA"	CCBD (LGAKVNFIHN) found within expected region	0	mitochondrial	-	PF00275 5	-	-
gene="murB"	Protein does not contain a CCBD within the first 150 amino acids	0	mitochondrial	-	PF01565 4;PF02873 8	-	-
gene="murD"	Protein does not contain a CCBD within the first 150 amino acids	0	mitochondrial	-	PF08245 5	-	-
gene="murG"	Protein does not contain a CCBD within the first 150 amino acids	0	none	-	PF03033 17;PF04101 5	-	-
gene="murJ"	Protein does not contain a CCBD within the first 150 amino acids	0.00052	ER	-	PF03023 8	-	-
gene="mutL"	Protein does not contain a CCBD within the first 150 amino acids	0	none	-	PF13589 6;PF01119 5;PF08676 5	-	-
gene="mutM"	Protein does not contain a CCBD within the first 150 amino acids	1	none	-	PF06831 5;PF01149 4	-	-
gene="mutS"	Protein does not contain a CCBD within the first 150 amino acids	0.52288	none	-	PF01624 16;PF00488 10;PF05192 13	-	-
gene="ndk"	Protein does not contain a CCBD within the first 150 amino acids	0.25645	none	-	PF00334 8	-	-
gene="nth"	CCBD (IDTHVFRVSN) found downstream of expected region	0.00987	none	-	PF00730 4	-	-
gene="nuoE"	Protein does not contain a CCBD within the first 150 amino acids	0.98927	none	-	PF01257 4	-	-
gene="nuoF"	Protein does not contain a CCBD within the first 150 amino acids	0	none	-	PF10531 6;PF10589 5;PF01512 4	-	-
gene="nuoG"	Protein does not contain a CCBD within the first 150 amino acids	0	none	-	PF00384 12;PF13510 4;PF10588 7	-	-
gene="nuoH"	Protein does not contain a CCBD within the first 150 amino acids	0	ER	-	-	-	-
gene="nuoI"	Protein does not contain a CCBD within the first 150 amino acids	0	ER	-	PF12838 5	-	-
gene="nuoK"	Protein does not contain a CCBD within the first 150 amino acids	0	ER	-	-	-	-
gene="nuoL"	Protein does not contain a CCBD within the first 150 amino acids	0	ER	-	PF06455 4;PF00662 4	-	-
gene="nusA"	Protein does not contain a CCBD within the first 150 amino acids	1	none	-	PF13184 10	-	-
gene="nusB"	Protein does not contain a CCBD within the first 150 amino acids	0	none	-	PF01029 4	-	-
gene="nusG"	Protein does not contain a CCBD within the first 150 amino acids	0	none	-	PF02357 21	-	-
gene="obgE"	Protein does not contain a CCBD within the first 150 amino acids	0	none	-	PF01926 6;PF01018 5	-	-
gene="odhB"	Protein does not contain a CCBD within the first 150 amino acids	0	none	-	PF00364 4	-	-
gene="pdhA"	Protein does not contain a CCBD within the first 150 amino acids	0	possibly ER	-	PF00676 5	-	-
gene="pdxH"	Protein does not contain a CCBD within the first 150 amino acids	0.00193	none	-	PF01243 6;PF10590 4	-	-
gene="petA"	Protein does not contain a CCBD within the first 150 amino acids	0	none	-	PF00355 9	-	-
gene="pgsA"	Protein does not contain a CCBD within the first 150 amino acids	0	possibly mitochondrial	-	PF01066 4	-	-
gene="pheS"	Protein does not contain a CCBD within the first 150 amino acids	0	none	-	PF01409 4;PF02912 6	-	-
gene="pheT"	Protein does not contain a CCBD within the first 150 amino acids	0	none	-	PF03147 4;PF03483 7;PF03484 5;PF01588 5	-	-
gene="plsX"	Protein does not contain a CCBD within the first 150 amino acids	0.99999	none	-	PF02504 6	-	-
gene="plsY"	Protein does not contain a CCBD within the first 150 amino acids	0	ER	-	-	-	-
gene="pnp"	CCBD (FHDEISVVCN) found downstream of expected region	0	none	-	PF03726 4;PF00013 7;PF00575 5;PF03725 4;PF01138 4	-	-
gene="polA"	Protein does not contain a CCBD within the first 150 amino acids	0	none	-	PF02739 4;PF00476 11	-	-
gene="ppa"	Protein does not contain a CCBD within the first 150 amino acids	0.12631	none	-	PF00719 5	-	-
gene="ppdK"	Protein does not contain a CCBD within the first 150 amino acids	0	none	-	PF00391 5;PF01326 5;PF02896 6	-	-
gene="prfA"	Protein does not contain a CCBD within the first 150 amino acids	0.00697	none	-	PF03462 7	-	-
gene="prfB"	Protein does not contain a CCBD within the first 150 amino acids	0	none	-	PF03462 7	-	-
gene="priA"	Protein does not contain a CCBD within the first 150 amino acids	0	possibly ER	-	PF00271 5	-	-
gene="prmC"	Protein does not contain a CCBD within the first 150 amino acids	1	none	-	PF05175 4	-	-
gene="pstA"	Protein does not contain a CCBD within the first 150 amino acids	0	mitochondrial	-	PF00528 7	-	-
gene="pstB"	Protein does not contain a CCBD within the first 150 amino acids	0.81792	none	-	PF00005 5	-	-
gene="pstC"	Protein does not contain a CCBD within the first 150 amino acids	0	ER	-	PF00528 7	-	-
gene="pth"	Protein does not contain a CCBD within the first 150 amino acids	4e-05	none	-	PF01195 11	-	-
gene="purB"	Protein does not contain a CCBD within the first 150 amino acids	0.00277	none	-	PF00206 13;PF10397 4	-	-
gene="purD"	Protein does not contain a CCBD within the first 150 amino acids	0	possibly mitochondrial	-	PF02844 4;PF01071 6;PF02843 4	-	-
gene="purE"	Protein does not contain a CCBD within the first 150 amino acids	0	none	-	PF00731 6	-	-
gene="purF"	Protein does not contain a CCBD within the first 150 amino acids	0.29679	none	-	PF00156 5;PF13537 7	-	-
gene="purH"	Protein does not contain a CCBD within the first 150 amino acids	0	none	-	PF01808 7	-	-
gene="purM"	Protein does not contain a CCBD within the first 150 amino acids	0	none	-	-	-	-
gene="purN"	Protein does not contain a CCBD within the first 150 amino acids	0	possibly mitochondrial	-	PF00551 5	-	-
gene="putA"	Protein does not contain a CCBD within the first 150 amino acids	4e-05	none	-	PF01619 5;PF00171 5	-	-
gene="pyrE"	Protein does not contain a CCBD within the first 150 amino acids	0	none	-	PF00156 5	-	-
gene="pyrF"	Protein does not contain a CCBD within the first 150 amino acids	0	none	-	PF00215 10	-	-
gene="pyrH"	Protein does not contain a CCBD within the first 150 amino acids	0.0004	none	-	PF00696 5	-	-
gene="radA"	Protein does not contain a CCBD within the first 150 amino acids	0	none	-	PF13541 4;PF13481 12	-	-
gene="radC"	Protein does not contain a CCBD within the first 150 amino acids	0	none	-	-	-	-
gene="recA"	Protein does not contain a CCBD within the first 150 amino acids	1	none	-	PF00154 19	-	-
gene="recF"	Protein does not contain a CCBD within the first 150 amino acids	0.0288	possibly mitochondrial	-	PF02463 4	-	-
gene="recG"	Protein does not contain a CCBD within the first 150 amino acids	0.00014	none	-	PF00271 5	-	-
gene="recJ"	Protein does not contain a CCBD within the first 150 amino acids	0	none	-	PF02272 4;PF01368 4	-	-
gene="recO"	Protein does not contain a CCBD within the first 150 amino acids	0	none	-	-	-	-
gene="recR"	Protein does not contain a CCBD within the first 150 amino acids	1	none	-	PF13662 7	-	-
gene="rho"	Protein does not contain a CCBD within the first 150 amino acids	0	none	-	PF00006 5;PF07498 5	-	-
gene="rhuM"	Protein does not contain a CCBD within the first 150 amino acids	0	possibly ER	-	-	-	-
gene="ribB"	Protein does not contain a CCBD within the first 150 amino acids	0	none	-	PF00926 7	-	-
gene="ribD"	Protein does not contain a CCBD within the first 150 amino acids	0	none	-	PF01872 8;PF00383 4	-	-
gene="ribF"	Protein does not contain a CCBD within the first 150 amino acids	0	none	-	PF06574 6;PF01687 8	-	-
gene="rimM"	CCBD (LYGYVKSVCN) found downstream of expected region	0	none	-	PF05239 6;PF01782 5	-	-
gene="rlmB"	Protein does not contain a CCBD within the first 150 amino acids	0	none	-	PF08032 4	-	-
gene="rmuC"	Protein does not contain a CCBD within the first 150 amino acids	0	ER	-	PF02646 4	-	-
gene="rnc"	CCBD (LNDTISKVIN) found within N-terminal region	1e-05	none	-	PF00035 23;PF14622 8	-	-
gene="rnhA"	Protein does not contain a CCBD within the first 150 amino acids	0.99866	none	-	PF00075 8	-	-
gene="rnpA"	Protein does not contain a CCBD within the first 150 amino acids	0	none	-	-	-	-
gene="rodA"	Protein does not contain a CCBD within the first 150 amino acids	0	ER	-	-	-	-
gene="rpe"	Protein does not contain a CCBD within the first 150 amino acids	0	none	-	PF00834 19	-	-
gene="rplA"	Protein does not contain a CCBD within the first 150 amino acids	0.0032	none	-	PF00687 9	-	-
gene="rplB"	Protein does not contain a CCBD within the first 150 amino acids	0.06993	possibly mitochondrial	-	PF03947 13;PF00181 13	-	-
gene="rplC"	Protein does not contain a CCBD within the first 150 amino acids	0	mitochondrial	-	PF00297 19	-	-
gene="rplD"	Protein does not contain a CCBD within the first 150 amino acids	1	none	-	PF00573 15	-	-
gene="rplE"	Protein does not contain a CCBD within the first 150 amino acids	0	none	-	PF00673 22;PF00281 22	-	-
gene="rplF"	Protein does not contain a CCBD within the first 150 amino acids	0.98839	none	-	PF00347 22	-	-
gene="rplI"	Protein does not contain a CCBD within the first 150 amino acids	0	possibly mitochondrial	-	PF01281 15;PF03948 15	-	-
gene="rplJ"	Protein does not contain a CCBD within the first 150 amino acids	0	none	-	PF00466 16	-	-
gene="rplL"	Protein does not contain a CCBD within the first 150 amino acids	0	none	-	PF00542 6	-	-
gene="rplM"	Protein does not contain a CCBD within the first 150 amino acids	0	none	-	PF00572 10	-	-
gene="rplN"	Protein does not contain a CCBD within the first 150 amino acids	0	none	-	PF00238 22	-	-
gene="rplO"	CCBD (IRKNVYSIFN) found downstream of expected region	0	none	-	PF00828 10	-	-
gene="rplP"	Protein does not contain a CCBD within the first 150 amino acids	0	possibly mitochondrial	-	PF00252 23	-	-
gene="rplQ"	Protein does not contain a CCBD within the first 150 amino acids	0	none	-	PF01196 16	-	-
gene="rplS"	Protein does not contain a CCBD within the first 150 amino acids	0	none	-	PF01245 17	-	-
gene="rplT"	Protein does not contain a CCBD within the first 150 amino acids	0	possibly mitochondrial	-	PF00453 18	-	-
gene="rplU"	Protein does not contain a CCBD within the first 150 amino acids	0	none	-	PF00829 11	-	-
gene="rplV"	Protein does not contain a CCBD within the first 150 amino acids	0	possibly mitochondrial	-	PF00237 18	-	-
gene="rplX"	Protein does not contain a CCBD within the first 150 amino acids	0	none	-	PF17136 16	-	-
gene="rpmA"	Protein does not contain a CCBD within the first 150 amino acids	0	none	-	PF01016 7	-	-
gene="rpmB"	Protein does not contain a CCBD within the first 150 amino acids	0.45006	none	-	PF00830 5	-	-
gene="rpmC"	Protein does not contain a CCBD within the first 150 amino acids	0	none	-	PF00831 8	-	-
gene="rpmE"	Protein does not contain a CCBD within the first 150 amino acids	0	none	-	PF01197 4	-	-
gene="rpmF"	Protein does not contain a CCBD within the first 150 amino acids	0	none	-	PF01783 9	-	-
gene="rpmG"	Protein does not contain a CCBD within the first 150 amino acids	0	mitochondrial	-	PF00471 5	-	-
gene="rpmH"	Protein does not contain a CCBD within the first 150 amino acids	0	mitochondrial	-	-	-	-
gene="rpmI"	Protein does not contain a CCBD within the first 150 amino acids	0	mitochondrial	-	PF01632 6	-	-
gene="rpoD"	Protein does not contain a CCBD within the first 150 amino acids	0	none	-	PF00140 13;PF04542 6;PF04539 7;PF04545 5	-	-
gene="rpoZ"	Protein does not contain a CCBD within the first 150 amino acids	0	none	-	PF01192 10	-	-
gene="rpsB"	Protein does not contain a CCBD within the first 150 amino acids	0	none	-	PF00318 8	-	-
gene="rpsC"	Protein does not contain a CCBD within the first 150 amino acids	1	none	-	PF07650 9;PF00189 20	-	-
gene="rpsD"	Protein does not contain a CCBD within the first 150 amino acids	0	none	-	PF01479 4;PF00163 4	-	-
gene="rpsE"	Protein does not contain a CCBD within the first 150 amino acids	0.99153	none	-	PF03719 22;PF00333 11	-	-
gene="rpsF"	Protein does not contain a CCBD within the first 150 amino acids	0	none	-	PF01250 16	-	-
gene="rpsG"	Protein does not contain a CCBD within the first 150 amino acids	0	none	-	PF00177 20	-	-
gene="rpsH"	Protein does not contain a CCBD within the first 150 amino acids	0	none	-	PF00410 11	-	-
gene="rpsI"	Protein does not contain a CCBD within the first 150 amino acids	0.3296	none	-	PF00380 22	-	-
gene="rpsJ"	Protein does not contain a CCBD within the first 150 amino acids	0	none	-	PF00338 19	-	-
gene="rpsK"	Protein does not contain a CCBD within the first 150 amino acids	0	none	-	PF00411 21	-	-
gene="rpsL"	Protein does not contain a CCBD within the first 150 amino acids	0	possibly mitochondrial	-	PF00164 8	-	-
gene="rpsM"	Protein does not contain a CCBD within the first 150 amino acids	0	possibly mitochondrial	-	PF00416 9	-	-
gene="rpsN"	Protein does not contain a CCBD within the first 150 amino acids	0	possibly mitochondrial	-	PF00253 6	-	-
gene="rpsO"	Protein does not contain a CCBD within the first 150 amino acids	1	none	-	PF00312 23	-	-
gene="rpsP"	Protein does not contain a CCBD within the first 150 amino acids	0	mitochondrial	-	PF00886 7	-	-
gene="rpsQ"	Protein does not contain a CCBD within the first 150 amino acids	0.00077	none	-	PF00366 9	-	-
gene="rpsR"	Protein does not contain a CCBD within the first 150 amino acids	1	possibly mitochondrial	-	PF01084 6	-	-
gene="rpsS"	Protein does not contain a CCBD within the first 150 amino acids	0	mitochondrial	-	PF00203 7	-	-
gene="rpsT"	Protein does not contain a CCBD within the first 150 amino acids	0	possibly mitochondrial	-	PF01649 16	-	-
gene="rpsU"	Protein does not contain a CCBD within the first 150 amino acids	0	none	-	PF01165 4	-	-
gene="rseP"	Protein does not contain a CCBD within the first 150 amino acids	0.9859	none	-	PF02163 5	-	-
gene="rsfS"	Protein does not contain a CCBD within the first 150 amino acids	5e-05	none	-	PF02410 5	-	-
gene="rsmA"	Protein does not contain a CCBD within the first 150 amino acids	0	possibly mitochondrial	-	PF00398 11	-	-
gene="rsmD"	Protein does not contain a CCBD within the first 150 amino acids	0	mitochondrial	-	PF03602 6	-	-
gene="rsmH"	Protein does not contain a CCBD within the first 150 amino acids	0.02323	none	-	PF01795 10	-	-
gene="ruvA"	Protein does not contain a CCBD within the first 150 amino acids	2e-05	none	-	-	-	-
gene="ruvB"	Protein does not contain a CCBD within the first 150 amino acids	0.00583	none	-	PF05491 5;PF05496 5	-	-
gene="ruvC"	Protein does not contain a CCBD within the first 150 amino acids	0	none	-	PF02075 13	-	-
gene="ruvX"	Protein does not contain a CCBD within the first 150 amino acids	0	none	-	PF03652 8	-	-
gene="sdhA"	Protein does not contain a CCBD within the first 150 amino acids	0	none	-	PF00890 25;PF02910 7	-	-
gene="sdhC"	Protein does not contain a CCBD within the first 150 amino acids	0.99996	none	-	-	-	-
gene="sdhD"	Protein does not contain a CCBD within the first 150 amino acids	1	possibly ER	-	-	-	-
gene="secA"	Protein does not contain a CCBD within the first 150 amino acids	0	ER	-	PF07516 8;PF01043 7;PF07517 13;PF02810 4	-	-
gene="secB"	Protein does not contain a CCBD within the first 150 amino acids	0.99956	none	-	-	-	-
gene="secD"	Protein does not contain a CCBD within the first 150 amino acids	0	ER	-	-	-	-
gene="secE"	Protein does not contain a CCBD within the first 150 amino acids	0	none	-	PF00584 6	-	-
gene="secF"	Protein does not contain a CCBD within the first 150 amino acids	0	none	-	-	-	-
gene="secG"	Protein does not contain a CCBD within the first 150 amino acids	0	ER	-	PF03840 5	-	-
gene="secY"	Protein does not contain a CCBD within the first 150 amino acids	0.05136	none	-	PF00344 14	-	-
gene="serS"	Protein does not contain a CCBD within the first 150 amino acids	0	none	-	PF00587 4;PF02403 8	-	-
gene="smpB"	Protein does not contain a CCBD within the first 150 amino acids	0	none	-	PF01668 6	-	-
gene="ssb"	Protein does not contain a CCBD within the first 150 amino acids	0.01205	none	-	PF00436 9	-	-
gene="sucC"	Protein does not contain a CCBD within the first 150 amino acids	0.76854	none	-	PF08442 5;PF00549 6	-	-
gene="sucD"	Protein does not contain a CCBD within the first 150 amino acids	0.03961	none	-	PF02629 7;PF00549 6	-	-
gene="surE"	Protein does not contain a CCBD within the first 150 amino acids	0	none	-	-	-	-
gene="tatC"	Protein does not contain a CCBD within the first 150 amino acids	0	none	-	PF00902 7	-	-
gene="terL"	Protein does not contain a CCBD within the first 150 amino acids	0	none	-	-	-	-
gene="tgt"	Protein does not contain a CCBD within the first 150 amino acids	0.00487	possibly mitochondrial	-	PF01702 5	-	-
gene="thrS"	Protein does not contain a CCBD within the first 150 amino acids	0	none	-	PF03129 4;PF07973 5;PF00587 4	-	-
gene="thyX"	Protein does not contain a CCBD within the first 150 amino acids	0	none	-	-	-	-
gene="tig"	Protein does not contain a CCBD within the first 150 amino acids	1	none	-	PF05697 12;PF05698 11	-	-
gene="tilS"	Protein does not contain a CCBD within the first 150 amino acids	0.04278	none	-	PF01171 5	-	-
gene="tkt"	Protein does not contain a CCBD within the first 150 amino acids	3e-05	none	-	PF00456 6;PF02779 4;PF02780 5	-	-
gene="tldD"	Protein does not contain a CCBD within the first 150 amino acids	1	none	-	-	-	-
gene="tmk"	Protein does not contain a CCBD within the first 150 amino acids	0.00412	none	-	PF02223 16	-	-
gene="topA"	Protein does not contain a CCBD within the first 150 amino acids	0	none	-	PF01751 8;PF01396 7;PF01131 9	-	-
gene="trmB"	Protein does not contain a CCBD within the first 150 amino acids	0	none	-	PF02390 4	-	-
gene="trmD"	Protein does not contain a CCBD within the first 150 amino acids	0	ER	-	PF01746 5	-	-
gene="trpS"	Protein does not contain a CCBD within the first 150 amino acids	0.82705	none	-	PF00579 4	-	-
gene="truA"	Protein does not contain a CCBD within the first 150 amino acids	1	none	-	PF01416 9	-	-
gene="truB"	Protein does not contain a CCBD within the first 150 amino acids	1	none	-	PF01509 5	-	-
gene="trxA"	Protein does not contain a CCBD within the first 150 amino acids	0	none	-	PF00085 18	-	-
gene="trxB"	Protein does not contain a CCBD within the first 150 amino acids	0	none	-	PF07992 4	-	-
gene="tsaB"	Protein does not contain a CCBD within the first 150 amino acids	0.7684	none	-	PF00814 8	-	-
gene="tsaD"	Protein does not contain a CCBD within the first 150 amino acids	0.00248	none	-	PF00814 8	-	-
gene="tsf"	Protein does not contain a CCBD within the first 150 amino acids	0	none	-	PF00889 14	-	-
gene="tuf"	Protein does not contain a CCBD within the first 150 amino acids	0.01284	none	-	PF03144 4;PF00009 4;PF03143 5	-	-
gene="typA"	Protein does not contain a CCBD within the first 150 amino acids	1e-05	none	-	PF00009 4;PF00679 5;PF03144 4	-	-
gene="tyrS"	Protein does not contain a CCBD within the first 150 amino acids	6e-05	none	-	PF00579 4	-	-
gene="ubiA"	Protein does not contain a CCBD within the first 150 amino acids	0	ER	-	-	-	-
gene="ubiB"	Protein does not contain a CCBD within the first 150 amino acids	0	possibly mitochondrial	-	PF03109 7	-	-
gene="ubiE"	Protein does not contain a CCBD within the first 150 amino acids	0	none	-	PF01209 7	-	-
gene="ubiH"	Protein does not contain a CCBD within the first 150 amino acids	0	possibly ER	-	PF01494 7	-	-
gene="uppS"	Protein does not contain a CCBD within the first 150 amino acids	0.0002	none	-	PF01255 8	-	-
gene="uvrA"	Protein does not contain a CCBD within the first 150 amino acids	0.01193	none	-	-	-	-
gene="uvrB"	Protein does not contain a CCBD within the first 150 amino acids	0.99996	none	-	PF04851 5;PF00271 5;PF12344 10	-	-
gene="uvrC"	Protein does not contain a CCBD within the first 150 amino acids	1e-05	none	-	PF01541 12;PF02151 4;PF08459 5	-	-
gene="virB11"	Protein does not contain a CCBD within the first 150 amino acids	0	none	-	PF00437 5	-	-
gene="virB9"	Protein does not contain a CCBD within the first 150 amino acids	0	ER	-	-	-	-
gene="yajC"	CCBD (LKSAISEVLN) found downstream of expected region	0	none	-	-	-	-
gene="ybeY"	Protein does not contain a CCBD within the first 150 amino acids	0.76817	none	-	PF02130 6	-	-
gene="ychF"	Protein does not contain a CCBD within the first 150 amino acids	0.00409	none	-	PF01926 6;PF06071 6	-	-
gene="yidC"	Protein does not contain a CCBD within the first 150 amino acids	0	ER	-	PF02096 14	-	-
gene="yihA"	Protein does not contain a CCBD within the first 150 amino acids	0.2142	possibly mitochondrial	-	PF01926 6	-	-
gene="ykgO"	Protein does not contain a CCBD within the first 150 amino acids	0	possibly mitochondrial	-	-	-	-
gene="zapA"	Protein does not contain a CCBD within the first 150 amino acids	0	none	-	PF05164 4	-	-
gene=atpH	-	-	-	-	-	YES	-
gene=eno	-	-	-	-	-	YES	-
gene=ffh	-	-	-	-	-	YES	-
gene=ftsA	-	-	-	-	-	YES	-
gene=gyrA	-	-	-	-	-	YES	-
gene=ligA	-	-	-	-	-	YES	-
gene=prfA	-	-	-	-	-	YES	-
gene=recO	-	-	-	-	-	YES	-
gene=rsmA	-	-	-	-	-	YES	-
gene=smpB	-	-	-	-	-	YES	-
gene=ssb	-	-	-	-	-	YES	-
locus_tag="wVulc_000003"	Protein does not contain a CCBD within the first 150 amino acids	0	none	-	-	-	-
locus_tag="wVulc_000004"	Protein does not contain a CCBD within the first 150 amino acids	0.57895	ER	-	PF13975 5	-	-
locus_tag="wVulc_000006"	Protein does not contain a CCBD within the first 150 amino acids	0.00023	none	-	PF00885 6	-	-
locus_tag="wVulc_000008"	Protein does not contain a CCBD within the first 150 amino acids	0	ER	-	PF00083 12	-	-
locus_tag="wVulc_000009"	CCBD (INEVIQNIAN) found downstream of expected region	0	ER	-	-	-	-
locus_tag="wVulc_000010"	Protein does not contain a CCBD within the first 150 amino acids	0.7794	none	-	PF12796 20;PF00023 22	-	-
locus_tag="wVulc_000011"	Protein does not contain a CCBD within the first 150 amino acids	0.75918	none	-	PF00533 5	-	-
locus_tag="wVulc_000012"	Protein does not contain a CCBD within the first 150 amino acids	0	none	-	-	-	-
locus_tag="wVulc_000014"	Protein does not contain a CCBD within the first 150 amino acids	0.76917	none	-	-	-	-
locus_tag="wVulc_000015"	Protein does not contain a CCBD within the first 150 amino acids	0	none	-	-	-	-
locus_tag="wVulc_000017"	Protein does not contain a CCBD within the first 150 amino acids	0	ER	-	PF00375 7	-	-
locus_tag="wVulc_000020"	Protein does not contain a CCBD within the first 150 amino acids	0	none	-	-	-	-
locus_tag="wVulc_000022"	Protein does not contain a CCBD within the first 150 amino acids	0	mitochondrial	-	PF13561 5	-	-
locus_tag="wVulc_000023"	Protein does not contain a CCBD within the first 150 amino acids	0.00133	none	-	-	-	-
locus_tag="wVulc_000024"	Protein does not contain a CCBD within the first 150 amino acids	1	none	-	-	-	-
locus_tag="wVulc_000025"	Protein does not contain a CCBD within the first 150 amino acids	0.9975	none	-	-	-	-
locus_tag="wVulc_000028"	Protein does not contain a CCBD within the first 150 amino acids	0	ER	-	PF01148 4	-	-
locus_tag="wVulc_000029"	Protein does not contain a CCBD within the first 150 amino acids	0.00282	none	-	-	-	-
locus_tag="wVulc_000032"	Protein does not contain a CCBD within the first 150 amino acids	0	ER	-	PF07722 7	-	-
locus_tag="wVulc_000034"	Protein does not contain a CCBD within the first 150 amino acids	0	none	-	-	-	-
locus_tag="wVulc_000036"	Protein does not contain a CCBD within the first 150 amino acids	8e-05	none	-	-	-	-
locus_tag="wVulc_000038"	Protein does not contain a CCBD within the first 150 amino acids	0.98748	none	-	PF00078 7	-	-
locus_tag="wVulc_000039"	Protein does not contain a CCBD within the first 150 amino acids	0.04366	none	-	-	-	-
locus_tag="wVulc_000040"	Protein does not contain a CCBD within the first 150 amino acids	0	none	-	-	-	-
locus_tag="wVulc_000041"	Protein does not contain a CCBD within the first 150 amino acids	0.91885	none	-	-	-	-
locus_tag="wVulc_000042"	Protein does not contain a CCBD within the first 150 amino acids	0	none	-	-	-	-
locus_tag="wVulc_000043"	Protein does not contain a CCBD within the first 150 amino acids	0	mitochondrial	-	-	-	-
locus_tag="wVulc_000044"	Protein does not contain a CCBD within the first 150 amino acids	0.00354	none	-	PF01609 31	-	-
locus_tag="wVulc_000045"	Protein does not contain a CCBD within the first 150 amino acids	0	mitochondrial	-	-	-	-
locus_tag="wVulc_000047"	Protein does not contain a CCBD within the first 150 amino acids	0	none	-	PF00578 13	-	-
locus_tag="wVulc_000048"	Protein does not contain a CCBD within the first 150 amino acids	0	ER	-	PF00999 4;PF02254 4	-	-
locus_tag="wVulc_000049"	Protein does not contain a CCBD within the first 150 amino acids	0	none	-	PF00696 5	-	-
locus_tag="wVulc_000053"	Protein does not contain a CCBD within the first 150 amino acids	0.00031	mitochondrial	-	-	-	-
locus_tag="wVulc_000054"	Protein does not contain a CCBD within the first 150 amino acids	0.00016	none	-	-	-	-
locus_tag="wVulc_000055"	Protein does not contain a CCBD within the first 150 amino acids	0	possibly mitochondrial	-	-	-	-
locus_tag="wVulc_000056"	Protein does not contain a CCBD within the first 150 amino acids	0	none	-	-	-	-
locus_tag="wVulc_000061"	Protein does not contain a CCBD within the first 150 amino acids	0	ER	-	-	-	-
locus_tag="wVulc_000064"	Protein does not contain a CCBD within the first 150 amino acids	0.08042	none	-	-	-	-
locus_tag="wVulc_000065"	Protein does not contain a CCBD within the first 150 amino acids	0	possibly mitochondrial	-	-	-	-
locus_tag="wVulc_000067"	Protein does not contain a CCBD within the first 150 amino acids	0	ER	-	-	-	-
locus_tag="wVulc_000068"	Protein does not contain a CCBD within the first 150 amino acids	0	none	-	-	-	-
locus_tag="wVulc_000069"	Protein does not contain a CCBD within the first 150 amino acids	0	ER	-	PF01580 7	-	-
locus_tag="wVulc_000070"	Protein does not contain a CCBD within the first 150 amino acids	0	ER	-	PF02325 4	-	-
locus_tag="wVulc_000071"	Protein does not contain a CCBD within the first 150 amino acids	3e-05	none	-	PF04386 5	-	-
locus_tag="wVulc_000073"	Protein does not contain a CCBD within the first 150 amino acids	1	none	-	PF12796 20	-	-
locus_tag="wVulc_000076"	Protein does not contain a CCBD within the first 150 amino acids	0	none	-	PF02875 4	-	-
locus_tag="wVulc_000077"	Protein does not contain a CCBD within the first 150 amino acids	0	ER	-	-	-	-
locus_tag="wVulc_000079"	Protein does not contain a CCBD within the first 150 amino acids	0	possibly ER	-	PF06271 5	-	-
locus_tag="wVulc_000080"	Protein does not contain a CCBD within the first 150 amino acids	1	none	-	PF13419 4	-	-
locus_tag="wVulc_000081"	Protein does not contain a CCBD within the first 150 amino acids	0	none	-	-	-	-
locus_tag="wVulc_000083"	Protein does not contain a CCBD within the first 150 amino acids	0	none	-	PF00111 7	-	-
locus_tag="wVulc_000084"	Protein does not contain a CCBD within the first 150 amino acids	0	ER	-	-	-	-
locus_tag="wVulc_000085"	Protein does not contain a CCBD within the first 150 amino acids	0	ER	-	PF03918 6	-	-
locus_tag="wVulc_000086"	Protein does not contain a CCBD within the first 150 amino acids	1	none	-	PF00580 4;PF13361 4	-	-
locus_tag="wVulc_000087"	Protein does not contain a CCBD within the first 150 amino acids	0.99999	none	-	PF00288 5;PF08544 4	-	-
locus_tag="wVulc_000088"	Protein does not contain a CCBD within the first 150 amino acids	0.99841	none	-	PF04430 5	-	-
locus_tag="wVulc_000089"	Protein does not contain a CCBD within the first 150 amino acids	0.00318	ER	-	PF00950 6	-	-
locus_tag="wVulc_000090"	Protein does not contain a CCBD within the first 150 amino acids	0	none	-	-	-	-
locus_tag="wVulc_000091"	Protein does not contain a CCBD within the first 150 amino acids	0	none	-	-	-	-
locus_tag="wVulc_000093"	Protein does not contain a CCBD within the first 150 amino acids	1	none	-	PF12796 20	-	-
locus_tag="wVulc_000094"	Protein does not contain a CCBD within the first 150 amino acids	0.0788	none	-	PF12796 20	-	-
locus_tag="wVulc_000097"	Protein does not contain a CCBD within the first 150 amino acids	0.00416	none	-	-	-	-
locus_tag="wVulc_000098"	Protein does not contain a CCBD within the first 150 amino acids	0	none	-	PF08264 7;PF00133 5	-	-
locus_tag="wVulc_000099"	Protein does not contain a CCBD within the first 150 amino acids	0	none	-	-	-	-
locus_tag="wVulc_000101"	Protein does not contain a CCBD within the first 150 amino acids	0	possibly mitochondrial	-	-	-	-
locus_tag="wVulc_000102"	Protein does not contain a CCBD within the first 150 amino acids	0	none	-	-	-	-
locus_tag="wVulc_000108"	Protein does not contain a CCBD within the first 150 amino acids	0.76147	none	-	-	-	-
locus_tag="wVulc_000109"	CCBD (MTQNIENVKN) found downstream of expected region	0	none	-	-	-	-
locus_tag="wVulc_000110"	Protein does not contain a CCBD within the first 150 amino acids	0.00839	none	-	-	-	-
locus_tag="wVulc_000116"	Protein does not contain a CCBD within the first 150 amino acids	0	none	-	PF03050 28	-	-
locus_tag="wVulc_000117"	Protein does not contain a CCBD within the first 150 amino acids	0	none	-	PF03050 28	-	-
locus_tag="wVulc_000119"	Protein does not contain a CCBD within the first 150 amino acids	0	none	-	PF00578 13	-	-
locus_tag="wVulc_000121"	Protein does not contain a CCBD within the first 150 amino acids	1e-05	none	-	-	-	-
locus_tag="wVulc_000122"	Protein does not contain a CCBD within the first 150 amino acids	0	none	-	PF08245 5;PF02875 4	-	-
locus_tag="wVulc_000124"	Protein does not contain a CCBD within the first 150 amino acids	0	none	-	-	-	-
locus_tag="wVulc_000126"	Protein does not contain a CCBD within the first 150 amino acids	0	none	-	-	-	-
locus_tag="wVulc_000128"	Protein does not contain a CCBD within the first 150 amino acids	0	none	-	-	-	-
locus_tag="wVulc_000131"	Protein does not contain a CCBD within the first 150 amino acids	0	mitochondrial	-	-	-	-
locus_tag="wVulc_000135"	Protein does not contain a CCBD within the first 150 amino acids	1	none	-	-	-	-
locus_tag="wVulc_000137"	Protein does not contain a CCBD within the first 150 amino acids	0	none	-	-	-	-
locus_tag="wVulc_000141"	Protein does not contain a CCBD within the first 150 amino acids	0	possibly mitochondrial	-	-	-	-
locus_tag="wVulc_000142"	Protein does not contain a CCBD within the first 150 amino acids	0	ER	-	-	-	-
locus_tag="wVulc_000143"	Protein does not contain a CCBD within the first 150 amino acids	0	ER	-	PF13520 10	-	-
locus_tag="wVulc_000144"	Protein does not contain a CCBD within the first 150 amino acids	2e-05	ER	-	PF13520 10	-	-
locus_tag="wVulc_000145"	Protein does not contain a CCBD within the first 150 amino acids	0.96791	none	-	-	-	-
locus_tag="wVulc_000146"	Protein does not contain a CCBD within the first 150 amino acids	0	possibly mitochondrial	-	PF01118 6;PF02774 5	-	-
locus_tag="wVulc_000147"	Protein does not contain a CCBD within the first 150 amino acids	0	none	-	-	-	-
locus_tag="wVulc_000149"	Protein does not contain a CCBD within the first 150 amino acids	0	ER	-	PF00528 7	-	-
locus_tag="wVulc_000150"	Protein does not contain a CCBD within the first 150 amino acids	0	ER	-	PF00581 4	-	-
locus_tag="wVulc_000151"	Protein does not contain a CCBD within the first 150 amino acids	3e-05	none	-	-	-	-
locus_tag="wVulc_000152"	Protein does not contain a CCBD within the first 150 amino acids	0.32276	none	-	-	-	-
locus_tag="wVulc_000153"	Protein does not contain a CCBD within the first 150 amino acids	2e-05	possibly mitochondrial	-	PF00078 7	-	-
locus_tag="wVulc_000155"	Protein does not contain a CCBD within the first 150 amino acids	0	none	-	-	-	-
locus_tag="wVulc_000157"	Protein does not contain a CCBD within the first 150 amino acids	0	none	-	-	-	-
locus_tag="wVulc_000158"	Protein does not contain a CCBD within the first 150 amino acids	1	none	-	-	-	-
locus_tag="wVulc_000160"	Protein does not contain a CCBD within the first 150 amino acids	0	none	-	-	-	-
locus_tag="wVulc_000161"	Protein does not contain a CCBD within the first 150 amino acids	0	none	-	PF01648 4	-	-
locus_tag="wVulc_000162"	Protein does not contain a CCBD within the first 150 amino acids	0	none	-	PF03129 4;PF00587 4	-	-
locus_tag="wVulc_000163"	Protein does not contain a CCBD within the first 150 amino acids	0	none	-	PF13276 46;PF00665 50;PF01527 44	-	-
locus_tag="wVulc_000164"	Protein does not contain a CCBD within the first 150 amino acids	0	ER	-	-	-	-
locus_tag="wVulc_000167"	Protein does not contain a CCBD within the first 150 amino acids	0.18959	none	-	PF00078 7	-	-
locus_tag="wVulc_000168"	Protein does not contain a CCBD within the first 150 amino acids	0.28807	none	-	-	-	-
locus_tag="wVulc_000169"	Protein does not contain a CCBD within the first 150 amino acids	0	none	-	PF00239 19	-	-
locus_tag="wVulc_000170"	Protein does not contain a CCBD within the first 150 amino acids	0	none	-	-	-	-
locus_tag="wVulc_000171"	Protein does not contain a CCBD within the first 150 amino acids	0	none	-	-	-	-
locus_tag="wVulc_000172"	Protein does not contain a CCBD within the first 150 amino acids	2e-05	not used	-	-	-	-
locus_tag="wVulc_000173"	Protein does not contain a CCBD within the first 150 amino acids	0	none	-	-	-	-
locus_tag="wVulc_000174"	Protein does not contain a CCBD within the first 150 amino acids	0	ER	-	-	-	-
locus_tag="wVulc_000176"	Protein does not contain a CCBD within the first 150 amino acids	0	none	-	PF13516 56	-	-
locus_tag="wVulc_000177"	Protein does not contain a CCBD within the first 150 amino acids	0.00387	none	-	-	-	-
locus_tag="wVulc_000178"	Protein does not contain a CCBD within the first 150 amino acids	0	none	-	-	-	-
locus_tag="wVulc_000179"	Protein does not contain a CCBD within the first 150 amino acids	1	none	-	-	-	-
locus_tag="wVulc_000180"	Protein does not contain a CCBD within the first 150 amino acids	0.91885	none	-	-	-	-
locus_tag="wVulc_000181"	Protein does not contain a CCBD within the first 150 amino acids	0.83746	none	-	PF00078 7	-	-
locus_tag="wVulc_000182"	Protein does not contain a CCBD within the first 150 amino acids	0	none	-	-	-	-
locus_tag="wVulc_000183"	Protein does not contain a CCBD within the first 150 amino acids	0	none	-	-	-	-
locus_tag="wVulc_000184"	Protein does not contain a CCBD within the first 150 amino acids	0.21356	none	-	-	-	-
locus_tag="wVulc_000185"	Protein does not contain a CCBD within the first 150 amino acids	0.00121	none	-	PF00677 7	-	-
locus_tag="wVulc_000186"	Protein does not contain a CCBD within the first 150 amino acids	0	ER	-	-	-	-
locus_tag="wVulc_000187"	Protein does not contain a CCBD within the first 150 amino acids	0	none	-	PF02878 4;PF02880 4;PF02879 4;PF00408 4	-	-
locus_tag="wVulc_000188"	Protein does not contain a CCBD within the first 150 amino acids	0	none	-	-	-	-
locus_tag="wVulc_000189"	Protein does not contain a CCBD within the first 150 amino acids	0	none	-	PF00156 5	-	-
locus_tag="wVulc_000191"	Protein does not contain a CCBD within the first 150 amino acids	0	none	-	PF12796 20	-	-
locus_tag="wVulc_000192"	Protein does not contain a CCBD within the first 150 amino acids	0	none	-	PF02779 4;PF02780 5	-	-
locus_tag="wVulc_000193"	CCBD (MNPTIKRIFN) found within N-terminal region	0.004	ER	-	-	-	-
locus_tag="wVulc_000195"	Protein does not contain a CCBD within the first 150 amino acids	1	none	-	PF00012 6	-	-
locus_tag="wVulc_000196"	Protein does not contain a CCBD within the first 150 amino acids	0.12562	none	-	-	-	-
locus_tag="wVulc_000197"	Protein does not contain a CCBD within the first 150 amino acids	0.00013	none	-	PF01521 5	-	-
locus_tag="wVulc_000203"	Protein does not contain a CCBD within the first 150 amino acids	0	none	-	PF00072 4;PF00486 5	-	-
locus_tag="wVulc_000204"	Protein does not contain a CCBD within the first 150 amino acids	0.00197	none	-	PF07479 9;PF01210 7	-	-
locus_tag="wVulc_000205"	Protein does not contain a CCBD within the first 150 amino acids	0.87967	ER	-	-	-	-
locus_tag="wVulc_000206"	Protein does not contain a CCBD within the first 150 amino acids	0.0923	none	-	PF00583 4	-	-
locus_tag="wVulc_000207"	Protein does not contain a CCBD within the first 150 amino acids	0	ER	-	-	-	-
locus_tag="wVulc_000208"	Protein does not contain a CCBD within the first 150 amino acids	1	none	-	PF13085 5;PF13534 7	-	-
locus_tag="wVulc_000210"	Protein does not contain a CCBD within the first 150 amino acids	0.06281	none	-	PF01878 4	-	-
locus_tag="wVulc_000212"	Protein does not contain a CCBD within the first 150 amino acids	0.99999	none	-	-	-	-
locus_tag="wVulc_000213"	Protein does not contain a CCBD within the first 150 amino acids	1	none	-	PF13541 4;PF01078 4	-	-
locus_tag="wVulc_000214"	Protein does not contain a CCBD within the first 150 amino acids	0	ER	-	PF01522 4	-	-
locus_tag="wVulc_000215"	Protein does not contain a CCBD within the first 150 amino acids	0	mitochondrial	-	PF03717 8;PF00905 4	-	-
locus_tag="wVulc_000221"	Protein does not contain a CCBD within the first 150 amino acids	0	ER	-	-	-	-
locus_tag="wVulc_000222"	Protein does not contain a CCBD within the first 150 amino acids	0	none	-	-	-	-
locus_tag="wVulc_000223"	Protein does not contain a CCBD within the first 150 amino acids	0.99997	none	-	-	-	-
locus_tag="wVulc_000225"	Protein does not contain a CCBD within the first 150 amino acids	0	ER	-	-	-	-
locus_tag="wVulc_000226"	Protein does not contain a CCBD within the first 150 amino acids	0	ER	-	PF01435 4	-	-
locus_tag="wVulc_000231"	Protein does not contain a CCBD within the first 150 amino acids	0	ER	-	-	-	-
locus_tag="wVulc_000233"	Protein does not contain a CCBD within the first 150 amino acids	0.99312	none	-	PF01193 12;PF01000 6;PF03118 9	-	-
locus_tag="wVulc_000236"	Protein does not contain a CCBD within the first 150 amino acids	0.71814	none	-	PF00406 12	-	-
locus_tag="wVulc_000240"	Protein does not contain a CCBD within the first 150 amino acids	0	possibly mitochondrial	-	PF00861 10	-	-
locus_tag="wVulc_000254"	Protein does not contain a CCBD within the first 150 amino acids	0.03558	possibly mitochondrial	-	PF00276 19	-	-
locus_tag="wVulc_000262"	Protein does not contain a CCBD within the first 150 amino acids	0	ER	-	-	-	-
locus_tag="wVulc_000263"	Protein does not contain a CCBD within the first 150 amino acids	1	possibly ER	-	-	-	-
locus_tag="wVulc_000264"	Protein does not contain a CCBD within the first 150 amino acids	2e-05	none	-	-	-	-
locus_tag="wVulc_000268"	Protein does not contain a CCBD within the first 150 amino acids	0	ER	-	PF16576 4	-	-
locus_tag="wVulc_000270"	Protein does not contain a CCBD within the first 150 amino acids	0	none	-	-	-	-
locus_tag="wVulc_000271"	Protein does not contain a CCBD within the first 150 amino acids	0	none	-	PF00390 5;PF03949 5	-	-
locus_tag="wVulc_000272"	Protein does not contain a CCBD within the first 150 amino acids	1e-05	possibly ER	-	-	-	-
locus_tag="wVulc_000275"	CCBD (ILKLIAGIEN) found within expected region	1	none	-	PF00005 5	-	-
locus_tag="wVulc_000276"	Protein does not contain a CCBD within the first 150 amino acids	0	ER	-	PF02416 5	-	-
locus_tag="wVulc_000277"	Protein does not contain a CCBD within the first 150 amino acids	1	none	-	-	-	-
locus_tag="wVulc_000278"	Protein does not contain a CCBD within the first 150 amino acids	0	none	-	-	-	-
locus_tag="wVulc_000280"	Protein does not contain a CCBD within the first 150 amino acids	0	ER	-	-	-	-
locus_tag="wVulc_000282"	Protein does not contain a CCBD within the first 150 amino acids	0	possibly ER	-	-	-	-
locus_tag="wVulc_000285"	Protein does not contain a CCBD within the first 150 amino acids	0	none	-	PF13437 8	-	-
locus_tag="wVulc_000290"	Protein does not contain a CCBD within the first 150 amino acids	0	possibly ER	-	-	-	-
locus_tag="wVulc_000292"	Protein does not contain a CCBD within the first 150 amino acids	0.00021	none	-	-	-	-
locus_tag="wVulc_000293"	Protein does not contain a CCBD within the first 150 amino acids	0	none	-	-	-	-
locus_tag="wVulc_000294"	Protein does not contain a CCBD within the first 150 amino acids	0	possibly mitochondrial	-	-	-	-
locus_tag="wVulc_000295"	Protein does not contain a CCBD within the first 150 amino acids	0	possibly mitochondrial	-	-	-	-
locus_tag="wVulc_000297"	Protein does not contain a CCBD within the first 150 amino acids	0	none	-	PF00106 5	-	-
locus_tag="wVulc_000298"	Protein does not contain a CCBD within the first 150 amino acids	0	possibly ER	-	-	-	-
locus_tag="wVulc_000299"	Protein does not contain a CCBD within the first 150 amino acids	0	ER	-	-	-	-
locus_tag="wVulc_000300"	Protein does not contain a CCBD within the first 150 amino acids	0	ER	-	-	-	-
locus_tag="wVulc_000302"	Protein does not contain a CCBD within the first 150 amino acids	1	possibly mitochondrial	-	PF13516 56	-	-
locus_tag="wVulc_000303"	CCBD (INQEIETIEN) found downstream of expected region	0.00025	possibly ER	-	PF06415 4;PF01676 5	-	-
locus_tag="wVulc_000304"	Protein does not contain a CCBD within the first 150 amino acids	0.96553	none	-	-	-	-
locus_tag="wVulc_000306"	Protein does not contain a CCBD within the first 150 amino acids	0.00064	none	-	-	-	-
locus_tag="wVulc_000308"	Protein does not contain a CCBD within the first 150 amino acids	1	none	-	-	-	-
locus_tag="wVulc_000309"	Protein does not contain a CCBD within the first 150 amino acids	0.00871	none	-	PF12796 20;PF00023 22	-	-
locus_tag="wVulc_000310"	Protein does not contain a CCBD within the first 150 amino acids	0.11455	none	-	-	-	-
locus_tag="wVulc_000311"	Protein does not contain a CCBD within the first 150 amino acids	1	none	-	-	-	-
locus_tag="wVulc_000312"	Protein does not contain a CCBD within the first 150 amino acids	1e-05	none	-	PF13516 56;PF13855 10	-	-
locus_tag="wVulc_000313"	Protein does not contain a CCBD within the first 150 amino acids	0	none	-	-	-	-
locus_tag="wVulc_000314"	Protein does not contain a CCBD within the first 150 amino acids	0	none	-	-	-	-
locus_tag="wVulc_000315"	Protein does not contain a CCBD within the first 150 amino acids	1	none	-	PF02371 22	-	-
locus_tag="wVulc_000316"	Protein does not contain a CCBD within the first 150 amino acids	0	mitochondrial	-	-	-	-
locus_tag="wVulc_000318"	Protein does not contain a CCBD within the first 150 amino acids	0	none	-	PF01258 7	-	-
locus_tag="wVulc_000319"	Protein does not contain a CCBD within the first 150 amino acids	0	none	-	-	-	-
locus_tag="wVulc_000321"	Protein does not contain a CCBD within the first 150 amino acids	0	mitochondrial	-	-	-	-
locus_tag="wVulc_000323"	Protein does not contain a CCBD within the first 150 amino acids	0	none	-	PF01386 6	-	-
locus_tag="wVulc_000324"	Protein does not contain a CCBD within the first 150 amino acids	0.99041	none	-	PF04800 7	-	-
locus_tag="wVulc_000326"	Protein does not contain a CCBD within the first 150 amino acids	0	possibly ER	-	PF00083 12	-	-
locus_tag="wVulc_000330"	Protein does not contain a CCBD within the first 150 amino acids	0	none	-	-	-	-
locus_tag="wVulc_000331"	Protein does not contain a CCBD within the first 150 amino acids	0.32275	none	-	-	-	-
locus_tag="wVulc_000332"	Protein does not contain a CCBD within the first 150 amino acids	0	none	-	-	-	-
locus_tag="wVulc_000333"	Protein does not contain a CCBD within the first 150 amino acids	0.00018	none	-	-	-	-
locus_tag="wVulc_000338"	Protein does not contain a CCBD within the first 150 amino acids	1e-05	possibly mitochondrial	-	PF04452 5	-	-
locus_tag="wVulc_000340"	Protein does not contain a CCBD within the first 150 amino acids	0	none	-	-	-	-
locus_tag="wVulc_000342"	Protein does not contain a CCBD within the first 150 amino acids	0	none	-	PF02518 5;PF00072 4;PF00512 6	-	-
locus_tag="wVulc_000343"	Protein does not contain a CCBD within the first 150 amino acids	1	none	-	-	-	-
locus_tag="wVulc_000344"	Protein does not contain a CCBD within the first 150 amino acids	0	none	-	PF02195 5	-	-
locus_tag="wVulc_000345"	Protein does not contain a CCBD within the first 150 amino acids	0	none	-	-	-	-
locus_tag="wVulc_000346"	Protein does not contain a CCBD within the first 150 amino acids	0	none	-	PF13276 46;PF00665 50;PF01527 44	-	-
locus_tag="wVulc_000347"	Protein does not contain a CCBD within the first 150 amino acids	0	none	-	PF12796 20;PF00023 22;PF13637 18	-	-
locus_tag="wVulc_000348"	Protein does not contain a CCBD within the first 150 amino acids	0	none	-	PF12796 20	-	-
locus_tag="wVulc_000349"	Protein does not contain a CCBD within the first 150 amino acids	1	none	-	PF12796 20	-	-
locus_tag="wVulc_000350"	Protein does not contain a CCBD within the first 150 amino acids	0	none	-	PF13637 18;PF12796 20;PF00023 22;PF00580 4	-	-
locus_tag="wVulc_000352"	Protein does not contain a CCBD within the first 150 amino acids	0	ER	-	-	-	-
locus_tag="wVulc_000353"	Protein does not contain a CCBD within the first 150 amino acids	0.90066	none	-	PF00005 5	-	-
locus_tag="wVulc_000355"	Protein does not contain a CCBD within the first 150 amino acids	0.99823	none	-	-	-	-
locus_tag="wVulc_000356"	Protein does not contain a CCBD within the first 150 amino acids	0	none	-	-	-	-
locus_tag="wVulc_000358"	Protein does not contain a CCBD within the first 150 amino acids	0	none	-	-	-	-
locus_tag="wVulc_000359"	Protein does not contain a CCBD within the first 150 amino acids	0	possibly mitochondrial	-	-	-	-
locus_tag="wVulc_000360"	Protein does not contain a CCBD within the first 150 amino acids	0.21735	none	-	PF01035 5	-	-
locus_tag="wVulc_000362"	Protein does not contain a CCBD within the first 150 amino acids	0.01827	none	-	-	-	-
locus_tag="wVulc_000364"	Protein does not contain a CCBD within the first 150 amino acids	0.01141	none	-	PF06271 5	-	-
locus_tag="wVulc_000367"	Protein does not contain a CCBD within the first 150 amino acids	0	none	-	PF02902 27	-	-
locus_tag="wVulc_000369"	Protein does not contain a CCBD within the first 150 amino acids	0.99933	none	-	PF04997 10;PF04561 5;PF04565 5;PF05000 5;PF10385 5;PF04998 5;PF04983 8;PF00623 5;PF04563 5;PF04560 5;PF00562 10	-	-
locus_tag="wVulc_000373"	Protein does not contain a CCBD within the first 150 amino acids	0	none	-	PF00298 16;PF03946 16	-	-
locus_tag="wVulc_000382"	Protein does not contain a CCBD within the first 150 amino acids	0	mitochondrial	-	-	-	-
locus_tag="wVulc_000383"	Protein does not contain a CCBD within the first 150 amino acids	1	none	-	PF02371 22	-	-
locus_tag="wVulc_000384"	Protein does not contain a CCBD within the first 150 amino acids	0	none	-	-	-	-
locus_tag="wVulc_000385"	Protein does not contain a CCBD within the first 150 amino acids	0	none	-	-	-	-
locus_tag="wVulc_000386"	Protein does not contain a CCBD within the first 150 amino acids	0	ER	-	-	-	-
locus_tag="wVulc_000388"	Protein does not contain a CCBD within the first 150 amino acids	0	none	-	PF00037 7	-	-
locus_tag="wVulc_000390"	Protein does not contain a CCBD within the first 150 amino acids	0	none	-	-	-	-
locus_tag="wVulc_000391"	Protein does not contain a CCBD within the first 150 amino acids	0.91885	none	-	-	-	-
locus_tag="wVulc_000392"	Protein does not contain a CCBD within the first 150 amino acids	0.92828	none	-	PF00121 12	-	-
locus_tag="wVulc_000397"	Protein does not contain a CCBD within the first 150 amino acids	0.00011	none	-	-	-	-
locus_tag="wVulc_000398"	Protein does not contain a CCBD within the first 150 amino acids	0	ER	-	-	-	-
locus_tag="wVulc_000400"	CCBD (IAASVEFIHN) found downstream of expected region	1	none	-	PF00348 8	-	-
locus_tag="wVulc_000401"	Protein does not contain a CCBD within the first 150 amino acids	0	none	-	PF01025 4	-	-
locus_tag="wVulc_000403"	Protein does not contain a CCBD within the first 150 amino acids	0.99537	none	-	-	-	-
locus_tag="wVulc_000404"	Protein does not contain a CCBD within the first 150 amino acids	0	none	-	PF02779 4;PF00676 5;PF16870 4	-	-
locus_tag="wVulc_000405"	Protein does not contain a CCBD within the first 150 amino acids	0.99986	none	-	-	-	-
locus_tag="wVulc_000407"	Protein does not contain a CCBD within the first 150 amino acids	0	ER	-	PF12849 8	-	-
locus_tag="wVulc_000409"	Protein does not contain a CCBD within the first 150 amino acids	0.01286	none	-	PF00364 4	-	-
locus_tag="wVulc_000410"	Protein does not contain a CCBD within the first 150 amino acids	1	none	-	-	-	-
locus_tag="wVulc_000411"	Protein does not contain a CCBD within the first 150 amino acids	0.13839	none	-	PF00664 7;PF00005 5	-	-
locus_tag="wVulc_000412"	Protein does not contain a CCBD within the first 150 amino acids	0	possibly mitochondrial	-	PF12796 20	-	-
locus_tag="wVulc_000413"	Protein does not contain a CCBD within the first 150 amino acids	0.36407	possibly mitochondrial	-	PF12796 20	-	-
locus_tag="wVulc_000415"	Protein does not contain a CCBD within the first 150 amino acids	5e-05	none	-	-	-	-
locus_tag="wVulc_000416"	Protein does not contain a CCBD within the first 150 amino acids	0.01117	mitochondrial	-	-	-	-
locus_tag="wVulc_000418"	CCBD (LLQSVGKVKN) found downstream of expected region	0	mitochondrial	-	PF00512 6;PF02518 5	-	-
locus_tag="wVulc_000419"	Protein does not contain a CCBD within the first 150 amino acids	1	none	-	PF00202 4	-	-
locus_tag="wVulc_000420"	Protein does not contain a CCBD within the first 150 amino acids	1	none	-	-	-	-
locus_tag="wVulc_000423"	Protein does not contain a CCBD within the first 150 amino acids	0.07756	none	-	PF00459 5	-	-
locus_tag="wVulc_000424"	Protein does not contain a CCBD within the first 150 amino acids	0.23915	none	-	-	-	-
locus_tag="wVulc_000425"	Protein does not contain a CCBD within the first 150 amino acids	0	possibly mitochondrial	-	-	-	-
locus_tag="wVulc_000426"	Protein does not contain a CCBD within the first 150 amino acids	0	none	-	-	-	-
locus_tag="wVulc_000428"	Protein does not contain a CCBD within the first 150 amino acids	0	possibly ER	-	PF00664 7;PF00005 5	-	-
locus_tag="wVulc_000429"	Protein does not contain a CCBD within the first 150 amino acids	1	none	-	-	-	-
locus_tag="wVulc_000430"	Protein does not contain a CCBD within the first 150 amino acids	0.99999	none	-	-	-	-
locus_tag="wVulc_000431"	Protein does not contain a CCBD within the first 150 amino acids	0.04483	none	-	-	-	-
locus_tag="wVulc_000432"	Protein does not contain a CCBD within the first 150 amino acids	0.97972	none	-	-	-	-
locus_tag="wVulc_000437"	Protein does not contain a CCBD within the first 150 amino acids	0.97478	possibly mitochondrial	-	-	-	-
locus_tag="wVulc_000438"	Protein does not contain a CCBD within the first 150 amino acids	0	none	-	PF01812 5	-	-
locus_tag="wVulc_000439"	Protein does not contain a CCBD within the first 150 amino acids	0	none	-	-	-	-
locus_tag="wVulc_000440"	Protein does not contain a CCBD within the first 150 amino acids	0	ER	-	-	-	-
locus_tag="wVulc_000446"	Protein does not contain a CCBD within the first 150 amino acids	0	none	-	-	-	-
locus_tag="wVulc_000449"	Protein does not contain a CCBD within the first 150 amino acids	1e-05	none	-	-	-	-
locus_tag="wVulc_000452"	Protein does not contain a CCBD within the first 150 amino acids	4e-05	mitochondrial	-	PF01609 31	-	-
locus_tag="wVulc_000454"	Protein does not contain a CCBD within the first 150 amino acids	1	possibly mitochondrial	-	-	-	-
locus_tag="wVulc_000455"	Protein does not contain a CCBD within the first 150 amino acids	0.08657	none	-	PF02899 25;PF00589 10	-	-
locus_tag="wVulc_000457"	Protein does not contain a CCBD within the first 150 amino acids	0	ER	-	PF13360 10	-	-
locus_tag="wVulc_000463"	CCBD (ILQEIINIEN) found downstream of expected region	0	possibly mitochondrial	-	-	-	-
locus_tag="wVulc_000464"	Protein does not contain a CCBD within the first 150 amino acids	0	none	-	PF10609 6	-	-
locus_tag="wVulc_000466"	Protein does not contain a CCBD within the first 150 amino acids	0.0039	none	-	PF12796 20	-	-
locus_tag="wVulc_000467"	Protein does not contain a CCBD within the first 150 amino acids	1	none	-	PF12796 20	-	-
locus_tag="wVulc_000468"	Protein does not contain a CCBD within the first 150 amino acids	5e-05	none	-	PF07690 6	-	-
locus_tag="wVulc_000469"	Protein does not contain a CCBD within the first 150 amino acids	0	none	-	-	-	-
locus_tag="wVulc_000470"	Protein does not contain a CCBD within the first 150 amino acids	0.68808	none	-	-	-	-
locus_tag="wVulc_000471"	Protein does not contain a CCBD within the first 150 amino acids	3e-05	none	-	PF00849 5	-	-
locus_tag="wVulc_000472"	Protein does not contain a CCBD within the first 150 amino acids	0	none	-	-	-	-
locus_tag="wVulc_000473"	CCBD (FNIIVNYIRN) found within N-terminal region	0.99973	possibly ER	-	-	-	-
locus_tag="wVulc_000477"	Protein does not contain a CCBD within the first 150 amino acids	0	none	-	-	-	-
locus_tag="wVulc_000479"	Protein does not contain a CCBD within the first 150 amino acids	0.01911	none	-	PF01039 5	-	-
locus_tag="wVulc_000480"	Protein does not contain a CCBD within the first 150 amino acids	0.00069	none	-	-	-	-
locus_tag="wVulc_000482"	Protein does not contain a CCBD within the first 150 amino acids	0.99966	none	-	-	-	-
locus_tag="wVulc_000483"	Protein does not contain a CCBD within the first 150 amino acids	0.47821	none	-	-	-	-
locus_tag="wVulc_000484"	Protein does not contain a CCBD within the first 150 amino acids	0.98939	ER	-	PF02600 7	-	-
locus_tag="wVulc_000485"	Protein does not contain a CCBD within the first 150 amino acids	0	ER	-	-	-	-
locus_tag="wVulc_000487"	Protein does not contain a CCBD within the first 150 amino acids	0	none	-	-	-	-
locus_tag="wVulc_000488"	Protein does not contain a CCBD within the first 150 amino acids	0	none	-	PF03060 5	-	-
locus_tag="wVulc_000490"	Protein does not contain a CCBD within the first 150 amino acids	0	none	-	PF01612 4	-	-
locus_tag="wVulc_000491"	Protein does not contain a CCBD within the first 150 amino acids	0.9813	none	-	PF01979 6	-	-
locus_tag="wVulc_000492"	Protein does not contain a CCBD within the first 150 amino acids	1	none	-	PF01764 18	-	-
locus_tag="wVulc_000493"	Protein does not contain a CCBD within the first 150 amino acids	0.98617	none	-	PF06271 5	-	-
locus_tag="wVulc_000495"	Protein does not contain a CCBD within the first 150 amino acids	0.00063	none	-	PF00772 17;PF03796 22	-	-
locus_tag="wVulc_000496"	Protein does not contain a CCBD within the first 150 amino acids	0	none	-	-	-	-
locus_tag="wVulc_000497"	Protein does not contain a CCBD within the first 150 amino acids	0	possibly mitochondrial	-	PF13683 63	-	-
locus_tag="wVulc_000500"	Protein does not contain a CCBD within the first 150 amino acids	0.076	none	-	-	-	-
locus_tag="wVulc_000501"	Protein does not contain a CCBD within the first 150 amino acids	0	none	-	-	-	-
locus_tag="wVulc_000503"	Protein does not contain a CCBD within the first 150 amino acids	0.00537	none	-	PF01259 6	-	-
locus_tag="wVulc_000507"	Protein does not contain a CCBD within the first 150 amino acids	0	none	-	PF13507 9	-	-
locus_tag="wVulc_000509"	Protein does not contain a CCBD within the first 150 amino acids	0.0004	none	-	-	-	-
locus_tag="wVulc_000510"	Protein does not contain a CCBD within the first 150 amino acids	0	none	-	-	-	-
locus_tag="wVulc_000511"	Protein does not contain a CCBD within the first 150 amino acids	0	none	-	-	-	-
locus_tag="wVulc_000512"	Protein does not contain a CCBD within the first 150 amino acids	0.99075	none	-	-	-	-
locus_tag="wVulc_000517"	CCBD (IFNKIWDIDN) found within expected region	0	none	-	-	-	-
locus_tag="wVulc_000519"	Protein does not contain a CCBD within the first 150 amino acids	0.00039	possibly ER	-	PF02016 4	-	-
locus_tag="wVulc_000521"	Protein does not contain a CCBD within the first 150 amino acids	0.41891	none	-	-	-	-
locus_tag="wVulc_000522"	Protein does not contain a CCBD within the first 150 amino acids	0	none	-	-	-	-
locus_tag="wVulc_000523"	Protein does not contain a CCBD within the first 150 amino acids	0.01922	none	-	-	-	-
locus_tag="wVulc_000524"	Protein does not contain a CCBD within the first 150 amino acids	0	none	-	PF12796 20;PF13606 35	-	-
locus_tag="wVulc_000526"	Protein does not contain a CCBD within the first 150 amino acids	1	none	-	PF12796 20;PF13637 18	-	-
locus_tag="wVulc_000527"	Protein does not contain a CCBD within the first 150 amino acids	0	ER	-	PF13502 6	-	-
locus_tag="wVulc_000530"	Protein does not contain a CCBD within the first 150 amino acids	0	ER	-	-	-	-
locus_tag="wVulc_000532"	Protein does not contain a CCBD within the first 150 amino acids	0	none	-	PF01321 9;PF16189 6;PF00557 6;PF16188 7	-	-
locus_tag="wVulc_000533"	Protein does not contain a CCBD within the first 150 amino acids	0	none	-	-	-	-
locus_tag="wVulc_000534"	Protein does not contain a CCBD within the first 150 amino acids	0	none	-	PF02230 5	-	-
locus_tag="wVulc_000535"	Protein does not contain a CCBD within the first 150 amino acids	0	mitochondrial	-	-	-	-
locus_tag="wVulc_000536"	Protein does not contain a CCBD within the first 150 amino acids	0.00012	none	-	-	-	-
locus_tag="wVulc_000537"	Protein does not contain a CCBD within the first 150 amino acids	0	none	-	-	-	-
locus_tag="wVulc_000541"	Protein does not contain a CCBD within the first 150 amino acids	9e-05	mitochondrial	-	PF07719 8;PF13432 9;PF13181 8	-	-
locus_tag="wVulc_000542"	Protein does not contain a CCBD within the first 150 amino acids	0	none	-	-	-	-
locus_tag="wVulc_000543"	Protein does not contain a CCBD within the first 150 amino acids	0.33156	possibly ER	-	PF02632 4	-	-
locus_tag="wVulc_000544"	Protein does not contain a CCBD within the first 150 amino acids	0	possibly mitochondrial	-	PF00881 8	-	-
locus_tag="wVulc_000545"	Protein does not contain a CCBD within the first 150 amino acids	0	none	-	-	-	-
locus_tag="wVulc_000550"	Protein does not contain a CCBD within the first 150 amino acids	0	none	-	-	-	-
locus_tag="wVulc_000551"	Protein does not contain a CCBD within the first 150 amino acids	0.99998	none	-	PF04545 5;PF04542 6;PF00140 13	-	-
locus_tag="wVulc_000552"	Protein does not contain a CCBD within the first 150 amino acids	0.19234	ER	-	-	-	-
locus_tag="wVulc_000553"	Protein does not contain a CCBD within the first 150 amino acids	0	none	-	PF02575 12	-	-
locus_tag="wVulc_000556"	Protein does not contain a CCBD within the first 150 amino acids	0	mitochondrial	-	PF00043 5	-	-
locus_tag="wVulc_000557"	Protein does not contain a CCBD within the first 150 amino acids	0	possibly mitochondrial	-	PF01596 4	-	-
locus_tag="wVulc_000558"	Protein does not contain a CCBD within the first 150 amino acids	1	none	-	-	-	-
locus_tag="wVulc_000559"	Protein does not contain a CCBD within the first 150 amino acids	0	ER	-	PF13462 4	-	-
locus_tag="wVulc_000560"	Protein does not contain a CCBD within the first 150 amino acids	0	none	-	PF03364 7	-	-
locus_tag="wVulc_000562"	Protein does not contain a CCBD within the first 150 amino acids	0	ER	-	-	-	-
locus_tag="wVulc_000563"	Protein does not contain a CCBD within the first 150 amino acids	0	none	-	PF08245 5	-	-
locus_tag="wVulc_000564"	Protein does not contain a CCBD within the first 150 amino acids	0	none	-	PF00226 6	-	-
locus_tag="wVulc_000571"	Protein does not contain a CCBD within the first 150 amino acids	0	none	-	-	-	-
locus_tag="wVulc_000574"	Protein does not contain a CCBD within the first 150 amino acids	0	possibly mitochondrial	-	-	-	-
locus_tag="wVulc_000577"	Protein does not contain a CCBD within the first 150 amino acids	0	none	-	PF02371 22	-	-
locus_tag="wVulc_000578"	Protein does not contain a CCBD within the first 150 amino acids	0	none	-	-	-	-
locus_tag="wVulc_000579"	Protein does not contain a CCBD within the first 150 amino acids	2e-05	none	-	-	-	-
locus_tag="wVulc_000582"	Protein does not contain a CCBD within the first 150 amino acids	0.01021	none	-	PF12796 20	-	-
locus_tag="wVulc_000583"	Protein does not contain a CCBD within the first 150 amino acids	0	ER	-	-	-	-
locus_tag="wVulc_000584"	Protein does not contain a CCBD within the first 150 amino acids	1	none	-	-	-	-
locus_tag="wVulc_000586"	Protein does not contain a CCBD within the first 150 amino acids	0	ER	-	PF05193 5;PF00675 5	-	-
locus_tag="wVulc_000587"	Protein does not contain a CCBD within the first 150 amino acids	0	ER	-	PF00675 5;PF05193 5	-	-
locus_tag="wVulc_000590"	Protein does not contain a CCBD within the first 150 amino acids	0	none	-	PF00462 4	-	-
locus_tag="wVulc_000591"	Protein does not contain a CCBD within the first 150 amino acids	1	none	-	-	-	-
locus_tag="wVulc_000592"	Protein does not contain a CCBD within the first 150 amino acids	0	none	-	-	-	-
locus_tag="wVulc_000594"	Protein does not contain a CCBD within the first 150 amino acids	0	none	-	-	-	-
locus_tag="wVulc_000595"	Protein does not contain a CCBD within the first 150 amino acids	7e-05	none	-	-	-	-
locus_tag="wVulc_000596"	Protein does not contain a CCBD within the first 150 amino acids	0	ER	-	-	-	-
locus_tag="wVulc_000597"	Protein does not contain a CCBD within the first 150 amino acids	2e-05	none	-	-	-	-
locus_tag="wVulc_000598"	Protein does not contain a CCBD within the first 150 amino acids	0.99993	none	-	PF00226 6;PF12796 20;PF13637 18	-	-
locus_tag="wVulc_000600"	Protein does not contain a CCBD within the first 150 amino acids	0	none	-	PF13276 46;PF00665 50;PF01527 44	-	-
locus_tag="wVulc_000601"	Protein does not contain a CCBD within the first 150 amino acids	5e-05	none	-	-	-	-
locus_tag="wVulc_000602"	Protein does not contain a CCBD within the first 150 amino acids	1	none	-	PF00162 4	-	-
locus_tag="wVulc_000603"	Protein does not contain a CCBD within the first 150 amino acids	1	none	-	PF00464 6	-	-
locus_tag="wVulc_000604"	Protein does not contain a CCBD within the first 150 amino acids	0	ER	-	PF07690 6	-	-
locus_tag="wVulc_000605"	Protein does not contain a CCBD within the first 150 amino acids	0	ER	-	PF07690 6	-	-
locus_tag="wVulc_000606"	Protein does not contain a CCBD within the first 150 amino acids	0	ER	-	PF07690 6	-	-
locus_tag="wVulc_000607"	Protein does not contain a CCBD within the first 150 amino acids	0	ER	-	-	-	-
locus_tag="wVulc_000608"	Protein does not contain a CCBD within the first 150 amino acids	1	none	-	-	-	-
locus_tag="wVulc_000609"	Protein does not contain a CCBD within the first 150 amino acids	0	ER	-	PF00893 4	-	-
locus_tag="wVulc_000610"	Protein does not contain a CCBD within the first 150 amino acids	0.00334	possibly mitochondrial	-	PF00155 4	-	-
locus_tag="wVulc_000611"	Protein does not contain a CCBD within the first 150 amino acids	0.99075	none	-	-	-	-
locus_tag="wVulc_000612"	Protein does not contain a CCBD within the first 150 amino acids	0	none	-	-	-	-
locus_tag="wVulc_000614"	Protein does not contain a CCBD within the first 150 amino acids	0	possibly mitochondrial	-	-	-	-
locus_tag="wVulc_000615"	Protein does not contain a CCBD within the first 150 amino acids	1	none	-	-	-	-
locus_tag="wVulc_000618"	Protein does not contain a CCBD within the first 150 amino acids	0	none	-	-	-	-
locus_tag="wVulc_000619"	Protein does not contain a CCBD within the first 150 amino acids	0	mitochondrial	-	PF00364 4;PF00289 4;PF02785 4;PF02786 4	-	-
locus_tag="wVulc_000620"	Protein does not contain a CCBD within the first 150 amino acids	0	ER	-	PF02628 4	-	-
locus_tag="wVulc_000621"	Protein does not contain a CCBD within the first 150 amino acids	4e-05	none	-	PF13632 5	-	-
locus_tag="wVulc_000622"	Protein does not contain a CCBD within the first 150 amino acids	0	ER	-	PF00430 6	-	-
locus_tag="wVulc_000623"	Protein does not contain a CCBD within the first 150 amino acids	1	ER	-	PF00430 6	-	-
locus_tag="wVulc_000624"	Protein does not contain a CCBD within the first 150 amino acids	0	ER	-	PF00137 15	-	-
locus_tag="wVulc_000625"	Protein does not contain a CCBD within the first 150 amino acids	0	none	-	PF00119 5	-	-
locus_tag="wVulc_000627"	Protein does not contain a CCBD within the first 150 amino acids	0.26554	none	-	-	-	-
locus_tag="wVulc_000629"	Protein does not contain a CCBD within the first 150 amino acids	1	none	-	-	-	-
locus_tag="wVulc_000632"	Protein does not contain a CCBD within the first 150 amino acids	0	ER	-	PF00571 5	-	-
locus_tag="wVulc_000633"	Protein does not contain a CCBD within the first 150 amino acids	0.05563	none	-	PF13358 13	-	-
locus_tag="wVulc_000637"	Protein does not contain a CCBD within the first 150 amino acids	0	none	-	-	-	-
locus_tag="wVulc_000640"	CCBD (LITYIDLIIN) found within N-terminal region	0	none	-	-	-	-
locus_tag="wVulc_000641"	Protein does not contain a CCBD within the first 150 amino acids	0	possibly mitochondrial	-	-	-	-
locus_tag="wVulc_000643"	Protein does not contain a CCBD within the first 150 amino acids	0	none	-	PF00155 4	-	-
locus_tag="wVulc_000644"	Protein does not contain a CCBD within the first 150 amino acids	0	none	-	-	-	-
locus_tag="wVulc_000645"	Protein does not contain a CCBD within the first 150 amino acids	0	none	-	PF13649 5	-	-
locus_tag="wVulc_000648"	Protein does not contain a CCBD within the first 150 amino acids	0.0007	none	-	PF12796 20	-	-
locus_tag="wVulc_000650"	Protein does not contain a CCBD within the first 150 amino acids	0.10214	none	-	PF04851 5	-	-
locus_tag="wVulc_000652"	Protein does not contain a CCBD within the first 150 amino acids	1e-05	none	-	-	-	-
locus_tag="wVulc_000653"	Protein does not contain a CCBD within the first 150 amino acids	0	none	-	PF01527 44	-	-
locus_tag="wVulc_000654"	Protein does not contain a CCBD within the first 150 amino acids	0	none	-	PF12796 20	-	-
locus_tag="wVulc_000655"	Protein does not contain a CCBD within the first 150 amino acids	0	none	-	-	-	-
locus_tag="wVulc_000656"	Protein does not contain a CCBD within the first 150 amino acids	0.12722	none	-	-	-	-
locus_tag="wVulc_000657"	Protein does not contain a CCBD within the first 150 amino acids	0	possibly mitochondrial	-	-	-	-
locus_tag="wVulc_000658"	Protein does not contain a CCBD within the first 150 amino acids	5e-05	possibly mitochondrial	-	PF00078 7	-	-
locus_tag="wVulc_000659"	Protein does not contain a CCBD within the first 150 amino acids	0.28807	none	-	-	-	-
locus_tag="wVulc_000660"	Protein does not contain a CCBD within the first 150 amino acids	0	none	-	PF00239 19	-	-
locus_tag="wVulc_000662"	Protein does not contain a CCBD within the first 150 amino acids	0	none	-	-	-	-
locus_tag="wVulc_000663"	Protein does not contain a CCBD within the first 150 amino acids	0	none	-	-	-	-
locus_tag="wVulc_000664"	Protein does not contain a CCBD within the first 150 amino acids	5e-05	possibly mitochondrial	-	PF00078 7	-	-
locus_tag="wVulc_000665"	Protein does not contain a CCBD within the first 150 amino acids	0	possibly mitochondrial	-	-	-	-
locus_tag="wVulc_000666"	Protein does not contain a CCBD within the first 150 amino acids	0.12722	none	-	-	-	-
locus_tag="wVulc_000667"	Protein does not contain a CCBD within the first 150 amino acids	0	none	-	PF12796 20	-	-
locus_tag="wVulc_000668"	Protein does not contain a CCBD within the first 150 amino acids	0	none	-	-	-	-
locus_tag="wVulc_000669"	Protein does not contain a CCBD within the first 150 amino acids	0	none	-	PF12796 20	-	-
locus_tag="wVulc_000670"	Protein does not contain a CCBD within the first 150 amino acids	0.99994	none	-	-	-	-
locus_tag="wVulc_000671"	Protein does not contain a CCBD within the first 150 amino acids	0	none	-	-	-	-
locus_tag="wVulc_000673"	Protein does not contain a CCBD within the first 150 amino acids	0	none	-	PF00239 19	-	-
locus_tag="wVulc_000674"	Protein does not contain a CCBD within the first 150 amino acids	0	none	-	-	-	-
locus_tag="wVulc_000675"	Protein does not contain a CCBD within the first 150 amino acids	0	none	-	PF12796 20	-	-
locus_tag="wVulc_000676"	Protein does not contain a CCBD within the first 150 amino acids	0.97081	none	-	PF12796 20;PF00023 22	-	-
locus_tag="wVulc_000677"	CCBD (LQIGIKDVPN) found downstream of expected region	0	none	-	-	-	-
locus_tag="wVulc_000678"	Protein does not contain a CCBD within the first 150 amino acids	7e-05	none	-	-	-	-
locus_tag="wVulc_000679"	Protein does not contain a CCBD within the first 150 amino acids	0	none	-	-	-	-
locus_tag="wVulc_000680"	Protein does not contain a CCBD within the first 150 amino acids	0	none	-	-	-	-
locus_tag="wVulc_000681"	Protein does not contain a CCBD within the first 150 amino acids	0	none	-	-	-	-
locus_tag="wVulc_000682"	CCBD (LAAEVARVVN) found downstream of expected region	0	none	-	-	-	-
locus_tag="wVulc_000684"	Protein does not contain a CCBD within the first 150 amino acids	0	none	-	-	-	-
locus_tag="wVulc_000686"	Protein does not contain a CCBD within the first 150 amino acids	0.99983	none	-	PF00239 19	-	-
locus_tag="wVulc_000687"	Protein does not contain a CCBD within the first 150 amino acids	1	none	-	-	-	-
locus_tag="wVulc_000688"	Protein does not contain a CCBD within the first 150 amino acids	0.42397	none	-	-	-	-
locus_tag="wVulc_000689"	Protein does not contain a CCBD within the first 150 amino acids	0	possibly mitochondrial	-	PF01343 7	-	-
locus_tag="wVulc_000690"	Protein does not contain a CCBD within the first 150 amino acids	0	mitochondrial	-	-	-	-
locus_tag="wVulc_000694"	Protein does not contain a CCBD within the first 150 amino acids	0	none	-	-	-	-
locus_tag="wVulc_000695"	Protein does not contain a CCBD within the first 150 amino acids	1	none	-	-	-	-
locus_tag="wVulc_000696"	Protein does not contain a CCBD within the first 150 amino acids	0.04755	none	-	PF01555 8;PF02195 5	-	-
locus_tag="wVulc_000697"	Protein does not contain a CCBD within the first 150 amino acids	0	none	-	-	-	-
locus_tag="wVulc_000698"	Protein does not contain a CCBD within the first 150 amino acids	2e-05	none	-	-	-	-
locus_tag="wVulc_000699"	Protein does not contain a CCBD within the first 150 amino acids	1	none	-	-	-	-
locus_tag="wVulc_000700"	Protein does not contain a CCBD within the first 150 amino acids	0.99999	none	-	PF01637 22	-	-
locus_tag="wVulc_000701"	Protein does not contain a CCBD within the first 150 amino acids	4e-05	none	-	PF13481 12	-	-
locus_tag="wVulc_000702"	Protein does not contain a CCBD within the first 150 amino acids	0	none	-	PF13481 12	-	-
locus_tag="wVulc_000703"	Protein does not contain a CCBD within the first 150 amino acids	0.36901	none	-	-	-	-
locus_tag="wVulc_000704"	Protein does not contain a CCBD within the first 150 amino acids	1	none	-	PF13481 12	-	-
locus_tag="wVulc_000705"	Protein does not contain a CCBD within the first 150 amino acids	1	none	-	-	-	-
locus_tag="wVulc_000706"	Protein does not contain a CCBD within the first 150 amino acids	0	mitochondrial	-	PF04542 6	-	-
locus_tag="wVulc_000707"	Protein does not contain a CCBD within the first 150 amino acids	1	possibly mitochondrial	-	-	-	-
locus_tag="wVulc_000708"	Protein does not contain a CCBD within the first 150 amino acids	0	none	-	-	-	-
locus_tag="wVulc_000709"	Protein does not contain a CCBD within the first 150 amino acids	0.99998	none	-	-	-	-
locus_tag="wVulc_000710"	Protein does not contain a CCBD within the first 150 amino acids	0.00338	none	-	-	-	-
locus_tag="wVulc_000711"	Protein does not contain a CCBD within the first 150 amino acids	0	none	-	-	-	-
locus_tag="wVulc_000712"	Protein does not contain a CCBD within the first 150 amino acids	1	none	-	-	-	-
locus_tag="wVulc_000713"	Protein does not contain a CCBD within the first 150 amino acids	0.35738	none	-	-	-	-
locus_tag="wVulc_000714"	Protein does not contain a CCBD within the first 150 amino acids	0	mitochondrial	-	-	-	-
locus_tag="wVulc_000715"	Protein does not contain a CCBD within the first 150 amino acids	0.9836	none	-	-	-	-
locus_tag="wVulc_000716"	Protein does not contain a CCBD within the first 150 amino acids	0.99999	none	-	-	-	-
locus_tag="wVulc_000717"	Protein does not contain a CCBD within the first 150 amino acids	0.04272	possibly mitochondrial	-	-	-	-
locus_tag="wVulc_000718"	Protein does not contain a CCBD within the first 150 amino acids	0	none	-	-	-	-
locus_tag="wVulc_000719"	Protein does not contain a CCBD within the first 150 amino acids	0	none	-	-	-	-
locus_tag="wVulc_000720"	Protein does not contain a CCBD within the first 150 amino acids	0	ER	-	PF12796 20	-	-
locus_tag="wVulc_000721"	Protein does not contain a CCBD within the first 150 amino acids	0	ER	-	-	-	-
locus_tag="wVulc_000722"	Protein does not contain a CCBD within the first 150 amino acids	0	none	-	PF01734 5	-	-
locus_tag="wVulc_000723"	Protein does not contain a CCBD within the first 150 amino acids	0.10625	none	-	PF01381 8	-	-
locus_tag="wVulc_000724"	Protein does not contain a CCBD within the first 150 amino acids	0	none	-	PF01381 8	-	-
locus_tag="wVulc_000725"	Protein does not contain a CCBD within the first 150 amino acids	0.04107	none	-	-	-	-
locus_tag="wVulc_000728"	Protein does not contain a CCBD within the first 150 amino acids	0	none	-	-	-	-
locus_tag="wVulc_000729"	Protein does not contain a CCBD within the first 150 amino acids	0	none	-	-	-	-
locus_tag="wVulc_000731"	Protein does not contain a CCBD within the first 150 amino acids	0.99812	none	-	PF12796 20;PF00023 22;PF02902 27	-	-
locus_tag="wVulc_000732"	Protein does not contain a CCBD within the first 150 amino acids	1e-05	none	-	-	-	-
locus_tag="wVulc_000733"	Protein does not contain a CCBD within the first 150 amino acids	0	none	-	-	-	-
locus_tag="wVulc_000735"	Protein does not contain a CCBD within the first 150 amino acids	0	none	-	PF12796 20	-	-
locus_tag="wVulc_000736"	Protein does not contain a CCBD within the first 150 amino acids	0	none	-	PF12796 20	-	-
locus_tag="wVulc_000737"	Protein does not contain a CCBD within the first 150 amino acids	0	ER	-	-	-	-
locus_tag="wVulc_000738"	Protein does not contain a CCBD within the first 150 amino acids	0	none	-	PF12796 20	-	-
locus_tag="wVulc_000739"	Protein does not contain a CCBD within the first 150 amino acids	0	none	-	-	-	-
locus_tag="wVulc_000740"	Protein does not contain a CCBD within the first 150 amino acids	0	none	-	PF00239 19	-	-
locus_tag="wVulc_000741"	Protein does not contain a CCBD within the first 150 amino acids	0	none	-	-	-	-
locus_tag="wVulc_000742"	Protein does not contain a CCBD within the first 150 amino acids	0	none	-	PF12796 20	-	-
locus_tag="wVulc_000743"	Protein does not contain a CCBD within the first 150 amino acids	0.49731	none	-	PF00023 22;PF12796 20	-	-
locus_tag="wVulc_000744"	CCBD (LQVGIKEVPN) found downstream of expected region	2e-05	none	-	-	-	-
locus_tag="wVulc_000745"	Protein does not contain a CCBD within the first 150 amino acids	0	none	-	-	-	-
locus_tag="wVulc_000746"	Protein does not contain a CCBD within the first 150 amino acids	0	none	-	-	-	-
locus_tag="wVulc_000747"	Protein does not contain a CCBD within the first 150 amino acids	0	none	-	-	-	-
locus_tag="wVulc_000748"	Protein does not contain a CCBD within the first 150 amino acids	0	none	-	-	-	-
locus_tag="wVulc_000749"	CCBD (LAAEVARVVN) found downstream of expected region	0.86227	none	-	-	-	-
locus_tag="wVulc_000752"	Protein does not contain a CCBD within the first 150 amino acids	1	none	-	-	-	-
locus_tag="wVulc_000753"	Protein does not contain a CCBD within the first 150 amino acids	0.16675	none	-	-	-	-
locus_tag="wVulc_000754"	Protein does not contain a CCBD within the first 150 amino acids	0	possibly mitochondrial	-	PF01343 7	-	-
locus_tag="wVulc_000755"	Protein does not contain a CCBD within the first 150 amino acids	0	mitochondrial	-	-	-	-
locus_tag="wVulc_000758"	Protein does not contain a CCBD within the first 150 amino acids	0	none	-	PF12796 20	-	-
locus_tag="wVulc_000759"	Protein does not contain a CCBD within the first 150 amino acids	9e-05	none	-	-	-	-
locus_tag="wVulc_000760"	Protein does not contain a CCBD within the first 150 amino acids	0.2892	none	-	PF01555 8;PF02195 5	-	-
locus_tag="wVulc_000761"	Protein does not contain a CCBD within the first 150 amino acids	0	none	-	-	-	-
locus_tag="wVulc_000762"	Protein does not contain a CCBD within the first 150 amino acids	0.99985	none	-	-	-	-
locus_tag="wVulc_000763"	Protein does not contain a CCBD within the first 150 amino acids	0.99999	none	-	PF01637 22	-	-
locus_tag="wVulc_000764"	Protein does not contain a CCBD within the first 150 amino acids	0	none	-	-	-	-
locus_tag="wVulc_000765"	Protein does not contain a CCBD within the first 150 amino acids	0	none	-	PF13155 22;PF13481 12	-	-
locus_tag="wVulc_000766"	Protein does not contain a CCBD within the first 150 amino acids	0.00014	none	-	PF04542 6	-	-
locus_tag="wVulc_000767"	Protein does not contain a CCBD within the first 150 amino acids	0	none	-	-	-	-
locus_tag="wVulc_000768"	Protein does not contain a CCBD within the first 150 amino acids	0.07051	none	-	PF13481 12	-	-
locus_tag="wVulc_000769"	Protein does not contain a CCBD within the first 150 amino acids	0.63486	none	-	-	-	-
locus_tag="wVulc_000770"	Protein does not contain a CCBD within the first 150 amino acids	0	none	-	-	-	-
locus_tag="wVulc_000771"	Protein does not contain a CCBD within the first 150 amino acids	1	none	-	-	-	-
locus_tag="wVulc_000772"	Protein does not contain a CCBD within the first 150 amino acids	0.00313	none	-	-	-	-
locus_tag="wVulc_000773"	Protein does not contain a CCBD within the first 150 amino acids	1	possibly mitochondrial	-	-	-	-
locus_tag="wVulc_000776"	Protein does not contain a CCBD within the first 150 amino acids	0.00125	none	-	-	-	-
locus_tag="wVulc_000778"	Protein does not contain a CCBD within the first 150 amino acids	0.99999	none	-	-	-	-
locus_tag="wVulc_000779"	Protein does not contain a CCBD within the first 150 amino acids	0.09981	none	-	-	-	-
locus_tag="wVulc_000780"	Protein does not contain a CCBD within the first 150 amino acids	0	mitochondrial	-	-	-	-
locus_tag="wVulc_000781"	Protein does not contain a CCBD within the first 150 amino acids	0	none	-	-	-	-
locus_tag="wVulc_000782"	Protein does not contain a CCBD within the first 150 amino acids	1	none	-	-	-	-
locus_tag="wVulc_000783"	Protein does not contain a CCBD within the first 150 amino acids	0.99999	none	-	-	-	-
locus_tag="wVulc_000784"	Protein does not contain a CCBD within the first 150 amino acids	0.71073	possibly mitochondrial	-	-	-	-
locus_tag="wVulc_000785"	Protein does not contain a CCBD within the first 150 amino acids	0	none	-	-	-	-
locus_tag="wVulc_000786"	CCBD (LGDLVKEIAN) found downstream of expected region	0	none	-	-	-	-
locus_tag="wVulc_000787"	Protein does not contain a CCBD within the first 150 amino acids	0	ER	-	PF12796 20	-	-
locus_tag="wVulc_000788"	Protein does not contain a CCBD within the first 150 amino acids	0	ER	-	-	-	-
locus_tag="wVulc_000789"	Protein does not contain a CCBD within the first 150 amino acids	0	none	-	PF01734 5	-	-
locus_tag="wVulc_000790"	Protein does not contain a CCBD within the first 150 amino acids	0	mitochondrial	-	-	-	-
locus_tag="wVulc_000791"	Protein does not contain a CCBD within the first 150 amino acids	1e-05	none	-	-	-	-
locus_tag="wVulc_000793"	Protein does not contain a CCBD within the first 150 amino acids	0	mitochondrial	-	-	-	-
locus_tag="wVulc_000794"	Protein does not contain a CCBD within the first 150 amino acids	1	none	-	PF00078 7	-	-
locus_tag="wVulc_000795"	Protein does not contain a CCBD within the first 150 amino acids	0	none	-	PF00078 7	-	-
locus_tag="wVulc_000796"	Protein does not contain a CCBD within the first 150 amino acids	0	possibly mitochondrial	-	-	-	-
locus_tag="wVulc_000797"	Protein does not contain a CCBD within the first 150 amino acids	0.12722	none	-	-	-	-
locus_tag="wVulc_000798"	Protein does not contain a CCBD within the first 150 amino acids	1	none	-	PF12796 20	-	-
locus_tag="wVulc_000799"	Protein does not contain a CCBD within the first 150 amino acids	0	none	-	-	-	-
locus_tag="wVulc_000800"	Protein does not contain a CCBD within the first 150 amino acids	0	none	-	-	-	-
locus_tag="wVulc_000802"	Protein does not contain a CCBD within the first 150 amino acids	0.95794	none	-	-	-	-
locus_tag="wVulc_000803"	Protein does not contain a CCBD within the first 150 amino acids	0	none	-	PF12796 20;PF13637 18	-	-
locus_tag="wVulc_000804"	Protein does not contain a CCBD within the first 150 amino acids	0	none	-	PF00023 22;PF12796 20	-	-
locus_tag="wVulc_000805"	Protein does not contain a CCBD within the first 150 amino acids	0	ER	-	-	-	-
locus_tag="wVulc_000806"	Protein does not contain a CCBD within the first 150 amino acids	1	none	-	PF12796 20	-	-
locus_tag="wVulc_000807"	Protein does not contain a CCBD within the first 150 amino acids	0	ER	-	-	-	-
locus_tag="wVulc_000808"	Protein does not contain a CCBD within the first 150 amino acids	0.87746	none	-	-	-	-
locus_tag="wVulc_000809"	Protein does not contain a CCBD within the first 150 amino acids	2e-05	possibly mitochondrial	-	PF12796 20;PF13857 22	-	-
locus_tag="wVulc_000810"	Protein does not contain a CCBD within the first 150 amino acids	0.02375	none	-	-	-	-
locus_tag="wVulc_000811"	CCBD (IGESIVRVEN) found downstream of expected region	0.04508	possibly mitochondrial	-	-	-	-
locus_tag="wVulc_000814"	Protein does not contain a CCBD within the first 150 amino acids	0.00036	none	-	PF12796 20	-	-
locus_tag="wVulc_000815"	Protein does not contain a CCBD within the first 150 amino acids	0	none	-	-	-	-
locus_tag="wVulc_000819"	Protein does not contain a CCBD within the first 150 amino acids	0	ER	-	PF07690 6	-	-
locus_tag="wVulc_000820"	Protein does not contain a CCBD within the first 150 amino acids	0	possibly ER	-	PF13523 10	-	-
locus_tag="wVulc_000821"	Protein does not contain a CCBD within the first 150 amino acids	0	ER	-	PF03547 5	-	-
locus_tag="wVulc_000823"	Protein does not contain a CCBD within the first 150 amino acids	0	none	-	-	-	-
locus_tag="wVulc_000825"	Protein does not contain a CCBD within the first 150 amino acids	0	none	-	-	-	-
locus_tag="wVulc_000837"	Protein does not contain a CCBD within the first 150 amino acids	0	none	-	-	-	-
locus_tag="wVulc_000838"	Protein does not contain a CCBD within the first 150 amino acids	0	none	-	PF07693 9	-	-
locus_tag="wVulc_000840"	Protein does not contain a CCBD within the first 150 amino acids	0.98103	none	-	-	-	-
locus_tag="wVulc_000842"	Protein does not contain a CCBD within the first 150 amino acids	0.99988	none	-	-	-	-
locus_tag="wVulc_000844"	Protein does not contain a CCBD within the first 150 amino acids	0	none	-	-	-	-
locus_tag="wVulc_000847"	Protein does not contain a CCBD within the first 150 amino acids	0	ER	-	-	-	-
locus_tag="wVulc_000848"	Protein does not contain a CCBD within the first 150 amino acids	0.9999	none	-	-	-	-
locus_tag="wVulc_000849"	Protein does not contain a CCBD within the first 150 amino acids	0.01104	none	-	-	-	-
locus_tag="wVulc_000851"	Protein does not contain a CCBD within the first 150 amino acids	0	none	-	-	-	-
locus_tag="wVulc_000852"	Protein does not contain a CCBD within the first 150 amino acids	0	none	-	PF00709 4	-	-
locus_tag="wVulc_000853"	Protein does not contain a CCBD within the first 150 amino acids	0	none	-	-	-	-
locus_tag="wVulc_000856"	Protein does not contain a CCBD within the first 150 amino acids	0.99989	none	-	-	-	-
locus_tag="wVulc_000857"	Protein does not contain a CCBD within the first 150 amino acids	0.01442	none	-	-	-	-
locus_tag="wVulc_000859"	Protein does not contain a CCBD within the first 150 amino acids	0	none	-	-	-	-
locus_tag="wVulc_000860"	Protein does not contain a CCBD within the first 150 amino acids	0.00081	none	-	PF01058 4	-	-
locus_tag="wVulc_000861"	Protein does not contain a CCBD within the first 150 amino acids	0	ER	-	PF00507 6	-	-
locus_tag="wVulc_000862"	Protein does not contain a CCBD within the first 150 amino acids	0	none	-	PF01230 9	-	-
locus_tag="wVulc_000863"	Protein does not contain a CCBD within the first 150 amino acids	0.00015	none	-	-	-	-
locus_tag="wVulc_000864"	Protein does not contain a CCBD within the first 150 amino acids	0.00701	none	-	-	-	-
locus_tag="wVulc_000865"	Protein does not contain a CCBD within the first 150 amino acids	1	none	-	PF08245 5;PF01225 4;PF02875 4	-	-
locus_tag="wVulc_000866"	Protein does not contain a CCBD within the first 150 amino acids	0	mitochondrial	-	PF01370 4	-	-
locus_tag="wVulc_000868"	Protein does not contain a CCBD within the first 150 amino acids	0.59678	none	-	PF08545 8;PF08541 7	-	-
locus_tag="wVulc_000871"	Protein does not contain a CCBD within the first 150 amino acids	0.00092	none	-	PF02405 9	-	-
locus_tag="wVulc_000872"	CCBD (MHSPIISILN) found within N-terminal region	1	none	-	PF00005 5	-	-
locus_tag="wVulc_000875"	Protein does not contain a CCBD within the first 150 amino acids	0	ER	-	PF13609 10	-	-
locus_tag="wVulc_000876"	Protein does not contain a CCBD within the first 150 amino acids	0	ER	-	-	-	-
locus_tag="wVulc_000877"	Protein does not contain a CCBD within the first 150 amino acids	0	none	-	-	-	-
locus_tag="wVulc_000882"	Protein does not contain a CCBD within the first 150 amino acids	0.68231	none	-	-	-	-
locus_tag="wVulc_000883"	Protein does not contain a CCBD within the first 150 amino acids	1	none	-	-	-	-
locus_tag="wVulc_000884"	Protein does not contain a CCBD within the first 150 amino acids	4e-05	mitochondrial	-	PF01609 31	-	-
locus_tag="wVulc_000885"	Protein does not contain a CCBD within the first 150 amino acids	0.98748	none	-	PF00078 7	-	-
locus_tag="wVulc_000886"	Protein does not contain a CCBD within the first 150 amino acids	0.04366	none	-	-	-	-
locus_tag="wVulc_000887"	Protein does not contain a CCBD within the first 150 amino acids	0	none	-	-	-	-
locus_tag="wVulc_000888"	Protein does not contain a CCBD within the first 150 amino acids	0.91885	none	-	-	-	-
locus_tag="wVulc_000889"	Protein does not contain a CCBD within the first 150 amino acids	0	none	-	-	-	-
locus_tag="wVulc_000890"	Protein does not contain a CCBD within the first 150 amino acids	0	mitochondrial	-	-	-	-
locus_tag="wVulc_000891"	Protein does not contain a CCBD within the first 150 amino acids	1	none	-	-	-	-
locus_tag="wVulc_000892"	Protein does not contain a CCBD within the first 150 amino acids	0	none	-	PF12796 20	-	-
locus_tag="wVulc_000893"	Protein does not contain a CCBD within the first 150 amino acids	1	none	-	PF03091 5	-	-
locus_tag="wVulc_000895"	Protein does not contain a CCBD within the first 150 amino acids	0	none	-	-	-	-
locus_tag="wVulc_000896"	Protein does not contain a CCBD within the first 150 amino acids	0.99996	none	-	-	-	-
locus_tag="wVulc_000900"	Protein does not contain a CCBD within the first 150 amino acids	0.02821	none	-	-	-	-
locus_tag="wVulc_000901"	Protein does not contain a CCBD within the first 150 amino acids	0.99027	none	-	PF00883 5	-	-
locus_tag="wVulc_000902"	Protein does not contain a CCBD within the first 150 amino acids	0	ER	-	PF00775 6	-	-
locus_tag="wVulc_000903"	Protein does not contain a CCBD within the first 150 amino acids	0	none	-	PF00186 8	-	-
locus_tag="wVulc_000905"	CCBD (LTHDIYRVIN) found downstream of expected region	0	possibly ER	-	PF02152 5	-	-
locus_tag="wVulc_000906"	Protein does not contain a CCBD within the first 150 amino acids	1	none	-	PF14518 9	-	-
locus_tag="wVulc_000907"	Protein does not contain a CCBD within the first 150 amino acids	0	none	-	-	-	-
locus_tag="wVulc_000908"	Protein does not contain a CCBD within the first 150 amino acids	0.02269	none	-	PF12796 20	-	-
locus_tag="wVulc_000909"	CCBD (MTTLVKIINN) found within N-terminal region	0.07379	none	-	PF00023 22	-	-
locus_tag="wVulc_000911"	Protein does not contain a CCBD within the first 150 amino acids	0	none	-	-	-	-
locus_tag="wVulc_000912"	Protein does not contain a CCBD within the first 150 amino acids	0.00488	none	-	PF12796 20;PF13857 22	-	-
locus_tag="wVulc_000917"	Protein does not contain a CCBD within the first 150 amino acids	0	none	-	PF00348 8	-	-
locus_tag="wVulc_000918"	Protein does not contain a CCBD within the first 150 amino acids	0	ER	-	-	-	-
locus_tag="wVulc_000922"	Protein does not contain a CCBD within the first 150 amino acids	0.00181	none	-	-	-	-
locus_tag="wVulc_000924"	Protein does not contain a CCBD within the first 150 amino acids	1	none	-	-	-	-
locus_tag="wVulc_000926"	Protein does not contain a CCBD within the first 150 amino acids	0	none	-	PF00202 4	-	-
locus_tag="wVulc_000927"	CCBD (LTLGIQFIVN) found downstream of expected region	0	ER	-	PF00571 5;PF01595 4	-	-
locus_tag="wVulc_000928"	Protein does not contain a CCBD within the first 150 amino acids	0	none	-	-	-	-
locus_tag="wVulc_000929"	Protein does not contain a CCBD within the first 150 amino acids	0.00616	none	-	PF02441 7	-	-
locus_tag="wVulc_000931"	Protein does not contain a CCBD within the first 150 amino acids	0	ER	-	-	-	-
locus_tag="wVulc_000933"	Protein does not contain a CCBD within the first 150 amino acids	0	ER	-	PF01551 7	-	-
locus_tag="wVulc_000934"	Protein does not contain a CCBD within the first 150 amino acids	0	none	-	PF13411 4	-	-
locus_tag="wVulc_000935"	Protein does not contain a CCBD within the first 150 amino acids	0.01428	none	-	PF00216 29	-	-
locus_tag="wVulc_000936"	Protein does not contain a CCBD within the first 150 amino acids	1	ER	-	PF07690 6	-	-
locus_tag="wVulc_000938"	Protein does not contain a CCBD within the first 150 amino acids	0.00016	ER	-	-	-	-
locus_tag="wVulc_000939"	Protein does not contain a CCBD within the first 150 amino acids	0	none	-	-	-	-
locus_tag="wVulc_000940"	Protein does not contain a CCBD within the first 150 amino acids	0	none	-	PF12796 20;PF00023 22	-	-
locus_tag="wVulc_000941"	Protein does not contain a CCBD within the first 150 amino acids	0	none	-	PF12796 20	-	-
locus_tag="wVulc_000942"	Protein does not contain a CCBD within the first 150 amino acids	0	none	-	PF12796 20;PF00023 22	-	-
locus_tag="wVulc_000943"	Protein does not contain a CCBD within the first 150 amino acids	0	none	-	PF13637 18;PF12796 20	-	-
locus_tag="wVulc_000944"	Protein does not contain a CCBD within the first 150 amino acids	1	none	-	PF00226 6	-	-
locus_tag="wVulc_000945"	Protein does not contain a CCBD within the first 150 amino acids	0.55148	none	-	-	-	-
locus_tag="wVulc_000947"	Protein does not contain a CCBD within the first 150 amino acids	0	possibly mitochondrial	-	-	-	-
locus_tag="wVulc_000949"	Protein does not contain a CCBD within the first 150 amino acids	0	none	-	-	-	-
locus_tag="wVulc_000951"	Protein does not contain a CCBD within the first 150 amino acids	0	none	-	-	-	-
locus_tag="wVulc_000955"	Protein does not contain a CCBD within the first 150 amino acids	0	none	-	-	-	-
locus_tag="wVulc_000956"	Protein does not contain a CCBD within the first 150 amino acids	1	none	-	-	-	-
locus_tag="wVulc_000957"	Protein does not contain a CCBD within the first 150 amino acids	0	none	-	PF12796 20	-	-
locus_tag="wVulc_000958"	Protein does not contain a CCBD within the first 150 amino acids	0	possibly ER	-	-	-	-
locus_tag="wVulc_000959"	Protein does not contain a CCBD within the first 150 amino acids	0.85347	possibly ER	-	PF01066 4	-	-
locus_tag="wVulc_000960"	Protein does not contain a CCBD within the first 150 amino acids	0	possibly ER	-	-	-	-
locus_tag="wVulc_000961"	Protein does not contain a CCBD within the first 150 amino acids	0	none	-	-	-	-
locus_tag="wVulc_000963"	Protein does not contain a CCBD within the first 150 amino acids	1e-05	possibly ER	-	-	-	-
locus_tag="wVulc_000964"	Protein does not contain a CCBD within the first 150 amino acids	0.00011	possibly mitochondrial	-	-	-	-
locus_tag="wVulc_000965"	Protein does not contain a CCBD within the first 150 amino acids	0.81835	possibly mitochondrial	-	PF01545 5	-	-
locus_tag="wVulc_000967"	Protein does not contain a CCBD within the first 150 amino acids	1	none	-	-	-	-
locus_tag="wVulc_000968"	Protein does not contain a CCBD within the first 150 amino acids	7e-05	none	-	-	-	-
locus_tag="wVulc_000969"	Protein does not contain a CCBD within the first 150 amino acids	0.00265	none	-	-	-	-
locus_tag="wVulc_000971"	Protein does not contain a CCBD within the first 150 amino acids	0	none	-	-	-	-
locus_tag="wVulc_000974"	Protein does not contain a CCBD within the first 150 amino acids	0	none	-	-	-	-
locus_tag="wVulc_000975"	Protein does not contain a CCBD within the first 150 amino acids	0	none	-	-	-	-
locus_tag="wVulc_000978"	Protein does not contain a CCBD within the first 150 amino acids	0	possibly ER	-	-	-	-
locus_tag="wVulc_000980"	Protein does not contain a CCBD within the first 150 amino acids	0	none	-	-	-	-
locus_tag="wVulc_000981"	Protein does not contain a CCBD within the first 150 amino acids	0.12997	none	-	-	-	-
locus_tag="wVulc_000982"	Protein does not contain a CCBD within the first 150 amino acids	1	none	-	-	-	-
locus_tag="wVulc_000983"	CCBD (ITIKINGILN) found within expected region	0	none	-	-	-	-
locus_tag="wVulc_000984"	Protein does not contain a CCBD within the first 150 amino acids	0	none	-	-	-	-
locus_tag="wVulc_000987"	Protein does not contain a CCBD within the first 150 amino acids	0	none	-	-	-	-
locus_tag="wVulc_000988"	Protein does not contain a CCBD within the first 150 amino acids	0.00593	none	-	PF00216 29	-	-
locus_tag="wVulc_000991"	Protein does not contain a CCBD within the first 150 amino acids	0	ER	-	PF02321 4	-	-
locus_tag="wVulc_000992"	Protein does not contain a CCBD within the first 150 amino acids	2e-05	none	-	-	-	-
locus_tag="wVulc_000993"	Protein does not contain a CCBD within the first 150 amino acids	0	none	-	-	-	-
locus_tag="wVulc_000994"	Protein does not contain a CCBD within the first 150 amino acids	1	none	-	-	-	-
locus_tag="wVulc_000995"	Protein does not contain a CCBD within the first 150 amino acids	0.6255	none	-	-	-	-
locus_tag="wVulc_000996"	Protein does not contain a CCBD within the first 150 amino acids	4e-05	possibly mitochondrial	-	-	-	-
locus_tag="wVulc_000997"	Protein does not contain a CCBD within the first 150 amino acids	0	ER	-	-	-	-
locus_tag="wVulc_000998"	Protein does not contain a CCBD within the first 150 amino acids	0	possibly ER	-	-	-	-
locus_tag="wVulc_000999"	Protein does not contain a CCBD within the first 150 amino acids	0	ER	-	-	-	-
locus_tag="wVulc_001000"	Protein does not contain a CCBD within the first 150 amino acids	0	ER	-	-	-	-
locus_tag="wVulc_001001"	Protein does not contain a CCBD within the first 150 amino acids	0	none	-	-	-	-
locus_tag="wVulc_001004"	Protein does not contain a CCBD within the first 150 amino acids	1e-05	none	-	-	-	-
locus_tag="wVulc_001006"	Protein does not contain a CCBD within the first 150 amino acids	1	none	-	-	-	-
locus_tag="wVulc_001007"	CCBD (IYVQITLILN) found downstream of expected region	0	ER	-	PF01594 5	-	-
locus_tag="wVulc_001009"	Protein does not contain a CCBD within the first 150 amino acids	0	none	-	-	-	-
locus_tag="wVulc_001010"	Protein does not contain a CCBD within the first 150 amino acids	0.18959	none	-	PF00078 7	-	-
locus_tag="wVulc_001011"	Protein does not contain a CCBD within the first 150 amino acids	0.28807	none	-	-	-	-
locus_tag="wVulc_001012"	Protein does not contain a CCBD within the first 150 amino acids	0	none	-	PF00239 19	-	-
locus_tag="wVulc_001013"	Protein does not contain a CCBD within the first 150 amino acids	0	none	-	-	-	-
locus_tag="wVulc_001014"	Protein does not contain a CCBD within the first 150 amino acids	0	none	-	-	-	-
locus_tag="wVulc_001015"	Protein does not contain a CCBD within the first 150 amino acids	2e-05	not used	-	-	-	-
locus_tag="wVulc_001016"	Protein does not contain a CCBD within the first 150 amino acids	0	none	-	-	-	-
locus_tag="wVulc_001017"	Protein does not contain a CCBD within the first 150 amino acids	0.00017	none	-	-	-	-
locus_tag="wVulc_001018"	Protein does not contain a CCBD within the first 150 amino acids	0.99996	none	-	-	-	-
locus_tag="wVulc_001021"	Protein does not contain a CCBD within the first 150 amino acids	0	none	-	PF02245 4	-	-
locus_tag="wVulc_001022"	Protein does not contain a CCBD within the first 150 amino acids	0.99236	none	-	-	-	-
locus_tag="wVulc_001024"	Protein does not contain a CCBD within the first 150 amino acids	0	none	-	PF01351 8	-	-
locus_tag="wVulc_001026"	Protein does not contain a CCBD within the first 150 amino acids	0	ER	-	PF02470 10	-	-
locus_tag="wVulc_001027"	Protein does not contain a CCBD within the first 150 amino acids	0	mitochondrial	-	-	-	-
locus_tag="wVulc_001028"	Protein does not contain a CCBD within the first 150 amino acids	3e-05	ER	-	-	-	-
locus_tag="wVulc_001030"	Protein does not contain a CCBD within the first 150 amino acids	0.99998	none	-	PF00266 4	-	-
locus_tag="wVulc_001031"	Protein does not contain a CCBD within the first 150 amino acids	9e-05	none	-	PF13637 18;PF00023 22	-	-
locus_tag="wVulc_001032"	Protein does not contain a CCBD within the first 150 amino acids	0.99947	none	-	PF02371 22	-	-
locus_tag="wVulc_001033"	Protein does not contain a CCBD within the first 150 amino acids	0	none	-	PF12796 20	-	-
locus_tag="wVulc_001035"	CCBD (LNQKVEKISN) found downstream of expected region	0	none	-	PF07992 4	-	-
locus_tag="wVulc_001044"	Protein does not contain a CCBD within the first 150 amino acids	0.99995	none	-	PF03448 5	-	-
locus_tag="wVulc_001045"	Protein does not contain a CCBD within the first 150 amino acids	1	none	-	-	-	-
locus_tag="wVulc_001047"	Protein does not contain a CCBD within the first 150 amino acids	1e-05	ER	-	-	-	-
locus_tag="wVulc_001048"	Protein does not contain a CCBD within the first 150 amino acids	2e-05	none	-	PF03099 6	-	-
locus_tag="wVulc_001049"	Protein does not contain a CCBD within the first 150 amino acids	0	possibly ER	-	-	-	-
locus_tag="wVulc_001050"	Protein does not contain a CCBD within the first 150 amino acids	0	ER	-	-	-	-
locus_tag="wVulc_001053"	Protein does not contain a CCBD within the first 150 amino acids	0	ER	-	PF00499 4	-	-
locus_tag="wVulc_001055"	Protein does not contain a CCBD within the first 150 amino acids	0.00012	none	-	-	-	-
locus_tag="wVulc_001056"	Protein does not contain a CCBD within the first 150 amino acids	1	none	-	-	-	-
locus_tag="wVulc_001057"	Protein does not contain a CCBD within the first 150 amino acids	1	none	-	-	-	-
locus_tag="wVulc_001058"	Protein does not contain a CCBD within the first 150 amino acids	0.01279	none	-	PF00580 4;PF13361 4	-	-
locus_tag="wVulc_001059"	Protein does not contain a CCBD within the first 150 amino acids	0	none	-	PF00561 5	-	-
locus_tag="wVulc_001060"	Protein does not contain a CCBD within the first 150 amino acids	0	ER	-	PF00034 7	-	-
locus_tag="wVulc_001063"	Protein does not contain a CCBD within the first 150 amino acids	1	none	-	-	-	-
locus_tag="wVulc_001065"	Protein does not contain a CCBD within the first 150 amino acids	0.99984	none	-	-	-	-
locus_tag="wVulc_001066"	Protein does not contain a CCBD within the first 150 amino acids	0.265	none	-	-	-	-
locus_tag="wVulc_001067"	Protein does not contain a CCBD within the first 150 amino acids	0	none	-	PF00285 7	-	-
locus_tag="wVulc_001069"	Protein does not contain a CCBD within the first 150 amino acids	0.99999	none	-	PF01553 4	-	-
locus_tag="wVulc_001070"	Protein does not contain a CCBD within the first 150 amino acids	0	none	-	PF02899 25;PF00589 10	-	-
locus_tag="wVulc_001071"	Protein does not contain a CCBD within the first 150 amino acids	0	possibly ER	-	-	-	-
locus_tag="wVulc_001073"	Protein does not contain a CCBD within the first 150 amino acids	4e-05	mitochondrial	-	PF01609 31	-	-
locus_tag="wVulc_001077"	Protein does not contain a CCBD within the first 150 amino acids	0	ER	-	PF04280 5	-	-
locus_tag="wVulc_001079"	Protein does not contain a CCBD within the first 150 amino acids	0	ER	-	PF02630 4	-	-
locus_tag="wVulc_001081"	Protein does not contain a CCBD within the first 150 amino acids	0	possibly ER	-	PF01180 4	-	-
locus_tag="wVulc_001082"	Protein does not contain a CCBD within the first 150 amino acids	0	ER	-	-	-	-
locus_tag="wVulc_001084"	Protein does not contain a CCBD within the first 150 amino acids	7e-05	none	-	PF01791 9	-	-
locus_tag="wVulc_001085"	Protein does not contain a CCBD within the first 150 amino acids	0.83819	none	-	-	-	-
locus_tag="wVulc_001086"	Protein does not contain a CCBD within the first 150 amino acids	0	none	-	PF10431 5;PF00004 7;PF07724 4	-	-
locus_tag="wVulc_001087"	Protein does not contain a CCBD within the first 150 amino acids	0	none	-	PF00271 5	-	-
locus_tag="wVulc_001088"	Protein does not contain a CCBD within the first 150 amino acids	0	none	-	PF00313 6	-	-
locus_tag="wVulc_001089"	Protein does not contain a CCBD within the first 150 amino acids	0	none	-	-	-	-
locus_tag="wVulc_001091"	Protein does not contain a CCBD within the first 150 amino acids	0	ER	-	-	-	-
locus_tag="wVulc_001092"	Protein does not contain a CCBD within the first 150 amino acids	0	ER	-	-	-	-
locus_tag="wVulc_001093"	CCBD (MLIVVMSVMN) found within expected region	0	none	-	PF02687 7;PF12704 9	-	-
locus_tag="wVulc_001094"	Protein does not contain a CCBD within the first 150 amino acids	0.99941	possibly mitochondrial	-	PF00483 5;PF01050 5	-	-
locus_tag="wVulc_001095"	Protein does not contain a CCBD within the first 150 amino acids	0	possibly mitochondrial	-	-	-	-
locus_tag="wVulc_001099"	Protein does not contain a CCBD within the first 150 amino acids	0	ER	-	-	-	-
locus_tag="wVulc_001100"	Protein does not contain a CCBD within the first 150 amino acids	0	none	-	-	-	-
locus_tag="wVulc_001104"	Protein does not contain a CCBD within the first 150 amino acids	0	none	-	-	-	-
locus_tag="wVulc_001105"	Protein does not contain a CCBD within the first 150 amino acids	0.0104	none	-	-	-	-
locus_tag="wVulc_001106"	Protein does not contain a CCBD within the first 150 amino acids	0	none	-	-	-	-
locus_tag="wVulc_001107"	Protein does not contain a CCBD within the first 150 amino acids	0	none	-	-	-	-
locus_tag="wVulc_001108"	Protein does not contain a CCBD within the first 150 amino acids	0.99947	none	-	PF02371 22	-	-
locus_tag="wVulc_001110"	Protein does not contain a CCBD within the first 150 amino acids	0.03189	none	-	-	-	-
locus_tag="wVulc_001111"	Protein does not contain a CCBD within the first 150 amino acids	0	none	-	-	-	-
locus_tag="wVulc_001114"	Protein does not contain a CCBD within the first 150 amino acids	0	mitochondrial	-	-	-	-
locus_tag="wVulc_001116"	CCBD (LKQAVSEICN) found downstream of expected region	0	none	-	PF00657 6	-	-
locus_tag="wVulc_001118"	Protein does not contain a CCBD within the first 150 amino acids	0	ER	-	-	-	-
locus_tag="wVulc_001119"	Protein does not contain a CCBD within the first 150 amino acids	0	ER	-	-	-	-
locus_tag="wVulc_001120"	CCBD (LIALIYLIMN) found within expected region	0	ER	-	-	-	-
locus_tag="wVulc_001122"	CCBD (LITAISIILN) found within expected region	0.00239	none	-	-	-	-
locus_tag="wVulc_001124"	Protein does not contain a CCBD within the first 150 amino acids	2e-05	none	-	-	-	-
locus_tag="wVulc_001129"	Protein does not contain a CCBD within the first 150 amino acids	0	ER	-	PF01145 4	-	-
locus_tag="wVulc_001130"	Protein does not contain a CCBD within the first 150 amino acids	0	ER	-	PF13365 8;PF13180 6	-	-
locus_tag="wVulc_001131"	Protein does not contain a CCBD within the first 150 amino acids	0.08153	none	-	PF01391 21	-	-
locus_tag="wVulc_001132"	Protein does not contain a CCBD within the first 150 amino acids	0	none	-	-	-	-
locus_tag="wVulc_001135"	Protein does not contain a CCBD within the first 150 amino acids	1	none	-	PF00575 5	-	-
locus_tag="wVulc_001136"	Protein does not contain a CCBD within the first 150 amino acids	0	none	-	PF00216 29	-	-
locus_tag="wVulc_001138"	Protein does not contain a CCBD within the first 150 amino acids	0	mitochondrial	-	-	-	-
locus_tag="wVulc_001141"	Protein does not contain a CCBD within the first 150 amino acids	0	ER	-	-	-	-
locus_tag="wVulc_001143"	Protein does not contain a CCBD within the first 150 amino acids	0.00822	none	-	PF07992 4	-	-
locus_tag="wVulc_001144"	Protein does not contain a CCBD within the first 150 amino acids	0.99571	none	-	-	-	-
locus_tag="wVulc_001145"	Protein does not contain a CCBD within the first 150 amino acids	0	ER	-	-	-	-
locus_tag="wVulc_001150"	Protein does not contain a CCBD within the first 150 amino acids	0.98857	none	-	-	-	-
locus_tag="wVulc_001151"	Protein does not contain a CCBD within the first 150 amino acids	0.97093	none	-	PF16327 6;PF01578 5	-	-
locus_tag="wVulc_001153"	Protein does not contain a CCBD within the first 150 amino acids	0	none	-	-	-	-
locus_tag="wVulc_001154"	Protein does not contain a CCBD within the first 150 amino acids	0	none	-	-	-	-
locus_tag="wVulc_001156"	Protein does not contain a CCBD within the first 150 amino acids	0	none	-	PF01977 7	-	-
locus_tag="wVulc_001157"	Protein does not contain a CCBD within the first 150 amino acids	0	ER	-	-	-	-
locus_tag="wVulc_001158"	Protein does not contain a CCBD within the first 150 amino acids	0	ER	-	PF13462 4	-	-
locus_tag="wVulc_001159"	Protein does not contain a CCBD within the first 150 amino acids	0.9994	none	-	-	-	-
locus_tag="wVulc_001160"	Protein does not contain a CCBD within the first 150 amino acids	1	none	-	-	-	-
locus_tag="wVulc_001162"	Protein does not contain a CCBD within the first 150 amino acids	0	none	-	-	-	-
locus_tag="wVulc_001164"	Protein does not contain a CCBD within the first 150 amino acids	0	none	-	-	-	-
locus_tag="wVulc_001166"	Protein does not contain a CCBD within the first 150 amino acids	0	none	-	PF05088 7	-	-
locus_tag="wVulc_001167"	Protein does not contain a CCBD within the first 150 amino acids	0	ER	-	-	-	-
locus_tag="wVulc_001168"	Protein does not contain a CCBD within the first 150 amino acids	0	none	-	PF00990 4;PF00072 4	-	-
locus_tag="wVulc_001170"	Protein does not contain a CCBD within the first 150 amino acids	0	ER	-	-	-	-
locus_tag="wVulc_001171"	Protein does not contain a CCBD within the first 150 amino acids	0.0002	ER	-	-	-	-
locus_tag="wVulc_001172"	Protein does not contain a CCBD within the first 150 amino acids	0.00099	none	-	PF00268 5	-	-
locus_tag="wVulc_001173"	Protein does not contain a CCBD within the first 150 amino acids	1e-05	none	-	PF00023 22;PF12796 20	-	-
locus_tag="wVulc_001175"	Protein does not contain a CCBD within the first 150 amino acids	0	none	-	-	-	-
locus_tag="wVulc_001176"	Protein does not contain a CCBD within the first 150 amino acids	1	none	-	PF03050 28	-	-
locus_tag="wVulc_001178"	Protein does not contain a CCBD within the first 150 amino acids	0	none	-	-	-	-
locus_tag="wVulc_001179"	Protein does not contain a CCBD within the first 150 amino acids	0	none	-	-	-	-
locus_tag="wVulc_001180"	Protein does not contain a CCBD within the first 150 amino acids	0	none	-	-	-	-
locus_tag="wVulc_001181"	Protein does not contain a CCBD within the first 150 amino acids	0.72038	none	-	-	-	-
locus_tag="wVulc_001183"	Protein does not contain a CCBD within the first 150 amino acids	0	none	-	PF12799 27	-	-
locus_tag="wVulc_001184"	Protein does not contain a CCBD within the first 150 amino acids	0	none	-	-	-	-
locus_tag="wVulc_001185"	Protein does not contain a CCBD within the first 150 amino acids	0.13641	none	-	-	-	-
locus_tag="wVulc_001186"	Protein does not contain a CCBD within the first 150 amino acids	0	none	-	PF02338 28;PF00023 22;PF12796 20	-	-
locus_tag="wVulc_001187"	Protein does not contain a CCBD within the first 150 amino acids	0	none	-	-	-	-
locus_tag="wVulc_001193"	Protein does not contain a CCBD within the first 150 amino acids	0	none	-	PF01381 8	-	-
locus_tag="wVulc_001194"	Protein does not contain a CCBD within the first 150 amino acids	0.10625	none	-	PF01381 8	-	-
locus_tag="wVulc_001195"	Protein does not contain a CCBD within the first 150 amino acids	0	none	-	PF01734 5	-	-
locus_tag="wVulc_001196"	Protein does not contain a CCBD within the first 150 amino acids	0	ER	-	PF13091 4	-	-
locus_tag="wVulc_001197"	Protein does not contain a CCBD within the first 150 amino acids	0.01011	ER	-	-	-	-
locus_tag="wVulc_001198"	Protein does not contain a CCBD within the first 150 amino acids	0	ER	-	PF12796 20	-	-
locus_tag="wVulc_001199"	Protein does not contain a CCBD within the first 150 amino acids	0	none	-	-	-	-
locus_tag="wVulc_001200"	Protein does not contain a CCBD within the first 150 amino acids	0	none	-	-	-	-
locus_tag="wVulc_001201"	Protein does not contain a CCBD within the first 150 amino acids	0.59431	none	-	-	-	-
locus_tag="wVulc_001202"	Protein does not contain a CCBD within the first 150 amino acids	0.99999	none	-	-	-	-
locus_tag="wVulc_001203"	Protein does not contain a CCBD within the first 150 amino acids	0.9836	none	-	-	-	-
locus_tag="wVulc_001204"	Protein does not contain a CCBD within the first 150 amino acids	0	mitochondrial	-	-	-	-
locus_tag="wVulc_001205"	Protein does not contain a CCBD within the first 150 amino acids	0.35738	none	-	-	-	-
locus_tag="wVulc_001206"	Protein does not contain a CCBD within the first 150 amino acids	1	none	-	-	-	-
locus_tag="wVulc_001207"	Protein does not contain a CCBD within the first 150 amino acids	0	none	-	-	-	-
locus_tag="wVulc_001208"	Protein does not contain a CCBD within the first 150 amino acids	0.00338	none	-	-	-	-
locus_tag="wVulc_001209"	Protein does not contain a CCBD within the first 150 amino acids	0.99998	none	-	-	-	-
locus_tag="wVulc_001210"	Protein does not contain a CCBD within the first 150 amino acids	0	none	-	-	-	-
locus_tag="wVulc_001211"	Protein does not contain a CCBD within the first 150 amino acids	0.99971	none	-	-	-	-
locus_tag="wVulc_001212"	Protein does not contain a CCBD within the first 150 amino acids	0	none	-	-	-	-
locus_tag="wVulc_001213"	Protein does not contain a CCBD within the first 150 amino acids	0.20673	none	-	-	-	-
locus_tag="wVulc_001214"	Protein does not contain a CCBD within the first 150 amino acids	0.9984	none	-	PF13481 12	-	-
locus_tag="wVulc_001215"	Protein does not contain a CCBD within the first 150 amino acids	0	none	-	-	-	-
locus_tag="wVulc_001216"	Protein does not contain a CCBD within the first 150 amino acids	0.00494	none	-	-	-	-
locus_tag="wVulc_001217"	Protein does not contain a CCBD within the first 150 amino acids	0.99712	none	-	PF13481 12	-	-
locus_tag="wVulc_001218"	Protein does not contain a CCBD within the first 150 amino acids	4e-05	mitochondrial	-	PF01609 31	-	-
locus_tag="wVulc_001221"	Protein does not contain a CCBD within the first 150 amino acids	0	none	-	-	-	-
locus_tag="wVulc_001222"	Protein does not contain a CCBD within the first 150 amino acids	0	none	-	-	-	-
locus_tag="wVulc_001223"	Protein does not contain a CCBD within the first 150 amino acids	0.99885	none	-	PF01555 8;PF02195 5	-	-
locus_tag="wVulc_001224"	Protein does not contain a CCBD within the first 150 amino acids	9e-05	none	-	-	-	-
locus_tag="wVulc_001226"	Protein does not contain a CCBD within the first 150 amino acids	0	possibly mitochondrial	-	-	-	-
locus_tag="wVulc_001228"	Protein does not contain a CCBD within the first 150 amino acids	0.04508	none	-	-	-	-
locus_tag="wVulc_001229"	Protein does not contain a CCBD within the first 150 amino acids	0	mitochondrial	-	-	-	-
locus_tag="wVulc_001231"	Protein does not contain a CCBD within the first 150 amino acids	1	none	-	PF03050 28	-	-
locus_tag="wVulc_001233"	Protein does not contain a CCBD within the first 150 amino acids	0.99872	none	-	-	-	-
locus_tag="wVulc_001234"	Protein does not contain a CCBD within the first 150 amino acids	1	none	-	-	-	-
locus_tag="wVulc_001235"	Protein does not contain a CCBD within the first 150 amino acids	0.99983	none	-	PF00239 19	-	-
locus_tag="wVulc_001238"	CCBD (LAAEVARVVN) found downstream of expected region	6e-05	none	-	-	-	-
locus_tag="wVulc_001239"	Protein does not contain a CCBD within the first 150 amino acids	0	none	-	-	-	-
locus_tag="wVulc_001241"	Protein does not contain a CCBD within the first 150 amino acids	0.08589	none	-	-	-	-
locus_tag="wVulc_001242"	Protein does not contain a CCBD within the first 150 amino acids	0.99947	none	-	PF02371 22	-	-
locus_tag="wVulc_001243"	Protein does not contain a CCBD within the first 150 amino acids	0	none	-	-	-	-
locus_tag="wVulc_001244"	Protein does not contain a CCBD within the first 150 amino acids	0	none	-	-	-	-
locus_tag="wVulc_001245"	CCBD (LQVGIKEVPN) found downstream of expected region	0	none	-	-	-	-
locus_tag="wVulc_001246"	Protein does not contain a CCBD within the first 150 amino acids	0.97081	none	-	PF00023 22;PF12796 20	-	-
locus_tag="wVulc_001247"	Protein does not contain a CCBD within the first 150 amino acids	0	none	-	PF12796 20	-	-
locus_tag="wVulc_001248"	Protein does not contain a CCBD within the first 150 amino acids	0	none	-	-	-	-
locus_tag="wVulc_001249"	Protein does not contain a CCBD within the first 150 amino acids	0	none	-	PF00239 19	-	-
locus_tag="wVulc_001251"	Protein does not contain a CCBD within the first 150 amino acids	0	none	-	-	-	-
locus_tag="wVulc_001253"	Protein does not contain a CCBD within the first 150 amino acids	0.99994	none	-	-	-	-
locus_tag="wVulc_001254"	Protein does not contain a CCBD within the first 150 amino acids	0	none	-	PF12796 20	-	-
locus_tag="wVulc_001255"	Protein does not contain a CCBD within the first 150 amino acids	0.08589	none	-	-	-	-
locus_tag="wVulc_001256"	Protein does not contain a CCBD within the first 150 amino acids	0.00272	none	-	-	-	-
locus_tag="wVulc_001257"	Protein does not contain a CCBD within the first 150 amino acids	0.10473	possibly mitochondrial	-	-	-	-
locus_tag="wVulc_001258"	Protein does not contain a CCBD within the first 150 amino acids	0.00027	none	-	PF12796 20;PF00023 22;PF13637 18	-	-
locus_tag="wVulc_001260"	Protein does not contain a CCBD within the first 150 amino acids	0	none	-	-	-	-
locus_tag="wVulc_001261"	Protein does not contain a CCBD within the first 150 amino acids	6e-05	none	-	PF00078 7	-	-
locus_tag="wVulc_001262"	Protein does not contain a CCBD within the first 150 amino acids	0	none	-	-	-	-
locus_tag="wVulc_001263"	Protein does not contain a CCBD within the first 150 amino acids	0	none	-	-	-	-
locus_tag="wVulc_001265"	Protein does not contain a CCBD within the first 150 amino acids	0	none	-	-	-	-
locus_tag="wVulc_001266"	Protein does not contain a CCBD within the first 150 amino acids	0.00022	none	-	-	-	-
locus_tag="wVulc_001267"	Protein does not contain a CCBD within the first 150 amino acids	0	none	-	PF00239 19	-	-
locus_tag="wVulc_001268"	Protein does not contain a CCBD within the first 150 amino acids	0.28807	none	-	-	-	-
locus_tag="wVulc_001269"	Protein does not contain a CCBD within the first 150 amino acids	0.99378	none	-	PF00078 7	-	-
locus_tag="wVulc_001271"	Protein does not contain a CCBD within the first 150 amino acids	0	none	-	PF12796 20	-	-
locus_tag="wVulc_001274"	Protein does not contain a CCBD within the first 150 amino acids	1	none	-	PF00023 22;PF12796 20;PF13637 18	-	-
locus_tag="wVulc_001275"	Protein does not contain a CCBD within the first 150 amino acids	0	none	-	-	-	-
locus_tag="wVulc_001279"	Protein does not contain a CCBD within the first 150 amino acids	0.00028	none	-	-	-	-
locus_tag="wVulc_001280"	Protein does not contain a CCBD within the first 150 amino acids	0	none	-	PF01381 8	-	-
locus_tag="wVulc_001281"	Protein does not contain a CCBD within the first 150 amino acids	0.10625	none	-	PF01381 8	-	-
locus_tag="wVulc_001282"	Protein does not contain a CCBD within the first 150 amino acids	0	none	-	PF01734 5	-	-
locus_tag="wVulc_001283"	Protein does not contain a CCBD within the first 150 amino acids	0	ER	-	PF13091 4	-	-
locus_tag="wVulc_001284"	Protein does not contain a CCBD within the first 150 amino acids	0.37984	mitochondrial	-	PF00078 7	-	-
locus_tag="wVulc_001285"	Protein does not contain a CCBD within the first 150 amino acids	0	mitochondrial	-	PF00078 7	-	-
locus_tag="wVulc_001286"	Protein does not contain a CCBD within the first 150 amino acids	0	ER	-	-	-	-
locus_tag="wVulc_001287"	Protein does not contain a CCBD within the first 150 amino acids	0	none	-	PF12796 20	-	-
locus_tag="wVulc_001288"	Protein does not contain a CCBD within the first 150 amino acids	0.05466	none	-	-	-	-
locus_tag="wVulc_001289"	Protein does not contain a CCBD within the first 150 amino acids	0	none	-	-	-	-
locus_tag="wVulc_001290"	Protein does not contain a CCBD within the first 150 amino acids	0.98763	none	-	-	-	-
locus_tag="wVulc_001291"	Protein does not contain a CCBD within the first 150 amino acids	1	none	-	-	-	-
locus_tag="wVulc_001292"	Protein does not contain a CCBD within the first 150 amino acids	0.77685	none	-	-	-	-
locus_tag="wVulc_001293"	Protein does not contain a CCBD within the first 150 amino acids	0	mitochondrial	-	-	-	-
locus_tag="wVulc_001295"	Protein does not contain a CCBD within the first 150 amino acids	0.99981	none	-	-	-	-
locus_tag="wVulc_001296"	Protein does not contain a CCBD within the first 150 amino acids	0	none	-	-	-	-
locus_tag="wVulc_001297"	Protein does not contain a CCBD within the first 150 amino acids	0.00338	none	-	-	-	-
locus_tag="wVulc_001300"	Protein does not contain a CCBD within the first 150 amino acids	1	possibly mitochondrial	-	-	-	-
locus_tag="wVulc_001301"	Protein does not contain a CCBD within the first 150 amino acids	0.00313	none	-	-	-	-
locus_tag="wVulc_001302"	Protein does not contain a CCBD within the first 150 amino acids	1	none	-	-	-	-
locus_tag="wVulc_001303"	Protein does not contain a CCBD within the first 150 amino acids	0	none	-	-	-	-
locus_tag="wVulc_001304"	Protein does not contain a CCBD within the first 150 amino acids	0.63486	none	-	-	-	-
locus_tag="wVulc_001305"	Protein does not contain a CCBD within the first 150 amino acids	0.99452	none	-	PF13481 12	-	-
locus_tag="wVulc_001306"	Protein does not contain a CCBD within the first 150 amino acids	0	none	-	-	-	-
locus_tag="wVulc_001307"	Protein does not contain a CCBD within the first 150 amino acids	0	none	-	PF04542 6	-	-
locus_tag="wVulc_001308"	Protein does not contain a CCBD within the first 150 amino acids	0	none	-	PF13481 12;PF13155 22	-	-
locus_tag="wVulc_001309"	Protein does not contain a CCBD within the first 150 amino acids	0	none	-	-	-	-
locus_tag="wVulc_001310"	Protein does not contain a CCBD within the first 150 amino acids	0.09674	none	-	PF02195 5;PF01555 8	-	-
locus_tag="wVulc_001311"	Protein does not contain a CCBD within the first 150 amino acids	1	none	-	-	-	-
locus_tag="wVulc_001312"	Protein does not contain a CCBD within the first 150 amino acids	0	none	-	-	-	-
locus_tag="wVulc_001316"	Protein does not contain a CCBD within the first 150 amino acids	0	none	-	-	-	-
locus_tag="wVulc_001317"	Protein does not contain a CCBD within the first 150 amino acids	0	none	-	PF06250 17	-	-
locus_tag="wVulc_001318"	Protein does not contain a CCBD within the first 150 amino acids	0	none	-	-	-	-
locus_tag="wVulc_001319"	Protein does not contain a CCBD within the first 150 amino acids	0	possibly mitochondrial	-	PF01343 7	-	-
locus_tag="wVulc_001320"	Protein does not contain a CCBD within the first 150 amino acids	1	none	-	-	-	-
locus_tag="wVulc_001321"	Protein does not contain a CCBD within the first 150 amino acids	1	none	-	-	-	-
locus_tag="wVulc_001322"	Protein does not contain a CCBD within the first 150 amino acids	0.99983	none	-	PF00239 19	-	-
locus_tag="wVulc_001323"	Protein does not contain a CCBD within the first 150 amino acids	0	none	-	-	-	-
locus_tag="wVulc_001325"	CCBD (LAAEVARVVN) found downstream of expected region;CCBD (IKPYIIEIGN) found downstream of expected region	6e-05	none	-	-	-	-
locus_tag="wVulc_001326"	Protein does not contain a CCBD within the first 150 amino acids	0	none	-	-	-	-
locus_tag="wVulc_001327"	Protein does not contain a CCBD within the first 150 amino acids	0.02444	none	-	-	-	-
locus_tag="wVulc_001328"	Protein does not contain a CCBD within the first 150 amino acids	0	none	-	-	-	-
locus_tag="wVulc_001329"	Protein does not contain a CCBD within the first 150 amino acids	0	none	-	-	-	-
locus_tag="wVulc_001330"	CCBD (LQIGIKDVPN) found downstream of expected region	0	none	-	-	-	-
locus_tag="wVulc_001331"	Protein does not contain a CCBD within the first 150 amino acids	0.97081	none	-	PF12796 20;PF00023 22	-	-
locus_tag="wVulc_001332"	Protein does not contain a CCBD within the first 150 amino acids	0	none	-	PF12796 20	-	-
locus_tag="wVulc_001333"	Protein does not contain a CCBD within the first 150 amino acids	0	none	-	-	-	-
locus_tag="wVulc_001334"	Protein does not contain a CCBD within the first 150 amino acids	0	none	-	PF00239 19	-	-
locus_tag="wVulc_001335"	Protein does not contain a CCBD within the first 150 amino acids	0.04372	none	-	PF12796 20	-	-
locus_tag="wVulc_001336"	Protein does not contain a CCBD within the first 150 amino acids	0.99982	none	-	PF13516 56;PF12799 27	-	-
locus_tag="wVulc_001337"	Protein does not contain a CCBD within the first 150 amino acids	0.98035	none	-	PF12796 20	-	-
locus_tag="wVulc_001340"	Protein does not contain a CCBD within the first 150 amino acids	0	none	-	PF13276 46;PF00665 50;PF01527 44	-	-
locus_tag="wVulc_001342"	Protein does not contain a CCBD within the first 150 amino acids	0	possibly ER	-	-	-	-
locus_tag="wVulc_001343"	Protein does not contain a CCBD within the first 150 amino acids	0	possibly ER	-	PF13609 10	-	-
locus_tag="wVulc_001344"	Protein does not contain a CCBD within the first 150 amino acids	0.99798	none	-	PF01764 18	-	-
locus_tag="wVulc_001345"	Protein does not contain a CCBD within the first 150 amino acids	0.99985	none	-	-	-	-
locus_tag="wVulc_001347"	Protein does not contain a CCBD within the first 150 amino acids	0	ER	-	-	-	-
locus_tag="wVulc_001349"	Protein does not contain a CCBD within the first 150 amino acids	0	none	-	PF01612 4	-	-
locus_tag="wVulc_001355"	Protein does not contain a CCBD within the first 150 amino acids	0	none	-	-	-	-
locus_tag="wVulc_001356"	Protein does not contain a CCBD within the first 150 amino acids	1	none	-	PF00905 4	-	-
locus_tag="wVulc_001357"	Protein does not contain a CCBD within the first 150 amino acids	0	possibly mitochondrial	-	PF03717 8	-	-
locus_tag="wVulc_001359"	Protein does not contain a CCBD within the first 150 amino acids	0	none	-	-	-	-
locus_tag="wVulc_001360"	Protein does not contain a CCBD within the first 150 amino acids	0	ER	-	-	-	-
locus_tag="wVulc_001361"	Protein does not contain a CCBD within the first 150 amino acids	0.00047	ER	-	-	-	-
locus_tag="wVulc_001365"	Protein does not contain a CCBD within the first 150 amino acids	1	none	-	-	-	-
locus_tag="wVulc_001366"	Protein does not contain a CCBD within the first 150 amino acids	0	none	-	PF00107 4;PF08240 4	-	-
locus_tag="wVulc_001367"	Protein does not contain a CCBD within the first 150 amino acids	0	none	-	-	-	-
locus_tag="wVulc_001368"	Protein does not contain a CCBD within the first 150 amino acids	0	ER	-	-	-	-
locus_tag="wVulc_001369"	Protein does not contain a CCBD within the first 150 amino acids	0	none	-	PF01027 6	-	-
locus_tag="wVulc_001370"	Protein does not contain a CCBD within the first 150 amino acids	0.99998	none	-	PF00266 4	-	-
locus_tag="wVulc_001371"	Protein does not contain a CCBD within the first 150 amino acids	0.99379	none	-	PF02129 10	-	-
locus_tag="wVulc_001372"	Protein does not contain a CCBD within the first 150 amino acids	0.99997	none	-	-	-	-
locus_tag="wVulc_001373"	Protein does not contain a CCBD within the first 150 amino acids	0	none	-	PF00005 5	-	-
locus_tag="wVulc_001374"	Protein does not contain a CCBD within the first 150 amino acids	0.99692	none	-	-	-	-
locus_tag="wVulc_001375"	Protein does not contain a CCBD within the first 150 amino acids	1	none	-	PF01966 6	-	-
locus_tag="wVulc_001377"	Protein does not contain a CCBD within the first 150 amino acids	0.04299	mitochondrial	-	-	-	-
locus_tag="wVulc_001381"	Protein does not contain a CCBD within the first 150 amino acids	0	none	-	PF02371 22	-	-
locus_tag="wVulc_001382"	Protein does not contain a CCBD within the first 150 amino acids	0.00974	none	-	-	-	-
locus_tag="wVulc_001383"	Protein does not contain a CCBD within the first 150 amino acids	1	none	-	-	-	-
locus_tag="wVulc_001385"	Protein does not contain a CCBD within the first 150 amino acids	0	none	-	PF05292 9	-	-
locus_tag="wVulc_001386"	CCBD (LLETILGIDN) found within N-terminal region;CCBD (ISLAIDKVPN) found within expected region	0	ER	-	PF03741 4	-	-
locus_tag="wVulc_001387"	Protein does not contain a CCBD within the first 150 amino acids	0	none	-	PF02371 22	-	-
locus_tag="wVulc_001388"	Protein does not contain a CCBD within the first 150 amino acids	0.00974	none	-	-	-	-
locus_tag="wVulc_001389"	Protein does not contain a CCBD within the first 150 amino acids	1	none	-	-	-	-
locus_tag="wVulc_001390"	Protein does not contain a CCBD within the first 150 amino acids	1	none	-	-	-	-
locus_tag="wVulc_001391"	CCBD (FEKAVNFIEN) found within expected region	0.99759	none	-	-	-	-
locus_tag="wVulc_001392"	Protein does not contain a CCBD within the first 150 amino acids	0.01453	none	-	-	-	-
locus_tag="wVulc_001394"	Protein does not contain a CCBD within the first 150 amino acids	0	none	-	-	-	-
locus_tag="wVulc_001396"	Protein does not contain a CCBD within the first 150 amino acids	0.00018	none	-	PF13637 18	-	-
locus_tag="wVulc_001398"	Protein does not contain a CCBD within the first 150 amino acids	0	ER	-	PF13599 13;PF00805 14	-	-
locus_tag="wVulc_001399"	Protein does not contain a CCBD within the first 150 amino acids	0	ER	-	PF12796 20	-	-
locus_tag="wVulc_001400"	Protein does not contain a CCBD within the first 150 amino acids	0	none	-	-	-	-
locus_tag="wVulc_001401"	Protein does not contain a CCBD within the first 150 amino acids	0	none	-	PF02729 6;PF00185 6	-	-
locus_tag="wVulc_001402"	CCBD (LVAIVLIVVN) found within N-terminal region	0	ER	-	PF13416 10	-	-
locus_tag="wVulc_001403"	Protein does not contain a CCBD within the first 150 amino acids	0.99949	none	-	-	-	-
locus_tag="wVulc_001404"	Protein does not contain a CCBD within the first 150 amino acids	0.97769	none	-	-	-	-
locus_tag="wVulc_001407"	CCBD (LIIPVPKIIN) found within N-terminal region	0	possibly ER	-	-	-	-
locus_tag="wVulc_001408"	Protein does not contain a CCBD within the first 150 amino acids	0	none	-	-	-	-
locus_tag="wVulc_001410"	Protein does not contain a CCBD within the first 150 amino acids	0.99413	none	-	PF12796 20	-	-
locus_tag="wVulc_001411"	Protein does not contain a CCBD within the first 150 amino acids	0.99413	none	-	PF13637 18;PF12796 20	-	-
locus_tag="wVulc_001414"	Protein does not contain a CCBD within the first 150 amino acids	0.05563	none	-	PF13358 13	-	-
locus_tag="wVulc_001416"	Protein does not contain a CCBD within the first 150 amino acids	0.00237	none	-	PF01637 22	-	-
locus_tag="wVulc_001417"	Protein does not contain a CCBD within the first 150 amino acids	4e-05	mitochondrial	-	PF01609 31	-	-
locus_tag="wVulc_001418"	Protein does not contain a CCBD within the first 150 amino acids	1	none	-	-	-	-
locus_tag="wVulc_001420"	Protein does not contain a CCBD within the first 150 amino acids	0	ER	-	-	-	-
locus_tag="wVulc_001421"	Protein does not contain a CCBD within the first 150 amino acids	0	possibly mitochondrial	-	-	-	-
locus_tag="wVulc_001422"	Protein does not contain a CCBD within the first 150 amino acids	0	ER	-	-	-	-
locus_tag="wVulc_001423"	Protein does not contain a CCBD within the first 150 amino acids	0	none	-	-	-	-
locus_tag="wVulc_001424"	Protein does not contain a CCBD within the first 150 amino acids	0.14184	none	-	-	-	-
locus_tag="wVulc_001425"	Protein does not contain a CCBD within the first 150 amino acids	0.99989	none	-	PF13177 7	-	-
locus_tag="wVulc_001426"	CCBD (LSIFVSDVYN) found within expected region	1e-05	none	-	PF01300 6	-	-
locus_tag="wVulc_001427"	Protein does not contain a CCBD within the first 150 amino acids	1	none	-	-	-	-
locus_tag="wVulc_001429"	Protein does not contain a CCBD within the first 150 amino acids	0	none	-	-	-	-
locus_tag="wVulc_001431"	Protein does not contain a CCBD within the first 150 amino acids	0	ER	-	PF00149 6	-	-
locus_tag="wVulc_001433"	Protein does not contain a CCBD within the first 150 amino acids	0.475	none	-	PF00925 6	-	-
locus_tag="wVulc_001434"	Protein does not contain a CCBD within the first 150 amino acids	0.71152	none	-	-	-	-
locus_tag="wVulc_001436"	Protein does not contain a CCBD within the first 150 amino acids	0.98812	none	-	-	-	-
locus_tag="wVulc_001438"	Protein does not contain a CCBD within the first 150 amino acids	0.2944	possibly ER	-	-	-	-
locus_tag="wVulc_001441"	Protein does not contain a CCBD within the first 150 amino acids	0	none	-	PF06250 17	-	-
locus_tag="wVulc_001442"	Protein does not contain a CCBD within the first 150 amino acids	0	none	-	-	-	-
locus_tag="wVulc_001443"	Protein does not contain a CCBD within the first 150 amino acids	0.00034	none	-	-	-	-
locus_tag="wVulc_001445"	Protein does not contain a CCBD within the first 150 amino acids	0	none	-	-	-	-
locus_tag="wVulc_001447"	Protein does not contain a CCBD within the first 150 amino acids	0	none	-	-	-	-
locus_tag="wVulc_001448"	Protein does not contain a CCBD within the first 150 amino acids	0	none	-	-	-	-
locus_tag="wVulc_001449"	Protein does not contain a CCBD within the first 150 amino acids	0	none	-	PF13276 46;PF00665 50;PF01527 44	-	-
locus_tag="wVulc_001451"	Protein does not contain a CCBD within the first 150 amino acids	6e-05	possibly mitochondrial	-	PF14602 4;PF12804 4	-	-
locus_tag="wVulc_001452"	CCBD (FGRAVKLVIN) found within expected region	0	none	-	-	-	-
locus_tag="wVulc_001457"	Protein does not contain a CCBD within the first 150 amino acids	0	none	-	PF03070 4	-	-
locus_tag="wVulc_001458"	Protein does not contain a CCBD within the first 150 amino acids	1	none	-	PF03070 4	-	-
locus_tag="wVulc_001459"	Protein does not contain a CCBD within the first 150 amino acids	0.05219	none	-	PF00510 5	-	-
locus_tag="wVulc_001465"	Protein does not contain a CCBD within the first 150 amino acids	0	none	-	PF01510 7	-	-
locus_tag="wVulc_001467"	Protein does not contain a CCBD within the first 150 amino acids	0.99997	none	-	-	-	-
locus_tag="wVulc_001469"	Protein does not contain a CCBD within the first 150 amino acids	2e-05	none	-	PF07690 6	-	-
locus_tag="wVulc_001470"	Protein does not contain a CCBD within the first 150 amino acids	0	none	-	PF00849 5	-	-
locus_tag="wVulc_001471"	Protein does not contain a CCBD within the first 150 amino acids	1e-05	none	-	PF13637 18;PF00023 22;PF12796 20	-	-
locus_tag="wVulc_001472"	Protein does not contain a CCBD within the first 150 amino acids	0	ER	-	PF03553 10	-	-
locus_tag="wVulc_001476"	Protein does not contain a CCBD within the first 150 amino acids	0	mitochondrial	-	-	-	-
locus_tag="wVulc_001480"	Protein does not contain a CCBD within the first 150 amino acids	0	none	-	-	-	-
locus_tag="wVulc_001481"	Protein does not contain a CCBD within the first 150 amino acids	0	possibly mitochondrial	-	PF00004 7	-	-
locus_tag="wVulc_001483"	Protein does not contain a CCBD within the first 150 amino acids	0	ER	-	PF00691 4	-	-
locus_tag="wVulc_001484"	Protein does not contain a CCBD within the first 150 amino acids	0.99973	none	-	-	-	-
locus_tag="wVulc_001485"	Protein does not contain a CCBD within the first 150 amino acids	0	none	-	-	-	-
locus_tag="wVulc_001486"	Protein does not contain a CCBD within the first 150 amino acids	0.93239	mitochondrial	-	PF03372 5	-	-
locus_tag="wVulc_001487"	Protein does not contain a CCBD within the first 150 amino acids	0	none	-	PF02602 4	-	-
locus_tag="wVulc_001488"	Protein does not contain a CCBD within the first 150 amino acids	0.99999	none	-	-	-	-
locus_tag="wVulc_001490"	Protein does not contain a CCBD within the first 150 amino acids	0	none	-	-	-	-
locus_tag="wVulc_001491"	Protein does not contain a CCBD within the first 150 amino acids	0.99974	possibly mitochondrial	-	PF13847 7	-	-
locus_tag="wVulc_001494"	Protein does not contain a CCBD within the first 150 amino acids	0	none	-	-	-	-
locus_tag="wVulc_001499"	CCBD (IDSGILEVAN) found within expected region	0.9953	none	-	PF02823 7	-	-
locus_tag="wVulc_001503"	Protein does not contain a CCBD within the first 150 amino acids	1	none	-	-	-	-
locus_tag="wVulc_001504"	Protein does not contain a CCBD within the first 150 amino acids	0	none	-	-	-	-
locus_tag="wVulc_001505"	Protein does not contain a CCBD within the first 150 amino acids	0	possibly ER	-	PF01292 6	-	-
locus_tag="wVulc_001506"	Protein does not contain a CCBD within the first 150 amino acids	1e-05	none	-	PF03060 5	-	-
locus_tag="wVulc_001507"	Protein does not contain a CCBD within the first 150 amino acids	0.01751	possibly mitochondrial	-	-	-	-
locus_tag="wVulc_001508"	Protein does not contain a CCBD within the first 150 amino acids	0	ER	-	-	-	-
locus_tag="wVulc_001509"	Protein does not contain a CCBD within the first 150 amino acids	0.99716	none	-	-	-	-
locus_tag="wVulc_001510"	Protein does not contain a CCBD within the first 150 amino acids	0	ER	-	-	-	-
locus_tag="wVulc_001512"	Protein does not contain a CCBD within the first 150 amino acids	0	none	-	-	-	-
locus_tag="wVulc_001514"	Protein does not contain a CCBD within the first 150 amino acids	1	none	-	-	-	-
locus_tag="wVulc_001517"	Protein does not contain a CCBD within the first 150 amino acids	0	possibly mitochondrial	-	-	-	-
locus_tag="wVulc_001518"	Protein does not contain a CCBD within the first 150 amino acids	0	none	-	PF13276 46;PF00665 50;PF01527 44	-	-
locus_tag="wVulc_001519"	Protein does not contain a CCBD within the first 150 amino acids	0.18959	none	-	PF00078 7	-	-
locus_tag="wVulc_001521"	Protein does not contain a CCBD within the first 150 amino acids	4e-05	mitochondrial	-	PF01609 31	-	-
locus_tag="wVulc_001522"	Protein does not contain a CCBD within the first 150 amino acids	0	possibly mitochondrial	-	-	-	-
locus_tag="wVulc_001524"	Protein does not contain a CCBD within the first 150 amino acids	0	none	-	-	-	-
locus_tag="wVulc_001525"	Protein does not contain a CCBD within the first 150 amino acids	0.00018	none	-	-	-	-
locus_tag="wVulc_001526"	Protein does not contain a CCBD within the first 150 amino acids	0.69734	none	-	-	-	-
locus_tag="wVulc_001527"	Protein does not contain a CCBD within the first 150 amino acids	0	none	-	-	-	-
locus_tag="wVulc_001528"	Protein does not contain a CCBD within the first 150 amino acids	0.91885	none	-	-	-	-
locus_tag="wVulc_001529"	Protein does not contain a CCBD within the first 150 amino acids	0.01557	none	-	-	-	-
locus_tag="wVulc_001530"	Protein does not contain a CCBD within the first 150 amino acids	0	none	-	-	-	-
locus_tag="wVulc_001531"	Protein does not contain a CCBD within the first 150 amino acids	1	none	-	-	-	-
locus_tag="wVulc_001533"	Protein does not contain a CCBD within the first 150 amino acids	4e-05	mitochondrial	-	PF01609 31	-	-
locus_tag="wVulc_001534"	Protein does not contain a CCBD within the first 150 amino acids	0	ER	-	-	-	-
locus_tag="wVulc_001536"	CCBD (INSVVGPVKN) found within expected region	0.90592	none	-	-	-	-
locus_tag="wVulc_001537"	Protein does not contain a CCBD within the first 150 amino acids	0.12878	none	-	PF00081 4;PF02777 4	-	-
locus_tag="wVulc_001538"	Protein does not contain a CCBD within the first 150 amino acids	0.00017	none	-	PF05193 5;PF00675 5	-	-
locus_tag="wVulc_001542"	Protein does not contain a CCBD within the first 150 amino acids	0	mitochondrial	-	-	-	-
locus_tag="wVulc_001549"	Protein does not contain a CCBD within the first 150 amino acids	0	none	-	-	-	-
locus_tag="wVulc_001550"	Protein does not contain a CCBD within the first 150 amino acids	0	possibly mitochondrial	-	-	-	-
locus_tag="wVulc_001551"	Protein does not contain a CCBD within the first 150 amino acids	1e-05	none	-	-	-	-
locus_tag="wVulc_001553"	Protein does not contain a CCBD within the first 150 amino acids	4e-05	mitochondrial	-	PF01609 31	-	-
locus_tag="wVulc_001554"	Protein does not contain a CCBD within the first 150 amino acids	0	none	-	-	-	-
locus_tag="wVulc_001556"	Protein does not contain a CCBD within the first 150 amino acids	0.05312	none	-	PF03618 4	-	-
locus_tag="wVulc_001558"	Protein does not contain a CCBD within the first 150 amino acids	0	none	-	-	-	-
locus_tag="wVulc_001559"	Protein does not contain a CCBD within the first 150 amino acids	0.0004	none	-	-	-	-
locus_tag="wVulc_001565"	Protein does not contain a CCBD within the first 150 amino acids	0	none	-	PF00293 4	-	-
locus_tag="wVulc_001566"	Protein does not contain a CCBD within the first 150 amino acids	0	none	-	PF01026 4	-	-
locus_tag="wVulc_001569"	CCBD (LAMLIPAITN) found within N-terminal region	0	ER	-	PF02386 5	-	-
locus_tag="wVulc_001571"	Protein does not contain a CCBD within the first 150 amino acids	0.00683	none	-	-	-	-
locus_tag="wVulc_001572"	Protein does not contain a CCBD within the first 150 amino acids	0.13531	none	-	-	-	-
locus_tag="wVulc_001573"	Protein does not contain a CCBD within the first 150 amino acids	1e-05	none	-	PF12796 20;PF00023 22	-	-
locus_tag="wVulc_001574"	Protein does not contain a CCBD within the first 150 amino acids	0	ER	-	PF00004 7	-	-
locus_tag="wVulc_001575"	Protein does not contain a CCBD within the first 150 amino acids	0.99999	none	-	-	-	-
locus_tag="wVulc_001576"	Protein does not contain a CCBD within the first 150 amino acids	0.99729	none	-	-	-	-
locus_tag="wVulc_001577"	Protein does not contain a CCBD within the first 150 amino acids	0	possibly mitochondrial	-	-	-	-
locus_tag="wVulc_001579"	Protein does not contain a CCBD within the first 150 amino acids	0	none	-	PF02502 8;PF13489 4	-	-
locus_tag="wVulc_001580"	Protein does not contain a CCBD within the first 150 amino acids	0	ER	-	PF00375 7	-	-
locus_tag="wVulc_001582"	Protein does not contain a CCBD within the first 150 amino acids	0.9042	none	-	PF13238 9	-	-
locus_tag="wVulc_001583"	Protein does not contain a CCBD within the first 150 amino acids	0	none	-	PF00596 7	-	-
locus_tag="wVulc_001586"	Protein does not contain a CCBD within the first 150 amino acids	0	none	-	-	-	-
locus_tag="wVulc_001587"	Protein does not contain a CCBD within the first 150 amino acids	0.99998	none	-	PF12796 20;PF13637 18;PF00023 22	-	-
locus_tag="wVulc_001588"	Protein does not contain a CCBD within the first 150 amino acids	0	none	-	-	-	-
locus_tag="wVulc_001589"	Protein does not contain a CCBD within the first 150 amino acids	0	possibly mitochondrial	-	-	-	-
locus_tag="wVulc_001590"	Protein does not contain a CCBD within the first 150 amino acids	0	none	-	PF12796 20	-	-
locus_tag="wVulc_001591"	Protein does not contain a CCBD within the first 150 amino acids	0	none	-	-	-	-
locus_tag="wVulc_001594"	Protein does not contain a CCBD within the first 150 amino acids	0	mitochondrial	-	-	-	-
locus_tag="wVulc_001599"	Protein does not contain a CCBD within the first 150 amino acids	0	none	-	PF00004 7;PF13516 56	-	-
locus_tag="wVulc_001600"	Protein does not contain a CCBD within the first 150 amino acids	2e-05	none	-	PF13793 7;PF14572 6	-	-
locus_tag="wVulc_001602"	Protein does not contain a CCBD within the first 150 amino acids	0	ER	-	PF07676 6	-	-
locus_tag="wVulc_001603"	Protein does not contain a CCBD within the first 150 amino acids	0	none	-	-	-	-
locus_tag="wVulc_001604"	Protein does not contain a CCBD within the first 150 amino acids	0	none	-	PF07521 6;PF00753 5	-	-
locus_tag="wVulc_001607"	Protein does not contain a CCBD within the first 150 amino acids	0	none	-	-	-	-
locus_tag="wVulc_001608"	Protein does not contain a CCBD within the first 150 amino acids	1e-05	none	-	PF12705 6	-	-
locus_tag="wVulc_001609"	Protein does not contain a CCBD within the first 150 amino acids	0.00014	none	-	PF13793 7	-	-
locus_tag="wVulc_001610"	Protein does not contain a CCBD within the first 150 amino acids	0	none	-	PF13793 7	-	-
locus_tag="wVulc_001611"	Protein does not contain a CCBD within the first 150 amino acids	0	none	-	-	-	-
locus_tag="wVulc_001613"	Protein does not contain a CCBD within the first 150 amino acids	1	none	-	-	-	-
locus_tag="wVulc_001614"	Protein does not contain a CCBD within the first 150 amino acids	0	none	-	-	-	-
locus_tag="wVulc_001616"	Protein does not contain a CCBD within the first 150 amino acids	0	ER	-	-	-	-
locus_tag="wVulc_001617"	Protein does not contain a CCBD within the first 150 amino acids	0	ER	-	-	-	-
locus_tag="wVulc_001619"	Protein does not contain a CCBD within the first 150 amino acids	1	none	-	PF00166 8	-	-
locus_tag="wVulc_001620"	Protein does not contain a CCBD within the first 150 amino acids	0	none	-	PF01571 8	-	-
locus_tag="wVulc_001621"	Protein does not contain a CCBD within the first 150 amino acids	0	none	-	-	-	-
locus_tag="wVulc_001622"	Protein does not contain a CCBD within the first 150 amino acids	0.17636	none	-	-	-	-
locus_tag="wVulc_001623"	Protein does not contain a CCBD within the first 150 amino acids	0.91611	none	-	-	-	-
locus_tag="wVulc_001626"	Protein does not contain a CCBD within the first 150 amino acids	0.00086	none	-	-	-	-
locus_tag="wVulc_001627"	Protein does not contain a CCBD within the first 150 amino acids	0	ER	-	-	-	-
locus_tag="wVulc_001628"	CCBD (LAAQVINVKN) found downstream of expected region	0.99885	none	-	-	-	-
locus_tag="wVulc_001629"	Protein does not contain a CCBD within the first 150 amino acids	1	none	-	-	-	-
locus_tag="wVulc_001630"	Protein does not contain a CCBD within the first 150 amino acids	0	none	-	PF01743 4	-	-
locus_tag="wVulc_001631"	Protein does not contain a CCBD within the first 150 amino acids	0	none	-	-	-	-
locus_tag="wVulc_001633"	Protein does not contain a CCBD within the first 150 amino acids	1	none	-	-	-	-
locus_tag="wVulc_001635"	Protein does not contain a CCBD within the first 150 amino acids	1	none	-	-	-	-
locus_tag="wVulc_001636"	Protein does not contain a CCBD within the first 150 amino acids	4e-05	mitochondrial	-	PF01609 31	-	-
locus_tag="wVulc_001637"	Protein does not contain a CCBD within the first 150 amino acids	1	none	-	PF00070 7	-	-
locus_tag="wVulc_001638"	Protein does not contain a CCBD within the first 150 amino acids	0	none	-	-	-	-
locus_tag="wVulc_001639"	Protein does not contain a CCBD within the first 150 amino acids	0	none	-	PF14437 5	-	-
locus_tag="wVulc_001640"	Protein does not contain a CCBD within the first 150 amino acids	0.00146	none	-	-	-	-
locus_tag="wVulc_001641"	Protein does not contain a CCBD within the first 150 amino acids	0	none	-	PF00117 4;PF06418 11	-	-
locus_tag="wVulc_001643"	Protein does not contain a CCBD within the first 150 amino acids	0	none	-	-	-	-
locus_tag="wVulc_001644"	Protein does not contain a CCBD within the first 150 amino acids	1	none	-	-	-	-
locus_tag="wVulc_001645"	Protein does not contain a CCBD within the first 150 amino acids	0	mitochondrial	-	-	-	-
locus_tag="wVulc_001646"	Protein does not contain a CCBD within the first 150 amino acids	0.9978	none	-	-	-	-
locus_tag="wVulc_001647"	Protein does not contain a CCBD within the first 150 amino acids	0.00145	none	-	-	-	-
locus_tag="wVulc_001650"	Protein does not contain a CCBD within the first 150 amino acids	0.99193	none	-	-	-	-
locus_tag="wVulc_001651"	Protein does not contain a CCBD within the first 150 amino acids	7e-05	ER	-	-	-	-
locus_tag="wVulc_001652"	Protein does not contain a CCBD within the first 150 amino acids	0.99997	none	-	PF01709 5	-	-
locus_tag="wVulc_001654"	Protein does not contain a CCBD within the first 150 amino acids	0.00014	none	-	PF01551 7	-	-
locus_tag="wVulc_001655"	Protein does not contain a CCBD within the first 150 amino acids	0.99997	none	-	PF01145 4	-	-
locus_tag="wVulc_001656"	Protein does not contain a CCBD within the first 150 amino acids	0	ER	-	PF04193 7	-	-
locus_tag="wVulc_001657"	Protein does not contain a CCBD within the first 150 amino acids	1	none	-	PF12796 20	-	-
locus_tag="wVulc_001658"	Protein does not contain a CCBD within the first 150 amino acids	0	possibly ER	-	PF07690 6	-	-
locus_tag="wVulc_001660"	Protein does not contain a CCBD within the first 150 amino acids	0	ER	-	PF00768 5	-	-
locus_tag="wVulc_001662"	Protein does not contain a CCBD within the first 150 amino acids	0	possibly mitochondrial	-	-	-	-
locus_tag="wVulc_001663"	Protein does not contain a CCBD within the first 150 amino acids	0.06753	none	-	-	-	-
locus_tag="wVulc_001665"	Protein does not contain a CCBD within the first 150 amino acids	0.00051	none	-	-	-	-
locus_tag="wVulc_001668"	Protein does not contain a CCBD within the first 150 amino acids	0.00012	ER	-	-	-	-
locus_tag="wVulc_001670"	Protein does not contain a CCBD within the first 150 amino acids	0	none	-	-	-	-
locus_tag="wVulc_001671"	Protein does not contain a CCBD within the first 150 amino acids	0.99979	possibly mitochondrial	-	PF02371 22	-	-
locus_tag="wVulc_001672"	Protein does not contain a CCBD within the first 150 amino acids	0.04917	none	-	-	-	-
locus_tag="wVulc_001673"	Protein does not contain a CCBD within the first 150 amino acids	0	none	-	-	-	-
locus_tag="wVulc_001675"	Protein does not contain a CCBD within the first 150 amino acids	0.99996	none	-	-	-	-
locus_tag="wVulc_001676"	Protein does not contain a CCBD within the first 150 amino acids	0.00017	none	-	-	-	-
locus_tag="wVulc_001677"	Protein does not contain a CCBD within the first 150 amino acids	0	none	-	-	-	-
locus_tag="wVulc_001678"	Protein does not contain a CCBD within the first 150 amino acids	2e-05	not used	-	-	-	-
locus_tag="wVulc_001679"	Protein does not contain a CCBD within the first 150 amino acids	0	none	-	-	-	-
locus_tag="wVulc_001680"	Protein does not contain a CCBD within the first 150 amino acids	0	none	-	-	-	-
locus_tag="wVulc_001681"	Protein does not contain a CCBD within the first 150 amino acids	0	none	-	PF00239 19	-	-
locus_tag="wVulc_001682"	Protein does not contain a CCBD within the first 150 amino acids	0.28807	none	-	-	-	-
locus_tag="wVulc_001683"	Protein does not contain a CCBD within the first 150 amino acids	0.18959	none	-	PF00078 7	-	-
locus_tag="wVulc_001684"	Protein does not contain a CCBD within the first 150 amino acids	0	none	-	-	-	-
locus_tag="wVulc_001685"	Protein does not contain a CCBD within the first 150 amino acids	5e-05	none	-	-	-	-
locus_tag="wVulc_001687"	Protein does not contain a CCBD within the first 150 amino acids	0	none	-	PF02074 5	-	-
locus_tag="wVulc_001688"	Protein does not contain a CCBD within the first 150 amino acids	0	ER	-	PF06723 6	-	-
locus_tag="wVulc_001690"	Protein does not contain a CCBD within the first 150 amino acids	0	none	-	-	-	-
locus_tag="wVulc_001696"	Protein does not contain a CCBD within the first 150 amino acids	0	ER	-	PF01225 4;PF08245 5	-	-
locus_tag="wVulc_001697"	Protein does not contain a CCBD within the first 150 amino acids	1	none	-	PF03330 7	-	-
locus_tag="wVulc_001701"	Protein does not contain a CCBD within the first 150 amino acids	0	possibly ER	-	PF00115 5	-	-
locus_tag="wVulc_001703"	Protein does not contain a CCBD within the first 150 amino acids	0	none	-	PF02033 6	-	-
locus_tag="wVulc_001706"	Protein does not contain a CCBD within the first 150 amino acids	0	possibly ER	-	PF00873 4	-	-
locus_tag="wVulc_001707"	Protein does not contain a CCBD within the first 150 amino acids	0	possibly mitochondrial	-	-	-	-
locus_tag="wVulc_001708"	Protein does not contain a CCBD within the first 150 amino acids	0	none	-	PF00120 7	-	-
locus_tag=wVulc_000064	-	-	-	-	-	YES	-
locus_tag=wVulc_000073	-	-	-	-	-	YES	-
locus_tag=wVulc_000088	-	-	-	-	-	YES	-
locus_tag=wVulc_000093	-	-	-	-	-	YES	-
locus_tag=wVulc_000162	-	-	-	-	-	YES	-
locus_tag=wVulc_000164	-	-	-	-	-	YES	-
locus_tag=wVulc_000188	-	-	-	-	-	YES	-
locus_tag=wVulc_000277	-	-	-	-	-	YES	-
locus_tag=wVulc_000308	-	-	-	-	-	YES	-
locus_tag=wVulc_000340	-	-	-	-	-	YES	-
locus_tag=wVulc_000403	-	-	-	-	-	YES	-
locus_tag=wVulc_000410	-	-	-	-	-	YES	-
locus_tag=wVulc_000412	-	-	-	-	-	YES	-
locus_tag=wVulc_000432	-	-	-	-	-	YES	-
locus_tag=wVulc_000440	-	-	-	-	-	YES	-
locus_tag=wVulc_000472	-	-	-	-	-	YES	-
locus_tag=wVulc_000503	-	-	-	-	-	YES	-
locus_tag=wVulc_000526	-	-	-	-	-	YES	-
locus_tag=wVulc_000557	-	-	-	-	-	YES	-
locus_tag=wVulc_000559	-	-	-	-	-	YES	-
locus_tag=wVulc_000622	-	-	-	-	-	YES	-
locus_tag=wVulc_000623	-	-	-	-	-	YES	-
locus_tag=wVulc_000658	-	-	-	-	-	YES	-
locus_tag=wVulc_000664	-	-	-	-	-	YES	-
locus_tag=wVulc_000675	-	-	-	-	-	YES	-
locus_tag=wVulc_000689	-	-	-	-	-	YES	-
locus_tag=wVulc_000701	-	-	-	-	-	YES	-
locus_tag=wVulc_000708	-	-	-	-	-	YES	-
locus_tag=wVulc_000716	-	-	-	-	-	YES	-
locus_tag=wVulc_000717	-	-	-	-	-	YES	-
locus_tag=wVulc_000728	-	-	-	-	-	YES	-
locus_tag=wVulc_000735	-	-	-	-	-	YES	-
locus_tag=wVulc_000769	-	-	-	-	-	YES	-
locus_tag=wVulc_000778	-	-	-	-	-	YES	-
locus_tag=wVulc_000790	-	-	-	-	-	YES	-
locus_tag=wVulc_000804	-	-	-	-	-	YES	-
locus_tag=wVulc_000808	-	-	-	-	-	YES	-
locus_tag=wVulc_000815	-	-	-	-	-	YES	-
locus_tag=wVulc_000838	-	-	-	-	-	YES	-
locus_tag=wVulc_000840	-	-	-	-	-	YES	-
locus_tag=wVulc_000848	-	-	-	-	-	YES	-
locus_tag=wVulc_000851	-	-	-	-	-	YES	-
locus_tag=wVulc_000856	-	-	-	-	-	YES	-
locus_tag=wVulc_000927	-	-	-	-	-	YES	-
locus_tag=wVulc_000940	-	-	-	-	-	YES	-
locus_tag=wVulc_000941	-	-	-	-	-	YES	-
locus_tag=wVulc_000942	-	-	-	-	-	YES	-
locus_tag=wVulc_000968	-	-	-	-	-	YES	-
locus_tag=wVulc_001022	-	-	-	-	-	YES	-
locus_tag=wVulc_001044	-	-	-	-	-	YES	-
locus_tag=wVulc_001066	-	-	-	-	-	YES	-
locus_tag=wVulc_001129	-	-	-	-	-	YES	-
locus_tag=wVulc_001131	-	-	-	-	-	YES	-
locus_tag=wVulc_001171	-	-	-	-	-	YES	-
locus_tag=wVulc_001176	-	-	-	-	-	YES	-
locus_tag=wVulc_001201	-	-	-	-	-	YES	-
locus_tag=wVulc_001210	-	-	-	-	-	YES	-
locus_tag=wVulc_001217	-	-	-	-	-	YES	-
locus_tag=wVulc_001231	-	-	-	-	-	YES	-
locus_tag=wVulc_001247	-	-	-	-	-	YES	-
locus_tag=wVulc_001271	-	-	-	-	-	YES	-
locus_tag=wVulc_001290	-	-	-	-	-	YES	-
locus_tag=wVulc_001295	-	-	-	-	-	YES	-
locus_tag=wVulc_001305	-	-	-	-	-	YES	-
locus_tag=wVulc_001319	-	-	-	-	-	YES	-
locus_tag=wVulc_001344	-	-	-	-	-	YES	-
locus_tag=wVulc_001367	-	-	-	-	-	YES	-
locus_tag=wVulc_001410	-	-	-	-	-	YES	-
locus_tag=wVulc_001429	-	-	-	-	-	YES	-
locus_tag=wVulc_001436	-	-	-	-	-	YES	-
locus_tag=wVulc_001438	-	-	-	-	-	YES	-
locus_tag=wVulc_001471	-	-	-	-	-	YES	-
locus_tag=wVulc_001488	-	-	-	-	-	YES	-
locus_tag=wVulc_001510	-	-	-	-	-	YES	-
locus_tag=wVulc_001542	-	-	-	-	-	YES	-
locus_tag=wVulc_001574	-	-	-	-	-	YES	-
locus_tag=wVulc_001607	-	-	-	-	-	YES	-
locus_tag=wVulc_001626	-	-	-	-	-	YES	-
locus_tag=wVulc_001631	-	-	-	-	-	YES	-
locus_tag=wVulc_001633	-	-	-	-	-	YES	-
locus_tag=wVulc_001637	-	-	-	-	-	YES	-
locus_tag=wVulc_001644	-	-	-	-	-	YES	-
locus_tag=wVulc_001651	-	-	-	-	-	YES	-
locus_tag=wVulc_001657	-	-	-	-	-	YES	-
locus_tag=wVulc_001696	-	-	-	-	-	YES	-
locus_tag=wVulc_001707	-	-	-	-	-	YES	-

## Sheet: wVulM effectors
protein	Conserved Chaperone Binding Detection (EffectiveCCBD)	Search for secreted type-III proteins (EffectiveT3)	N-terminal signal detection (Predotar, Human/Animal-model)	N-terminal signal detection (Predotar, Plants-model)	Eukaryotic-like domain (EffectiveELD; PFxxx Z-Score)	T4SS effector prediction (T4SEpre)	Comments
locus_tag="wVulm_000366"	Protein does not contain a CCBD within the first 150 amino acids	0.99933	none	-	PF04997 10;PF04565 5;PF04561 5;PF05000 5;PF04560 5;PF10385 5;PF00562 10;PF00623 5;PF04983 8;PF04563 5;PF04998 5	-	-
gene="pnp"	CCBD (FHDEISVVCN) found downstream of expected region	0	none	-	PF01138 4;PF03725 4;PF00013 7;PF03726 4;PF00575 5	-	-
locus_tag="wVulm_000619"	Protein does not contain a CCBD within the first 150 amino acids	0	mitochondrial	-	PF00364 4;PF02786 4;PF02785 4;PF00289 4	-	-
gene="secA"	Protein does not contain a CCBD within the first 150 amino acids	0	ER	-	PF07516 8;PF07517 13;PF01043 7;PF02810 4	-	-
gene="lepA"	Protein does not contain a CCBD within the first 150 amino acids	7e-05	none	-	PF06421 5;PF00679 5;PF03144 4;PF14492 4;PF00009 4	-	-
gene="dxr"	Protein does not contain a CCBD within the first 150 amino acids	0	possibly mitochondrial	-	PF08436 5;PF13288 5;PF02670 5	-	-
locus_tag="wVulm_000532"	Protein does not contain a CCBD within the first 150 amino acids	0	none	-	PF00557 6;PF01321 9;PF16189 6;PF16188 7	-	-
locus_tag="wVulm_000805"	Protein does not contain a CCBD within the first 150 amino acids	1	none	-	PF08245 5;PF01225 4;PF02875 4	-	-
gene="purD"	Protein does not contain a CCBD within the first 150 amino acids	0	possibly mitochondrial	-	PF02844 4;PF01071 6;PF02843 4	-	-
gene="rpoD"	Protein does not contain a CCBD within the first 150 amino acids	0	none	-	PF04542 6;PF04539 7;PF00140 13;PF04545 5	-	-
locus_tag="wVulm_000300"	CCBD (INQEIETIEN) found downstream of expected region	0.00025	possibly ER	-	PF06415 4;PF01676 5	-	-
gene="uvrB"	Protein does not contain a CCBD within the first 150 amino acids	0.99996	none	-	PF00271 5;PF04851 5;PF12344 10	-	-
locus_tag="wVulm_001530"	Protein does not contain a CCBD within the first 150 amino acids	0.99998	none	-	PF13637 18;PF12796 20;PF00023 22	-	-
gene="ligA"	Protein does not contain a CCBD within the first 150 amino acids	0.02892	none	-	PF03120 7;PF12826 4;PF01653 7;PF00533 5	-	-
locus_tag="wVulm_000542"	Protein does not contain a CCBD within the first 150 amino acids	9e-05	mitochondrial	-	PF13181 8;PF07719 8;PF13432 9	-	-
gene="lgt"	CCBD (IYDPVLYISN) found within expected region	0.99997	ER	-	PF01790 10	-	-
locus_tag="wVulm_000599"	Protein does not contain a CCBD within the first 150 amino acids	0.99993	none	-	PF00226 6;PF12796 20;PF13637 18	-	-
gene="pheT"	Protein does not contain a CCBD within the first 150 amino acids	0	none	-	PF03484 5;PF03483 7;PF01588 5;PF03147 4	-	-
gene="ftsH"	Protein does not contain a CCBD within the first 150 amino acids	0	ER	-	PF06480 6;PF01434 8;PF00004 7	-	-
gene="gyrB"	Protein does not contain a CCBD within the first 150 amino acids	0	none	-	PF00204 4;PF01751 8;PF02518 5;PF00986 4	-	-
gene="argS"	Protein does not contain a CCBD within the first 150 amino acids	0.00077	possibly mitochondrial	-	PF05746 4;PF00750 6;PF03485 7	-	-
locus_tag="wVulm_000418"	CCBD (LLQSVGKVKN) found downstream of expected region	0	mitochondrial	-	PF00512 6;PF02518 5	-	-
gene="leuS"	Protein does not contain a CCBD within the first 150 amino acids	0	none	-	PF13603 10;PF09334 5;PF00133 5;PF08264 7	-	-
gene="dnaJ"	CCBD (IQAPILYVTN) found downstream of expected region	0	none	-	PF00684 4;PF00226 6;PF01556 4	-	-
gene="clpB"	Protein does not contain a CCBD within the first 150 amino acids	0	none	-	PF07724 4;PF02861 6;PF00004 7;PF10431 5	-	-
locus_tag="wVulm_000866"	CCBD (LTLGIQFIVN) found downstream of expected region	0	ER	-	PF00571 5;PF01595 4	-	-
locus_tag="wVulm_000185"	Protein does not contain a CCBD within the first 150 amino acids	0	none	-	PF02878 4;PF02879 4;PF02880 4;PF00408 4	-	-
gene="fusA"	Protein does not contain a CCBD within the first 150 amino acids	0	none	-	PF00009 4;PF14492 4;PF03144 4;PF00679 5	-	-
gene="alaS"	Protein does not contain a CCBD within the first 150 amino acids	1	none	-	PF07973 5;PF02272 4;PF01411 4	-	-
locus_tag="wVulm_000552"	Protein does not contain a CCBD within the first 150 amino acids	1	none	-	PF04542 6;PF00140 13;PF04545 5	-	-
gene="dapB"	Protein does not contain a CCBD within the first 150 amino acids	0	possibly mitochondrial	-	PF01113 13;PF05173 5	-	-
gene="nuoG"	Protein does not contain a CCBD within the first 150 amino acids	0	none	-	PF00384 12;PF13510 4;PF10588 7	-	-
locus_tag="wVulm_000299"	Protein does not contain a CCBD within the first 150 amino acids	1	possibly mitochondrial	-	PF13516 56	-	-
locus_tag="wVulm_000428"	Protein does not contain a CCBD within the first 150 amino acids	0	possibly ER	-	PF00005 5;PF00664 7	-	-
locus_tag="wVulm_001069"	Protein does not contain a CCBD within the first 150 amino acids	0	ER	-	PF13365 8;PF13180 6	-	-
gene="metK"	Protein does not contain a CCBD within the first 150 amino acids	3e-05	none	-	PF00438 11;PF02773 8;PF02772 8	-	-
locus_tag="wVulm_000589"	Protein does not contain a CCBD within the first 150 amino acids	0	ER	-	PF00675 5;PF05193 5	-	-
locus_tag="wVulm_000526"	Protein does not contain a CCBD within the first 150 amino acids	1	none	-	PF12796 20;PF13637 18	-	-
gene="tuf"	Protein does not contain a CCBD within the first 150 amino acids	0.01284	none	-	PF03144 4;PF00009 4;PF03143 5	-	-
gene="efp"	Protein does not contain a CCBD within the first 150 amino acids	0	none	-	PF01132 7;PF08207 4;PF09285 7	-	-
gene="clpX"	Protein does not contain a CCBD within the first 150 amino acids	1	none	-	PF10431 5;PF07724 4	-	-
locus_tag="wVulm_000623"	Protein does not contain a CCBD within the first 150 amino acids	1	ER	-	PF00430 6	-	-
gene="hslU"	Protein does not contain a CCBD within the first 150 amino acids	1	none	-	PF00004 7;PF07724 4	-	-
locus_tag="wVulm_000347"	Protein does not contain a CCBD within the first 150 amino acids	0	none	-	PF00023 22;PF13637 18;PF12796 20	-	-
gene="tkt"	Protein does not contain a CCBD within the first 150 amino acids	3e-05	none	-	PF00456 6;PF02779 4;PF02780 5	-	-
gene="rpsC"	Protein does not contain a CCBD within the first 150 amino acids	1	none	-	PF07650 9;PF00189 20	-	-
locus_tag="wVulm_000588"	Protein does not contain a CCBD within the first 150 amino acids	0	ER	-	PF00675 5;PF05193 5	-	-
locus_tag="wVulm_001637"	Protein does not contain a CCBD within the first 150 amino acids	1e-05	possibly mitochondrial	-	PF08245 5;PF01225 4	-	-
gene="rpsR"	Protein does not contain a CCBD within the first 150 amino acids	1	possibly mitochondrial	-	PF01084 6	-	-
locus_tag="wVulm_001268"	Protein does not contain a CCBD within the first 150 amino acids	0.99999	none	-	PF13516 56;PF12799 27	-	-
gene="ppdK"	Protein does not contain a CCBD within the first 150 amino acids	0	none	-	PF01326 5;PF00391 5;PF02896 6	-	-
gene="fabF"	Protein does not contain a CCBD within the first 150 amino acids	0	ER	-	PF02801 6;PF00109 6	-	-
locus_tag="wVulm_000844"	CCBD (LTHDIYRVIN) found downstream of expected region	0	possibly ER	-	PF02152 5	-	-
locus_tag="wVulm_000230"	Protein does not contain a CCBD within the first 150 amino acids	0.99312	none	-	PF01193 12;PF01000 6;PF03118 9	-	-
locus_tag="wVulm_000812"	CCBD (MHSPIISILN) found within N-terminal region	1	none	-	PF00005 5	-	-
gene="rnc"	CCBD (LNDTISKVIN) found within N-terminal region	1e-05	none	-	PF00035 23;PF14622 8	-	-
locus_tag="wVulm_000851"	Protein does not contain a CCBD within the first 150 amino acids	0.00519	none	-	PF13637 18;PF12796 20;PF00023 22	-	-
gene="topA"	Protein does not contain a CCBD within the first 150 amino acids	0	none	-	PF01131 9;PF01751 8;PF01396 7	-	-
locus_tag="wVulm_000344"	Protein does not contain a CCBD within the first 150 amino acids	0	none	-	PF13637 18;PF00023 22;PF12796 20	-	-
gene="dnaG"	Protein does not contain a CCBD within the first 150 amino acids	0	none	-	PF01807 23;PF08275 24;PF13662 7	-	-
gene="tig"	Protein does not contain a CCBD within the first 150 amino acids	1	none	-	PF05698 11;PF05697 12	-	-
gene="der"	Protein does not contain a CCBD within the first 150 amino acids	0	mitochondrial	-	PF14714 6;PF01926 6	-	-
gene="glyS"	Protein does not contain a CCBD within the first 150 amino acids	0.99992	none	-	PF05746 4;PF02092 4	-	-
locus_tag="wVulm_000213"	Protein does not contain a CCBD within the first 150 amino acids	0	mitochondrial	-	PF03717 8;PF00905 4	-	-
gene="mgtE"	Protein does not contain a CCBD within the first 150 amino acids	0	none	-	PF01769 5;PF00571 5;PF03448 5	-	-
gene="coxB"	Protein does not contain a CCBD within the first 150 amino acids	0.63247	ER	-	PF00116 6;PF02790 4	-	-
gene="uvrC"	Protein does not contain a CCBD within the first 150 amino acids	1e-05	none	-	PF01541 12;PF08459 5;PF02151 4	-	-
locus_tag="wVulm_000397"	CCBD (IAASVEFIHN) found downstream of expected region	1	none	-	PF00348 8	-	-
locus_tag="wVulm_001032"	CCBD (MLIVVMSVMN) found within expected region	0.2538	none	-	PF02687 7;PF12704 9	-	-
locus_tag="wVulm_001318"	CCBD (LLETILGIDN) found within N-terminal region;CCBD (ISLAIDKVPN) found within expected region	0	ER	-	PF03741 4	-	-
locus_tag="wVulm_000087"	Protein does not contain a CCBD within the first 150 amino acids	0.99999	none	-	PF00288 5;PF08544 4	-	-
gene="typA"	Protein does not contain a CCBD within the first 150 amino acids	1e-05	none	-	PF03144 4;PF00009 4;PF00679 5	-	-
locus_tag="wVulm_001198"	Protein does not contain a CCBD within the first 150 amino acids	0.00027	none	-	PF12796 20;PF13637 18;PF00023 22	-	-
gene="hemE"	CCBD (IEAKILPILN) found downstream of expected region	1	none	-	PF01208 34	-	-
locus_tag="wVulm_000748"	Protein does not contain a CCBD within the first 150 amino acids	2e-05	possibly mitochondrial	-	PF12796 20;PF13857 22	-	-
locus_tag="wVulm_001125"	Protein does not contain a CCBD within the first 150 amino acids	0.04421	none	-	PF12796 20;PF02338 28;PF00023 22	-	-
locus_tag="wVulm_001336"	CCBD (LVAIVLIVVN) found within N-terminal region	0	ER	-	PF13343 6	-	-
locus_tag="wVulm_000086"	Protein does not contain a CCBD within the first 150 amino acids	1	none	-	PF00580 4;PF13361 4	-	-
locus_tag="wVulm_000144"	Protein does not contain a CCBD within the first 150 amino acids	0	possibly mitochondrial	-	PF01118 6;PF02774 5	-	-
gene="thrS"	Protein does not contain a CCBD within the first 150 amino acids	0	none	-	PF03129 4;PF07973 5;PF00587 4	-	-
gene="rplB"	Protein does not contain a CCBD within the first 150 amino acids	0.06993	possibly mitochondrial	-	PF03947 13;PF00181 13	-	-
gene="murA"	CCBD (LGAEVNFIHN) found within expected region	0	mitochondrial	-	PF00275 5	-	-
gene="nuoL"	Protein does not contain a CCBD within the first 150 amino acids	0	ER	-	PF06455 4;PF00662 4	-	-
locus_tag="wVulm_000206"	Protein does not contain a CCBD within the first 150 amino acids	1	none	-	PF13085 5;PF13534 7	-	-
locus_tag="wVulm_000272"	CCBD (ILKLIAGIEN) found within expected region	1	none	-	PF00005 5	-	-
locus_tag="wVulm_000945"	CCBD (IYVQITLILN) found downstream of expected region	0	ER	-	PF01594 5	-	-
locus_tag="wVulm_000159"	Protein does not contain a CCBD within the first 150 amino acids	0	none	-	PF13276 46;PF00665 50;PF01527 44	-	-
locus_tag="wVulm_000453"	Protein does not contain a CCBD within the first 150 amino acids	0	none	-	PF13276 46;PF00665 50;PF01527 44	-	-
locus_tag="wVulm_000163"	Protein does not contain a CCBD within the first 150 amino acids	0	none	-	PF13276 46;PF00665 50;PF01527 44	-	-
locus_tag="wVulm_000343"	Protein does not contain a CCBD within the first 150 amino acids	0	none	-	PF13276 46;PF00665 50;PF01527 44	-	-
locus_tag="wVulm_001386"	Protein does not contain a CCBD within the first 150 amino acids	0	none	-	PF13276 46;PF00665 50;PF01527 44	-	-
locus_tag="wVulm_000601"	Protein does not contain a CCBD within the first 150 amino acids	0	none	-	PF13276 46;PF00665 50;PF01527 44	-	-
locus_tag="wVulm_000154"	Protein does not contain a CCBD within the first 150 amino acids	0	none	-	PF13276 46;PF00665 50;PF01527 44	-	-
locus_tag="wVulm_001454"	Protein does not contain a CCBD within the first 150 amino acids	0	none	-	PF13276 46;PF00665 50;PF01527 44	-	-
locus_tag="wVulm_001272"	Protein does not contain a CCBD within the first 150 amino acids	0	none	-	PF13276 46;PF00665 50;PF01527 44	-	-
locus_tag="wVulm_000338"	Protein does not contain a CCBD within the first 150 amino acids	0	none	-	PF02518 5;PF00072 4;PF00512 6	-	-
gene="htpG"	CCBD (FDAEVGKVLN) found within N-terminal region	0.01311	none	-	PF00183 4;PF13589 6	-	-
gene="ccmC"	Protein does not contain a CCBD within the first 150 amino acids	1	mitochondrial	-	PF01578 5	-	-
locus_tag="wVulm_001332"	Protein does not contain a CCBD within the first 150 amino acids	0	ER	-	PF00805 14;PF13599 13	-	-
locus_tag="wVulm_000211"	Protein does not contain a CCBD within the first 150 amino acids	1	none	-	PF13541 4;PF01078 4	-	-
gene="carB"	Protein does not contain a CCBD within the first 150 amino acids	0	possibly ER	-	PF02786 4;PF02787 7	-	-
locus_tag="wVulm_000047"	Protein does not contain a CCBD within the first 150 amino acids	0	ER	-	PF00999 4;PF02254 4	-	-
gene="ffh"	Protein does not contain a CCBD within the first 150 amino acids	0.39689	none	-	PF00448 4;PF02978 6;PF02881 6	-	-
gene="dnaE"	Protein does not contain a CCBD within the first 150 amino acids	0.00035	possibly mitochondrial	-	PF07733 6;PF02811 6	-	-
gene="rplI"	Protein does not contain a CCBD within the first 150 amino acids	0	possibly mitochondrial	-	PF01281 15;PF03948 15	-	-
gene="nuoF"	Protein does not contain a CCBD within the first 150 amino acids	0	none	-	PF01512 4;PF10589 5;PF10531 6	-	-
gene="mutS"	Protein does not contain a CCBD within the first 150 amino acids	0.03859	none	-	PF01624 16;PF00488 10;PF05192 13	-	-
locus_tag="wVulm_001509"	CCBD (LAMLIPAITN) found within N-terminal region	0	ER	-	PF02386 5	-	-
gene="atpA"	Protein does not contain a CCBD within the first 150 amino acids	0.89301	none	-	PF00006 5;PF00306 9;PF02874 6	-	-
gene="mutM"	Protein does not contain a CCBD within the first 150 amino acids	1	none	-	PF06831 5;PF01149 4	-	-
locus_tag="wVulm_001408"	Protein does not contain a CCBD within the first 150 amino acids	1e-05	none	-	PF13637 18;PF00023 22;PF12796 20	-	-
gene="guaA"	Protein does not contain a CCBD within the first 150 amino acids	1e-05	none	-	PF02540 4;PF00958 10;PF00117 4	-	-
locus_tag="wVulm_000875"	Protein does not contain a CCBD within the first 150 amino acids	1	ER	-	PF07690 6	-	-
gene="murB"	Protein does not contain a CCBD within the first 150 amino acids	0	mitochondrial	-	PF01565 4;PF02873 8	-	-
locus_tag="wVulm_001025"	Protein does not contain a CCBD within the first 150 amino acids	0	none	-	PF10431 5;PF00004 7;PF07724 4	-	-
locus_tag="wVulm_001388"	Protein does not contain a CCBD within the first 150 amino acids	6e-05	possibly mitochondrial	-	PF14602 4;PF12804 4	-	-
gene="rimM"	CCBD (LYGYVKSVCN) found downstream of expected region	0	none	-	PF05239 6;PF01782 5	-	-
gene="ftsY"	CCBD (LMNEIEAILN) found downstream of expected region	2e-05	none	-	PF00448 4;PF02881 6	-	-
gene="infB"	Protein does not contain a CCBD within the first 150 amino acids	0	none	-	PF00009 4;PF04760 6;PF11987 5	-	-
locus_tag="wVulm_000402"	Protein does not contain a CCBD within the first 150 amino acids	0	none	-	PF16870 4;PF00676 5;PF02779 4	-	-
gene="hflK"	Protein does not contain a CCBD within the first 150 amino acids	0.99995	none	-	PF01145 4	-	-
locus_tag="wVulm_000089"	Protein does not contain a CCBD within the first 150 amino acids	0.00318	ER	-	PF00950 6	-	-
locus_tag="wVulm_001230"	Protein does not contain a CCBD within the first 150 amino acids	0	mitochondrial	-	PF04542 6	-	-
locus_tag="wVulm_001599"	Protein does not contain a CCBD within the first 150 amino acids	0	ER	-	PF04193 7	-	-
locus_tag="wVulm_000158"	Protein does not contain a CCBD within the first 150 amino acids	0	none	-	PF03129 4;PF00587 4	-	-
gene="lon"	Protein does not contain a CCBD within the first 150 amino acids	1e-05	none	-	PF02190 4;PF00004 7	-	-
locus_tag="wVulm_000758"	Protein does not contain a CCBD within the first 150 amino acids	0	possibly ER	-	PF13523 10	-	-
gene="rpsE"	Protein does not contain a CCBD within the first 150 amino acids	0.99153	none	-	PF03719 22;PF00333 11	-	-
gene="map"	CCBD (LNIDVTVILN) found downstream of expected region	0	none	-	PF00557 6	-	-
gene="rpsL"	Protein does not contain a CCBD within the first 150 amino acids	0	possibly mitochondrial	-	PF00164 8	-	-
locus_tag="wVulm_000022"	Protein does not contain a CCBD within the first 150 amino acids	0	mitochondrial	-	PF13561 5	-	-
locus_tag="wVulm_000028"	Protein does not contain a CCBD within the first 150 amino acids	0	ER	-	PF01148 4	-	-
locus_tag="wVulm_000995"	Protein does not contain a CCBD within the first 150 amino acids	0.01279	none	-	PF13361 4;PF00580 4	-	-
gene="ileS"	Protein does not contain a CCBD within the first 150 amino acids	0.84065	none	-	PF00133 5;PF08264 7	-	-
gene="sdhA"	Protein does not contain a CCBD within the first 150 amino acids	0	none	-	PF00890 25;PF02910 7	-	-
locus_tag="wVulm_001113"	Protein does not contain a CCBD within the first 150 amino acids	0	none	-	PF00023 22;PF12796 20	-	-
locus_tag="wVulm_000121"	Protein does not contain a CCBD within the first 150 amino acids	0	none	-	PF08245 5;PF02875 4	-	-
locus_tag="wVulm_000496"	Protein does not contain a CCBD within the first 150 amino acids	0.02914	none	-	PF03796 22;PF00772 17	-	-
locus_tag="wVulm_001074"	Protein does not contain a CCBD within the first 150 amino acids	1	none	-	PF00575 5	-	-
locus_tag="wVulm_001298"	Protein does not contain a CCBD within the first 150 amino acids	0	none	-	PF00107 4;PF08240 4	-	-
locus_tag="wVulm_000833"	Protein does not contain a CCBD within the first 150 amino acids	1	none	-	PF03091 5	-	-
locus_tag="wVulm_000622"	Protein does not contain a CCBD within the first 150 amino acids	0	ER	-	PF00430 6	-	-
locus_tag="wVulm_001034"	Protein does not contain a CCBD within the first 150 amino acids	0.99941	possibly mitochondrial	-	PF00483 5	-	-
locus_tag="wVulm_000610"	Protein does not contain a CCBD within the first 150 amino acids	0.00334	possibly mitochondrial	-	PF00155 4	-	-
gene="obgE"	Protein does not contain a CCBD within the first 150 amino acids	0	none	-	PF01018 5;PF01926 6	-	-
gene="rpsM"	Protein does not contain a CCBD within the first 150 amino acids	0	possibly mitochondrial	-	PF00416 9	-	-
locus_tag="wVulm_001600"	Protein does not contain a CCBD within the first 150 amino acids	1	none	-	PF12796 20	-	-
locus_tag="wVulm_000306"	Protein does not contain a CCBD within the first 150 amino acids	0.00871	none	-	PF12796 20;PF00023 22	-	-
locus_tag="wVulm_000223"	Protein does not contain a CCBD within the first 150 amino acids	0	ER	-	PF01435 4	-	-
locus_tag="wVulm_000624"	Protein does not contain a CCBD within the first 150 amino acids	0	ER	-	PF00137 15	-	-
locus_tag="wVulm_000557"	Protein does not contain a CCBD within the first 150 amino acids	0	mitochondrial	-	PF00043 5	-	-
locus_tag="wVulm_001562"	Protein does not contain a CCBD within the first 150 amino acids	1	none	-	PF00166 8	-	-
locus_tag="wVulm_001475"	Protein does not contain a CCBD within the first 150 amino acids	0.00017	none	-	PF05193 5;PF00675 5	-	-
locus_tag="wVulm_000815"	Protein does not contain a CCBD within the first 150 amino acids	0	ER	-	PF13609 10	-	-
gene="priA"	Protein does not contain a CCBD within the first 150 amino acids	0	possibly ER	-	PF00271 5	-	-
locus_tag="wVulm_000151"	Protein does not contain a CCBD within the first 150 amino acids	2e-05	possibly mitochondrial	-	PF00078 7	-	-
locus_tag="wVulm_000879"	Protein does not contain a CCBD within the first 150 amino acids	0	none	-	PF00023 22;PF12796 20	-	-
gene="ruvB"	Protein does not contain a CCBD within the first 150 amino acids	0.00583	none	-	PF05491 5;PF05496 5	-	-
gene="atpH"	CCBD (FLGKIIKVSN) found downstream of expected region	0.0044	none	-	PF00213 7	-	-
gene="rplO"	CCBD (IRKNVYSIFN) found downstream of expected region	0	none	-	PF00828 10	-	-
gene="lpdA"	Protein does not contain a CCBD within the first 150 amino acids	0	none	-	PF02852 5;PF07992 4	-	-
locus_tag="wVulm_000882"	Protein does not contain a CCBD within the first 150 amino acids	0	none	-	PF12796 20;PF13637 18	-	-
locus_tag="wVulm_001402"	Protein does not contain a CCBD within the first 150 amino acids	0	ER	-	PF01510 7	-	-
locus_tag="wVulm_000737"	Protein does not contain a CCBD within the first 150 amino acids	1	none	-	PF12796 20	-	-
locus_tag="wVulm_001288"	Protein does not contain a CCBD within the first 150 amino acids	1	none	-	PF00905 4	-	-
gene="yidC"	Protein does not contain a CCBD within the first 150 amino acids	0	ER	-	PF02096 14	-	-
locus_tag="wVulm_001232"	Protein does not contain a CCBD within the first 150 amino acids	1	none	-	PF13481 12	-	-
gene="rplT"	Protein does not contain a CCBD within the first 150 amino acids	0	possibly mitochondrial	-	PF00453 18	-	-
locus_tag="wVulm_001457"	Protein does not contain a CCBD within the first 150 amino acids	4e-05	mitochondrial	-	PF01609 31	-	-
locus_tag="wVulm_000452"	Protein does not contain a CCBD within the first 150 amino acids	4e-05	mitochondrial	-	PF01609 31	-	-
locus_tag="wVulm_000824"	Protein does not contain a CCBD within the first 150 amino acids	4e-05	mitochondrial	-	PF01609 31	-	-
locus_tag="wVulm_001157"	Protein does not contain a CCBD within the first 150 amino acids	4e-05	mitochondrial	-	PF01609 31	-	-
locus_tag="wVulm_001353"	Protein does not contain a CCBD within the first 150 amino acids	4e-05	mitochondrial	-	PF01609 31	-	-
locus_tag="wVulm_001579"	Protein does not contain a CCBD within the first 150 amino acids	4e-05	mitochondrial	-	PF01609 31	-	-
locus_tag="wVulm_001470"	Protein does not contain a CCBD within the first 150 amino acids	4e-05	mitochondrial	-	PF01609 31	-	-
locus_tag="wVulm_001011"	Protein does not contain a CCBD within the first 150 amino acids	4e-05	mitochondrial	-	PF01609 31	-	-
locus_tag="wVulm_001490"	Protein does not contain a CCBD within the first 150 amino acids	4e-05	mitochondrial	-	PF01609 31	-	-
locus_tag="wVulm_001543"	Protein does not contain a CCBD within the first 150 amino acids	2e-05	none	-	PF13793 7;PF14572 6	-	-
locus_tag="wVulm_001629"	Protein does not contain a CCBD within the first 150 amino acids	0	ER	-	PF06723 6	-	-
locus_tag="wVulm_000743"	Protein does not contain a CCBD within the first 150 amino acids	0	none	-	PF00023 22;PF12796 20	-	-
locus_tag="wVulm_000346"	Protein does not contain a CCBD within the first 150 amino acids	1	none	-	PF12796 20	-	-
gene="ispD"	Protein does not contain a CCBD within the first 150 amino acids	0	possibly ER	-	PF01128 8	-	-
locus_tag="wVulm_000069"	Protein does not contain a CCBD within the first 150 amino acids	0	ER	-	PF02325 4	-	-
locus_tag="wVulm_000654"	Protein does not contain a CCBD within the first 150 amino acids	0	possibly mitochondrial	-	PF13276 46	-	-
locus_tag="wVulm_000409"	Protein does not contain a CCBD within the first 150 amino acids	0.02982	none	-	PF00005 5;PF00664 7	-	-
locus_tag="wVulm_000806"	Protein does not contain a CCBD within the first 150 amino acids	0	mitochondrial	-	PF01370 4	-	-
gene="rplP"	Protein does not contain a CCBD within the first 150 amino acids	0	possibly mitochondrial	-	PF00252 23	-	-
locus_tag="wVulm_001116"	Protein does not contain a CCBD within the first 150 amino acids	1	none	-	PF03050 28	-	-
locus_tag="wVulm_001170"	Protein does not contain a CCBD within the first 150 amino acids	1	none	-	PF03050 28	-	-
gene="truA"	Protein does not contain a CCBD within the first 150 amino acids	1	none	-	PF01416 9	-	-
locus_tag="wVulm_000704"	Protein does not contain a CCBD within the first 150 amino acids	0	none	-	PF13155 22;PF13481 12	-	-
locus_tag="wVulm_001302"	Protein does not contain a CCBD within the first 150 amino acids	0.99998	none	-	PF00266 4	-	-
gene="ribD"	Protein does not contain a CCBD within the first 150 amino acids	0	none	-	PF01872 8;PF00383 4	-	-
locus_tag="wVulm_001335"	Protein does not contain a CCBD within the first 150 amino acids	0	none	-	PF02729 6;PF00185 6	-	-
gene="coaD"	Protein does not contain a CCBD within the first 150 amino acids	0.99999	none	-	PF01467 7	-	-
locus_tag="wVulm_001017"	Protein does not contain a CCBD within the first 150 amino acids	0	ER	-	PF02630 4	-	-
locus_tag="wVulm_001204"	Protein does not contain a CCBD within the first 150 amino acids	0.99812	none	-	PF00580 4;PF02902 27	-	-
gene="murJ"	Protein does not contain a CCBD within the first 150 amino acids	0.00052	ER	-	PF03023 8	-	-
locus_tag="wVulm_000212"	Protein does not contain a CCBD within the first 150 amino acids	0	ER	-	PF01522 4	-	-
gene="dnaQ"	CCBD (ISNNILVIHN) found downstream of expected region	0.75786	none	-	PF00929 5	-	-
locus_tag="wVulm_001441"	Protein does not contain a CCBD within the first 150 amino acids	0	possibly ER	-	PF01292 6	-	-
locus_tag="wVulm_001603"	Protein does not contain a CCBD within the first 150 amino acids	0	ER	-	PF00768 5	-	-
locus_tag="wVulm_000808"	Protein does not contain a CCBD within the first 150 amino acids	0.59678	none	-	PF08545 8;PF08541 7	-	-
gene="mraY"	Protein does not contain a CCBD within the first 150 amino acids	0	ER	-	PF00953 10	-	-
locus_tag="wVulm_001307"	Protein does not contain a CCBD within the first 150 amino acids	1	none	-	PF01966 6	-	-
locus_tag="wVulm_000370"	Protein does not contain a CCBD within the first 150 amino acids	0	none	-	PF00298 16;PF03946 16	-	-
locus_tag="wVulm_001601"	Protein does not contain a CCBD within the first 150 amino acids	0	possibly ER	-	PF07690 6	-	-
locus_tag="wVulm_000044"	Protein does not contain a CCBD within the first 150 amino acids	0.01089	mitochondrial	-	PF01609 31	-	-
locus_tag="wVulm_001638"	Protein does not contain a CCBD within the first 150 amino acids	1	none	-	PF03330 7	-	-
locus_tag="wVulm_001068"	Protein does not contain a CCBD within the first 150 amino acids	0	ER	-	PF01145 4	-	-
locus_tag="wVulm_001395"	Protein does not contain a CCBD within the first 150 amino acids	1	none	-	PF03070 4	-	-
locus_tag="wVulm_000017"	Protein does not contain a CCBD within the first 150 amino acids	0	ER	-	PF00375 7	-	-
locus_tag="wVulm_001542"	Protein does not contain a CCBD within the first 150 amino acids	0	none	-	PF00004 7;PF13516 56	-	-
gene="ubiH"	Protein does not contain a CCBD within the first 150 amino acids	0	possibly ER	-	PF01494 7	-	-
locus_tag="wVulm_000202"	Protein does not contain a CCBD within the first 150 amino acids	0.00197	none	-	PF07479 9;PF01210 7	-	-
locus_tag="wVulm_000560"	Protein does not contain a CCBD within the first 150 amino acids	0	ER	-	PF13462 4	-	-
locus_tag="wVulm_001547"	Protein does not contain a CCBD within the first 150 amino acids	0	none	-	PF07521 6;PF00753 5	-	-
locus_tag="wVulm_000148"	Protein does not contain a CCBD within the first 150 amino acids	0	ER	-	PF00581 4	-	-
locus_tag="wVulm_000883"	Protein does not contain a CCBD within the first 150 amino acids	1	none	-	PF00226 6	-	-
locus_tag="wVulm_000632"	Protein does not contain a CCBD within the first 150 amino acids	0	ER	-	PF00571 5	-	-
gene="dapE"	Protein does not contain a CCBD within the first 150 amino acids	0	none	-	PF01546 6;PF07687 5	-	-
gene="sucD"	Protein does not contain a CCBD within the first 150 amino acids	0.03961	none	-	PF02629 7;PF00549 6	-	-
gene="recF"	Protein does not contain a CCBD within the first 150 amino acids	0.0288	possibly mitochondrial	-	PF02463 4	-	-
locus_tag="wVulm_000405"	Protein does not contain a CCBD within the first 150 amino acids	0	ER	-	PF12849 8	-	-
locus_tag="wVulm_000558"	Protein does not contain a CCBD within the first 150 amino acids	0	possibly mitochondrial	-	PF01596 4	-	-
gene="folD"	Protein does not contain a CCBD within the first 150 amino acids	0	none	-	PF02882 6;PF00763 6	-	-
gene="pdxH"	Protein does not contain a CCBD within the first 150 amino acids	0	none	-	PF01243 6;PF10590 4	-	-
locus_tag="wVulm_000604"	Protein does not contain a CCBD within the first 150 amino acids	1	none	-	PF00464 6	-	-
locus_tag="wVulm_000841"	Protein does not contain a CCBD within the first 150 amino acids	0	ER	-	PF00775 6	-	-
locus_tag="wVulm_000661"	Protein does not contain a CCBD within the first 150 amino acids	5e-05	possibly mitochondrial	-	PF00078 7	-	-
locus_tag="wVulm_000667"	Protein does not contain a CCBD within the first 150 amino acids	5e-05	possibly mitochondrial	-	PF00078 7	-	-
locus_tag="wVulm_001474"	Protein does not contain a CCBD within the first 150 amino acids	0.12878	none	-	PF00081 4;PF02777 4	-	-
locus_tag="wVulm_000872"	Protein does not contain a CCBD within the first 150 amino acids	0	ER	-	PF01551 7	-	-
locus_tag="wVulm_000991"	Protein does not contain a CCBD within the first 150 amino acids	0	ER	-	PF00499 4	-	-
gene="rmuC"	Protein does not contain a CCBD within the first 150 amino acids	0	ER	-	PF02646 4	-	-
gene="rho"	Protein does not contain a CCBD within the first 150 amino acids	0	none	-	PF00006 5;PF07498 5	-	-
locus_tag="wVulm_000998"	Protein does not contain a CCBD within the first 150 amino acids	0	ER	-	PF00034 7	-	-
locus_tag="wVulm_001584"	Protein does not contain a CCBD within the first 150 amino acids	0	none	-	PF06418 11;PF00117 4	-	-
locus_tag="wVulm_001523"	Protein does not contain a CCBD within the first 150 amino acids	0	ER	-	PF00375 7	-	-
gene="ribF"	Protein does not contain a CCBD within the first 150 amino acids	0	none	-	PF01687 8;PF06574 6	-	-
gene="yihA"	Protein does not contain a CCBD within the first 150 amino acids	0.2142	possibly mitochondrial	-	PF01926 6	-	-
gene="sucC"	Protein does not contain a CCBD within the first 150 amino acids	0.94497	none	-	PF00549 6;PF08442 5	-	-
locus_tag="wVulm_000483"	Protein does not contain a CCBD within the first 150 amino acids	0.98939	ER	-	PF02600 7	-	-
gene="purB"	Protein does not contain a CCBD within the first 150 amino acids	0.00277	none	-	PF10397 4;PF00206 13	-	-
locus_tag="wVulm_001613"	Protein does not contain a CCBD within the first 150 amino acids	0.99979	possibly mitochondrial	-	PF02371 22	-	-
gene="fumC"	Protein does not contain a CCBD within the first 150 amino acids	0	none	-	PF10415 8;PF00206 13	-	-
locus_tag="wVulm_001368"	Protein does not contain a CCBD within the first 150 amino acids	0	ER	-	PF00149 6	-	-
gene="pgsA"	Protein does not contain a CCBD within the first 150 amino acids	0	possibly mitochondrial	-	PF01066 4	-	-
gene="pstC"	Protein does not contain a CCBD within the first 150 amino acids	0	ER	-	PF00528 7	-	-
locus_tag="wVulm_000251"	Protein does not contain a CCBD within the first 150 amino acids	0.03558	possibly mitochondrial	-	PF00276 19	-	-
gene="radA"	Protein does not contain a CCBD within the first 150 amino acids	0	none	-	PF13481 12;PF13541 4	-	-
locus_tag="wVulm_001330"	Protein does not contain a CCBD within the first 150 amino acids	1	none	-	PF13637 18	-	-
gene="aspS"	Protein does not contain a CCBD within the first 150 amino acids	3e-05	none	-	PF01336 4;PF02938 4	-	-
locus_tag="wVulm_001090"	Protein does not contain a CCBD within the first 150 amino acids	0.97093	none	-	PF16327 6;PF01578 5	-	-
locus_tag="wVulm_000845"	Protein does not contain a CCBD within the first 150 amino acids	1	none	-	PF14518 9	-	-
gene="ltrA"	Protein does not contain a CCBD within the first 150 amino acids	0	possibly mitochondrial	-	PF00078 7	-	-
locus_tag="wVulm_000004"	Protein does not contain a CCBD within the first 150 amino acids	0.57895	ER	-	PF13975 5	-	-
locus_tag="wVulm_000457"	Protein does not contain a CCBD within the first 150 amino acids	0	ER	-	PF13360 10	-	-
gene="gap"	Protein does not contain a CCBD within the first 150 amino acids	0	none	-	PF00044 4;PF02800 4	-	-
gene="recA"	Protein does not contain a CCBD within the first 150 amino acids	1	none	-	PF00154 19	-	-
locus_tag="wVulm_000312"	Protein does not contain a CCBD within the first 150 amino acids	1	none	-	PF02371 22	-	-
locus_tag="wVulm_000379"	Protein does not contain a CCBD within the first 150 amino acids	1	none	-	PF02371 22	-	-
locus_tag="wVulm_000545"	Protein does not contain a CCBD within the first 150 amino acids	0	possibly mitochondrial	-	PF00881 8	-	-
locus_tag="wVulm_000726"	Protein does not contain a CCBD within the first 150 amino acids	0	ER	-	PF12796 20	-	-
gene="rsmA"	Protein does not contain a CCBD within the first 150 amino acids	0	possibly mitochondrial	-	PF00398 11	-	-
gene="recJ"	Protein does not contain a CCBD within the first 150 amino acids	0	none	-	PF02272 4;PF01368 4	-	-
locus_tag="wVulm_001515"	Protein does not contain a CCBD within the first 150 amino acids	0	ER	-	PF00004 7	-	-
gene="atpD"	Protein does not contain a CCBD within the first 150 amino acids	0	none	-	PF00006 5;PF02874 6	-	-
locus_tag="wVulm_000831"	Protein does not contain a CCBD within the first 150 amino acids	1	none	-	PF02230 5	-	-
locus_tag="wVulm_001647"	Protein does not contain a CCBD within the first 150 amino acids	0	mitochondrial	-	PF00873 4	-	-
locus_tag="wVulm_001417"	Protein does not contain a CCBD within the first 150 amino acids	0	possibly mitochondrial	-	PF00004 7	-	-
locus_tag="wVulm_000968"	Protein does not contain a CCBD within the first 150 amino acids	0.99998	none	-	PF00266 4	-	-
gene="infC"	Protein does not contain a CCBD within the first 150 amino acids	0	none	-	PF00707 18;PF05198 15	-	-
locus_tag="wVulm_000680"	Protein does not contain a CCBD within the first 150 amino acids	0.82695	none	-	PF00023 22;PF12796 20	-	-
locus_tag="wVulm_001263"	Protein does not contain a CCBD within the first 150 amino acids	0.82695	none	-	PF00023 22;PF12796 20	-	-
locus_tag="wVulm_001015"	Protein does not contain a CCBD within the first 150 amino acids	0	ER	-	PF04280 5	-	-
locus_tag="wVulm_000973"	CCBD (LNQKVEKISN) found downstream of expected region	0	none	-	PF07992 4	-	-
gene="hemB"	Protein does not contain a CCBD within the first 150 amino acids	1e-05	possibly mitochondrial	-	PF00490 8	-	-
gene="trmD"	Protein does not contain a CCBD within the first 150 amino acids	0	ER	-	PF01746 5	-	-
locus_tag="wVulm_000801"	Protein does not contain a CCBD within the first 150 amino acids	0	ER	-	PF00507 6	-	-
locus_tag="wVulm_000603"	Protein does not contain a CCBD within the first 150 amino acids	1	none	-	PF00162 4	-	-
gene="carA"	Protein does not contain a CCBD within the first 150 amino acids	0	none	-	PF00988 10;PF00117 4	-	-
gene="recR"	Protein does not contain a CCBD within the first 150 amino acids	1	none	-	PF13662 7	-	-
gene="murD"	Protein does not contain a CCBD within the first 150 amino acids	0	mitochondrial	-	PF08245 5	-	-
locus_tag="wVulm_000455"	Protein does not contain a CCBD within the first 150 amino acids	0.99059	none	-	PF02899 25;PF00589 10	-	-
locus_tag="wVulm_000733"	Protein does not contain a CCBD within the first 150 amino acids	1	none	-	PF00078 7	-	-
gene="metG"	Protein does not contain a CCBD within the first 150 amino acids	0.99963	none	-	PF09334 5;PF00133 5	-	-
locus_tag="wVulm_000265"	Protein does not contain a CCBD within the first 150 amino acids	0	ER	-	PF16576 4	-	-
locus_tag="wVulm_001419"	Protein does not contain a CCBD within the first 150 amino acids	0	ER	-	PF00691 4	-	-
gene="lepB"	Protein does not contain a CCBD within the first 150 amino acids	0	mitochondrial	-	PF10502 6	-	-
gene="hemC"	Protein does not contain a CCBD within the first 150 amino acids	0	none	-	PF01379 4;PF03900 4	-	-
locus_tag="wVulm_000964"	Protein does not contain a CCBD within the first 150 amino acids	0	ER	-	PF02470 10	-	-
locus_tag="wVulm_001135"	Protein does not contain a CCBD within the first 150 amino acids	0	ER	-	PF13091 4	-	-
locus_tag="wVulm_001333"	Protein does not contain a CCBD within the first 150 amino acids	0	ER	-	PF12796 20	-	-
locus_tag="wVulm_001107"	Protein does not contain a CCBD within the first 150 amino acids	0	none	-	PF00990 4;PF00072 4	-	-
gene="rplD"	Protein does not contain a CCBD within the first 150 amino acids	1	none	-	PF00573 15	-	-
locus_tag="wVulm_000079"	Protein does not contain a CCBD within the first 150 amino acids	0	possibly ER	-	PF06271 5	-	-
locus_tag="wVulm_000141"	Protein does not contain a CCBD within the first 150 amino acids	0	ER	-	PF13520 10	-	-
locus_tag="wVulm_000268"	Protein does not contain a CCBD within the first 150 amino acids	0	none	-	PF00390 5;PF03949 5	-	-
locus_tag="wVulm_000309"	Protein does not contain a CCBD within the first 150 amino acids	1e-05	none	-	PF13516 56;PF13855 10	-	-
locus_tag="wVulm_000929"	Protein does not contain a CCBD within the first 150 amino acids	0	ER	-	PF02321 4	-	-
locus_tag="wVulm_000147"	Protein does not contain a CCBD within the first 150 amino acids	0	ER	-	PF00528 7	-	-
locus_tag="wVulm_001007"	Protein does not contain a CCBD within the first 150 amino acids	0.99999	none	-	PF01553 4	-	-
locus_tag="wVulm_001205"	Protein does not contain a CCBD within the first 150 amino acids	0	none	-	PF12796 20;PF00023 22	-	-
gene="era"	Protein does not contain a CCBD within the first 150 amino acids	3e-05	none	-	PF07650 9;PF01926 6	-	-
gene="rpsN"	Protein does not contain a CCBD within the first 150 amino acids	0	possibly mitochondrial	-	PF00253 6	-	-
gene="rpmG"	Protein does not contain a CCBD within the first 150 amino acids	0	mitochondrial	-	PF00471 5	-	-
locus_tag="wVulm_000607"	Protein does not contain a CCBD within the first 150 amino acids	0	ER	-	PF07690 6	-	-
gene="rpsP"	Protein does not contain a CCBD within the first 150 amino acids	0	mitochondrial	-	PF00886 7	-	-
locus_tag="wVulm_000881"	Protein does not contain a CCBD within the first 150 amino acids	0	none	-	PF12796 20;PF00023 22	-	-
gene="rpmI"	Protein does not contain a CCBD within the first 150 amino acids	0	mitochondrial	-	PF01632 6	-	-
locus_tag="wVulm_000072"	Protein does not contain a CCBD within the first 150 amino acids	1	none	-	PF12796 20	-	-
locus_tag="wVulm_000334"	Protein does not contain a CCBD within the first 150 amino acids	1e-05	possibly mitochondrial	-	PF04452 5	-	-
gene="rpsT"	Protein does not contain a CCBD within the first 150 amino acids	0	possibly mitochondrial	-	PF01649 16	-	-
locus_tag="wVulm_000742"	Protein does not contain a CCBD within the first 150 amino acids	0	none	-	PF13637 18;PF12796 20	-	-
locus_tag="wVulm_000520"	Protein does not contain a CCBD within the first 150 amino acids	0	ER	-	PF02016 4	-	-
gene="pheS"	Protein does not contain a CCBD within the first 150 amino acids	0	none	-	PF01409 4;PF02912 6	-	-
locus_tag="wVulm_000201"	Protein does not contain a CCBD within the first 150 amino acids	0	none	-	PF00072 4;PF00486 5	-	-
gene="eno"	Protein does not contain a CCBD within the first 150 amino acids	1e-05	none	-	PF03952 7;PF00113 5	-	-
locus_tag="wVulm_000068"	Protein does not contain a CCBD within the first 150 amino acids	0	ER	-	PF01580 7	-	-
gene="nusA"	Protein does not contain a CCBD within the first 150 amino acids	1	none	-	PF13184 10	-	-
gene="hisS"	Protein does not contain a CCBD within the first 150 amino acids	4e-05	none	-	PF03129 4;PF13393 4	-	-
locus_tag="wVulm_000897"	Protein does not contain a CCBD within the first 150 amino acids	0.85347	possibly ER	-	PF01066 4	-	-
locus_tag="wVulm_000085"	Protein does not contain a CCBD within the first 150 amino acids	0	ER	-	PF03918 6	-	-
gene="plsX"	Protein does not contain a CCBD within the first 150 amino acids	0.99999	none	-	PF02504 6	-	-
gene="fmt"	Protein does not contain a CCBD within the first 150 amino acids	0	none	-	PF02911 4;PF00551 5	-	-
locus_tag="wVulm_000193"	Protein does not contain a CCBD within the first 150 amino acids	1	none	-	PF00012 6	-	-
gene="bioB"	Protein does not contain a CCBD within the first 150 amino acids	2e-05	none	-	PF04055 5;PF06968 6	-	-
locus_tag="wVulm_000498"	Protein does not contain a CCBD within the first 150 amino acids	0	possibly mitochondrial	-	PF13683 63	-	-
gene="purF"	Protein does not contain a CCBD within the first 150 amino acids	0.29679	none	-	PF13537 7;PF00156 5	-	-
locus_tag="wVulm_000237"	Protein does not contain a CCBD within the first 150 amino acids	0	possibly mitochondrial	-	PF00861 10	-	-
locus_tag="wVulm_001019"	Protein does not contain a CCBD within the first 150 amino acids	0	possibly ER	-	PF01180 4	-	-
gene="bamA"	Protein does not contain a CCBD within the first 150 amino acids	0	ER	-	PF01103 6	-	-
locus_tag="wVulm_000348"	Protein does not contain a CCBD within the first 150 amino acids	0	none	-	PF13361 4;PF00580 4	-	-
locus_tag="wVulm_000190"	Protein does not contain a CCBD within the first 150 amino acids	0	none	-	PF02779 4;PF02780 5	-	-
locus_tag="wVulm_000467"	Protein does not contain a CCBD within the first 150 amino acids	1	none	-	PF12796 20	-	-
locus_tag="wVulm_000606"	Protein does not contain a CCBD within the first 150 amino acids	0	ER	-	PF07690 6	-	-
locus_tag="wVulm_001409"	Protein does not contain a CCBD within the first 150 amino acids	0	ER	-	PF03553 10	-	-
locus_tag="wVulm_000273"	Protein does not contain a CCBD within the first 150 amino acids	0	ER	-	PF02416 5	-	-
gene="truB"	Protein does not contain a CCBD within the first 150 amino acids	1	none	-	PF01509 5	-	-
locus_tag="wVulm_000493"	Protein does not contain a CCBD within the first 150 amino acids	1	none	-	PF01764 18	-	-
gene="hemH"	Protein does not contain a CCBD within the first 150 amino acids	0	possibly mitochondrial	-	PF00762 7	-	-
gene="mdh"	Protein does not contain a CCBD within the first 150 amino acids	0	none	-	PF02866 7;PF00056 7	-	-
gene="tgt"	Protein does not contain a CCBD within the first 150 amino acids	0.00487	possibly mitochondrial	-	PF01702 5	-	-
gene="ccmE"	Protein does not contain a CCBD within the first 150 amino acids	0	ER	-	PF03100 5	-	-
locus_tag="wVulm_001097"	Protein does not contain a CCBD within the first 150 amino acids	0	ER	-	PF01323 4	-	-
gene="rpsD"	Protein does not contain a CCBD within the first 150 amino acids	0	none	-	PF01479 4;PF00163 4	-	-
locus_tag="wVulm_000620"	Protein does not contain a CCBD within the first 150 amino acids	0	ER	-	PF02628 4	-	-
locus_tag="wVulm_001435"	CCBD (IDSGILEVAN) found within expected region	0.9953	none	-	PF02823 7	-	-
locus_tag="wVulm_000142"	Protein does not contain a CCBD within the first 150 amino acids	2e-05	ER	-	PF13520 10	-	-
gene="acpP"	CCBD (MEQIVEYVVN) found downstream of expected region	0	none	-	PF00550 5	-	-
locus_tag="wVulm_001033"	Protein does not contain a CCBD within the first 150 amino acids	0	mitochondrial	-	PF01050 5	-	-
locus_tag="wVulm_001162"	Protein does not contain a CCBD within the first 150 amino acids	0.99885	none	-	PF01555 8;PF02195 5	-	-
locus_tag="wVulm_001422"	Protein does not contain a CCBD within the first 150 amino acids	0.96718	mitochondrial	-	PF03372 5	-	-
locus_tag="wVulm_001545"	Protein does not contain a CCBD within the first 150 amino acids	0	ER	-	PF07676 6	-	-
locus_tag="wVulm_001055"	CCBD (LKQAVSEICN) found downstream of expected region	0	none	-	PF00657 6	-	-
gene="mtaB"	Protein does not contain a CCBD within the first 150 amino acids	0	none	-	PF00919 4;PF04055 5	-	-
locus_tag="wVulm_001363"	CCBD (LSIFVSDVYN) found within expected region	1e-05	none	-	PF01300 6	-	-
locus_tag="wVulm_000008"	Protein does not contain a CCBD within the first 150 amino acids	0	ER	-	PF00083 12	-	-
gene="rplE"	Protein does not contain a CCBD within the first 150 amino acids	0	none	-	PF00673 22;PF00281 22	-	-
gene="rpsO"	Protein does not contain a CCBD within the first 150 amino acids	1	none	-	PF00312 23	-	-
locus_tag="wVulm_001525"	Protein does not contain a CCBD within the first 150 amino acids	0.01185	possibly ER	-	PF13238 9	-	-
gene="serS"	Protein does not contain a CCBD within the first 150 amino acids	0	none	-	PF02403 8;PF00587 4	-	-
gene="lipA"	Protein does not contain a CCBD within the first 150 amino acids	0.98725	none	-	PF16881 4;PF04055 5	-	-
gene="ychF"	Protein does not contain a CCBD within the first 150 amino acids	0.00409	none	-	PF01926 6;PF06071 6	-	-
locus_tag="wVulm_001264"	Protein does not contain a CCBD within the first 150 amino acids	0	possibly mitochondrial	-	PF12796 20	-	-
locus_tag="wVulm_000609"	Protein does not contain a CCBD within the first 150 amino acids	0	ER	-	PF00893 4	-	-
locus_tag="wVulm_000098"	Protein does not contain a CCBD within the first 150 amino acids	0	none	-	PF00133 5;PF08264 7	-	-
gene="purN"	Protein does not contain a CCBD within the first 150 amino acids	0	possibly mitochondrial	-	PF00551 5	-	-
locus_tag="wVulm_000494"	Protein does not contain a CCBD within the first 150 amino acids	0.89357	possibly mitochondrial	-	PF06271 5	-	-
locus_tag="wVulm_001289"	Protein does not contain a CCBD within the first 150 amino acids	0	ER	-	PF03717 8	-	-
locus_tag="wVulm_000080"	Protein does not contain a CCBD within the first 150 amino acids	1	none	-	PF13419 4	-	-
locus_tag="wVulm_001427"	Protein does not contain a CCBD within the first 150 amino acids	0.99974	possibly mitochondrial	-	PF13847 7	-	-
gene="gyrA"	Protein does not contain a CCBD within the first 150 amino acids	0.00376	none	-	PF00521 4;PF03989 4	-	-
locus_tag="wVulm_000322"	Protein does not contain a CCBD within the first 150 amino acids	0	possibly ER	-	PF00083 12	-	-
gene="ubiB"	Protein does not contain a CCBD within the first 150 amino acids	0	possibly mitochondrial	-	PF03109 7	-	-
gene="argB"	Protein does not contain a CCBD within the first 150 amino acids	0.99998	none	-	PF00696 5	-	-
gene="fabG"	Protein does not contain a CCBD within the first 150 amino acids	0	possibly mitochondrial	-	PF13561 5	-	-
locus_tag="wVulm_001236"	Protein does not contain a CCBD within the first 150 amino acids	0.99999	none	-	PF01637 22	-	-
locus_tag="wVulm_000982"	Protein does not contain a CCBD within the first 150 amino acids	0.99993	none	-	PF03448 5	-	-
gene="greA"	Protein does not contain a CCBD within the first 150 amino acids	0.98569	none	-	PF01272 4;PF03449 4	-	-
locus_tag="wVulm_000904"	Protein does not contain a CCBD within the first 150 amino acids	0.81835	possibly mitochondrial	-	PF01545 5	-	-
gene="rpsS"	Protein does not contain a CCBD within the first 150 amino acids	0	mitochondrial	-	PF00203 7	-	-
locus_tag="wVulm_001595"	Protein does not contain a CCBD within the first 150 amino acids	0.99997	none	-	PF01709 5	-	-
locus_tag="wVulm_000527"	Protein does not contain a CCBD within the first 150 amino acids	0	ER	-	PF13502 6	-	-
gene="guaB"	Protein does not contain a CCBD within the first 150 amino acids	0	none	-	PF00571 5;PF00478 4	-	-
locus_tag="wVulm_000010"	Protein does not contain a CCBD within the first 150 amino acids	0.7794	none	-	PF00023 22;PF12796 20	-	-
gene="murG"	Protein does not contain a CCBD within the first 150 amino acids	0	none	-	PF03033 17;PF04101 5	-	-
gene="putA"	Protein does not contain a CCBD within the first 150 amino acids	4e-05	none	-	PF01619 5;PF00171 5	-	-
gene="secG"	Protein does not contain a CCBD within the first 150 amino acids	0	ER	-	PF03840 5	-	-
gene="prmC"	Protein does not contain a CCBD within the first 150 amino acids	1	none	-	PF05175 4	-	-
gene="atpG"	Protein does not contain a CCBD within the first 150 amino acids	0	possibly mitochondrial	-	PF00231 7	-	-
locus_tag="wVulm_001598"	Protein does not contain a CCBD within the first 150 amino acids	0.99997	none	-	PF01145 4	-	-
locus_tag="wVulm_000605"	Protein does not contain a CCBD within the first 150 amino acids	0	ER	-	PF07690 6	-	-
locus_tag="wVulm_000757"	Protein does not contain a CCBD within the first 150 amino acids	0	ER	-	PF07690 6	-	-
locus_tag="wVulm_001187"	Protein does not contain a CCBD within the first 150 amino acids	0	possibly mitochondrial	-	PF12796 20	-	-
gene="ubiG"	CCBD (LMEVVEHVDN) found downstream of expected region	0.63637	none	-	PF13489 4	-	-
gene="polA"	Protein does not contain a CCBD within the first 150 amino acids	0	none	-	PF00476 11;PF02739 4	-	-
locus_tag="wVulm_001137"	Protein does not contain a CCBD within the first 150 amino acids	0	mitochondrial	-	PF12796 20	-	-
gene="nuoI"	Protein does not contain a CCBD within the first 150 amino acids	0	ER	-	PF12838 5	-	-
locus_tag="wVulm_000544"	Protein does not contain a CCBD within the first 150 amino acids	0.33156	possibly ER	-	PF02632 4	-	-
gene="rplV"	Protein does not contain a CCBD within the first 150 amino acids	0	possibly mitochondrial	-	PF00237 18	-	-
gene="dusB"	CCBD (FGCPVKKVVN) found downstream of expected region	0.39017	none	-	PF01207 4	-	-
gene="nth"	CCBD (IDTHVFRVSN) found downstream of expected region	0.00017	none	-	PF00730 4	-	-
gene="dapA"	Protein does not contain a CCBD within the first 150 amino acids	1	none	-	PF00701 6	-	-
locus_tag="wVulm_001642"	Protein does not contain a CCBD within the first 150 amino acids	0	possibly ER	-	PF00115 5	-	-
gene="pstA"	Protein does not contain a CCBD within the first 150 amino acids	0	mitochondrial	-	PF00528 7	-	-
locus_tag="wVulm_001580"	Protein does not contain a CCBD within the first 150 amino acids	1	none	-	PF00070 7	-	-
locus_tag="wVulm_000032"	Protein does not contain a CCBD within the first 150 amino acids	0	ER	-	PF07722 7	-	-
gene="bcp"	Protein does not contain a CCBD within the first 150 amino acids	0.9999	none	-	PF00578 13	-	-
gene="ftsZ"	Protein does not contain a CCBD within the first 150 amino acids	0	none	-	PF00091 8;PF12327 16	-	-
locus_tag="wVulm_000524"	Protein does not contain a CCBD within the first 150 amino acids	0	none	-	PF12796 20;PF13606 35	-	-
gene="miaB"	Protein does not contain a CCBD within the first 150 amino acids	0	none	-	PF04055 5;PF00919 4	-	-
locus_tag="wVulm_000093"	Protein does not contain a CCBD within the first 150 amino acids	1	none	-	PF12796 20	-	-
locus_tag="wVulm_001514"	Protein does not contain a CCBD within the first 150 amino acids	0	none	-	PF00023 22;PF12796 20	-	-
gene="rsmD"	Protein does not contain a CCBD within the first 150 amino acids	0	mitochondrial	-	PF03602 6	-	-
locus_tag="wVulm_001008"	Protein does not contain a CCBD within the first 150 amino acids	0	none	-	PF02899 25;PF00589 10	-	-
locus_tag="wVulm_000419"	Protein does not contain a CCBD within the first 150 amino acids	1	none	-	PF00202 4	-	-
locus_tag="wVulm_000759"	Protein does not contain a CCBD within the first 150 amino acids	0	ER	-	PF03547 5	-	-
gene="rplC"	Protein does not contain a CCBD within the first 150 amino acids	0	mitochondrial	-	PF00297 19	-	-
gene="pdhA"	Protein does not contain a CCBD within the first 150 amino acids	0	possibly ER	-	PF00676 5	-	-
locus_tag="wVulm_000009"	CCBD (INEVIQNIAN) found downstream of expected region	0	ER	-	-	-	-
locus_tag="wVulm_000191"	CCBD (MNPTIKRIFN) found within N-terminal region	0.004	ER	-	-	-	-
locus_tag="wVulm_000260"	Protein does not contain a CCBD within the first 150 amino acids	1	possibly ER	-	-	-	-
locus_tag="wVulm_000463"	CCBD (ILQEIINIEN) found downstream of expected region	0	possibly mitochondrial	-	-	-	-
locus_tag="wVulm_000474"	CCBD (FNIIVNYIRN) found within N-terminal region	0.99973	possibly ER	-	-	-	-
gene="sdhD"	Protein does not contain a CCBD within the first 150 amino acids	1	possibly ER	-	-	-	-
locus_tag="wVulm_001059"	CCBD (LIALIYLIMN) found within expected region	0	ER	-	-	-	-
gene="mnhG"	CCBD (LLIFIIWIAN) found within expected region	0	ER	-	-	-	-
locus_tag="wVulm_001341"	CCBD (LIIPVPKIIN) found within N-terminal region	0	possibly ER	-	-	-	-
locus_tag="wVulm_000389"	Protein does not contain a CCBD within the first 150 amino acids	0.92828	none	-	PF00121 12	-	-
locus_tag="wVulm_000663"	Protein does not contain a CCBD within the first 150 amino acids	0	none	-	PF00239 19	-	-
locus_tag="wVulm_000204"	Protein does not contain a CCBD within the first 150 amino acids	0.0923	none	-	PF00583 4	-	-
locus_tag="wVulm_000986"	Protein does not contain a CCBD within the first 150 amino acids	0	none	-	PF03099 6	-	-
gene="rpsF"	Protein does not contain a CCBD within the first 150 amino acids	0	none	-	PF01250 16	-	-
locus_tag="wVulm_000865"	Protein does not contain a CCBD within the first 150 amino acids	0	none	-	PF00202 4	-	-
gene="dapD"	Protein does not contain a CCBD within the first 150 amino acids	0	none	-	PF14602 4	-	-
gene="clpP"	Protein does not contain a CCBD within the first 150 amino acids	1e-05	none	-	PF00574 4	-	-
locus_tag="wVulm_001212"	Protein does not contain a CCBD within the first 150 amino acids	0	none	-	PF01381 8	-	-
locus_tag="wVulm_000645"	Protein does not contain a CCBD within the first 150 amino acids	0.00031	none	-	PF13649 5	-	-
locus_tag="wVulm_000873"	Protein does not contain a CCBD within the first 150 amino acids	0	none	-	PF13411 4	-	-
gene="dapF"	Protein does not contain a CCBD within the first 150 amino acids	0.99355	none	-	PF01678 5	-	-
locus_tag="wVulm_000534"	Protein does not contain a CCBD within the first 150 amino acids	0	none	-	PF02230 5	-	-
gene="rplM"	Protein does not contain a CCBD within the first 150 amino acids	0	none	-	PF00572 10	-	-
gene="ccmA"	Protein does not contain a CCBD within the first 150 amino acids	0.00124	none	-	PF00005 5	-	-
locus_tag="wVulm_000655"	Protein does not contain a CCBD within the first 150 amino acids	0	none	-	PF01527 44	-	-
locus_tag="wVulm_000625"	Protein does not contain a CCBD within the first 150 amino acids	0	none	-	PF00119 5	-	-
gene="ppa"	Protein does not contain a CCBD within the first 150 amino acids	0.12631	none	-	PF00719 5	-	-
locus_tag="wVulm_000621"	Protein does not contain a CCBD within the first 150 amino acids	4e-05	none	-	PF13632 5	-	-
locus_tag="wVulm_001494"	Protein does not contain a CCBD within the first 150 amino acids	0.05312	none	-	PF03618 4	-	-
locus_tag="wVulm_000832"	Protein does not contain a CCBD within the first 150 amino acids	0	none	-	PF12796 20	-	-
locus_tag="wVulm_001533"	Protein does not contain a CCBD within the first 150 amino acids	0	none	-	PF12796 20	-	-
locus_tag="wVulm_001317"	Protein does not contain a CCBD within the first 150 amino acids	0	none	-	PF05292 9	-	-
locus_tag="wVulm_000584"	Protein does not contain a CCBD within the first 150 amino acids	0.01021	none	-	PF12796 20	-	-
locus_tag="wVulm_001276"	Protein does not contain a CCBD within the first 150 amino acids	0.99798	none	-	PF01764 18	-	-
gene="pyrE"	Protein does not contain a CCBD within the first 150 amino acids	0	none	-	PF00156 5	-	-
gene="rsfS"	Protein does not contain a CCBD within the first 150 amino acids	5e-05	none	-	PF02410 5	-	-
gene="trmB"	Protein does not contain a CCBD within the first 150 amino acids	0	none	-	PF02390 4	-	-
gene="rplN"	Protein does not contain a CCBD within the first 150 amino acids	0	none	-	PF00238 22	-	-
gene="rpsI"	Protein does not contain a CCBD within the first 150 amino acids	0.3296	none	-	PF00380 22	-	-
gene="tyrS"	Protein does not contain a CCBD within the first 150 amino acids	6e-05	none	-	PF00579 4	-	-
locus_tag="wVulm_000800"	Protein does not contain a CCBD within the first 150 amino acids	0.00081	none	-	PF01058 4	-	-
locus_tag="wVulm_001095"	Protein does not contain a CCBD within the first 150 amino acids	0	none	-	PF01977 7	-	-
gene="gltX"	Protein does not contain a CCBD within the first 150 amino acids	0.03636	none	-	PF00749 4	-	-
locus_tag="wVulm_000971"	Protein does not contain a CCBD within the first 150 amino acids	0	none	-	PF12796 20	-	-
locus_tag="wVulm_000076"	Protein does not contain a CCBD within the first 150 amino acids	0	none	-	PF02875 4	-	-
gene="frr"	Protein does not contain a CCBD within the first 150 amino acids	0	none	-	PF01765 8	-	-
gene="purE"	Protein does not contain a CCBD within the first 150 amino acids	0	none	-	PF00731 6	-	-
locus_tag="wVulm_000464"	Protein does not contain a CCBD within the first 150 amino acids	0	none	-	PF10609 6	-	-
locus_tag="wVulm_001622"	Protein does not contain a CCBD within the first 150 amino acids	0	none	-	PF00239 19	-	-
locus_tag="wVulm_000166"	Protein does not contain a CCBD within the first 150 amino acids	0	none	-	PF00239 19	-	-
locus_tag="wVulm_001505"	Protein does not contain a CCBD within the first 150 amino acids	0	none	-	PF00293 4	-	-
locus_tag="wVulm_000677"	Protein does not contain a CCBD within the first 150 amino acids	0	none	-	PF00239 19	-	-
gene="fabZ"	Protein does not contain a CCBD within the first 150 amino acids	0	none	-	PF07977 4	-	-
locus_tag="wVulm_001216"	Protein does not contain a CCBD within the first 150 amino acids	0	none	-	PF12796 20	-	-
gene="icd"	Protein does not contain a CCBD within the first 150 amino acids	0	none	-	PF00180 4	-	-
gene="rpmA"	Protein does not contain a CCBD within the first 150 amino acids	0	none	-	PF01016 7	-	-
gene="apaG"	Protein does not contain a CCBD within the first 150 amino acids	0.12684	none	-	PF04379 5	-	-
locus_tag="wVulm_000468"	Protein does not contain a CCBD within the first 150 amino acids	0	none	-	PF07690 6	-	-
gene="odhB"	Protein does not contain a CCBD within the first 150 amino acids	0	none	-	PF00364 4	-	-
gene="secE"	Protein does not contain a CCBD within the first 150 amino acids	0	none	-	PF00584 6	-	-
gene="rplU"	Protein does not contain a CCBD within the first 150 amino acids	0	none	-	PF00829 11	-	-
locus_tag="wVulm_000398"	Protein does not contain a CCBD within the first 150 amino acids	0	none	-	PF01025 4	-	-
locus_tag="wVulm_000088"	Protein does not contain a CCBD within the first 150 amino acids	0.99841	none	-	PF04430 5	-	-
locus_tag="wVulm_000504"	Protein does not contain a CCBD within the first 150 amino acids	0.00537	none	-	PF01259 6	-	-
locus_tag="wVulm_000407"	Protein does not contain a CCBD within the first 150 amino acids	0.01286	none	-	PF00364 4	-	-
gene="petA"	Protein does not contain a CCBD within the first 150 amino acids	0	none	-	PF00355 9	-	-
locus_tag="wVulm_000848"	Protein does not contain a CCBD within the first 150 amino acids	0.08463	none	-	PF13606 35	-	-
gene="nusB"	Protein does not contain a CCBD within the first 150 amino acids	0	none	-	PF01029 4	-	-
locus_tag="wVulm_001234"	Protein does not contain a CCBD within the first 150 amino acids	0	none	-	PF13481 12	-	-
locus_tag="wVulm_001394"	Protein does not contain a CCBD within the first 150 amino acids	0	none	-	PF03070 4	-	-
locus_tag="wVulm_001455"	Protein does not contain a CCBD within the first 150 amino acids	0.18959	none	-	PF00078 7	-	-
locus_tag="wVulm_001070"	Protein does not contain a CCBD within the first 150 amino acids	0.08153	none	-	PF01391 21	-	-
locus_tag="wVulm_000969"	Protein does not contain a CCBD within the first 150 amino acids	9e-05	none	-	PF12796 20	-	-
gene="ctaD"	Protein does not contain a CCBD within the first 150 amino acids	0	none	-	PF00115 5	-	-
gene="rnhA"	Protein does not contain a CCBD within the first 150 amino acids	0.99866	none	-	PF00075 8	-	-
locus_tag="wVulm_001213"	Protein does not contain a CCBD within the first 150 amino acids	0.10625	none	-	PF01381 8	-	-
locus_tag="wVulm_001133"	Protein does not contain a CCBD within the first 150 amino acids	0.10625	none	-	PF01381 8	-	-
locus_tag="wVulm_001305"	Protein does not contain a CCBD within the first 150 amino acids	0	none	-	PF00005 5	-	-
locus_tag="wVulm_000187"	Protein does not contain a CCBD within the first 150 amino acids	0	none	-	PF00156 5	-	-
gene="purH"	Protein does not contain a CCBD within the first 150 amino acids	0	none	-	PF01808 7	-	-
locus_tag="wVulm_000282"	Protein does not contain a CCBD within the first 150 amino acids	0	none	-	PF13437 8	-	-
gene="rpsQ"	Protein does not contain a CCBD within the first 150 amino acids	0.00077	none	-	PF00366 9	-	-
locus_tag="wVulm_000592"	Protein does not contain a CCBD within the first 150 amino acids	0	none	-	PF00462 4	-	-
gene="rplA"	Protein does not contain a CCBD within the first 150 amino acids	0.0032	none	-	PF00687 9	-	-
locus_tag="wVulm_000895"	Protein does not contain a CCBD within the first 150 amino acids	0.00714	none	-	PF12796 20	-	-
locus_tag="wVulm_000679"	Protein does not contain a CCBD within the first 150 amino acids	0	none	-	PF12796 20	-	-
locus_tag="wVulm_000856"	Protein does not contain a CCBD within the first 150 amino acids	0	none	-	PF00348 8	-	-
gene="trxB"	Protein does not contain a CCBD within the first 150 amino acids	0	none	-	PF07992 4	-	-
locus_tag="wVulm_000950"	Protein does not contain a CCBD within the first 150 amino acids	0	none	-	PF00239 19	-	-
locus_tag="wVulm_000695"	Protein does not contain a CCBD within the first 150 amino acids	0	none	-	PF01343 7	-	-
locus_tag="wVulm_001551"	Protein does not contain a CCBD within the first 150 amino acids	1e-05	none	-	PF12705 6	-	-
locus_tag="wVulm_000802"	Protein does not contain a CCBD within the first 150 amino acids	0	none	-	PF01230 9	-	-
gene="coaE"	Protein does not contain a CCBD within the first 150 amino acids	0	none	-	PF01121 12	-	-
gene="tilS"	Protein does not contain a CCBD within the first 150 amino acids	0.04278	none	-	PF01171 5	-	-
locus_tag="wVulm_000840"	Protein does not contain a CCBD within the first 150 amino acids	0.99027	none	-	PF00883 5	-	-
gene="elbB"	Protein does not contain a CCBD within the first 150 amino acids	0	none	-	PF01965 5	-	-
locus_tag="wVulm_001027"	Protein does not contain a CCBD within the first 150 amino acids	0	none	-	PF00313 6	-	-
locus_tag="wVulm_000384"	Protein does not contain a CCBD within the first 150 amino acids	0	none	-	PF00037 7	-	-
gene="ispG"	Protein does not contain a CCBD within the first 150 amino acids	0.00082	none	-	PF04551 7	-	-
locus_tag="wVulm_000320"	Protein does not contain a CCBD within the first 150 amino acids	0.99041	none	-	PF04800 7	-	-
locus_tag="wVulm_001573"	Protein does not contain a CCBD within the first 150 amino acids	0	none	-	PF01743 4	-	-
locus_tag="wVulm_000319"	Protein does not contain a CCBD within the first 150 amino acids	0	none	-	PF01386 6	-	-
locus_tag="wVulm_001214"	Protein does not contain a CCBD within the first 150 amino acids	0	none	-	PF01734 5	-	-
gene="gatA"	Protein does not contain a CCBD within the first 150 amino acids	0	none	-	PF01425 6	-	-
locus_tag="wVulm_000825"	Protein does not contain a CCBD within the first 150 amino acids	0.94393	none	-	PF00078 7	-	-
gene="tatC"	Protein does not contain a CCBD within the first 150 amino acids	0	none	-	PF00902 7	-	-
locus_tag="wVulm_000656"	Protein does not contain a CCBD within the first 150 amino acids	0	none	-	PF12796 20	-	-
gene="rpoZ"	Protein does not contain a CCBD within the first 150 amino acids	0	none	-	PF01192 10	-	-
locus_tag="wVulm_001082"	Protein does not contain a CCBD within the first 150 amino acids	0.00822	none	-	PF07992 4	-	-
locus_tag="wVulm_001526"	Protein does not contain a CCBD within the first 150 amino acids	0	none	-	PF00596 7	-	-
gene="ribB"	Protein does not contain a CCBD within the first 150 amino acids	0	none	-	PF00926 7	-	-
locus_tag="wVulm_000745"	Protein does not contain a CCBD within the first 150 amino acids	0.99927	none	-	PF12796 20	-	-
locus_tag="wVulm_001350"	Protein does not contain a CCBD within the first 150 amino acids	0.05563	none	-	PF13358 13	-	-
locus_tag="wVulm_000633"	Protein does not contain a CCBD within the first 150 amino acids	0.05563	none	-	PF13358 13	-	-
locus_tag="wVulm_000179"	Protein does not contain a CCBD within the first 150 amino acids	0.83746	none	-	PF00078 7	-	-
locus_tag="wVulm_001156"	Protein does not contain a CCBD within the first 150 amino acids	0.99712	none	-	PF13481 12	-	-
locus_tag="wVulm_001269"	Protein does not contain a CCBD within the first 150 amino acids	0.98035	none	-	PF12796 20	-	-
locus_tag="wVulm_000195"	Protein does not contain a CCBD within the first 150 amino acids	0.00013	none	-	PF01521 5	-	-
gene="trxA"	Protein does not contain a CCBD within the first 150 amino acids	0	none	-	PF00085 18	-	-
locus_tag="wVulm_000011"	Protein does not contain a CCBD within the first 150 amino acids	0.6543	none	-	PF00533 5	-	-
locus_tag="wVulm_000438"	Protein does not contain a CCBD within the first 150 amino acids	0	none	-	PF01812 5	-	-
gene="infA"	Protein does not contain a CCBD within the first 150 amino acids	0	none	-	PF01176 7	-	-
gene="miaA"	Protein does not contain a CCBD within the first 150 amino acids	0.01352	none	-	PF01715 13	-	-
locus_tag="wVulm_000671"	Protein does not contain a CCBD within the first 150 amino acids	0	none	-	PF12796 20	-	-
gene="rpmF"	Protein does not contain a CCBD within the first 150 amino acids	0	none	-	PF01783 9	-	-
gene="rpe"	Protein does not contain a CCBD within the first 150 amino acids	0	none	-	PF00834 19	-	-
gene="pstB"	Protein does not contain a CCBD within the first 150 amino acids	0.81792	none	-	PF00005 5	-	-
locus_tag="wVulm_000868"	Protein does not contain a CCBD within the first 150 amino acids	0.00616	none	-	PF02441 7	-	-
locus_tag="wVulm_000650"	Protein does not contain a CCBD within the first 150 amino acids	0.10214	none	-	PF04851 5	-	-
gene="rpsK"	Protein does not contain a CCBD within the first 150 amino acids	0	none	-	PF00411 21	-	-
gene="tsaB"	Protein does not contain a CCBD within the first 150 amino acids	0.7684	none	-	PF00814 8	-	-
locus_tag="wVulm_000466"	Protein does not contain a CCBD within the first 150 amino acids	0.0039	none	-	PF12796 20	-	-
locus_tag="wVulm_001423"	Protein does not contain a CCBD within the first 150 amino acids	0	none	-	PF02602 4	-	-
gene="rpsG"	Protein does not contain a CCBD within the first 150 amino acids	0	none	-	PF00177 20	-	-
locus_tag="wVulm_000173"	Protein does not contain a CCBD within the first 150 amino acids	0	none	-	PF13516 56	-	-
locus_tag="wVulm_000874"	Protein does not contain a CCBD within the first 150 amino acids	2e-05	none	-	PF00216 29	-	-
gene="rpsU"	Protein does not contain a CCBD within the first 150 amino acids	0	none	-	PF01165 4	-	-
locus_tag="wVulm_000959"	Protein does not contain a CCBD within the first 150 amino acids	0	none	-	PF02245 4	-	-
locus_tag="wVulm_001182"	Protein does not contain a CCBD within the first 150 amino acids	0.99947	none	-	PF02371 22	-	-
locus_tag="wVulm_001047"	Protein does not contain a CCBD within the first 150 amino acids	0.99947	none	-	PF02371 22	-	-
locus_tag="wVulm_000970"	Protein does not contain a CCBD within the first 150 amino acids	0.99947	none	-	PF02371 22	-	-
locus_tag="wVulm_001132"	Protein does not contain a CCBD within the first 150 amino acids	0	none	-	PF01381 8	-	-
locus_tag="wVulm_000792"	Protein does not contain a CCBD within the first 150 amino acids	0	none	-	PF00709 4	-	-
locus_tag="wVulm_000847"	Protein does not contain a CCBD within the first 150 amino acids	0	none	-	PF12796 20	-	-
gene="dnaK"	Protein does not contain a CCBD within the first 150 amino acids	0	none	-	PF00012 6	-	-
locus_tag="wVulm_000471"	Protein does not contain a CCBD within the first 150 amino acids	3e-05	none	-	PF00849 5	-	-
locus_tag="wVulm_000707"	Protein does not contain a CCBD within the first 150 amino acids	0.99452	none	-	PF13481 12	-	-
gene="tmk"	Protein does not contain a CCBD within the first 150 amino acids	0.00412	none	-	PF02223 16	-	-
gene="smpB"	Protein does not contain a CCBD within the first 150 amino acids	0	none	-	PF01668 6	-	-
locus_tag="wVulm_001370"	Protein does not contain a CCBD within the first 150 amino acids	0.475	none	-	PF00925 6	-	-
locus_tag="wVulm_000083"	Protein does not contain a CCBD within the first 150 amino acids	0	none	-	PF00111 7	-	-
gene="uppS"	Protein does not contain a CCBD within the first 150 amino acids	0.0002	none	-	PF01255 8	-	-
gene="rseP"	Protein does not contain a CCBD within the first 150 amino acids	0.9859	none	-	PF02163 5	-	-
locus_tag="wVulm_001253"	Protein does not contain a CCBD within the first 150 amino acids	0.99983	none	-	PF00239 19	-	-
locus_tag="wVulm_001174"	Protein does not contain a CCBD within the first 150 amino acids	0.99983	none	-	PF00239 19	-	-
locus_tag="wVulm_000691"	Protein does not contain a CCBD within the first 150 amino acids	0.99983	none	-	PF00239 19	-	-
locus_tag="wVulm_000705"	Protein does not contain a CCBD within the first 150 amino acids	0	none	-	PF04542 6	-	-
locus_tag="wVulm_001281"	Protein does not contain a CCBD within the first 150 amino acids	0	none	-	PF01612 4	-	-
gene="mnmE"	Protein does not contain a CCBD within the first 150 amino acids	8e-05	none	-	PF01926 6	-	-
locus_tag="wVulm_000777"	Protein does not contain a CCBD within the first 150 amino acids	0	none	-	PF07693 9	-	-
locus_tag="wVulm_001301"	Protein does not contain a CCBD within the first 150 amino acids	0	none	-	PF01027 6	-	-
locus_tag="wVulm_000361"	Protein does not contain a CCBD within the first 150 amino acids	0.01141	none	-	PF06271 5	-	-
gene="zapA"	Protein does not contain a CCBD within the first 150 amino acids	0	none	-	PF05164 4	-	-
gene="folP"	Protein does not contain a CCBD within the first 150 amino acids	0.05927	none	-	PF00809 11	-	-
locus_tag="wVulm_000094"	Protein does not contain a CCBD within the first 150 amino acids	0.05857	none	-	PF12796 20	-	-
locus_tag="wVulm_000118"	Protein does not contain a CCBD within the first 150 amino acids	0	none	-	PF00578 13	-	-
locus_tag="wVulm_001022"	Protein does not contain a CCBD within the first 150 amino acids	7e-05	none	-	PF01791 9	-	-
gene="hemA"	Protein does not contain a CCBD within the first 150 amino acids	0	none	-	PF00155 4	-	-
gene="rpmE"	Protein does not contain a CCBD within the first 150 amino acids	0	none	-	PF01197 4	-	-
gene="def"	Protein does not contain a CCBD within the first 150 amino acids	0.00587	none	-	PF01327 4	-	-
locus_tag="wVulm_000842"	Protein does not contain a CCBD within the first 150 amino acids	0	none	-	PF00186 8	-	-
locus_tag="wVulm_000164"	Protein does not contain a CCBD within the first 150 amino acids	0.18959	none	-	PF00078 7	-	-
locus_tag="wVulm_000948"	Protein does not contain a CCBD within the first 150 amino acids	0.18959	none	-	PF00078 7	-	-
locus_tag="wVulm_001624"	Protein does not contain a CCBD within the first 150 amino acids	0.18959	none	-	PF00078 7	-	-
locus_tag="wVulm_000561"	Protein does not contain a CCBD within the first 150 amino acids	0	none	-	PF03364 7	-	-
locus_tag="wVulm_000962"	Protein does not contain a CCBD within the first 150 amino acids	0	none	-	PF01351 8	-	-
locus_tag="wVulm_001597"	Protein does not contain a CCBD within the first 150 amino acids	0.00014	none	-	PF01551 7	-	-
locus_tag="wVulm_001344"	Protein does not contain a CCBD within the first 150 amino acids	0	none	-	PF12796 20	-	-
locus_tag="wVulm_000492"	Protein does not contain a CCBD within the first 150 amino acids	0.9813	none	-	PF01979 6	-	-
locus_tag="wVulm_000554"	Protein does not contain a CCBD within the first 150 amino acids	0	none	-	PF02575 12	-	-
gene="glmS"	Protein does not contain a CCBD within the first 150 amino acids	0	none	-	PF01380 8	-	-
locus_tag="wVulm_001352"	Protein does not contain a CCBD within the first 150 amino acids	0.00237	none	-	PF01637 22	-	-
locus_tag="wVulm_001644"	Protein does not contain a CCBD within the first 150 amino acids	0	none	-	PF02033 6	-	-
gene="rpmB"	Protein does not contain a CCBD within the first 150 amino acids	0.45006	none	-	PF00830 5	-	-
gene="dut"	Protein does not contain a CCBD within the first 150 amino acids	0	none	-	PF00692 5	-	-
gene="ndk"	Protein does not contain a CCBD within the first 150 amino acids	0.08985	none	-	PF00334 8	-	-
locus_tag="wVulm_001075"	Protein does not contain a CCBD within the first 150 amino acids	0	none	-	PF00216 29	-	-
gene="dnaX"	Protein does not contain a CCBD within the first 150 amino acids	0	none	-	PF13177 7	-	-
locus_tag="wVulm_000116"	Protein does not contain a CCBD within the first 150 amino acids	0	none	-	PF03050 28	-	-
locus_tag="wVulm_000448"	Protein does not contain a CCBD within the first 150 amino acids	0	none	-	PF03050 28	-	-
gene="rplF"	Protein does not contain a CCBD within the first 150 amino acids	0.98839	none	-	PF00347 22	-	-
locus_tag="wVulm_001406"	Protein does not contain a CCBD within the first 150 amino acids	2e-05	none	-	PF07690 6	-	-
locus_tag="wVulm_001267"	Protein does not contain a CCBD within the first 150 amino acids	0.04372	none	-	PF12796 20	-	-
gene="ruvC"	Protein does not contain a CCBD within the first 150 amino acids	0	none	-	PF02075 13	-	-
locus_tag="wVulm_000357"	Protein does not contain a CCBD within the first 150 amino acids	0.21735	none	-	PF01035 5	-	-
gene="fabD"	Protein does not contain a CCBD within the first 150 amino acids	0	none	-	PF00698 7	-	-
gene="prfB"	Protein does not contain a CCBD within the first 150 amino acids	0	none	-	PF03462 7	-	-
locus_tag="wVulm_000048"	Protein does not contain a CCBD within the first 150 amino acids	0	none	-	PF00696 5	-	-
locus_tag="wVulm_000479"	Protein does not contain a CCBD within the first 150 amino acids	0.07208	none	-	PF01039 5	-	-
gene="iscX"	Protein does not contain a CCBD within the first 150 amino acids	0	none	-	PF04384 4	-	-
gene="grxD"	Protein does not contain a CCBD within the first 150 amino acids	0	none	-	PF00462 4	-	-
gene="gatB"	Protein does not contain a CCBD within the first 150 amino acids	2e-05	none	-	PF02637 5	-	-
locus_tag="wVulm_001153"	Protein does not contain a CCBD within the first 150 amino acids	0.99452	none	-	PF13481 12	-	-
locus_tag="wVulm_000208"	Protein does not contain a CCBD within the first 150 amino acids	0.09704	none	-	PF01878 4	-	-
gene="virB11"	Protein does not contain a CCBD within the first 150 amino acids	0	none	-	PF00437 5	-	-
locus_tag="wVulm_000340"	Protein does not contain a CCBD within the first 150 amino acids	0	none	-	PF02195 5	-	-
locus_tag="wVulm_000643"	Protein does not contain a CCBD within the first 150 amino acids	0	none	-	PF00155 4	-	-
locus_tag="wVulm_000314"	Protein does not contain a CCBD within the first 150 amino acids	0	none	-	PF01258 7	-	-
locus_tag="wVulm_001189"	Protein does not contain a CCBD within the first 150 amino acids	0	none	-	PF00239 19	-	-
gene="ubiE"	Protein does not contain a CCBD within the first 150 amino acids	0	none	-	PF01209 7	-	-
gene="pyrH"	Protein does not contain a CCBD within the first 150 amino acids	0.0004	none	-	PF00696 5	-	-
locus_tag="wVulm_000183"	Protein does not contain a CCBD within the first 150 amino acids	0.52476	none	-	PF00677 7	-	-
locus_tag="wVulm_000189"	Protein does not contain a CCBD within the first 150 amino acids	0	none	-	PF12796 20	-	-
gene="tsf"	Protein does not contain a CCBD within the first 150 amino acids	0	none	-	PF00889 14	-	-
locus_tag="wVulm_000070"	Protein does not contain a CCBD within the first 150 amino acids	3e-05	none	-	PF04386 5	-	-
gene="rpsJ"	Protein does not contain a CCBD within the first 150 amino acids	0	none	-	PF00338 19	-	-
locus_tag="wVulm_000489"	Protein does not contain a CCBD within the first 150 amino acids	0	none	-	PF03060 5	-	-
gene="rplJ"	Protein does not contain a CCBD within the first 150 amino acids	0	none	-	PF00466 16	-	-
gene="rplQ"	Protein does not contain a CCBD within the first 150 amino acids	0	none	-	PF01196 16	-	-
locus_tag="wVulm_001407"	Protein does not contain a CCBD within the first 150 amino acids	0	none	-	PF00849 5	-	-
locus_tag="wVulm_001378"	Protein does not contain a CCBD within the first 150 amino acids	0	none	-	PF06250 17	-	-
locus_tag="wVulm_001346"	Protein does not contain a CCBD within the first 150 amino acids	0	none	-	PF12796 20	-	-
gene="rpsB"	Protein does not contain a CCBD within the first 150 amino acids	0	none	-	PF00318 8	-	-
locus_tag="wVulm_001628"	Protein does not contain a CCBD within the first 150 amino acids	0	none	-	PF02074 5	-	-
gene="rlmB"	Protein does not contain a CCBD within the first 150 amino acids	0	none	-	PF08032 4	-	-
gene="ybeY"	Protein does not contain a CCBD within the first 150 amino acids	0.76817	none	-	PF02130 6	-	-
gene="bioA"	Protein does not contain a CCBD within the first 150 amino acids	0.99363	none	-	PF00202 4	-	-
locus_tag="wVulm_001396"	Protein does not contain a CCBD within the first 150 amino acids	0.05219	none	-	PF00510 5	-	-
locus_tag="wVulm_000996"	Protein does not contain a CCBD within the first 150 amino acids	0	none	-	PF00561 5	-	-
locus_tag="wVulm_000411"	Protein does not contain a CCBD within the first 150 amino acids	0.00351	none	-	PF12796 20	-	-
locus_tag="wVulm_000811"	Protein does not contain a CCBD within the first 150 amino acids	0.00092	none	-	PF02405 9	-	-
gene="rplX"	Protein does not contain a CCBD within the first 150 amino acids	0	none	-	PF17136 16	-	-
locus_tag="wVulm_000491"	Protein does not contain a CCBD within the first 150 amino acids	0	none	-	PF01612 4	-	-
gene="hemF"	Protein does not contain a CCBD within the first 150 amino acids	1e-05	none	-	PF01218 4	-	-
locus_tag="wVulm_000157"	Protein does not contain a CCBD within the first 150 amino acids	0	none	-	PF01648 4	-	-
gene="pyrF"	Protein does not contain a CCBD within the first 150 amino acids	0	none	-	PF00215 10	-	-
gene="nusG"	Protein does not contain a CCBD within the first 150 amino acids	0	none	-	PF02357 21	-	-
gene="groL"	Protein does not contain a CCBD within the first 150 amino acids	0	none	-	PF00118 8	-	-
locus_tag="wVulm_001506"	Protein does not contain a CCBD within the first 150 amino acids	0	none	-	PF01026 4	-	-
gene="bfr"	Protein does not contain a CCBD within the first 150 amino acids	0	none	-	PF00210 4	-	-
gene="ruvX"	Protein does not contain a CCBD within the first 150 amino acids	0	none	-	PF03652 8	-	-
locus_tag="wVulm_001005"	Protein does not contain a CCBD within the first 150 amino acids	0	none	-	PF00285 7	-	-
locus_tag="wVulm_001235"	Protein does not contain a CCBD within the first 150 amino acids	4e-05	none	-	PF13481 12	-	-
locus_tag="wVulm_000734"	Protein does not contain a CCBD within the first 150 amino acids	0	none	-	PF00078 7	-	-
gene="bioD"	Protein does not contain a CCBD within the first 150 amino acids	0.99911	none	-	PF13500 4	-	-
locus_tag="wVulm_001442"	Protein does not contain a CCBD within the first 150 amino acids	1e-05	none	-	PF03060 5	-	-
locus_tag="wVulm_001582"	Protein does not contain a CCBD within the first 150 amino acids	0	none	-	PF14437 5	-	-
locus_tag="wVulm_001111"	Protein does not contain a CCBD within the first 150 amino acids	0.00099	none	-	PF00268 5	-	-
locus_tag="wVulm_001194"	Protein does not contain a CCBD within the first 150 amino acids	0	none	-	PF12796 20	-	-
locus_tag="wVulm_000673"	Protein does not contain a CCBD within the first 150 amino acids	0	none	-	PF12796 20	-	-
locus_tag="wVulm_000038"	Protein does not contain a CCBD within the first 150 amino acids	0.94393	none	-	PF00078 7	-	-
locus_tag="wVulm_000564"	Protein does not contain a CCBD within the first 150 amino acids	0	none	-	PF08245 5	-	-
locus_tag="wVulm_000294"	Protein does not contain a CCBD within the first 150 amino acids	0	none	-	PF00106 5	-	-
locus_tag="wVulm_001200"	Protein does not contain a CCBD within the first 150 amino acids	0	none	-	PF12796 20	-	-
locus_tag="wVulm_000233"	Protein does not contain a CCBD within the first 150 amino acids	0.71814	none	-	PF00406 12	-	-
locus_tag="wVulm_001105"	Protein does not contain a CCBD within the first 150 amino acids	0	none	-	PF05088 7	-	-
gene="ssb"	Protein does not contain a CCBD within the first 150 amino acids	0.61328	none	-	PF00436 9	-	-
locus_tag="wVulm_000412"	Protein does not contain a CCBD within the first 150 amino acids	0	none	-	PF12796 20	-	-
locus_tag="wVulm_000648"	Protein does not contain a CCBD within the first 150 amino acids	0.0007	none	-	PF12796 20	-	-
gene="rplL"	Protein does not contain a CCBD within the first 150 amino acids	0	none	-	PF00542 6	-	-
locus_tag="wVulm_001649"	Protein does not contain a CCBD within the first 150 amino acids	0	none	-	PF00120 7	-	-
gene="rpiB"	Protein does not contain a CCBD within the first 150 amino acids	0	none	-	PF02502 8	-	-
locus_tag="wVulm_000508"	Protein does not contain a CCBD within the first 150 amino acids	0	none	-	PF13507 9	-	-
locus_tag="wVulm_001248"	Protein does not contain a CCBD within the first 150 amino acids	0	none	-	PF06250 17	-	-
locus_tag="wVulm_001306"	Protein does not contain a CCBD within the first 150 amino acids	0.99692	none	-	PF01521 5	-	-
gene="nuoE"	Protein does not contain a CCBD within the first 150 amino acids	0.98927	none	-	PF01257 4	-	-
gene="trpS"	Protein does not contain a CCBD within the first 150 amino acids	0.82705	none	-	PF00579 4	-	-
locus_tag="wVulm_000880"	Protein does not contain a CCBD within the first 150 amino acids	0	none	-	PF12796 20	-	-
gene="tsaD"	Protein does not contain a CCBD within the first 150 amino acids	0.00248	none	-	PF00814 8	-	-
locus_tag="wVulm_000752"	Protein does not contain a CCBD within the first 150 amino acids	0.00036	none	-	PF12796 20	-	-
locus_tag="wVulm_001563"	Protein does not contain a CCBD within the first 150 amino acids	0	none	-	PF01571 8	-	-
locus_tag="wVulm_001313"	Protein does not contain a CCBD within the first 150 amino acids	0	none	-	PF02371 22	-	-
locus_tag="wVulm_001319"	Protein does not contain a CCBD within the first 150 amino acids	0	none	-	PF02371 22	-	-
locus_tag="wVulm_000046"	Protein does not contain a CCBD within the first 150 amino acids	0	none	-	PF00578 13	-	-
gene="mnmA"	Protein does not contain a CCBD within the first 150 amino acids	0	none	-	PF03054 8	-	-
gene="recG"	Protein does not contain a CCBD within the first 150 amino acids	0.00014	none	-	PF00271 5	-	-
locus_tag="wVulm_000728"	Protein does not contain a CCBD within the first 150 amino acids	0	none	-	PF01734 5	-	-
gene="prfA"	Protein does not contain a CCBD within the first 150 amino acids	0.00697	none	-	PF03462 7	-	-
locus_tag="wVulm_001123"	Protein does not contain a CCBD within the first 150 amino acids	8e-05	none	-	PF13516 56	-	-
locus_tag="wVulm_001026"	Protein does not contain a CCBD within the first 150 amino acids	0.00047	none	-	PF00271 5	-	-
gene="rpmC"	Protein does not contain a CCBD within the first 150 amino acids	0	none	-	PF00831 8	-	-
gene="rpsH"	Protein does not contain a CCBD within the first 150 amino acids	0	none	-	PF00410 11	-	-
gene="fsa"	Protein does not contain a CCBD within the first 150 amino acids	0	none	-	PF00923 7	-	-
locus_tag="wVulm_000345"	Protein does not contain a CCBD within the first 150 amino acids	0	none	-	PF12796 20	-	-
locus_tag="wVulm_000566"	Protein does not contain a CCBD within the first 150 amino acids	0	none	-	PF00226 6	-	-
locus_tag="wVulm_000579"	Protein does not contain a CCBD within the first 150 amino acids	0	none	-	PF02371 22	-	-
locus_tag="wVulm_001362"	Protein does not contain a CCBD within the first 150 amino acids	0.99989	none	-	PF13177 7	-	-
locus_tag="wVulm_000926"	Protein does not contain a CCBD within the first 150 amino acids	0.00075	none	-	PF00216 29	-	-
locus_tag="wVulm_000351"	Protein does not contain a CCBD within the first 150 amino acids	0.00369	none	-	PF00005 5	-	-
gene="rplS"	Protein does not contain a CCBD within the first 150 amino acids	0	none	-	PF01245 17	-	-
gene="pth"	Protein does not contain a CCBD within the first 150 amino acids	0	none	-	PF01195 11	-	-
gene="ispH"	Protein does not contain a CCBD within the first 150 amino acids	0	none	-	PF02401 4	-	-
gene="rsmH"	Protein does not contain a CCBD within the first 150 amino acids	0.02323	none	-	PF01795 10	-	-
gene="gmk"	Protein does not contain a CCBD within the first 150 amino acids	0.23855	none	-	PF00625 7	-	-
gene="secY"	Protein does not contain a CCBD within the first 150 amino acids	0.05136	none	-	PF00344 14	-	-
locus_tag="wVulm_000423"	Protein does not contain a CCBD within the first 150 amino acids	0.07756	none	-	PF00459 5	-	-
locus_tag="wVulm_001266"	Protein does not contain a CCBD within the first 150 amino acids	0	none	-	PF00239 19	-	-
locus_tag="wVulm_001303"	Protein does not contain a CCBD within the first 150 amino acids	0.99379	none	-	PF02129 10	-	-
locus_tag="wVulm_000006"	Protein does not contain a CCBD within the first 150 amino acids	0.00023	none	-	PF00885 6	-	-
gene="dnaA"	Protein does not contain a CCBD within the first 150 amino acids	1	none	-	-	-	-
locus_tag="wVulm_000012"	Protein does not contain a CCBD within the first 150 amino acids	1	none	-	-	-	-
gene="secD"	Protein does not contain a CCBD within the first 150 amino acids	0	ER	-	-	-	-
locus_tag="wVulm_000024"	Protein does not contain a CCBD within the first 150 amino acids	1	none	-	-	-	-
locus_tag="wVulm_000043"	Protein does not contain a CCBD within the first 150 amino acids	0	mitochondrial	-	-	-	-
locus_tag="wVulm_000052"	Protein does not contain a CCBD within the first 150 amino acids	0.00031	mitochondrial	-	-	-	-
locus_tag="wVulm_000054"	Protein does not contain a CCBD within the first 150 amino acids	0	possibly mitochondrial	-	-	-	-
locus_tag="wVulm_000060"	Protein does not contain a CCBD within the first 150 amino acids	0	ER	-	-	-	-
locus_tag="wVulm_000064"	Protein does not contain a CCBD within the first 150 amino acids	0	possibly mitochondrial	-	-	-	-
locus_tag="wVulm_000066"	Protein does not contain a CCBD within the first 150 amino acids	0	ER	-	-	-	-
locus_tag="wVulm_000077"	Protein does not contain a CCBD within the first 150 amino acids	0	ER	-	-	-	-
locus_tag="wVulm_000084"	Protein does not contain a CCBD within the first 150 amino acids	0	ER	-	-	-	-
locus_tag="wVulm_000101"	Protein does not contain a CCBD within the first 150 amino acids	0	possibly mitochondrial	-	-	-	-
locus_tag="wVulm_000109"	CCBD (MTQNIENVKN) found downstream of expected region	0	none	-	-	-	-
locus_tag="wVulm_000130"	Protein does not contain a CCBD within the first 150 amino acids	0	mitochondrial	-	-	-	-
locus_tag="wVulm_000134"	Protein does not contain a CCBD within the first 150 amino acids	1	none	-	-	-	-
locus_tag="wVulm_000140"	Protein does not contain a CCBD within the first 150 amino acids	0	ER	-	-	-	-
locus_tag="wVulm_000156"	Protein does not contain a CCBD within the first 150 amino acids	0	possibly mitochondrial	-	-	-	-
locus_tag="wVulm_000160"	Protein does not contain a CCBD within the first 150 amino acids	0	mitochondrial	-	-	-	-
locus_tag="wVulm_000161"	Protein does not contain a CCBD within the first 150 amino acids	0	ER	-	-	-	-
locus_tag="wVulm_000171"	Protein does not contain a CCBD within the first 150 amino acids	0	ER	-	-	-	-
locus_tag="wVulm_000174"	Protein does not contain a CCBD within the first 150 amino acids	0	mitochondrial	-	-	-	-
locus_tag="wVulm_000177"	Protein does not contain a CCBD within the first 150 amino acids	1	none	-	-	-	-
locus_tag="wVulm_000184"	Protein does not contain a CCBD within the first 150 amino acids	0	ER	-	-	-	-
locus_tag="wVulm_000203"	Protein does not contain a CCBD within the first 150 amino acids	0.87967	ER	-	-	-	-
locus_tag="wVulm_000205"	Protein does not contain a CCBD within the first 150 amino acids	0	ER	-	-	-	-
locus_tag="wVulm_000210"	Protein does not contain a CCBD within the first 150 amino acids	1	none	-	-	-	-
locus_tag="wVulm_000219"	Protein does not contain a CCBD within the first 150 amino acids	0	ER	-	-	-	-
locus_tag="wVulm_000220"	Protein does not contain a CCBD within the first 150 amino acids	0.99997	none	-	-	-	-
locus_tag="wVulm_000222"	Protein does not contain a CCBD within the first 150 amino acids	0	ER	-	-	-	-
locus_tag="wVulm_000228"	Protein does not contain a CCBD within the first 150 amino acids	0	ER	-	-	-	-
locus_tag="wVulm_000259"	Protein does not contain a CCBD within the first 150 amino acids	0	ER	-	-	-	-
locus_tag="wVulm_000269"	Protein does not contain a CCBD within the first 150 amino acids	1e-05	possibly ER	-	-	-	-
locus_tag="wVulm_000274"	Protein does not contain a CCBD within the first 150 amino acids	1	none	-	-	-	-
locus_tag="wVulm_000277"	Protein does not contain a CCBD within the first 150 amino acids	0	ER	-	-	-	-
locus_tag="wVulm_000279"	Protein does not contain a CCBD within the first 150 amino acids	0	possibly ER	-	-	-	-
gene="hemJ"	Protein does not contain a CCBD within the first 150 amino acids	0	ER	-	-	-	-
locus_tag="wVulm_000287"	Protein does not contain a CCBD within the first 150 amino acids	0	possibly ER	-	-	-	-
locus_tag="wVulm_000291"	Protein does not contain a CCBD within the first 150 amino acids	0	possibly mitochondrial	-	-	-	-
locus_tag="wVulm_000292"	Protein does not contain a CCBD within the first 150 amino acids	0	possibly mitochondrial	-	-	-	-
locus_tag="wVulm_000295"	Protein does not contain a CCBD within the first 150 amino acids	0	possibly ER	-	-	-	-
locus_tag="wVulm_000296"	Protein does not contain a CCBD within the first 150 amino acids	0	ER	-	-	-	-
locus_tag="wVulm_000297"	Protein does not contain a CCBD within the first 150 amino acids	0	ER	-	-	-	-
locus_tag="wVulm_000305"	Protein does not contain a CCBD within the first 150 amino acids	1	none	-	-	-	-
locus_tag="wVulm_000308"	Protein does not contain a CCBD within the first 150 amino acids	1	none	-	-	-	-
locus_tag="wVulm_000317"	Protein does not contain a CCBD within the first 150 amino acids	0	mitochondrial	-	-	-	-
locus_tag="wVulm_000339"	Protein does not contain a CCBD within the first 150 amino acids	1	none	-	-	-	-
locus_tag="wVulm_000342"	Protein does not contain a CCBD within the first 150 amino acids	1	none	-	-	-	-
locus_tag="wVulm_000350"	Protein does not contain a CCBD within the first 150 amino acids	0	ER	-	-	-	-
locus_tag="wVulm_000353"	Protein does not contain a CCBD within the first 150 amino acids	0.99997	none	-	-	-	-
locus_tag="wVulm_000356"	Protein does not contain a CCBD within the first 150 amino acids	0	possibly mitochondrial	-	-	-	-
locus_tag="wVulm_000382"	Protein does not contain a CCBD within the first 150 amino acids	0	ER	-	-	-	-
locus_tag="wVulm_000388"	Protein does not contain a CCBD within the first 150 amino acids	0	possibly mitochondrial	-	-	-	-
locus_tag="wVulm_000395"	Protein does not contain a CCBD within the first 150 amino acids	0	ER	-	-	-	-
locus_tag="wVulm_000410"	Protein does not contain a CCBD within the first 150 amino acids	0.99999	none	-	-	-	-
locus_tag="wVulm_000413"	Protein does not contain a CCBD within the first 150 amino acids	0.99998	none	-	-	-	-
locus_tag="wVulm_000416"	Protein does not contain a CCBD within the first 150 amino acids	0.01117	mitochondrial	-	-	-	-
locus_tag="wVulm_000420"	Protein does not contain a CCBD within the first 150 amino acids	1	none	-	-	-	-
locus_tag="wVulm_000425"	Protein does not contain a CCBD within the first 150 amino acids	0	possibly mitochondrial	-	-	-	-
locus_tag="wVulm_000429"	Protein does not contain a CCBD within the first 150 amino acids	1	none	-	-	-	-
locus_tag="wVulm_000430"	Protein does not contain a CCBD within the first 150 amino acids	0.99999	none	-	-	-	-
locus_tag="wVulm_000437"	Protein does not contain a CCBD within the first 150 amino acids	0.97478	possibly mitochondrial	-	-	-	-
locus_tag="wVulm_000440"	Protein does not contain a CCBD within the first 150 amino acids	0	ER	-	-	-	-
locus_tag="wVulm_000454"	Protein does not contain a CCBD within the first 150 amino acids	1	none	-	-	-	-
locus_tag="wVulm_000485"	CCBD (LDKKVEYIIN) found downstream of expected region	0.0926	none	-	-	-	-
locus_tag="wVulm_000497"	Protein does not contain a CCBD within the first 150 amino acids	0	possibly mitochondrial	-	-	-	-
locus_tag="wVulm_000510"	Protein does not contain a CCBD within the first 150 amino acids	1	none	-	-	-	-
gene="tldD"	Protein does not contain a CCBD within the first 150 amino acids	1	none	-	-	-	-
locus_tag="wVulm_000518"	CCBD (IFNKIWDIDN) found within expected region	0	none	-	-	-	-
locus_tag="wVulm_000530"	Protein does not contain a CCBD within the first 150 amino acids	0	ER	-	-	-	-
locus_tag="wVulm_000535"	Protein does not contain a CCBD within the first 150 amino acids	0	mitochondrial	-	-	-	-
locus_tag="wVulm_000546"	Protein does not contain a CCBD within the first 150 amino acids	0	ER	-	-	-	-
locus_tag="wVulm_000551"	Protein does not contain a CCBD within the first 150 amino acids	0.00485	ER	-	-	-	-
locus_tag="wVulm_000553"	Protein does not contain a CCBD within the first 150 amino acids	0.19234	ER	-	-	-	-
locus_tag="wVulm_000559"	Protein does not contain a CCBD within the first 150 amino acids	1	none	-	-	-	-
locus_tag="wVulm_000563"	Protein does not contain a CCBD within the first 150 amino acids	0	ER	-	-	-	-
locus_tag="wVulm_000576"	Protein does not contain a CCBD within the first 150 amino acids	0	possibly mitochondrial	-	-	-	-
locus_tag="wVulm_000585"	Protein does not contain a CCBD within the first 150 amino acids	0	ER	-	-	-	-
locus_tag="wVulm_000586"	Protein does not contain a CCBD within the first 150 amino acids	1	none	-	-	-	-
gene="lspA"	Protein does not contain a CCBD within the first 150 amino acids	0	ER	-	-	-	-
locus_tag="wVulm_000593"	Protein does not contain a CCBD within the first 150 amino acids	1	none	-	-	-	-
locus_tag="wVulm_000608"	Protein does not contain a CCBD within the first 150 amino acids	1	none	-	-	-	-
locus_tag="wVulm_000614"	Protein does not contain a CCBD within the first 150 amino acids	0	possibly mitochondrial	-	-	-	-
locus_tag="wVulm_000615"	Protein does not contain a CCBD within the first 150 amino acids	1	none	-	-	-	-
locus_tag="wVulm_000629"	Protein does not contain a CCBD within the first 150 amino acids	1	none	-	-	-	-
locus_tag="wVulm_000640"	CCBD (LITYIDLIIN) found within N-terminal region	0	none	-	-	-	-
locus_tag="wVulm_000652"	Protein does not contain a CCBD within the first 150 amino acids	0.01319	possibly mitochondrial	-	-	-	-
locus_tag="wVulm_000653"	Protein does not contain a CCBD within the first 150 amino acids	0	ER	-	-	-	-
locus_tag="wVulm_000657"	Protein does not contain a CCBD within the first 150 amino acids	1	none	-	-	-	-
locus_tag="wVulm_000660"	Protein does not contain a CCBD within the first 150 amino acids	0	possibly mitochondrial	-	-	-	-
locus_tag="wVulm_000668"	Protein does not contain a CCBD within the first 150 amino acids	0	possibly mitochondrial	-	-	-	-
locus_tag="wVulm_000674"	Protein does not contain a CCBD within the first 150 amino acids	1	none	-	-	-	-
locus_tag="wVulm_000686"	CCBD (LAAEVARVVN) found downstream of expected region	0	none	-	-	-	-
locus_tag="wVulm_000690"	Protein does not contain a CCBD within the first 150 amino acids	0	mitochondrial	-	-	-	-
locus_tag="wVulm_000701"	Protein does not contain a CCBD within the first 150 amino acids	1	none	-	-	-	-
locus_tag="wVulm_000710"	Protein does not contain a CCBD within the first 150 amino acids	1	none	-	-	-	-
locus_tag="wVulm_000717"	Protein does not contain a CCBD within the first 150 amino acids	0.99998	none	-	-	-	-
locus_tag="wVulm_000719"	Protein does not contain a CCBD within the first 150 amino acids	0	mitochondrial	-	-	-	-
locus_tag="wVulm_000721"	Protein does not contain a CCBD within the first 150 amino acids	1	none	-	-	-	-
locus_tag="wVulm_000722"	Protein does not contain a CCBD within the first 150 amino acids	0.99999	none	-	-	-	-
locus_tag="wVulm_000723"	Protein does not contain a CCBD within the first 150 amino acids	0.71073	possibly mitochondrial	-	-	-	-
locus_tag="wVulm_000725"	CCBD (LGDLVKEIAN) found downstream of expected region	0	none	-	-	-	-
locus_tag="wVulm_000727"	Protein does not contain a CCBD within the first 150 amino acids	0	ER	-	-	-	-
locus_tag="wVulm_000729"	Protein does not contain a CCBD within the first 150 amino acids	0	mitochondrial	-	-	-	-
locus_tag="wVulm_000732"	Protein does not contain a CCBD within the first 150 amino acids	0	mitochondrial	-	-	-	-
locus_tag="wVulm_000735"	Protein does not contain a CCBD within the first 150 amino acids	0	possibly mitochondrial	-	-	-	-
locus_tag="wVulm_000739"	Protein does not contain a CCBD within the first 150 amino acids	0	possibly mitochondrial	-	-	-	-
locus_tag="wVulm_000741"	Protein does not contain a CCBD within the first 150 amino acids	0	possibly mitochondrial	-	-	-	-
locus_tag="wVulm_000744"	Protein does not contain a CCBD within the first 150 amino acids	0	ER	-	-	-	-
locus_tag="wVulm_000746"	Protein does not contain a CCBD within the first 150 amino acids	0	ER	-	-	-	-
gene="rhuM"	Protein does not contain a CCBD within the first 150 amino acids	0	possibly ER	-	-	-	-
gene="yajC"	CCBD (LKSAISEVLN) found downstream of expected region	0	none	-	-	-	-
locus_tag="wVulm_000780"	Protein does not contain a CCBD within the first 150 amino acids	1	none	-	-	-	-
locus_tag="wVulm_000787"	Protein does not contain a CCBD within the first 150 amino acids	0	ER	-	-	-	-
locus_tag="wVulm_000816"	Protein does not contain a CCBD within the first 150 amino acids	0	ER	-	-	-	-
locus_tag="wVulm_000823"	Protein does not contain a CCBD within the first 150 amino acids	1	none	-	-	-	-
locus_tag="wVulm_000830"	Protein does not contain a CCBD within the first 150 amino acids	0	mitochondrial	-	-	-	-
locus_tag="wVulm_000835"	Protein does not contain a CCBD within the first 150 amino acids	0.99996	none	-	-	-	-
gene="nuoH"	Protein does not contain a CCBD within the first 150 amino acids	0	ER	-	-	-	-
locus_tag="wVulm_000857"	Protein does not contain a CCBD within the first 150 amino acids	0	ER	-	-	-	-
gene="gshA"	Protein does not contain a CCBD within the first 150 amino acids	1	none	-	-	-	-
locus_tag="wVulm_000863"	Protein does not contain a CCBD within the first 150 amino acids	1	none	-	-	-	-
locus_tag="wVulm_000870"	Protein does not contain a CCBD within the first 150 amino acids	0	ER	-	-	-	-
locus_tag="wVulm_000877"	Protein does not contain a CCBD within the first 150 amino acids	0.00016	ER	-	-	-	-
locus_tag="wVulm_000886"	Protein does not contain a CCBD within the first 150 amino acids	0	possibly mitochondrial	-	-	-	-
locus_tag="wVulm_000894"	Protein does not contain a CCBD within the first 150 amino acids	1	none	-	-	-	-
locus_tag="wVulm_000896"	Protein does not contain a CCBD within the first 150 amino acids	0	possibly ER	-	-	-	-
locus_tag="wVulm_000898"	Protein does not contain a CCBD within the first 150 amino acids	0	possibly ER	-	-	-	-
gene="plsY"	Protein does not contain a CCBD within the first 150 amino acids	0	ER	-	-	-	-
locus_tag="wVulm_000901"	Protein does not contain a CCBD within the first 150 amino acids	1	none	-	-	-	-
locus_tag="wVulm_000903"	Protein does not contain a CCBD within the first 150 amino acids	0.00011	possibly mitochondrial	-	-	-	-
locus_tag="wVulm_000906"	Protein does not contain a CCBD within the first 150 amino acids	1	none	-	-	-	-
locus_tag="wVulm_000916"	Protein does not contain a CCBD within the first 150 amino acids	0	possibly ER	-	-	-	-
locus_tag="wVulm_000920"	Protein does not contain a CCBD within the first 150 amino acids	1	none	-	-	-	-
locus_tag="wVulm_000921"	CCBD (ITIKINGILN) found within expected region	0	none	-	-	-	-
locus_tag="wVulm_000932"	Protein does not contain a CCBD within the first 150 amino acids	1	none	-	-	-	-
locus_tag="wVulm_000934"	Protein does not contain a CCBD within the first 150 amino acids	3e-05	mitochondrial	-	-	-	-
locus_tag="wVulm_000935"	Protein does not contain a CCBD within the first 150 amino acids	0	ER	-	-	-	-
locus_tag="wVulm_000936"	Protein does not contain a CCBD within the first 150 amino acids	0	possibly ER	-	-	-	-
locus_tag="wVulm_000937"	Protein does not contain a CCBD within the first 150 amino acids	0	ER	-	-	-	-
locus_tag="wVulm_000938"	Protein does not contain a CCBD within the first 150 amino acids	0	ER	-	-	-	-
locus_tag="wVulm_000944"	Protein does not contain a CCBD within the first 150 amino acids	1	none	-	-	-	-
locus_tag="wVulm_000956"	Protein does not contain a CCBD within the first 150 amino acids	0.99996	none	-	-	-	-
gene="virB9"	Protein does not contain a CCBD within the first 150 amino acids	0	ER	-	-	-	-
locus_tag="wVulm_000965"	Protein does not contain a CCBD within the first 150 amino acids	0	mitochondrial	-	-	-	-
locus_tag="wVulm_000966"	Protein does not contain a CCBD within the first 150 amino acids	3e-05	ER	-	-	-	-
gene="rodA"	Protein does not contain a CCBD within the first 150 amino acids	0	ER	-	-	-	-
locus_tag="wVulm_000983"	Protein does not contain a CCBD within the first 150 amino acids	1	none	-	-	-	-
locus_tag="wVulm_000985"	Protein does not contain a CCBD within the first 150 amino acids	1e-05	ER	-	-	-	-
locus_tag="wVulm_000987"	Protein does not contain a CCBD within the first 150 amino acids	0	possibly ER	-	-	-	-
locus_tag="wVulm_000988"	Protein does not contain a CCBD within the first 150 amino acids	0	ER	-	-	-	-
gene="nuoK"	Protein does not contain a CCBD within the first 150 amino acids	0	ER	-	-	-	-
locus_tag="wVulm_000994"	Protein does not contain a CCBD within the first 150 amino acids	1	none	-	-	-	-
locus_tag="wVulm_001001"	Protein does not contain a CCBD within the first 150 amino acids	1	none	-	-	-	-
locus_tag="wVulm_001009"	Protein does not contain a CCBD within the first 150 amino acids	0	possibly ER	-	-	-	-
locus_tag="wVulm_001020"	Protein does not contain a CCBD within the first 150 amino acids	0	ER	-	-	-	-
locus_tag="wVulm_001023"	Protein does not contain a CCBD within the first 150 amino acids	0	ER	-	-	-	-
locus_tag="wVulm_001030"	Protein does not contain a CCBD within the first 150 amino acids	0	ER	-	-	-	-
locus_tag="wVulm_001031"	Protein does not contain a CCBD within the first 150 amino acids	0	ER	-	-	-	-
locus_tag="wVulm_001035"	Protein does not contain a CCBD within the first 150 amino acids	0	possibly mitochondrial	-	-	-	-
gene="sdhC"	Protein does not contain a CCBD within the first 150 amino acids	0.99996	none	-	-	-	-
locus_tag="wVulm_001039"	Protein does not contain a CCBD within the first 150 amino acids	0	ER	-	-	-	-
locus_tag="wVulm_001053"	Protein does not contain a CCBD within the first 150 amino acids	0	mitochondrial	-	-	-	-
locus_tag="wVulm_001057"	Protein does not contain a CCBD within the first 150 amino acids	0	ER	-	-	-	-
locus_tag="wVulm_001058"	Protein does not contain a CCBD within the first 150 amino acids	0	ER	-	-	-	-
locus_tag="wVulm_001061"	CCBD (LITAISIILN) found within expected region	0.00155	none	-	-	-	-
locus_tag="wVulm_001077"	Protein does not contain a CCBD within the first 150 amino acids	0	mitochondrial	-	-	-	-
locus_tag="wVulm_001080"	Protein does not contain a CCBD within the first 150 amino acids	0	ER	-	-	-	-
locus_tag="wVulm_001084"	Protein does not contain a CCBD within the first 150 amino acids	0	ER	-	-	-	-
locus_tag="wVulm_001096"	Protein does not contain a CCBD within the first 150 amino acids	0	ER	-	-	-	-
locus_tag="wVulm_001099"	Protein does not contain a CCBD within the first 150 amino acids	1	none	-	-	-	-
locus_tag="wVulm_001106"	Protein does not contain a CCBD within the first 150 amino acids	0	ER	-	-	-	-
locus_tag="wVulm_001109"	Protein does not contain a CCBD within the first 150 amino acids	0	ER	-	-	-	-
locus_tag="wVulm_001110"	Protein does not contain a CCBD within the first 150 amino acids	0.0002	ER	-	-	-	-
locus_tag="wVulm_001119"	Protein does not contain a CCBD within the first 150 amino acids	0	possibly mitochondrial	-	-	-	-
locus_tag="wVulm_001136"	Protein does not contain a CCBD within the first 150 amino acids	0.01011	ER	-	-	-	-
locus_tag="wVulm_001140"	Protein does not contain a CCBD within the first 150 amino acids	0.71073	possibly mitochondrial	-	-	-	-
locus_tag="wVulm_001141"	Protein does not contain a CCBD within the first 150 amino acids	0.99999	none	-	-	-	-
locus_tag="wVulm_001143"	Protein does not contain a CCBD within the first 150 amino acids	0	mitochondrial	-	-	-	-
locus_tag="wVulm_001145"	Protein does not contain a CCBD within the first 150 amino acids	1	none	-	-	-	-
locus_tag="wVulm_001148"	Protein does not contain a CCBD within the first 150 amino acids	0.99998	none	-	-	-	-
locus_tag="wVulm_001173"	Protein does not contain a CCBD within the first 150 amino acids	1	none	-	-	-	-
locus_tag="wVulm_001175"	Protein does not contain a CCBD within the first 150 amino acids	0	mitochondrial	-	-	-	-
locus_tag="wVulm_001178"	CCBD (LAAEVARVVN) found downstream of expected region	6e-05	none	-	-	-	-
locus_tag="wVulm_001193"	Protein does not contain a CCBD within the first 150 amino acids	0.99994	none	-	-	-	-
locus_tag="wVulm_001197"	Protein does not contain a CCBD within the first 150 amino acids	0.10473	possibly mitochondrial	-	-	-	-
locus_tag="wVulm_001215"	Protein does not contain a CCBD within the first 150 amino acids	0	ER	-	-	-	-
locus_tag="wVulm_001219"	Protein does not contain a CCBD within the first 150 amino acids	0.04272	possibly mitochondrial	-	-	-	-
locus_tag="wVulm_001220"	Protein does not contain a CCBD within the first 150 amino acids	0.99999	none	-	-	-	-
locus_tag="wVulm_001221"	Protein does not contain a CCBD within the first 150 amino acids	1	none	-	-	-	-
locus_tag="wVulm_001222"	Protein does not contain a CCBD within the first 150 amino acids	0	mitochondrial	-	-	-	-
locus_tag="wVulm_001227"	Protein does not contain a CCBD within the first 150 amino acids	0.99998	none	-	-	-	-
locus_tag="wVulm_001229"	Protein does not contain a CCBD within the first 150 amino acids	1	none	-	-	-	-
locus_tag="wVulm_001231"	Protein does not contain a CCBD within the first 150 amino acids	1	none	-	-	-	-
locus_tag="wVulm_001238"	Protein does not contain a CCBD within the first 150 amino acids	1	none	-	-	-	-
locus_tag="wVulm_001242"	Protein does not contain a CCBD within the first 150 amino acids	1	none	-	-	-	-
locus_tag="wVulm_001249"	Protein does not contain a CCBD within the first 150 amino acids	1e-05	mitochondrial	-	-	-	-
locus_tag="wVulm_001251"	Protein does not contain a CCBD within the first 150 amino acids	1	none	-	-	-	-
locus_tag="wVulm_001252"	Protein does not contain a CCBD within the first 150 amino acids	1	none	-	-	-	-
locus_tag="wVulm_001254"	Protein does not contain a CCBD within the first 150 amino acids	0	mitochondrial	-	-	-	-
locus_tag="wVulm_001257"	CCBD (LAAEVARVVN) found downstream of expected region;CCBD (IKPYIIEIGN) found downstream of expected region	6e-05	none	-	-	-	-
locus_tag="wVulm_001262"	CCBD (LQIGIKDVPN) found downstream of expected region	0	none	-	-	-	-
locus_tag="wVulm_001274"	Protein does not contain a CCBD within the first 150 amino acids	0	possibly ER	-	-	-	-
locus_tag="wVulm_001275"	Protein does not contain a CCBD within the first 150 amino acids	0	possibly ER	-	-	-	-
locus_tag="wVulm_001292"	Protein does not contain a CCBD within the first 150 amino acids	0	ER	-	-	-	-
locus_tag="wVulm_001293"	Protein does not contain a CCBD within the first 150 amino acids	0.00047	ER	-	-	-	-
locus_tag="wVulm_001297"	Protein does not contain a CCBD within the first 150 amino acids	1	none	-	-	-	-
locus_tag="wVulm_001300"	Protein does not contain a CCBD within the first 150 amino acids	0	ER	-	-	-	-
locus_tag="wVulm_001304"	Protein does not contain a CCBD within the first 150 amino acids	1	none	-	-	-	-
locus_tag="wVulm_001309"	Protein does not contain a CCBD within the first 150 amino acids	0.04299	mitochondrial	-	-	-	-
locus_tag="wVulm_001315"	Protein does not contain a CCBD within the first 150 amino acids	1	none	-	-	-	-
locus_tag="wVulm_001321"	Protein does not contain a CCBD within the first 150 amino acids	1	none	-	-	-	-
locus_tag="wVulm_001322"	Protein does not contain a CCBD within the first 150 amino acids	1	none	-	-	-	-
locus_tag="wVulm_001323"	CCBD (FEKAVNFIEN) found within expected region	0.99759	none	-	-	-	-
locus_tag="wVulm_001327"	Protein does not contain a CCBD within the first 150 amino acids	1	none	-	-	-	-
locus_tag="wVulm_001342"	Protein does not contain a CCBD within the first 150 amino acids	0	possibly mitochondrial	-	-	-	-
locus_tag="wVulm_001354"	Protein does not contain a CCBD within the first 150 amino acids	1	none	-	-	-	-
locus_tag="wVulm_001356"	Protein does not contain a CCBD within the first 150 amino acids	0	ER	-	-	-	-
locus_tag="wVulm_001357"	Protein does not contain a CCBD within the first 150 amino acids	1e-05	possibly mitochondrial	-	-	-	-
locus_tag="wVulm_001359"	Protein does not contain a CCBD within the first 150 amino acids	0	ER	-	-	-	-
locus_tag="wVulm_001364"	Protein does not contain a CCBD within the first 150 amino acids	1	none	-	-	-	-
locus_tag="wVulm_001375"	Protein does not contain a CCBD within the first 150 amino acids	0.2944	possibly ER	-	-	-	-
locus_tag="wVulm_001389"	CCBD (FGPAVKLVIN) found within expected region	0	none	-	-	-	-
locus_tag="wVulm_001413"	Protein does not contain a CCBD within the first 150 amino acids	0	mitochondrial	-	-	-	-
locus_tag="wVulm_001424"	Protein does not contain a CCBD within the first 150 amino acids	0.99999	none	-	-	-	-
gene="rpmH"	Protein does not contain a CCBD within the first 150 amino acids	0	mitochondrial	-	-	-	-
locus_tag="wVulm_001439"	Protein does not contain a CCBD within the first 150 amino acids	1	none	-	-	-	-
locus_tag="wVulm_001443"	Protein does not contain a CCBD within the first 150 amino acids	0.01751	possibly mitochondrial	-	-	-	-
locus_tag="wVulm_001444"	Protein does not contain a CCBD within the first 150 amino acids	0	ER	-	-	-	-
locus_tag="wVulm_001446"	Protein does not contain a CCBD within the first 150 amino acids	0	ER	-	-	-	-
locus_tag="wVulm_001450"	Protein does not contain a CCBD within the first 150 amino acids	1	none	-	-	-	-
locus_tag="wVulm_001453"	Protein does not contain a CCBD within the first 150 amino acids	0	possibly mitochondrial	-	-	-	-
locus_tag="wVulm_001458"	Protein does not contain a CCBD within the first 150 amino acids	0	possibly mitochondrial	-	-	-	-
locus_tag="wVulm_001465"	Protein does not contain a CCBD within the first 150 amino acids	0	possibly mitochondrial	-	-	-	-
locus_tag="wVulm_001468"	Protein does not contain a CCBD within the first 150 amino acids	1	none	-	-	-	-
locus_tag="wVulm_001471"	Protein does not contain a CCBD within the first 150 amino acids	0	ER	-	-	-	-
locus_tag="wVulm_001473"	CCBD (INSVVGPVKN) found within expected region	0.44982	none	-	-	-	-
locus_tag="wVulm_001479"	Protein does not contain a CCBD within the first 150 amino acids	0	mitochondrial	-	-	-	-
locus_tag="wVulm_001487"	Protein does not contain a CCBD within the first 150 amino acids	0	possibly mitochondrial	-	-	-	-
locus_tag="wVulm_001492"	Protein does not contain a CCBD within the first 150 amino acids	0.00024	ER	-	-	-	-
gene="ykgO"	Protein does not contain a CCBD within the first 150 amino acids	0	possibly mitochondrial	-	-	-	-
locus_tag="wVulm_001497"	Protein does not contain a CCBD within the first 150 amino acids	1	none	-	-	-	-
locus_tag="wVulm_001516"	Protein does not contain a CCBD within the first 150 amino acids	0.99999	none	-	-	-	-
locus_tag="wVulm_001519"	Protein does not contain a CCBD within the first 150 amino acids	0	possibly mitochondrial	-	-	-	-
locus_tag="wVulm_001532"	Protein does not contain a CCBD within the first 150 amino acids	0	possibly mitochondrial	-	-	-	-
locus_tag="wVulm_001537"	Protein does not contain a CCBD within the first 150 amino acids	0	mitochondrial	-	-	-	-
locus_tag="wVulm_001554"	Protein does not contain a CCBD within the first 150 amino acids	0.99996	none	-	-	-	-
locus_tag="wVulm_001556"	Protein does not contain a CCBD within the first 150 amino acids	1	none	-	-	-	-
locus_tag="wVulm_001559"	Protein does not contain a CCBD within the first 150 amino acids	0	ER	-	-	-	-
locus_tag="wVulm_001570"	Protein does not contain a CCBD within the first 150 amino acids	0	ER	-	-	-	-
locus_tag="wVulm_001571"	CCBD (LAAQVINVKN) found downstream of expected region	0.99885	none	-	-	-	-
locus_tag="wVulm_001572"	Protein does not contain a CCBD within the first 150 amino acids	1	none	-	-	-	-
locus_tag="wVulm_001576"	Protein does not contain a CCBD within the first 150 amino acids	1	none	-	-	-	-
locus_tag="wVulm_001578"	Protein does not contain a CCBD within the first 150 amino acids	1	none	-	-	-	-
locus_tag="wVulm_001587"	Protein does not contain a CCBD within the first 150 amino acids	1	none	-	-	-	-
locus_tag="wVulm_001588"	Protein does not contain a CCBD within the first 150 amino acids	0	mitochondrial	-	-	-	-
locus_tag="wVulm_001594"	Protein does not contain a CCBD within the first 150 amino acids	7e-05	ER	-	-	-	-
locus_tag="wVulm_001605"	Protein does not contain a CCBD within the first 150 amino acids	0	possibly mitochondrial	-	-	-	-
locus_tag="wVulm_001610"	Protein does not contain a CCBD within the first 150 amino acids	0.00012	ER	-	-	-	-
locus_tag="wVulm_001616"	Protein does not contain a CCBD within the first 150 amino acids	0.99996	none	-	-	-	-
gene="ubiA"	Protein does not contain a CCBD within the first 150 amino acids	0	ER	-	-	-	-
locus_tag="wVulm_001648"	Protein does not contain a CCBD within the first 150 amino acids	0	possibly mitochondrial	-	-	-	-
locus_tag=wVulm_000063	-	-	-	-	-	YES	-
locus_tag=wVulm_000072	-	-	-	-	-	YES	-
gene=eno	-	-	-	-	-	YES	-
locus_tag=wVulm_000081	-	-	-	-	-	YES	-
locus_tag=wVulm_000087	-	-	-	-	-	YES	-
locus_tag=wVulm_000088	-	-	-	-	-	YES	-
locus_tag=wVulm_000093	-	-	-	-	-	YES	-
locus_tag=wVulm_000158	-	-	-	-	-	YES	-
locus_tag=wVulm_000160	-	-	-	-	-	YES	-
locus_tag=wVulm_000161	-	-	-	-	-	YES	-
locus_tag=wVulm_000186	-	-	-	-	-	YES	-
gene=atpH	-	-	-	-	-	YES	-
gene=prfA	-	-	-	-	-	YES	-
locus_tag=wVulm_000274	-	-	-	-	-	YES	-
gene=ftsA	-	-	-	-	-	YES	-
gene=rsmA	-	-	-	-	-	YES	-
locus_tag=wVulm_000400	-	-	-	-	-	YES	-
locus_tag=wVulm_000401	-	-	-	-	-	YES	-
locus_tag=wVulm_000408	-	-	-	-	-	YES	-
locus_tag=wVulm_000410	-	-	-	-	-	YES	-
locus_tag=wVulm_000432	-	-	-	-	-	YES	-
locus_tag=wVulm_000440	-	-	-	-	-	YES	-
locus_tag=wVulm_000472	-	-	-	-	-	YES	-
locus_tag=wVulm_000504	-	-	-	-	-	YES	-
locus_tag=wVulm_000526	-	-	-	-	-	YES	-
gene=gyrA	-	-	-	-	-	YES	-
locus_tag=wVulm_000560	-	-	-	-	-	YES	-
locus_tag=wVulm_000566	-	-	-	-	-	YES	-
gene=smpB	-	-	-	-	-	YES	-
locus_tag=wVulm_000597	-	-	-	-	-	YES	-
locus_tag=wVulm_000622	-	-	-	-	-	YES	-
locus_tag=wVulm_000623	-	-	-	-	-	YES	-
locus_tag=wVulm_000661	-	-	-	-	-	YES	-
locus_tag=wVulm_000667	-	-	-	-	-	YES	-
locus_tag=wVulm_000674	-	-	-	-	-	YES	-
locus_tag=wVulm_000679	-	-	-	-	-	YES	-
locus_tag=wVulm_000707	-	-	-	-	-	YES	-
locus_tag=wVulm_000717	-	-	-	-	-	YES	-
locus_tag=wVulm_000729	-	-	-	-	-	YES	-
locus_tag=wVulm_000743	-	-	-	-	-	YES	-
locus_tag=wVulm_000747	-	-	-	-	-	YES	-
locus_tag=wVulm_000753	-	-	-	-	-	YES	-
locus_tag=wVulm_000777	-	-	-	-	-	YES	-
locus_tag=wVulm_000780	-	-	-	-	-	YES	-
locus_tag=wVulm_000788	-	-	-	-	-	YES	-
locus_tag=wVulm_000791	-	-	-	-	-	YES	-
locus_tag=wVulm_000796	-	-	-	-	-	YES	-
locus_tag=wVulm_000866	-	-	-	-	-	YES	-
locus_tag=wVulm_000907	-	-	-	-	-	YES	-
locus_tag=wVulm_000960	-	-	-	-	-	YES	-
locus_tag=wVulm_000982	-	-	-	-	-	YES	-
locus_tag=wVulm_001001	-	-	-	-	-	YES	-
locus_tag=wVulm_001004	-	-	-	-	-	YES	-
locus_tag=wVulm_001068	-	-	-	-	-	YES	-
gene=ffh	-	-	-	-	-	YES	-
gene=recO	-	-	-	-	-	YES	-
locus_tag=wVulm_001110	-	-	-	-	-	YES	-
locus_tag=wVulm_001116	-	-	-	-	-	YES	-
locus_tag=wVulm_001140	-	-	-	-	-	YES	-
locus_tag=wVulm_001141	-	-	-	-	-	YES	-
locus_tag=wVulm_001156	-	-	-	-	-	YES	-
locus_tag=wVulm_001170	-	-	-	-	-	YES	-
locus_tag=wVulm_001187	-	-	-	-	-	YES	-
locus_tag=wVulm_001193	-	-	-	-	-	YES	-
locus_tag=wVulm_001200	-	-	-	-	-	YES	-
locus_tag=wVulm_001208	-	-	-	-	-	YES	-
locus_tag=wVulm_001219	-	-	-	-	-	YES	-
locus_tag=wVulm_001235	-	-	-	-	-	YES	-
locus_tag=wVulm_001268	-	-	-	-	-	YES	-
locus_tag=wVulm_001276	-	-	-	-	-	YES	-
locus_tag=wVulm_001277	-	-	-	-	-	YES	-
locus_tag=wVulm_001291	-	-	-	-	-	YES	-
locus_tag=wVulm_001299	-	-	-	-	-	YES	-
locus_tag=wVulm_001344	-	-	-	-	-	YES	-
locus_tag=wVulm_001366	-	-	-	-	-	YES	-
locus_tag=wVulm_001373	-	-	-	-	-	YES	-
locus_tag=wVulm_001375	-	-	-	-	-	YES	-
locus_tag=wVulm_001408	-	-	-	-	-	YES	-
locus_tag=wVulm_001421	-	-	-	-	-	YES	-
locus_tag=wVulm_001424	-	-	-	-	-	YES	-
locus_tag=wVulm_001446	-	-	-	-	-	YES	-
locus_tag=wVulm_001479	-	-	-	-	-	YES	-
locus_tag=wVulm_001515	-	-	-	-	-	YES	-
locus_tag=wVulm_001517	-	-	-	-	-	YES	-
locus_tag=wVulm_001550	-	-	-	-	-	YES	-
locus_tag=wVulm_001569	-	-	-	-	-	YES	-
locus_tag=wVulm_001574	-	-	-	-	-	YES	-
locus_tag=wVulm_001576	-	-	-	-	-	YES	-
locus_tag=wVulm_001580	-	-	-	-	-	YES	-
locus_tag=wVulm_001587	-	-	-	-	-	YES	-
locus_tag=wVulm_001594	-	-	-	-	-	YES	-
locus_tag=wVulm_001600	-	-	-	-	-	YES	-
locus_tag=wVulm_001637	-	-	-	-	-	YES	-
gene=ligA	-	-	-	-	-	YES	-
locus_tag=wVulm_000488	-	-	-	-	-	YES	-
locus_tag=wVulm_000879	-	-	-	-	-	YES	-
locus_tag=wVulm_000880	-	-	-	-	-	YES	-
locus_tag=wVulm_000881	-	-	-	-	-	YES	-
locus_tag=wVulm_001070	-	-	-	-	-	YES	-
gene=ssb	-	-	-	-	-	YES	-
gene="secF"	Protein does not contain a CCBD within the first 150 amino acids	0	none	-	-	-	-
locus_tag="wVulm_000003"	Protein does not contain a CCBD within the first 150 amino acids	0.00024	none	-	-	-	-
locus_tag="wVulm_000014"	Protein does not contain a CCBD within the first 150 amino acids	0.76917	none	-	-	-	-
locus_tag="wVulm_000015"	Protein does not contain a CCBD within the first 150 amino acids	0	none	-	-	-	-
locus_tag="wVulm_000020"	Protein does not contain a CCBD within the first 150 amino acids	0	none	-	-	-	-
locus_tag="wVulm_000023"	Protein does not contain a CCBD within the first 150 amino acids	0	none	-	-	-	-
locus_tag="wVulm_000025"	Protein does not contain a CCBD within the first 150 amino acids	0.9975	none	-	-	-	-
locus_tag="wVulm_000029"	Protein does not contain a CCBD within the first 150 amino acids	0.00282	none	-	-	-	-
locus_tag="wVulm_000034"	Protein does not contain a CCBD within the first 150 amino acids	0	none	-	-	-	-
locus_tag="wVulm_000036"	Protein does not contain a CCBD within the first 150 amino acids	8e-05	none	-	-	-	-
locus_tag="wVulm_000039"	Protein does not contain a CCBD within the first 150 amino acids	0.74923	none	-	-	-	-
locus_tag="wVulm_000040"	Protein does not contain a CCBD within the first 150 amino acids	0	none	-	-	-	-
locus_tag="wVulm_000041"	Protein does not contain a CCBD within the first 150 amino acids	0.91885	none	-	-	-	-
locus_tag="wVulm_000042"	Protein does not contain a CCBD within the first 150 amino acids	0	none	-	-	-	-
gene="gshB"	Protein does not contain a CCBD within the first 150 amino acids	1e-05	none	-	-	-	-
locus_tag="wVulm_000053"	Protein does not contain a CCBD within the first 150 amino acids	0.00016	none	-	-	-	-
locus_tag="wVulm_000055"	Protein does not contain a CCBD within the first 150 amino acids	0	none	-	-	-	-
locus_tag="wVulm_000063"	Protein does not contain a CCBD within the first 150 amino acids	0.08042	none	-	-	-	-
locus_tag="wVulm_000067"	Protein does not contain a CCBD within the first 150 amino acids	0	none	-	-	-	-
locus_tag="wVulm_000073"	Protein does not contain a CCBD within the first 150 amino acids	2e-05	none	-	-	-	-
locus_tag="wVulm_000081"	Protein does not contain a CCBD within the first 150 amino acids	0	none	-	-	-	-
locus_tag="wVulm_000090"	Protein does not contain a CCBD within the first 150 amino acids	0.05864	none	-	-	-	-
locus_tag="wVulm_000091"	Protein does not contain a CCBD within the first 150 amino acids	0	none	-	-	-	-
locus_tag="wVulm_000097"	Protein does not contain a CCBD within the first 150 amino acids	0.00416	none	-	-	-	-
locus_tag="wVulm_000099"	Protein does not contain a CCBD within the first 150 amino acids	0	none	-	-	-	-
locus_tag="wVulm_000102"	Protein does not contain a CCBD within the first 150 amino acids	0	none	-	-	-	-
locus_tag="wVulm_000108"	Protein does not contain a CCBD within the first 150 amino acids	0.76147	none	-	-	-	-
locus_tag="wVulm_000110"	Protein does not contain a CCBD within the first 150 amino acids	0.00071	none	-	-	-	-
locus_tag="wVulm_000120"	Protein does not contain a CCBD within the first 150 amino acids	1e-05	none	-	-	-	-
gene="metC"	Protein does not contain a CCBD within the first 150 amino acids	0	none	-	-	-	-
locus_tag="wVulm_000123"	Protein does not contain a CCBD within the first 150 amino acids	0	none	-	-	-	-
locus_tag="wVulm_000125"	Protein does not contain a CCBD within the first 150 amino acids	0	none	-	-	-	-
locus_tag="wVulm_000127"	Protein does not contain a CCBD within the first 150 amino acids	0	none	-	-	-	-
locus_tag="wVulm_000136"	Protein does not contain a CCBD within the first 150 amino acids	0	none	-	-	-	-
gene="surE"	Protein does not contain a CCBD within the first 150 amino acids	0	none	-	-	-	-
locus_tag="wVulm_000143"	Protein does not contain a CCBD within the first 150 amino acids	0.96791	none	-	-	-	-
locus_tag="wVulm_000145"	Protein does not contain a CCBD within the first 150 amino acids	0	none	-	-	-	-
locus_tag="wVulm_000149"	Protein does not contain a CCBD within the first 150 amino acids	0.00558	none	-	-	-	-
locus_tag="wVulm_000150"	Protein does not contain a CCBD within the first 150 amino acids	0.32276	none	-	-	-	-
locus_tag="wVulm_000153"	Protein does not contain a CCBD within the first 150 amino acids	0	none	-	-	-	-
locus_tag="wVulm_000155"	Protein does not contain a CCBD within the first 150 amino acids	0	none	-	-	-	-
locus_tag="wVulm_000165"	Protein does not contain a CCBD within the first 150 amino acids	0.28807	none	-	-	-	-
locus_tag="wVulm_000167"	Protein does not contain a CCBD within the first 150 amino acids	0	none	-	-	-	-
locus_tag="wVulm_000168"	Protein does not contain a CCBD within the first 150 amino acids	0	none	-	-	-	-
locus_tag="wVulm_000169"	Protein does not contain a CCBD within the first 150 amino acids	2e-05	not used	-	-	-	-
locus_tag="wVulm_000170"	Protein does not contain a CCBD within the first 150 amino acids	0	none	-	-	-	-
locus_tag="wVulm_000175"	Protein does not contain a CCBD within the first 150 amino acids	0	none	-	-	-	-
locus_tag="wVulm_000176"	Protein does not contain a CCBD within the first 150 amino acids	0	none	-	-	-	-
locus_tag="wVulm_000178"	Protein does not contain a CCBD within the first 150 amino acids	0.91885	none	-	-	-	-
locus_tag="wVulm_000180"	Protein does not contain a CCBD within the first 150 amino acids	0	none	-	-	-	-
locus_tag="wVulm_000181"	Protein does not contain a CCBD within the first 150 amino acids	0	none	-	-	-	-
locus_tag="wVulm_000186"	Protein does not contain a CCBD within the first 150 amino acids	0	none	-	-	-	-
gene="uvrA"	Protein does not contain a CCBD within the first 150 amino acids	0.01193	none	-	-	-	-
locus_tag="wVulm_000194"	Protein does not contain a CCBD within the first 150 amino acids	0.99395	none	-	-	-	-
gene="iscU"	Protein does not contain a CCBD within the first 150 amino acids	0.00013	none	-	-	-	-
locus_tag="wVulm_000261"	Protein does not contain a CCBD within the first 150 amino acids	2e-05	none	-	-	-	-
locus_tag="wVulm_000267"	Protein does not contain a CCBD within the first 150 amino acids	0	none	-	-	-	-
locus_tag="wVulm_000275"	Protein does not contain a CCBD within the first 150 amino acids	0	none	-	-	-	-
gene="radC"	Protein does not contain a CCBD within the first 150 amino acids	0	none	-	-	-	-
locus_tag="wVulm_000289"	Protein does not contain a CCBD within the first 150 amino acids	0.00021	none	-	-	-	-
locus_tag="wVulm_000290"	Protein does not contain a CCBD within the first 150 amino acids	0	none	-	-	-	-
locus_tag="wVulm_000301"	Protein does not contain a CCBD within the first 150 amino acids	0.09601	none	-	-	-	-
locus_tag="wVulm_000303"	Protein does not contain a CCBD within the first 150 amino acids	0.00064	none	-	-	-	-
locus_tag="wVulm_000307"	Protein does not contain a CCBD within the first 150 amino acids	0.70203	none	-	-	-	-
locus_tag="wVulm_000310"	Protein does not contain a CCBD within the first 150 amino acids	0	none	-	-	-	-
locus_tag="wVulm_000311"	Protein does not contain a CCBD within the first 150 amino acids	0	none	-	-	-	-
locus_tag="wVulm_000315"	Protein does not contain a CCBD within the first 150 amino acids	0	none	-	-	-	-
gene="ftsA"	Protein does not contain a CCBD within the first 150 amino acids	0	none	-	-	-	-
locus_tag="wVulm_000326"	Protein does not contain a CCBD within the first 150 amino acids	0	none	-	-	-	-
locus_tag="wVulm_000327"	Protein does not contain a CCBD within the first 150 amino acids	0.32275	none	-	-	-	-
locus_tag="wVulm_000328"	Protein does not contain a CCBD within the first 150 amino acids	0	none	-	-	-	-
locus_tag="wVulm_000329"	Protein does not contain a CCBD within the first 150 amino acids	0.99958	none	-	-	-	-
locus_tag="wVulm_000336"	Protein does not contain a CCBD within the first 150 amino acids	0	none	-	-	-	-
locus_tag="wVulm_000341"	Protein does not contain a CCBD within the first 150 amino acids	0	none	-	-	-	-
locus_tag="wVulm_000355"	Protein does not contain a CCBD within the first 150 amino acids	0	none	-	-	-	-
locus_tag="wVulm_000359"	Protein does not contain a CCBD within the first 150 amino acids	0.01827	none	-	-	-	-
locus_tag="wVulm_000364"	Protein does not contain a CCBD within the first 150 amino acids	0	none	-	-	-	-
locus_tag="wVulm_000380"	Protein does not contain a CCBD within the first 150 amino acids	0	none	-	-	-	-
locus_tag="wVulm_000381"	Protein does not contain a CCBD within the first 150 amino acids	0	none	-	-	-	-
locus_tag="wVulm_000386"	Protein does not contain a CCBD within the first 150 amino acids	0	none	-	-	-	-
locus_tag="wVulm_000387"	Protein does not contain a CCBD within the first 150 amino acids	0.91885	none	-	-	-	-
locus_tag="wVulm_000394"	Protein does not contain a CCBD within the first 150 amino acids	0.00011	none	-	-	-	-
locus_tag="wVulm_000400"	Protein does not contain a CCBD within the first 150 amino acids	0	none	-	-	-	-
locus_tag="wVulm_000401"	Protein does not contain a CCBD within the first 150 amino acids	0.99537	none	-	-	-	-
locus_tag="wVulm_000403"	Protein does not contain a CCBD within the first 150 amino acids	0.99986	none	-	-	-	-
locus_tag="wVulm_000408"	Protein does not contain a CCBD within the first 150 amino acids	0.9957	none	-	-	-	-
locus_tag="wVulm_000415"	Protein does not contain a CCBD within the first 150 amino acids	5e-05	none	-	-	-	-
locus_tag="wVulm_000424"	Protein does not contain a CCBD within the first 150 amino acids	0.23915	none	-	-	-	-
locus_tag="wVulm_000426"	Protein does not contain a CCBD within the first 150 amino acids	0	none	-	-	-	-
locus_tag="wVulm_000431"	Protein does not contain a CCBD within the first 150 amino acids	0.04483	none	-	-	-	-
locus_tag="wVulm_000432"	Protein does not contain a CCBD within the first 150 amino acids	0.97972	none	-	-	-	-
locus_tag="wVulm_000439"	Protein does not contain a CCBD within the first 150 amino acids	0	none	-	-	-	-
locus_tag="wVulm_000446"	Protein does not contain a CCBD within the first 150 amino acids	0	none	-	-	-	-
locus_tag="wVulm_000449"	Protein does not contain a CCBD within the first 150 amino acids	0	none	-	-	-	-
locus_tag="wVulm_000469"	Protein does not contain a CCBD within the first 150 amino acids	0.97367	none	-	-	-	-
locus_tag="wVulm_000470"	Protein does not contain a CCBD within the first 150 amino acids	0.99838	none	-	-	-	-
locus_tag="wVulm_000472"	Protein does not contain a CCBD within the first 150 amino acids	0	none	-	-	-	-
locus_tag="wVulm_000473"	Protein does not contain a CCBD within the first 150 amino acids	0	none	-	-	-	-
locus_tag="wVulm_000480"	Protein does not contain a CCBD within the first 150 amino acids	0.00069	none	-	-	-	-
locus_tag="wVulm_000482"	Protein does not contain a CCBD within the first 150 amino acids	0.99966	none	-	-	-	-
locus_tag="wVulm_000487"	Protein does not contain a CCBD within the first 150 amino acids	0.02816	none	-	-	-	-
locus_tag="wVulm_000488"	Protein does not contain a CCBD within the first 150 amino acids	0	none	-	-	-	-
locus_tag="wVulm_000501"	Protein does not contain a CCBD within the first 150 amino acids	0.076	none	-	-	-	-
locus_tag="wVulm_000502"	Protein does not contain a CCBD within the first 150 amino acids	0	none	-	-	-	-
gene="purM"	Protein does not contain a CCBD within the first 150 amino acids	0	none	-	-	-	-
locus_tag="wVulm_000511"	Protein does not contain a CCBD within the first 150 amino acids	0	none	-	-	-	-
locus_tag="wVulm_000512"	Protein does not contain a CCBD within the first 150 amino acids	0	none	-	-	-	-
locus_tag="wVulm_000513"	Protein does not contain a CCBD within the first 150 amino acids	0.99075	none	-	-	-	-
gene="lipB"	Protein does not contain a CCBD within the first 150 amino acids	0.00043	none	-	-	-	-
locus_tag="wVulm_000522"	Protein does not contain a CCBD within the first 150 amino acids	0.41891	none	-	-	-	-
locus_tag="wVulm_000523"	Protein does not contain a CCBD within the first 150 amino acids	0.01922	none	-	-	-	-
gene="mnmG"	Protein does not contain a CCBD within the first 150 amino acids	0	none	-	-	-	-
locus_tag="wVulm_000533"	Protein does not contain a CCBD within the first 150 amino acids	0	none	-	-	-	-
locus_tag="wVulm_000536"	Protein does not contain a CCBD within the first 150 amino acids	0.48653	none	-	-	-	-
locus_tag="wVulm_000537"	Protein does not contain a CCBD within the first 150 amino acids	1e-05	none	-	-	-	-
locus_tag="wVulm_000538"	Protein does not contain a CCBD within the first 150 amino acids	0	none	-	-	-	-
locus_tag="wVulm_000543"	Protein does not contain a CCBD within the first 150 amino acids	0	none	-	-	-	-
gene="dnaN"	Protein does not contain a CCBD within the first 150 amino acids	0.00018	none	-	-	-	-
locus_tag="wVulm_000565"	Protein does not contain a CCBD within the first 150 amino acids	0.06655	none	-	-	-	-
locus_tag="wVulm_000573"	Protein does not contain a CCBD within the first 150 amino acids	0	none	-	-	-	-
locus_tag="wVulm_000580"	Protein does not contain a CCBD within the first 150 amino acids	0	none	-	-	-	-
locus_tag="wVulm_000581"	Protein does not contain a CCBD within the first 150 amino acids	2e-05	none	-	-	-	-
locus_tag="wVulm_000594"	Protein does not contain a CCBD within the first 150 amino acids	0	none	-	-	-	-
locus_tag="wVulm_000596"	Protein does not contain a CCBD within the first 150 amino acids	0	none	-	-	-	-
locus_tag="wVulm_000597"	Protein does not contain a CCBD within the first 150 amino acids	0	none	-	-	-	-
locus_tag="wVulm_000598"	Protein does not contain a CCBD within the first 150 amino acids	2e-05	none	-	-	-	-
locus_tag="wVulm_000602"	Protein does not contain a CCBD within the first 150 amino acids	5e-05	none	-	-	-	-
locus_tag="wVulm_000611"	Protein does not contain a CCBD within the first 150 amino acids	0.99075	none	-	-	-	-
locus_tag="wVulm_000612"	Protein does not contain a CCBD within the first 150 amino acids	0	none	-	-	-	-
locus_tag="wVulm_000618"	Protein does not contain a CCBD within the first 150 amino acids	0	none	-	-	-	-
locus_tag="wVulm_000627"	Protein does not contain a CCBD within the first 150 amino acids	0	none	-	-	-	-
locus_tag="wVulm_000637"	Protein does not contain a CCBD within the first 150 amino acids	0	none	-	-	-	-
locus_tag="wVulm_000641"	Protein does not contain a CCBD within the first 150 amino acids	0	none	-	-	-	-
locus_tag="wVulm_000644"	Protein does not contain a CCBD within the first 150 amino acids	0	none	-	-	-	-
locus_tag="wVulm_000658"	Protein does not contain a CCBD within the first 150 amino acids	0	none	-	-	-	-
locus_tag="wVulm_000659"	Protein does not contain a CCBD within the first 150 amino acids	0.12722	none	-	-	-	-
locus_tag="wVulm_000662"	Protein does not contain a CCBD within the first 150 amino acids	0.28807	none	-	-	-	-
locus_tag="wVulm_000665"	Protein does not contain a CCBD within the first 150 amino acids	0	none	-	-	-	-
locus_tag="wVulm_000666"	Protein does not contain a CCBD within the first 150 amino acids	0	none	-	-	-	-
locus_tag="wVulm_000669"	Protein does not contain a CCBD within the first 150 amino acids	0.12722	none	-	-	-	-
locus_tag="wVulm_000670"	Protein does not contain a CCBD within the first 150 amino acids	0	not used	-	-	-	-
locus_tag="wVulm_000672"	Protein does not contain a CCBD within the first 150 amino acids	0	none	-	-	-	-
locus_tag="wVulm_000675"	Protein does not contain a CCBD within the first 150 amino acids	0	none	-	-	-	-
locus_tag="wVulm_000678"	Protein does not contain a CCBD within the first 150 amino acids	0	none	-	-	-	-
locus_tag="wVulm_000682"	Protein does not contain a CCBD within the first 150 amino acids	7e-05	none	-	-	-	-
locus_tag="wVulm_000683"	Protein does not contain a CCBD within the first 150 amino acids	0	none	-	-	-	-
locus_tag="wVulm_000684"	Protein does not contain a CCBD within the first 150 amino acids	0	none	-	-	-	-
locus_tag="wVulm_000685"	Protein does not contain a CCBD within the first 150 amino acids	0	none	-	-	-	-
locus_tag="wVulm_000688"	Protein does not contain a CCBD within the first 150 amino acids	0	none	-	-	-	-
locus_tag="wVulm_000693"	Protein does not contain a CCBD within the first 150 amino acids	0.42397	none	-	-	-	-
locus_tag="wVulm_000694"	Protein does not contain a CCBD within the first 150 amino acids	0.04666	none	-	-	-	-
gene="gpW"	Protein does not contain a CCBD within the first 150 amino acids	0	none	-	-	-	-
locus_tag="wVulm_000700"	Protein does not contain a CCBD within the first 150 amino acids	0	none	-	-	-	-
locus_tag="wVulm_000703"	Protein does not contain a CCBD within the first 150 amino acids	0	none	-	-	-	-
locus_tag="wVulm_000706"	Protein does not contain a CCBD within the first 150 amino acids	0	none	-	-	-	-
locus_tag="wVulm_000708"	Protein does not contain a CCBD within the first 150 amino acids	0.20673	none	-	-	-	-
locus_tag="wVulm_000709"	Protein does not contain a CCBD within the first 150 amino acids	0	none	-	-	-	-
locus_tag="wVulm_000711"	Protein does not contain a CCBD within the first 150 amino acids	0.00313	none	-	-	-	-
locus_tag="wVulm_000712"	Protein does not contain a CCBD within the first 150 amino acids	0.77432	none	-	-	-	-
locus_tag="wVulm_000715"	Protein does not contain a CCBD within the first 150 amino acids	0.00125	none	-	-	-	-
locus_tag="wVulm_000718"	Protein does not contain a CCBD within the first 150 amino acids	5e-05	none	-	-	-	-
locus_tag="wVulm_000720"	Protein does not contain a CCBD within the first 150 amino acids	0	none	-	-	-	-
locus_tag="wVulm_000724"	Protein does not contain a CCBD within the first 150 amino acids	0	none	-	-	-	-
locus_tag="wVulm_000730"	Protein does not contain a CCBD within the first 150 amino acids	0	none	-	-	-	-
locus_tag="wVulm_000736"	Protein does not contain a CCBD within the first 150 amino acids	0.12722	none	-	-	-	-
locus_tag="wVulm_000738"	Protein does not contain a CCBD within the first 150 amino acids	0	none	-	-	-	-
locus_tag="wVulm_000747"	Protein does not contain a CCBD within the first 150 amino acids	0.87746	none	-	-	-	-
locus_tag="wVulm_000749"	Protein does not contain a CCBD within the first 150 amino acids	9e-05	none	-	-	-	-
locus_tag="wVulm_000753"	Protein does not contain a CCBD within the first 150 amino acids	0	none	-	-	-	-
locus_tag="wVulm_000761"	Protein does not contain a CCBD within the first 150 amino acids	0	none	-	-	-	-
locus_tag="wVulm_000775"	Protein does not contain a CCBD within the first 150 amino acids	0	none	-	-	-	-
locus_tag="wVulm_000776"	Protein does not contain a CCBD within the first 150 amino acids	0.90945	none	-	-	-	-
locus_tag="wVulm_000779"	Protein does not contain a CCBD within the first 150 amino acids	0.0007	none	-	-	-	-
locus_tag="wVulm_000782"	Protein does not contain a CCBD within the first 150 amino acids	0.99988	none	-	-	-	-
locus_tag="wVulm_000784"	Protein does not contain a CCBD within the first 150 amino acids	0	none	-	-	-	-
locus_tag="wVulm_000788"	Protein does not contain a CCBD within the first 150 amino acids	0.9999	none	-	-	-	-
locus_tag="wVulm_000789"	Protein does not contain a CCBD within the first 150 amino acids	0.01104	none	-	-	-	-
locus_tag="wVulm_000791"	Protein does not contain a CCBD within the first 150 amino acids	0	none	-	-	-	-
locus_tag="wVulm_000793"	Protein does not contain a CCBD within the first 150 amino acids	0	none	-	-	-	-
locus_tag="wVulm_000796"	Protein does not contain a CCBD within the first 150 amino acids	0.99989	none	-	-	-	-
locus_tag="wVulm_000797"	Protein does not contain a CCBD within the first 150 amino acids	0.01442	none	-	-	-	-
locus_tag="wVulm_000799"	Protein does not contain a CCBD within the first 150 amino acids	0	none	-	-	-	-
locus_tag="wVulm_000803"	Protein does not contain a CCBD within the first 150 amino acids	0.00015	none	-	-	-	-
locus_tag="wVulm_000804"	Protein does not contain a CCBD within the first 150 amino acids	0.00701	none	-	-	-	-
locus_tag="wVulm_000817"	Protein does not contain a CCBD within the first 150 amino acids	0	none	-	-	-	-
locus_tag="wVulm_000822"	Protein does not contain a CCBD within the first 150 amino acids	0.68231	none	-	-	-	-
locus_tag="wVulm_000826"	Protein does not contain a CCBD within the first 150 amino acids	0.74923	none	-	-	-	-
locus_tag="wVulm_000827"	Protein does not contain a CCBD within the first 150 amino acids	0	none	-	-	-	-
locus_tag="wVulm_000828"	Protein does not contain a CCBD within the first 150 amino acids	0.91885	none	-	-	-	-
locus_tag="wVulm_000829"	Protein does not contain a CCBD within the first 150 amino acids	0	none	-	-	-	-
locus_tag="wVulm_000839"	Protein does not contain a CCBD within the first 150 amino acids	0.02821	none	-	-	-	-
locus_tag="wVulm_000846"	Protein does not contain a CCBD within the first 150 amino acids	0	none	-	-	-	-
locus_tag="wVulm_000850"	Protein does not contain a CCBD within the first 150 amino acids	0	none	-	-	-	-
gene="thyX"	Protein does not contain a CCBD within the first 150 amino acids	0	none	-	-	-	-
gene="hslV"	Protein does not contain a CCBD within the first 150 amino acids	0.00381	none	-	-	-	-
locus_tag="wVulm_000861"	Protein does not contain a CCBD within the first 150 amino acids	0.00181	none	-	-	-	-
locus_tag="wVulm_000867"	Protein does not contain a CCBD within the first 150 amino acids	0	none	-	-	-	-
locus_tag="wVulm_000878"	Protein does not contain a CCBD within the first 150 amino acids	0	none	-	-	-	-
locus_tag="wVulm_000884"	Protein does not contain a CCBD within the first 150 amino acids	0.55148	none	-	-	-	-
locus_tag="wVulm_000888"	Protein does not contain a CCBD within the first 150 amino acids	0	none	-	-	-	-
locus_tag="wVulm_000893"	Protein does not contain a CCBD within the first 150 amino acids	0.00014	none	-	-	-	-
locus_tag="wVulm_000899"	Protein does not contain a CCBD within the first 150 amino acids	0	none	-	-	-	-
locus_tag="wVulm_000902"	Protein does not contain a CCBD within the first 150 amino acids	0	none	-	-	-	-
locus_tag="wVulm_000907"	Protein does not contain a CCBD within the first 150 amino acids	7e-05	none	-	-	-	-
locus_tag="wVulm_000909"	Protein does not contain a CCBD within the first 150 amino acids	0	none	-	-	-	-
locus_tag="wVulm_000912"	Protein does not contain a CCBD within the first 150 amino acids	0	none	-	-	-	-
locus_tag="wVulm_000913"	Protein does not contain a CCBD within the first 150 amino acids	0	none	-	-	-	-
locus_tag="wVulm_000918"	Protein does not contain a CCBD within the first 150 amino acids	0	none	-	-	-	-
locus_tag="wVulm_000919"	Protein does not contain a CCBD within the first 150 amino acids	0.9637	none	-	-	-	-
locus_tag="wVulm_000922"	Protein does not contain a CCBD within the first 150 amino acids	0	none	-	-	-	-
locus_tag="wVulm_000925"	Protein does not contain a CCBD within the first 150 amino acids	0	none	-	-	-	-
locus_tag="wVulm_000930"	Protein does not contain a CCBD within the first 150 amino acids	2e-05	none	-	-	-	-
locus_tag="wVulm_000931"	Protein does not contain a CCBD within the first 150 amino acids	0	none	-	-	-	-
locus_tag="wVulm_000933"	Protein does not contain a CCBD within the first 150 amino acids	0.6255	none	-	-	-	-
locus_tag="wVulm_000939"	Protein does not contain a CCBD within the first 150 amino acids	0	none	-	-	-	-
locus_tag="wVulm_000942"	Protein does not contain a CCBD within the first 150 amino acids	0	none	-	-	-	-
locus_tag="wVulm_000947"	Protein does not contain a CCBD within the first 150 amino acids	0	none	-	-	-	-
locus_tag="wVulm_000949"	Protein does not contain a CCBD within the first 150 amino acids	0.28807	none	-	-	-	-
locus_tag="wVulm_000951"	Protein does not contain a CCBD within the first 150 amino acids	0	none	-	-	-	-
locus_tag="wVulm_000952"	Protein does not contain a CCBD within the first 150 amino acids	0	none	-	-	-	-
locus_tag="wVulm_000953"	Protein does not contain a CCBD within the first 150 amino acids	2e-05	not used	-	-	-	-
locus_tag="wVulm_000954"	Protein does not contain a CCBD within the first 150 amino acids	0	none	-	-	-	-
locus_tag="wVulm_000955"	Protein does not contain a CCBD within the first 150 amino acids	0.96283	none	-	-	-	-
locus_tag="wVulm_000960"	Protein does not contain a CCBD within the first 150 amino acids	0.99236	none	-	-	-	-
locus_tag="wVulm_000993"	Protein does not contain a CCBD within the first 150 amino acids	1e-05	none	-	-	-	-
locus_tag="wVulm_000997"	Protein does not contain a CCBD within the first 150 amino acids	0	none	-	-	-	-
gene="ruvA"	Protein does not contain a CCBD within the first 150 amino acids	2e-05	none	-	-	-	-
locus_tag="wVulm_001003"	Protein does not contain a CCBD within the first 150 amino acids	0.99984	none	-	-	-	-
locus_tag="wVulm_001004"	Protein does not contain a CCBD within the first 150 amino acids	0.265	none	-	-	-	-
gene="secB"	Protein does not contain a CCBD within the first 150 amino acids	0.99956	none	-	-	-	-
locus_tag="wVulm_001024"	Protein does not contain a CCBD within the first 150 amino acids	0.83819	none	-	-	-	-
locus_tag="wVulm_001028"	Protein does not contain a CCBD within the first 150 amino acids	0	none	-	-	-	-
locus_tag="wVulm_001043"	Protein does not contain a CCBD within the first 150 amino acids	0.00032	none	-	-	-	-
locus_tag="wVulm_001044"	Protein does not contain a CCBD within the first 150 amino acids	0.0104	none	-	-	-	-
locus_tag="wVulm_001045"	Protein does not contain a CCBD within the first 150 amino acids	0	none	-	-	-	-
locus_tag="wVulm_001046"	Protein does not contain a CCBD within the first 150 amino acids	0	none	-	-	-	-
locus_tag="wVulm_001049"	Protein does not contain a CCBD within the first 150 amino acids	0.03189	none	-	-	-	-
locus_tag="wVulm_001050"	Protein does not contain a CCBD within the first 150 amino acids	0	none	-	-	-	-
locus_tag="wVulm_001063"	Protein does not contain a CCBD within the first 150 amino acids	2e-05	none	-	-	-	-
locus_tag="wVulm_001071"	Protein does not contain a CCBD within the first 150 amino acids	0	none	-	-	-	-
gene="terL"	Protein does not contain a CCBD within the first 150 amino acids	0	none	-	-	-	-
locus_tag="wVulm_001083"	Protein does not contain a CCBD within the first 150 amino acids	0.99571	none	-	-	-	-
locus_tag="wVulm_001089"	Protein does not contain a CCBD within the first 150 amino acids	0.98857	none	-	-	-	-
locus_tag="wVulm_001092"	Protein does not contain a CCBD within the first 150 amino acids	0	none	-	-	-	-
locus_tag="wVulm_001093"	Protein does not contain a CCBD within the first 150 amino acids	0	none	-	-	-	-
locus_tag="wVulm_001098"	Protein does not contain a CCBD within the first 150 amino acids	0.9994	none	-	-	-	-
locus_tag="wVulm_001100"	Protein does not contain a CCBD within the first 150 amino acids	0.00277	none	-	-	-	-
locus_tag="wVulm_001102"	Protein does not contain a CCBD within the first 150 amino acids	0	none	-	-	-	-
gene="recO"	Protein does not contain a CCBD within the first 150 amino acids	0	none	-	-	-	-
locus_tag="wVulm_001112"	Protein does not contain a CCBD within the first 150 amino acids	1e-05	none	-	-	-	-
locus_tag="wVulm_001115"	Protein does not contain a CCBD within the first 150 amino acids	0	none	-	-	-	-
locus_tag="wVulm_001118"	Protein does not contain a CCBD within the first 150 amino acids	0	none	-	-	-	-
locus_tag="wVulm_001120"	Protein does not contain a CCBD within the first 150 amino acids	0	none	-	-	-	-
locus_tag="wVulm_001121"	Protein does not contain a CCBD within the first 150 amino acids	0.72038	none	-	-	-	-
locus_tag="wVulm_001124"	Protein does not contain a CCBD within the first 150 amino acids	0	none	-	-	-	-
locus_tag="wVulm_001126"	Protein does not contain a CCBD within the first 150 amino acids	0	none	-	-	-	-
locus_tag="wVulm_001130"	Protein does not contain a CCBD within the first 150 amino acids	0	none	-	-	-	-
locus_tag="wVulm_001131"	Protein does not contain a CCBD within the first 150 amino acids	0.04107	none	-	-	-	-
locus_tag="wVulm_001138"	Protein does not contain a CCBD within the first 150 amino acids	0	none	-	-	-	-
locus_tag="wVulm_001139"	Protein does not contain a CCBD within the first 150 amino acids	0	none	-	-	-	-
locus_tag="wVulm_001142"	Protein does not contain a CCBD within the first 150 amino acids	0.21315	none	-	-	-	-
locus_tag="wVulm_001144"	Protein does not contain a CCBD within the first 150 amino acids	2e-05	none	-	-	-	-
locus_tag="wVulm_001146"	Protein does not contain a CCBD within the first 150 amino acids	0	none	-	-	-	-
locus_tag="wVulm_001147"	Protein does not contain a CCBD within the first 150 amino acids	0.00338	none	-	-	-	-
locus_tag="wVulm_001150"	Protein does not contain a CCBD within the first 150 amino acids	0.99971	none	-	-	-	-
locus_tag="wVulm_001151"	Protein does not contain a CCBD within the first 150 amino acids	0	none	-	-	-	-
locus_tag="wVulm_001152"	Protein does not contain a CCBD within the first 150 amino acids	0.20673	none	-	-	-	-
locus_tag="wVulm_001154"	Protein does not contain a CCBD within the first 150 amino acids	0	none	-	-	-	-
locus_tag="wVulm_001155"	Protein does not contain a CCBD within the first 150 amino acids	0.00494	none	-	-	-	-
locus_tag="wVulm_001160"	Protein does not contain a CCBD within the first 150 amino acids	0	none	-	-	-	-
locus_tag="wVulm_001161"	Protein does not contain a CCBD within the first 150 amino acids	0	none	-	-	-	-
locus_tag="wVulm_001163"	Protein does not contain a CCBD within the first 150 amino acids	9e-05	none	-	-	-	-
locus_tag="wVulm_001165"	Protein does not contain a CCBD within the first 150 amino acids	0	none	-	-	-	-
locus_tag="wVulm_001167"	Protein does not contain a CCBD within the first 150 amino acids	0.04508	none	-	-	-	-
locus_tag="wVulm_001172"	Protein does not contain a CCBD within the first 150 amino acids	0.99872	none	-	-	-	-
locus_tag="wVulm_001179"	Protein does not contain a CCBD within the first 150 amino acids	0	none	-	-	-	-
locus_tag="wVulm_001181"	Protein does not contain a CCBD within the first 150 amino acids	0.08589	none	-	-	-	-
locus_tag="wVulm_001183"	Protein does not contain a CCBD within the first 150 amino acids	0	none	-	-	-	-
locus_tag="wVulm_001184"	Protein does not contain a CCBD within the first 150 amino acids	0	none	-	-	-	-
locus_tag="wVulm_001188"	Protein does not contain a CCBD within the first 150 amino acids	0	none	-	-	-	-
locus_tag="wVulm_001191"	Protein does not contain a CCBD within the first 150 amino acids	0	none	-	-	-	-
locus_tag="wVulm_001195"	Protein does not contain a CCBD within the first 150 amino acids	0.08589	none	-	-	-	-
locus_tag="wVulm_001196"	Protein does not contain a CCBD within the first 150 amino acids	0.00272	none	-	-	-	-
locus_tag="wVulm_001202"	Protein does not contain a CCBD within the first 150 amino acids	0	none	-	-	-	-
locus_tag="wVulm_001203"	Protein does not contain a CCBD within the first 150 amino acids	1e-05	none	-	-	-	-
locus_tag="wVulm_001207"	Protein does not contain a CCBD within the first 150 amino acids	0	none	-	-	-	-
locus_tag="wVulm_001208"	Protein does not contain a CCBD within the first 150 amino acids	0	none	-	-	-	-
locus_tag="wVulm_001211"	Protein does not contain a CCBD within the first 150 amino acids	0.04107	none	-	-	-	-
locus_tag="wVulm_001217"	Protein does not contain a CCBD within the first 150 amino acids	0	none	-	-	-	-
locus_tag="wVulm_001218"	Protein does not contain a CCBD within the first 150 amino acids	0	none	-	-	-	-
locus_tag="wVulm_001223"	Protein does not contain a CCBD within the first 150 amino acids	2e-05	none	-	-	-	-
locus_tag="wVulm_001224"	Protein does not contain a CCBD within the first 150 amino acids	0.997	none	-	-	-	-
locus_tag="wVulm_001225"	Protein does not contain a CCBD within the first 150 amino acids	0	none	-	-	-	-
locus_tag="wVulm_001226"	Protein does not contain a CCBD within the first 150 amino acids	0.00338	none	-	-	-	-
locus_tag="wVulm_001233"	Protein does not contain a CCBD within the first 150 amino acids	0.36901	none	-	-	-	-
locus_tag="wVulm_001237"	Protein does not contain a CCBD within the first 150 amino acids	0.68231	none	-	-	-	-
locus_tag="wVulm_001239"	Protein does not contain a CCBD within the first 150 amino acids	2e-05	none	-	-	-	-
locus_tag="wVulm_001240"	Protein does not contain a CCBD within the first 150 amino acids	0	none	-	-	-	-
locus_tag="wVulm_001247"	Protein does not contain a CCBD within the first 150 amino acids	0	none	-	-	-	-
locus_tag="wVulm_001255"	Protein does not contain a CCBD within the first 150 amino acids	0	none	-	-	-	-
locus_tag="wVulm_001258"	Protein does not contain a CCBD within the first 150 amino acids	0	none	-	-	-	-
locus_tag="wVulm_001259"	Protein does not contain a CCBD within the first 150 amino acids	0.02444	none	-	-	-	-
locus_tag="wVulm_001260"	Protein does not contain a CCBD within the first 150 amino acids	0	none	-	-	-	-
locus_tag="wVulm_001261"	Protein does not contain a CCBD within the first 150 amino acids	0	none	-	-	-	-
locus_tag="wVulm_001265"	Protein does not contain a CCBD within the first 150 amino acids	0	none	-	-	-	-
locus_tag="wVulm_001277"	Protein does not contain a CCBD within the first 150 amino acids	0.99985	none	-	-	-	-
locus_tag="wVulm_001279"	Protein does not contain a CCBD within the first 150 amino acids	0	none	-	-	-	-
locus_tag="wVulm_001287"	Protein does not contain a CCBD within the first 150 amino acids	0	none	-	-	-	-
locus_tag="wVulm_001291"	Protein does not contain a CCBD within the first 150 amino acids	0	none	-	-	-	-
locus_tag="wVulm_001299"	Protein does not contain a CCBD within the first 150 amino acids	0	none	-	-	-	-
locus_tag="wVulm_001314"	Protein does not contain a CCBD within the first 150 amino acids	0.00974	none	-	-	-	-
locus_tag="wVulm_001320"	Protein does not contain a CCBD within the first 150 amino acids	0.00974	none	-	-	-	-
locus_tag="wVulm_001324"	Protein does not contain a CCBD within the first 150 amino acids	0.01453	none	-	-	-	-
locus_tag="wVulm_001329"	Protein does not contain a CCBD within the first 150 amino acids	3e-05	none	-	-	-	-
locus_tag="wVulm_001334"	Protein does not contain a CCBD within the first 150 amino acids	0	none	-	-	-	-
locus_tag="wVulm_001337"	Protein does not contain a CCBD within the first 150 amino acids	0.99904	none	-	-	-	-
locus_tag="wVulm_001338"	Protein does not contain a CCBD within the first 150 amino acids	0.97769	none	-	-	-	-
locus_tag="wVulm_001345"	Protein does not contain a CCBD within the first 150 amino acids	0.99413	none	-	-	-	-
locus_tag="wVulm_001347"	Protein does not contain a CCBD within the first 150 amino acids	0.99413	none	-	-	-	-
locus_tag="wVulm_001358"	Protein does not contain a CCBD within the first 150 amino acids	0	none	-	-	-	-
locus_tag="wVulm_001360"	Protein does not contain a CCBD within the first 150 amino acids	0	none	-	-	-	-
locus_tag="wVulm_001361"	Protein does not contain a CCBD within the first 150 amino acids	0.14184	none	-	-	-	-
locus_tag="wVulm_001366"	Protein does not contain a CCBD within the first 150 amino acids	0.08796	none	-	-	-	-
locus_tag="wVulm_001371"	Protein does not contain a CCBD within the first 150 amino acids	0.08534	none	-	-	-	-
locus_tag="wVulm_001373"	Protein does not contain a CCBD within the first 150 amino acids	0.98812	none	-	-	-	-
locus_tag="wVulm_001379"	Protein does not contain a CCBD within the first 150 amino acids	0	none	-	-	-	-
locus_tag="wVulm_001380"	Protein does not contain a CCBD within the first 150 amino acids	0.08589	none	-	-	-	-
locus_tag="wVulm_001382"	Protein does not contain a CCBD within the first 150 amino acids	0	none	-	-	-	-
locus_tag="wVulm_001384"	Protein does not contain a CCBD within the first 150 amino acids	0	none	-	-	-	-
locus_tag="wVulm_001385"	Protein does not contain a CCBD within the first 150 amino acids	0	none	-	-	-	-
locus_tag="wVulm_001404"	Protein does not contain a CCBD within the first 150 amino acids	0	none	-	-	-	-
locus_tag="wVulm_001420"	Protein does not contain a CCBD within the first 150 amino acids	0.99973	none	-	-	-	-
locus_tag="wVulm_001421"	Protein does not contain a CCBD within the first 150 amino acids	0	none	-	-	-	-
locus_tag="wVulm_001426"	Protein does not contain a CCBD within the first 150 amino acids	0	none	-	-	-	-
locus_tag="wVulm_001430"	Protein does not contain a CCBD within the first 150 amino acids	0	none	-	-	-	-
gene="rnpA"	Protein does not contain a CCBD within the first 150 amino acids	0	none	-	-	-	-
locus_tag="wVulm_001440"	Protein does not contain a CCBD within the first 150 amino acids	0	none	-	-	-	-
locus_tag="wVulm_001445"	Protein does not contain a CCBD within the first 150 amino acids	0.99716	none	-	-	-	-
locus_tag="wVulm_001448"	Protein does not contain a CCBD within the first 150 amino acids	0	none	-	-	-	-
locus_tag="wVulm_001460"	Protein does not contain a CCBD within the first 150 amino acids	0	none	-	-	-	-
locus_tag="wVulm_001461"	Protein does not contain a CCBD within the first 150 amino acids	0.99958	none	-	-	-	-
locus_tag="wVulm_001462"	Protein does not contain a CCBD within the first 150 amino acids	0.69734	none	-	-	-	-
locus_tag="wVulm_001463"	Protein does not contain a CCBD within the first 150 amino acids	0	none	-	-	-	-
locus_tag="wVulm_001464"	Protein does not contain a CCBD within the first 150 amino acids	0.91885	none	-	-	-	-
locus_tag="wVulm_001466"	Protein does not contain a CCBD within the first 150 amino acids	0	none	-	-	-	-
locus_tag="wVulm_001467"	Protein does not contain a CCBD within the first 150 amino acids	0	none	-	-	-	-
locus_tag="wVulm_001486"	Protein does not contain a CCBD within the first 150 amino acids	0	none	-	-	-	-
locus_tag="wVulm_001488"	Protein does not contain a CCBD within the first 150 amino acids	1e-05	none	-	-	-	-
locus_tag="wVulm_001491"	Protein does not contain a CCBD within the first 150 amino acids	0.72038	none	-	-	-	-
locus_tag="wVulm_001496"	Protein does not contain a CCBD within the first 150 amino acids	0	none	-	-	-	-
locus_tag="wVulm_001501"	Protein does not contain a CCBD within the first 150 amino acids	0	none	-	-	-	-
locus_tag="wVulm_001503"	Protein does not contain a CCBD within the first 150 amino acids	0	none	-	-	-	-
gene="dcd"	Protein does not contain a CCBD within the first 150 amino acids	0.00601	none	-	-	-	-
locus_tag="wVulm_001511"	Protein does not contain a CCBD within the first 150 amino acids	0.00683	none	-	-	-	-
locus_tag="wVulm_001512"	Protein does not contain a CCBD within the first 150 amino acids	0.89011	none	-	-	-	-
locus_tag="wVulm_001513"	Protein does not contain a CCBD within the first 150 amino acids	0.13531	none	-	-	-	-
locus_tag="wVulm_001517"	Protein does not contain a CCBD within the first 150 amino acids	0.99729	none	-	-	-	-
locus_tag="wVulm_001518"	Protein does not contain a CCBD within the first 150 amino acids	0.00159	none	-	-	-	-
locus_tag="wVulm_001529"	Protein does not contain a CCBD within the first 150 amino acids	0	none	-	-	-	-
locus_tag="wVulm_001531"	Protein does not contain a CCBD within the first 150 amino acids	0	none	-	-	-	-
locus_tag="wVulm_001534"	Protein does not contain a CCBD within the first 150 amino acids	0	none	-	-	-	-
gene="gatC"	Protein does not contain a CCBD within the first 150 amino acids	0.97201	none	-	-	-	-
locus_tag="wVulm_001546"	Protein does not contain a CCBD within the first 150 amino acids	0.00023	none	-	-	-	-
locus_tag="wVulm_001550"	Protein does not contain a CCBD within the first 150 amino acids	0	none	-	-	-	-
locus_tag="wVulm_001553"	Protein does not contain a CCBD within the first 150 amino acids	0	none	-	-	-	-
locus_tag="wVulm_001557"	Protein does not contain a CCBD within the first 150 amino acids	0	none	-	-	-	-
locus_tag="wVulm_001560"	Protein does not contain a CCBD within the first 150 amino acids	0	none	-	-	-	-
locus_tag="wVulm_001564"	Protein does not contain a CCBD within the first 150 amino acids	0	none	-	-	-	-
locus_tag="wVulm_001565"	Protein does not contain a CCBD within the first 150 amino acids	0.17636	none	-	-	-	-
locus_tag="wVulm_001566"	Protein does not contain a CCBD within the first 150 amino acids	0.91611	none	-	-	-	-
locus_tag="wVulm_001569"	Protein does not contain a CCBD within the first 150 amino acids	0.09948	none	-	-	-	-
locus_tag="wVulm_001574"	Protein does not contain a CCBD within the first 150 amino acids	0	none	-	-	-	-
gene="glpX"	Protein does not contain a CCBD within the first 150 amino acids	0	none	-	-	-	-
locus_tag="wVulm_001581"	Protein does not contain a CCBD within the first 150 amino acids	0	none	-	-	-	-
locus_tag="wVulm_001583"	Protein does not contain a CCBD within the first 150 amino acids	0.00146	none	-	-	-	-
locus_tag="wVulm_001586"	Protein does not contain a CCBD within the first 150 amino acids	0	none	-	-	-	-
locus_tag="wVulm_001589"	Protein does not contain a CCBD within the first 150 amino acids	0.9978	none	-	-	-	-
locus_tag="wVulm_001590"	Protein does not contain a CCBD within the first 150 amino acids	0.00145	none	-	-	-	-
locus_tag="wVulm_001593"	Protein does not contain a CCBD within the first 150 amino acids	0.99193	none	-	-	-	-
locus_tag="wVulm_001606"	Protein does not contain a CCBD within the first 150 amino acids	0.06753	none	-	-	-	-
locus_tag="wVulm_001607"	Protein does not contain a CCBD within the first 150 amino acids	0.00051	none	-	-	-	-
locus_tag="wVulm_001612"	Protein does not contain a CCBD within the first 150 amino acids	0	none	-	-	-	-
locus_tag="wVulm_001614"	Protein does not contain a CCBD within the first 150 amino acids	0	none	-	-	-	-
locus_tag="wVulm_001617"	Protein does not contain a CCBD within the first 150 amino acids	0.96283	none	-	-	-	-
locus_tag="wVulm_001618"	Protein does not contain a CCBD within the first 150 amino acids	0	none	-	-	-	-
locus_tag="wVulm_001619"	Protein does not contain a CCBD within the first 150 amino acids	2e-05	not used	-	-	-	-
locus_tag="wVulm_001620"	Protein does not contain a CCBD within the first 150 amino acids	0	none	-	-	-	-
locus_tag="wVulm_001621"	Protein does not contain a CCBD within the first 150 amino acids	0	none	-	-	-	-
locus_tag="wVulm_001623"	Protein does not contain a CCBD within the first 150 amino acids	0.28807	none	-	-	-	-
locus_tag="wVulm_001625"	Protein does not contain a CCBD within the first 150 amino acids	0	none	-	-	-	-
locus_tag="wVulm_001626"	Protein does not contain a CCBD within the first 150 amino acids	5e-05	none	-	-	-	-
locus_tag="wVulm_001631"	Protein does not contain a CCBD within the first 150 amino acids	0	none	-	-	-	-

## Sheet: wVulP effectors
protein	Conserved Chaperone Binding Detection (EffectiveCCBD)	Search for secreted type-III proteins (EffectiveT3)	N-terminal signal detection (Predotar, Human/Animal-model)	N-terminal signal detection (Predotar, Plants-model)	Eukaryotic-like domain (EffectiveELD; PFxxx Z-Score)	T4SS effector prediction (T4SEpre)	Comments
gene="acnA"	Protein does not contain a CCBD within the first 150 amino acids	1	none	-	PF00694 5;PF00330 5	-	-
gene="acpP"	CCBD (MEQIVEYVVN) found downstream of expected region	0	none	-	PF00550 5	-	-
gene="alaS"	Protein does not contain a CCBD within the first 150 amino acids	1	none	-	PF01411 4;PF07973 5;PF02272 4	-	-
gene="apaG"	Protein does not contain a CCBD within the first 150 amino acids	0.42587	none	-	PF04379 5	-	-
gene="argB"	Protein does not contain a CCBD within the first 150 amino acids	0.99998	none	-	PF00696 5	-	-
gene="argS"	Protein does not contain a CCBD within the first 150 amino acids	0.00077	possibly mitochondrial	-	PF05746 4;PF00750 6;PF03485 7	-	-
gene="aspS"	Protein does not contain a CCBD within the first 150 amino acids	3e-05	none	-	PF01336 4;PF02938 4	-	-
gene="atpA"	Protein does not contain a CCBD within the first 150 amino acids	0.89301	none	-	PF00006 5;PF00306 9;PF02874 6	-	-
gene="atpD"	Protein does not contain a CCBD within the first 150 amino acids	0	none	-	PF00006 5;PF02874 6	-	-
gene="atpG"	Protein does not contain a CCBD within the first 150 amino acids	0	possibly mitochondrial	-	PF00231 7	-	-
gene="atpH"	CCBD (FLGKIIKVSN) found downstream of expected region	0.0044	none	-	PF00213 7	-	-
gene="bamA"	Protein does not contain a CCBD within the first 150 amino acids	0	ER	-	PF01103 6	-	-
gene="bcp"	Protein does not contain a CCBD within the first 150 amino acids	0.9999	none	-	PF00578 13	-	-
gene="bfr"	Protein does not contain a CCBD within the first 150 amino acids	0	none	-	PF00210 4	-	-
gene="bioA"	Protein does not contain a CCBD within the first 150 amino acids	0.99363	none	-	PF00202 4	-	-
gene="bioB"	Protein does not contain a CCBD within the first 150 amino acids	2e-05	none	-	PF04055 5;PF06968 6	-	-
gene="bioD"	Protein does not contain a CCBD within the first 150 amino acids	0.99911	none	-	PF13500 4	-	-
gene="carA"	Protein does not contain a CCBD within the first 150 amino acids	0	none	-	PF00117 4;PF00988 10	-	-
gene="carB"	Protein does not contain a CCBD within the first 150 amino acids	0	possibly ER	-	PF02787 7;PF02786 4	-	-
gene="ccmA"	Protein does not contain a CCBD within the first 150 amino acids	0.00124	none	-	PF00005 5	-	-
gene="ccmC"	Protein does not contain a CCBD within the first 150 amino acids	1	mitochondrial	-	PF01578 5	-	-
gene="ccmE"	Protein does not contain a CCBD within the first 150 amino acids	0	ER	-	PF03100 5	-	-
gene="clpB"	Protein does not contain a CCBD within the first 150 amino acids	0	none	-	PF10431 5;PF07724 4;PF02861 6;PF00004 7	-	-
gene="clpP"	Protein does not contain a CCBD within the first 150 amino acids	1e-05	none	-	PF00574 4	-	-
gene="clpX"	Protein does not contain a CCBD within the first 150 amino acids	1	none	-	PF10431 5;PF07724 4	-	-
gene="coaD"	Protein does not contain a CCBD within the first 150 amino acids	0.99999	none	-	PF01467 7	-	-
gene="coaE"	Protein does not contain a CCBD within the first 150 amino acids	0	none	-	PF01121 12	-	-
gene="coxB"	Protein does not contain a CCBD within the first 150 amino acids	0.63247	ER	-	PF00116 6;PF02790 4	-	-
gene="ctaD"	Protein does not contain a CCBD within the first 150 amino acids	0	none	-	PF00115 5	-	-
gene="cydB"	Protein does not contain a CCBD within the first 150 amino acids	0	ER	-	PF02322 6	-	-
gene="cysS"	Protein does not contain a CCBD within the first 150 amino acids	0.00011	none	-	PF09190 5	-	-
gene="dapA"	Protein does not contain a CCBD within the first 150 amino acids	1	none	-	PF00701 6	-	-
gene="dapB"	Protein does not contain a CCBD within the first 150 amino acids	0	possibly mitochondrial	-	PF01113 13;PF05173 5	-	-
gene="dapD"	Protein does not contain a CCBD within the first 150 amino acids	0	none	-	PF14602 4	-	-
gene="dapE"	Protein does not contain a CCBD within the first 150 amino acids	0	none	-	PF07687 5;PF01546 6	-	-
gene="dapF"	Protein does not contain a CCBD within the first 150 amino acids	0.99355	none	-	PF01678 5	-	-
gene="dcd"	Protein does not contain a CCBD within the first 150 amino acids	0.00601	none	-	-	-	-
gene="def"	Protein does not contain a CCBD within the first 150 amino acids	0.00587	none	-	PF01327 4	-	-
gene="der"	Protein does not contain a CCBD within the first 150 amino acids	0	mitochondrial	-	PF14714 6;PF01926 6	-	-
gene="dnaA"	Protein does not contain a CCBD within the first 150 amino acids	1	none	-	-	-	-
gene="dnaE"	Protein does not contain a CCBD within the first 150 amino acids	0.00035	possibly mitochondrial	-	PF07733 6;PF02811 6	-	-
gene="dnaG"	Protein does not contain a CCBD within the first 150 amino acids	0	none	-	PF13155 22;PF08275 24;PF01807 23	-	-
gene="dnaJ"	CCBD (IQAPILYVTN) found downstream of expected region	0	none	-	PF00684 4;PF00226 6;PF01556 4	-	-
gene="dnaK"	Protein does not contain a CCBD within the first 150 amino acids	0	none	-	PF00012 6	-	-
gene="dnaN"	Protein does not contain a CCBD within the first 150 amino acids	0.00018	none	-	-	-	-
gene="dnaQ"	CCBD (ISNNILVIHN) found downstream of expected region	0.75786	none	-	PF00929 5	-	-
gene="dnaX"	Protein does not contain a CCBD within the first 150 amino acids	0	none	-	PF13177 7	-	-
gene="dprA"	Protein does not contain a CCBD within the first 150 amino acids	0	none	-	-	-	-
gene="dusB"	CCBD (FGCPVKKVVN) found downstream of expected region	0.77311	none	-	PF01207 4	-	-
gene="dut"	Protein does not contain a CCBD within the first 150 amino acids	0	none	-	PF00692 5	-	-
gene="dxr"	Protein does not contain a CCBD within the first 150 amino acids	0	possibly mitochondrial	-	PF02670 5;PF08436 5;PF13288 5	-	-
gene="efp"	Protein does not contain a CCBD within the first 150 amino acids	0	none	-	PF01132 7;PF08207 4;PF09285 7	-	-
gene="elbB"	Protein does not contain a CCBD within the first 150 amino acids	0	none	-	PF01965 5	-	-
gene="eno"	Protein does not contain a CCBD within the first 150 amino acids	1e-05	none	-	PF00113 5;PF03952 7	-	-
gene="era"	Protein does not contain a CCBD within the first 150 amino acids	3e-05	none	-	PF07650 9;PF01926 6	-	-
gene="fabD"	Protein does not contain a CCBD within the first 150 amino acids	0	none	-	PF00698 7	-	-
gene="fabF"	Protein does not contain a CCBD within the first 150 amino acids	0	ER	-	PF00109 6;PF02801 6	-	-
gene="fabG"	Protein does not contain a CCBD within the first 150 amino acids	0	possibly mitochondrial	-	PF13561 5	-	-
gene="fabZ"	Protein does not contain a CCBD within the first 150 amino acids	0	none	-	PF07977 4	-	-
gene="ffh"	Protein does not contain a CCBD within the first 150 amino acids	0.39689	none	-	PF00448 4;PF02978 6;PF02881 6	-	-
gene="fmt"	Protein does not contain a CCBD within the first 150 amino acids	0	none	-	PF02911 4;PF00551 5	-	-
gene="folD"	Protein does not contain a CCBD within the first 150 amino acids	0	none	-	PF02882 6;PF00763 6	-	-
gene="folP"	Protein does not contain a CCBD within the first 150 amino acids	0.05927	none	-	PF00809 11	-	-
gene="frr"	Protein does not contain a CCBD within the first 150 amino acids	0	none	-	PF01765 8	-	-
gene="fsa"	Protein does not contain a CCBD within the first 150 amino acids	0	none	-	PF00923 7	-	-
gene="ftsA"	Protein does not contain a CCBD within the first 150 amino acids	0	none	-	-	-	-
gene="ftsH"	Protein does not contain a CCBD within the first 150 amino acids	0	ER	-	PF06480 6;PF01434 8;PF00004 7	-	-
gene="ftsY"	CCBD (LMNEIEAILN) found downstream of expected region	2e-05	none	-	PF02881 6;PF00448 4	-	-
gene="ftsZ"	Protein does not contain a CCBD within the first 150 amino acids	0	none	-	PF00091 8;PF12327 16	-	-
gene="fumC"	Protein does not contain a CCBD within the first 150 amino acids	0	none	-	PF10415 8;PF00206 13	-	-
gene="fusA"	Protein does not contain a CCBD within the first 150 amino acids	0	none	-	PF00009 4;PF03144 4;PF14492 4;PF00679 5	-	-
gene="gap"	Protein does not contain a CCBD within the first 150 amino acids	0	none	-	PF00044 4;PF02800 4	-	-
gene="gatA"	Protein does not contain a CCBD within the first 150 amino acids	0	none	-	PF01425 6	-	-
gene="gatB"	Protein does not contain a CCBD within the first 150 amino acids	2e-05	none	-	PF02637 5	-	-
gene="gatC"	Protein does not contain a CCBD within the first 150 amino acids	0.97201	none	-	-	-	-
gene="glmS"	Protein does not contain a CCBD within the first 150 amino acids	0	none	-	PF01380 8	-	-
gene="glpX"	Protein does not contain a CCBD within the first 150 amino acids	0	none	-	-	-	-
gene="gltX"	Protein does not contain a CCBD within the first 150 amino acids	0.03636	possibly mitochondrial	-	PF00749 4	-	-
gene="glyS"	Protein does not contain a CCBD within the first 150 amino acids	0.99992	none	-	PF05746 4;PF02092 4	-	-
gene="gmk"	Protein does not contain a CCBD within the first 150 amino acids	0.23855	none	-	PF00625 7	-	-
gene="gpW"	Protein does not contain a CCBD within the first 150 amino acids	0	none	-	-	-	-
gene="greA"	Protein does not contain a CCBD within the first 150 amino acids	0.98569	none	-	PF01272 4;PF03449 4	-	-
gene="groL"	Protein does not contain a CCBD within the first 150 amino acids	0	none	-	PF00118 8	-	-
gene="grxD"	Protein does not contain a CCBD within the first 150 amino acids	0	none	-	PF00462 4	-	-
gene="gshA"	Protein does not contain a CCBD within the first 150 amino acids	1	none	-	-	-	-
gene="gshB"	Protein does not contain a CCBD within the first 150 amino acids	1e-05	none	-	-	-	-
gene="guaA"	Protein does not contain a CCBD within the first 150 amino acids	1e-05	none	-	PF02540 4;PF00117 4;PF00958 10	-	-
gene="guaB"	Protein does not contain a CCBD within the first 150 amino acids	0	none	-	PF00571 5;PF00478 4	-	-
gene="gyrA"	Protein does not contain a CCBD within the first 150 amino acids	0.00238	none	-	PF00521 4;PF03989 4	-	-
gene="gyrB"	Protein does not contain a CCBD within the first 150 amino acids	0	none	-	PF01751 8;PF00986 4;PF02518 5;PF00204 4	-	-
gene="hemA"	Protein does not contain a CCBD within the first 150 amino acids	0	none	-	PF00155 4	-	-
gene="hemB"	Protein does not contain a CCBD within the first 150 amino acids	1e-05	possibly mitochondrial	-	PF00490 8	-	-
gene="hemC"	Protein does not contain a CCBD within the first 150 amino acids	0	none	-	PF01379 4;PF03900 4	-	-
gene="hemE"	CCBD (IEAKILPILN) found downstream of expected region	1	none	-	PF01208 34	-	-
gene="hemF"	Protein does not contain a CCBD within the first 150 amino acids	1e-05	none	-	PF01218 4	-	-
gene="hemH"	Protein does not contain a CCBD within the first 150 amino acids	0	possibly mitochondrial	-	PF00762 7	-	-
gene="hemJ"	Protein does not contain a CCBD within the first 150 amino acids	0	ER	-	-	-	-
gene="hflK"	Protein does not contain a CCBD within the first 150 amino acids	0.99988	none	-	PF01145 4	-	-
gene="hisS"	Protein does not contain a CCBD within the first 150 amino acids	4e-05	none	-	PF03129 4;PF13393 4	-	-
gene="hslU"	Protein does not contain a CCBD within the first 150 amino acids	1	none	-	PF07724 4;PF00004 7	-	-
gene="hslV"	Protein does not contain a CCBD within the first 150 amino acids	0.00381	none	-	-	-	-
gene="htpG"	CCBD (FDAEVGKVLN) found within N-terminal region	0.01311	none	-	PF13589 6;PF00183 4	-	-
gene="icd"	Protein does not contain a CCBD within the first 150 amino acids	0	none	-	PF00180 4	-	-
gene="ileS"	Protein does not contain a CCBD within the first 150 amino acids	0.84065	none	-	PF00133 5;PF08264 7	-	-
gene="infA"	Protein does not contain a CCBD within the first 150 amino acids	0	none	-	PF01176 7	-	-
gene="infB"	Protein does not contain a CCBD within the first 150 amino acids	0	none	-	PF11987 5;PF04760 6;PF00009 4	-	-
gene="infC"	Protein does not contain a CCBD within the first 150 amino acids	0	none	-	PF00707 18;PF05198 15	-	-
gene="iscU"	Protein does not contain a CCBD within the first 150 amino acids	0.00013	none	-	-	-	-
gene="iscX"	Protein does not contain a CCBD within the first 150 amino acids	0	none	-	PF04384 4	-	-
gene="ispD"	Protein does not contain a CCBD within the first 150 amino acids	0	possibly ER	-	PF01128 8	-	-
gene="ispG"	Protein does not contain a CCBD within the first 150 amino acids	0.00082	none	-	PF04551 7	-	-
gene="ispH"	Protein does not contain a CCBD within the first 150 amino acids	0	none	-	PF02401 4	-	-
gene="lepA"	Protein does not contain a CCBD within the first 150 amino acids	7e-05	none	-	PF06421 5;PF00679 5;PF03144 4;PF14492 4;PF00009 4	-	-
gene="lepB"	Protein does not contain a CCBD within the first 150 amino acids	0	mitochondrial	-	PF10502 6	-	-
gene="leuS"	Protein does not contain a CCBD within the first 150 amino acids	0	none	-	PF09334 5;PF13603 10;PF00133 5;PF08264 7	-	-
gene="lgt"	CCBD (IYDPVLYISN) found within expected region	0.99997	ER	-	PF01790 10	-	-
gene="ligA"	Protein does not contain a CCBD within the first 150 amino acids	0.02892	none	-	PF03120 7;PF12826 4;PF01653 7;PF00533 5	-	-
gene="lipA"	Protein does not contain a CCBD within the first 150 amino acids	0.98725	none	-	PF16881 4;PF04055 5	-	-
gene="lipB"	Protein does not contain a CCBD within the first 150 amino acids	0.03507	none	-	-	-	-
gene="lon"	Protein does not contain a CCBD within the first 150 amino acids	1e-05	none	-	PF02190 4;PF00004 7	-	-
gene="lpdA"	Protein does not contain a CCBD within the first 150 amino acids	0	none	-	PF07992 4;PF02852 5	-	-
gene="lspA"	Protein does not contain a CCBD within the first 150 amino acids	0	ER	-	-	-	-
gene="ltrA"	Protein does not contain a CCBD within the first 150 amino acids	0	none	-	PF00078 7	-	-
gene="map"	CCBD (LNIDVTVILN) found downstream of expected region	0	none	-	PF00557 6	-	-
gene="mdh"	Protein does not contain a CCBD within the first 150 amino acids	0	none	-	PF02866 7;PF00056 7	-	-
gene="metC"	Protein does not contain a CCBD within the first 150 amino acids	0	none	-	-	-	-
gene="metG"	Protein does not contain a CCBD within the first 150 amino acids	0.99963	none	-	PF09334 5	-	-
gene="metK"	Protein does not contain a CCBD within the first 150 amino acids	3e-05	none	-	PF00438 11;PF02773 8;PF02772 8	-	-
gene="mgtE"	Protein does not contain a CCBD within the first 150 amino acids	0	none	-	PF01769 5;PF00571 5;PF03448 5	-	-
gene="miaA"	Protein does not contain a CCBD within the first 150 amino acids	0.01352	none	-	PF01715 13	-	-
gene="miaB"	Protein does not contain a CCBD within the first 150 amino acids	0	none	-	PF04055 5;PF00919 4	-	-
gene="mnhG"	CCBD (LLIFIIWIAN) found within expected region	0	ER	-	-	-	-
gene="mnmA"	Protein does not contain a CCBD within the first 150 amino acids	0	none	-	PF03054 8	-	-
gene="mnmE"	Protein does not contain a CCBD within the first 150 amino acids	8e-05	none	-	PF01926 6	-	-
gene="mnmG"	Protein does not contain a CCBD within the first 150 amino acids	0	none	-	-	-	-
gene="mraY"	Protein does not contain a CCBD within the first 150 amino acids	0	ER	-	PF00953 10	-	-
gene="mtaB"	Protein does not contain a CCBD within the first 150 amino acids	0	none	-	PF00919 4;PF04055 5	-	-
gene="murA"	CCBD (LGAKVNFIHN) found within expected region	0	mitochondrial	-	PF00275 5	-	-
gene="murB"	Protein does not contain a CCBD within the first 150 amino acids	0	mitochondrial	-	PF01565 4;PF02873 8	-	-
gene="murD"	Protein does not contain a CCBD within the first 150 amino acids	0	mitochondrial	-	PF08245 5	-	-
gene="murE"	Protein does not contain a CCBD within the first 150 amino acids	0	none	-	PF02875 4;PF08245 5	-	-
gene="murJ"	Protein does not contain a CCBD within the first 150 amino acids	0.00052	ER	-	PF03023 8	-	-
gene="mutL"	Protein does not contain a CCBD within the first 150 amino acids	0	none	-	PF01119 5;PF08676 5;PF13589 6	-	-
gene="mutM"	Protein does not contain a CCBD within the first 150 amino acids	1	none	-	PF06831 5;PF01149 4	-	-
gene="mutS"	Protein does not contain a CCBD within the first 150 amino acids	0.03859	none	-	PF01624 16;PF00488 10;PF05192 13	-	-
gene="ndk"	Protein does not contain a CCBD within the first 150 amino acids	0.25645	none	-	PF00334 8	-	-
gene="nth"	CCBD (IDTHVFRVSN) found downstream of expected region	0.00605	none	-	PF00730 4	-	-
gene="nuoE"	Protein does not contain a CCBD within the first 150 amino acids	0.98927	none	-	PF01257 4	-	-
gene="nuoF"	Protein does not contain a CCBD within the first 150 amino acids	0	none	-	PF01512 4;PF10589 5;PF10531 6	-	-
gene="nuoG"	Protein does not contain a CCBD within the first 150 amino acids	0	none	-	PF00384 12;PF13510 4;PF10588 7	-	-
gene="nuoH"	Protein does not contain a CCBD within the first 150 amino acids	0	ER	-	-	-	-
gene="nuoI"	Protein does not contain a CCBD within the first 150 amino acids	0	ER	-	PF12838 5	-	-
gene="nuoK"	Protein does not contain a CCBD within the first 150 amino acids	0	ER	-	-	-	-
gene="nusA"	Protein does not contain a CCBD within the first 150 amino acids	1	none	-	PF13184 10	-	-
gene="nusB"	Protein does not contain a CCBD within the first 150 amino acids	0	none	-	PF01029 4	-	-
gene="nusG"	Protein does not contain a CCBD within the first 150 amino acids	0	none	-	PF02357 21	-	-
gene="obgE"	Protein does not contain a CCBD within the first 150 amino acids	0	none	-	PF01926 6;PF01018 5	-	-
gene="odhB"	Protein does not contain a CCBD within the first 150 amino acids	0	none	-	PF00364 4	-	-
gene="pdhA"	Protein does not contain a CCBD within the first 150 amino acids	0	possibly ER	-	PF00676 5	-	-
gene="pdxH"	Protein does not contain a CCBD within the first 150 amino acids	0.00193	none	-	PF01243 6;PF10590 4	-	-
gene="petA"	Protein does not contain a CCBD within the first 150 amino acids	0	none	-	PF00355 9	-	-
gene="pgsA"	Protein does not contain a CCBD within the first 150 amino acids	0	possibly mitochondrial	-	PF01066 4	-	-
gene="pheS"	Protein does not contain a CCBD within the first 150 amino acids	0	none	-	PF02912 6;PF01409 4	-	-
gene="pheT"	Protein does not contain a CCBD within the first 150 amino acids	0	none	-	PF03483 7;PF03484 5;PF01588 5;PF03147 4	-	-
gene="plsX"	Protein does not contain a CCBD within the first 150 amino acids	0.99999	none	-	PF02504 6	-	-
gene="plsY"	Protein does not contain a CCBD within the first 150 amino acids	0	ER	-	-	-	-
gene="pnp"	CCBD (FHDEISVVCN) found downstream of expected region	0	none	-	PF03726 4;PF00013 7;PF00575 5;PF03725 4;PF01138 4	-	-
gene="polA"	Protein does not contain a CCBD within the first 150 amino acids	0	none	-	PF02739 4;PF00476 11	-	-
gene="ppa"	Protein does not contain a CCBD within the first 150 amino acids	0.12631	none	-	PF00719 5	-	-
gene="ppdK"	Protein does not contain a CCBD within the first 150 amino acids	0	none	-	PF02896 6;PF00391 5;PF01326 5	-	-
gene="prfA"	Protein does not contain a CCBD within the first 150 amino acids	0.00697	none	-	PF03462 7	-	-
gene="prfB"	Protein does not contain a CCBD within the first 150 amino acids	0	none	-	PF03462 7	-	-
gene="priA"	Protein does not contain a CCBD within the first 150 amino acids	0.01795	none	-	PF00271 5	-	-
gene="pstA"	Protein does not contain a CCBD within the first 150 amino acids	0	mitochondrial	-	PF00528 7	-	-
gene="pstB"	Protein does not contain a CCBD within the first 150 amino acids	0.81792	none	-	PF00005 5	-	-
gene="pstC"	Protein does not contain a CCBD within the first 150 amino acids	0	ER	-	PF00528 7	-	-
gene="pth"	Protein does not contain a CCBD within the first 150 amino acids	0.00281	none	-	PF01195 11	-	-
gene="purB"	Protein does not contain a CCBD within the first 150 amino acids	0.00277	none	-	PF00206 13;PF10397 4	-	-
gene="purD"	Protein does not contain a CCBD within the first 150 amino acids	0	possibly mitochondrial	-	PF02844 4;PF01071 6;PF02843 4	-	-
gene="purE"	Protein does not contain a CCBD within the first 150 amino acids	0	none	-	PF00731 6	-	-
gene="purF"	Protein does not contain a CCBD within the first 150 amino acids	0.29679	none	-	PF13537 7;PF00156 5	-	-
gene="purH"	Protein does not contain a CCBD within the first 150 amino acids	0	none	-	PF01808 7	-	-
gene="purM"	Protein does not contain a CCBD within the first 150 amino acids	0	none	-	-	-	-
gene="purN"	Protein does not contain a CCBD within the first 150 amino acids	0	possibly mitochondrial	-	PF00551 5	-	-
gene="putA"	Protein does not contain a CCBD within the first 150 amino acids	0.00019	none	-	PF01619 5;PF00171 5	-	-
gene="pyrE"	Protein does not contain a CCBD within the first 150 amino acids	0	none	-	PF00156 5	-	-
gene="pyrF"	Protein does not contain a CCBD within the first 150 amino acids	0	none	-	PF00215 10	-	-
gene="pyrH"	Protein does not contain a CCBD within the first 150 amino acids	0.0004	none	-	PF00696 5	-	-
gene="radA"	Protein does not contain a CCBD within the first 150 amino acids	0	none	-	PF13541 4;PF13481 12	-	-
gene="radC"	Protein does not contain a CCBD within the first 150 amino acids	0	none	-	-	-	-
gene="recA"	Protein does not contain a CCBD within the first 150 amino acids	1	none	-	PF00154 19	-	-
gene="recF"	Protein does not contain a CCBD within the first 150 amino acids	0.0288	possibly mitochondrial	-	PF02463 4	-	-
gene="recJ"	Protein does not contain a CCBD within the first 150 amino acids	0	none	-	PF02272 4;PF01368 4	-	-
gene="recO"	Protein does not contain a CCBD within the first 150 amino acids	0	none	-	-	-	-
gene="recR"	Protein does not contain a CCBD within the first 150 amino acids	1	none	-	PF13662 7	-	-
gene="rho"	Protein does not contain a CCBD within the first 150 amino acids	0	none	-	PF00006 5;PF07498 5	-	-
gene="rhuM"	Protein does not contain a CCBD within the first 150 amino acids	0	none	-	-	-	-
gene="ribB"	Protein does not contain a CCBD within the first 150 amino acids	0	none	-	PF00926 7	-	-
gene="ribD"	Protein does not contain a CCBD within the first 150 amino acids	1e-05	none	-	PF01872 8;PF00383 4	-	-
gene="rimM"	CCBD (LYGYVKSVCN) found downstream of expected region	0	none	-	PF05239 6;PF01782 5	-	-
gene="rlmB"	Protein does not contain a CCBD within the first 150 amino acids	0	none	-	PF08032 4	-	-
gene="rmuC"	Protein does not contain a CCBD within the first 150 amino acids	0	ER	-	PF02646 4	-	-
gene="rnc"	CCBD (LNDTISKVIN) found within N-terminal region	1e-05	none	-	PF00035 23;PF14622 8	-	-
gene="rnhA"	Protein does not contain a CCBD within the first 150 amino acids	0.99866	none	-	PF00075 8	-	-
gene="rnpA"	Protein does not contain a CCBD within the first 150 amino acids	0	none	-	-	-	-
gene="rodA"	Protein does not contain a CCBD within the first 150 amino acids	0	ER	-	-	-	-
gene="rpe"	Protein does not contain a CCBD within the first 150 amino acids	0	none	-	PF00834 19	-	-
gene="rplA"	Protein does not contain a CCBD within the first 150 amino acids	0.0032	none	-	PF00687 9	-	-
gene="rplB"	Protein does not contain a CCBD within the first 150 amino acids	0.06993	possibly mitochondrial	-	PF03947 13;PF00181 13	-	-
gene="rplC"	Protein does not contain a CCBD within the first 150 amino acids	0	mitochondrial	-	PF00297 19	-	-
gene="rplD"	Protein does not contain a CCBD within the first 150 amino acids	1	none	-	PF00573 15	-	-
gene="rplE"	Protein does not contain a CCBD within the first 150 amino acids	0	none	-	PF00673 22;PF00281 22	-	-
gene="rplF"	Protein does not contain a CCBD within the first 150 amino acids	0.98839	none	-	PF00347 22	-	-
gene="rplI"	Protein does not contain a CCBD within the first 150 amino acids	0	possibly mitochondrial	-	PF01281 15;PF03948 15	-	-
gene="rplJ"	Protein does not contain a CCBD within the first 150 amino acids	0	none	-	PF00466 16	-	-
gene="rplL"	Protein does not contain a CCBD within the first 150 amino acids	0	none	-	PF00542 6	-	-
gene="rplM"	Protein does not contain a CCBD within the first 150 amino acids	0	none	-	PF00572 10	-	-
gene="rplN"	Protein does not contain a CCBD within the first 150 amino acids	0	none	-	PF00238 22	-	-
gene="rplO"	CCBD (IRKNVYSIFN) found downstream of expected region	0	none	-	PF00828 10	-	-
gene="rplP"	Protein does not contain a CCBD within the first 150 amino acids	0	possibly mitochondrial	-	PF00252 23	-	-
gene="rplQ"	Protein does not contain a CCBD within the first 150 amino acids	0	none	-	PF01196 16	-	-
gene="rplS"	Protein does not contain a CCBD within the first 150 amino acids	0	none	-	PF01245 17	-	-
gene="rplT"	Protein does not contain a CCBD within the first 150 amino acids	0	possibly mitochondrial	-	PF00453 18	-	-
gene="rplU"	Protein does not contain a CCBD within the first 150 amino acids	0	none	-	PF00829 11	-	-
gene="rplV"	Protein does not contain a CCBD within the first 150 amino acids	0	possibly mitochondrial	-	PF00237 18	-	-
gene="rplX"	Protein does not contain a CCBD within the first 150 amino acids	0	none	-	PF17136 16	-	-
gene="rpmA"	Protein does not contain a CCBD within the first 150 amino acids	0	none	-	PF01016 7	-	-
gene="rpmC"	Protein does not contain a CCBD within the first 150 amino acids	0	none	-	PF00831 8	-	-
gene="rpmE"	Protein does not contain a CCBD within the first 150 amino acids	0	none	-	PF01197 4	-	-
gene="rpmF"	Protein does not contain a CCBD within the first 150 amino acids	0	none	-	PF01783 9	-	-
gene="rpmG"	Protein does not contain a CCBD within the first 150 amino acids	0	mitochondrial	-	PF00471 5	-	-
gene="rpmH"	Protein does not contain a CCBD within the first 150 amino acids	0	mitochondrial	-	-	-	-
gene="rpmI"	Protein does not contain a CCBD within the first 150 amino acids	0	mitochondrial	-	PF01632 6	-	-
gene="rpoB"	Protein does not contain a CCBD within the first 150 amino acids	0.99933	none	-	PF10385 5;PF04563 5;PF00562 10;PF04565 5;PF04561 5	-	-
gene="rpoC"	Protein does not contain a CCBD within the first 150 amino acids	0	none	-	PF00623 5;PF05000 5;PF04560 5;PF04997 10;PF04998 5;PF04983 8;PF00562 10	-	-
gene="rpoD"	Protein does not contain a CCBD within the first 150 amino acids	0	none	-	PF00140 13;PF04542 6;PF04539 7;PF04545 5	-	-
gene="rpoZ"	Protein does not contain a CCBD within the first 150 amino acids	0	none	-	PF01192 10	-	-
gene="rpsB"	Protein does not contain a CCBD within the first 150 amino acids	0	none	-	PF00318 8	-	-
gene="rpsC"	Protein does not contain a CCBD within the first 150 amino acids	1	none	-	PF07650 9;PF00189 20	-	-
gene="rpsD"	Protein does not contain a CCBD within the first 150 amino acids	0	none	-	PF01479 4;PF00163 4	-	-
gene="rpsE"	Protein does not contain a CCBD within the first 150 amino acids	0.99153	none	-	PF03719 22;PF00333 11	-	-
gene="rpsF"	Protein does not contain a CCBD within the first 150 amino acids	0	none	-	PF01250 16	-	-
gene="rpsG"	Protein does not contain a CCBD within the first 150 amino acids	0	none	-	PF00177 20	-	-
gene="rpsH"	Protein does not contain a CCBD within the first 150 amino acids	0	none	-	PF00410 11	-	-
gene="rpsI"	Protein does not contain a CCBD within the first 150 amino acids	1	none	-	PF00380 22	-	-
gene="rpsJ"	Protein does not contain a CCBD within the first 150 amino acids	0	none	-	PF00338 19	-	-
gene="rpsK"	Protein does not contain a CCBD within the first 150 amino acids	0	none	-	PF00411 21	-	-
gene="rpsL"	Protein does not contain a CCBD within the first 150 amino acids	0	possibly mitochondrial	-	PF00164 8	-	-
gene="rpsM"	Protein does not contain a CCBD within the first 150 amino acids	0	possibly mitochondrial	-	PF00416 9	-	-
gene="rpsN"	Protein does not contain a CCBD within the first 150 amino acids	0	possibly mitochondrial	-	PF00253 6	-	-
gene="rpsO"	Protein does not contain a CCBD within the first 150 amino acids	1	none	-	PF00312 23	-	-
gene="rpsP"	Protein does not contain a CCBD within the first 150 amino acids	0	mitochondrial	-	PF00886 7	-	-
gene="rpsQ"	Protein does not contain a CCBD within the first 150 amino acids	0.00077	none	-	PF00366 9	-	-
gene="rpsR"	Protein does not contain a CCBD within the first 150 amino acids	1	possibly mitochondrial	-	PF01084 6	-	-
gene="rpsS"	Protein does not contain a CCBD within the first 150 amino acids	0	mitochondrial	-	PF00203 7	-	-
gene="rpsT"	Protein does not contain a CCBD within the first 150 amino acids	0	possibly mitochondrial	-	PF01649 16	-	-
gene="rseP"	Protein does not contain a CCBD within the first 150 amino acids	0.9859	none	-	PF02163 5	-	-
gene="rsfS"	Protein does not contain a CCBD within the first 150 amino acids	5e-05	none	-	PF02410 5	-	-
gene="rsmA"	Protein does not contain a CCBD within the first 150 amino acids	0	possibly mitochondrial	-	PF00398 11	-	-
gene="rsmD"	Protein does not contain a CCBD within the first 150 amino acids	0	mitochondrial	-	PF03602 6	-	-
gene="rsmH"	Protein does not contain a CCBD within the first 150 amino acids	0.02323	none	-	PF01795 10	-	-
gene="ruvA"	Protein does not contain a CCBD within the first 150 amino acids	2e-05	none	-	-	-	-
gene="ruvB"	Protein does not contain a CCBD within the first 150 amino acids	0.00583	none	-	PF05491 5;PF05496 5	-	-
gene="ruvC"	Protein does not contain a CCBD within the first 150 amino acids	0	none	-	PF02075 13	-	-
gene="ruvX"	Protein does not contain a CCBD within the first 150 amino acids	0	none	-	PF03652 8	-	-
gene="sdhA"	Protein does not contain a CCBD within the first 150 amino acids	0	none	-	PF02910 7;PF00890 25	-	-
gene="sdhC"	Protein does not contain a CCBD within the first 150 amino acids	0.99996	none	-	-	-	-
gene="sdhD"	Protein does not contain a CCBD within the first 150 amino acids	1	possibly ER	-	-	-	-
gene="secA"	Protein does not contain a CCBD within the first 150 amino acids	0	ER	-	PF07516 8;PF07517 13;PF01043 7;PF02810 4	-	-
gene="secB"	Protein does not contain a CCBD within the first 150 amino acids	0.99956	none	-	-	-	-
gene="secD"	Protein does not contain a CCBD within the first 150 amino acids	0	ER	-	-	-	-
gene="secE"	Protein does not contain a CCBD within the first 150 amino acids	0	none	-	PF00584 6	-	-
gene="secF"	Protein does not contain a CCBD within the first 150 amino acids	0	none	-	-	-	-
gene="secG"	Protein does not contain a CCBD within the first 150 amino acids	0	ER	-	PF03840 5	-	-
gene="secY"	Protein does not contain a CCBD within the first 150 amino acids	0.05136	none	-	PF00344 14	-	-
gene="serS"	Protein does not contain a CCBD within the first 150 amino acids	0	none	-	PF00587 4;PF02403 8	-	-
gene="smpB"	Protein does not contain a CCBD within the first 150 amino acids	0	none	-	PF01668 6	-	-
gene="ssb"	Protein does not contain a CCBD within the first 150 amino acids	0.01205	none	-	PF00436 9	-	-
gene="sucC"	Protein does not contain a CCBD within the first 150 amino acids	0.94497	none	-	PF00549 6;PF08442 5	-	-
gene="sucD"	Protein does not contain a CCBD within the first 150 amino acids	0.03961	none	-	PF02629 7;PF00549 6	-	-
gene="surE"	Protein does not contain a CCBD within the first 150 amino acids	0	none	-	-	-	-
gene="tatC"	Protein does not contain a CCBD within the first 150 amino acids	0	none	-	PF00902 7	-	-
gene="terL"	Protein does not contain a CCBD within the first 150 amino acids	0	none	-	-	-	-
gene="tgt"	Protein does not contain a CCBD within the first 150 amino acids	0.00487	possibly mitochondrial	-	PF01702 5	-	-
gene="thrS"	Protein does not contain a CCBD within the first 150 amino acids	0	none	-	PF07973 5;PF03129 4;PF00587 4	-	-
gene="thyX"	Protein does not contain a CCBD within the first 150 amino acids	0	none	-	-	-	-
gene="tig"	Protein does not contain a CCBD within the first 150 amino acids	1	none	-	PF05698 11;PF05697 12	-	-
gene="tkt"	Protein does not contain a CCBD within the first 150 amino acids	3e-05	none	-	PF00456 6;PF02779 4;PF02780 5	-	-
gene="tldD"	Protein does not contain a CCBD within the first 150 amino acids	1	none	-	-	-	-
gene="tmk"	Protein does not contain a CCBD within the first 150 amino acids	0.00412	none	-	PF02223 16	-	-
gene="topA"	Protein does not contain a CCBD within the first 150 amino acids	0	none	-	PF01751 8;PF01396 7;PF01131 9	-	-
gene="trmB"	Protein does not contain a CCBD within the first 150 amino acids	0	none	-	PF02390 4	-	-
gene="trmD"	Protein does not contain a CCBD within the first 150 amino acids	0	ER	-	PF01746 5	-	-
gene="trpS"	Protein does not contain a CCBD within the first 150 amino acids	0.00018	none	-	PF00579 4	-	-
gene="truA"	Protein does not contain a CCBD within the first 150 amino acids	1	none	-	PF01416 9	-	-
gene="truB"	Protein does not contain a CCBD within the first 150 amino acids	1	none	-	PF01509 5	-	-
gene="trxA"	Protein does not contain a CCBD within the first 150 amino acids	0	none	-	PF00085 18	-	-
gene="trxB"	Protein does not contain a CCBD within the first 150 amino acids	0	none	-	PF07992 4	-	-
gene="tsaB"	Protein does not contain a CCBD within the first 150 amino acids	0.7684	none	-	PF00814 8	-	-
gene="tsaD"	Protein does not contain a CCBD within the first 150 amino acids	0.00248	none	-	PF00814 8	-	-
gene="tsf"	Protein does not contain a CCBD within the first 150 amino acids	0	none	-	PF00889 14	-	-
gene="tuf"	Protein does not contain a CCBD within the first 150 amino acids	0.01284	none	-	PF03144 4;PF00009 4;PF03143 5	-	-
gene="typA"	Protein does not contain a CCBD within the first 150 amino acids	1e-05	none	-	PF00009 4;PF03144 4;PF00679 5	-	-
gene="tyrS"	Protein does not contain a CCBD within the first 150 amino acids	6e-05	none	-	PF00579 4	-	-
gene="ubiA"	Protein does not contain a CCBD within the first 150 amino acids	0	ER	-	-	-	-
gene="ubiB"	Protein does not contain a CCBD within the first 150 amino acids	0	possibly mitochondrial	-	PF03109 7	-	-
gene="ubiE"	Protein does not contain a CCBD within the first 150 amino acids	0	none	-	PF01209 7	-	-
gene="ubiG"	Protein does not contain a CCBD within the first 150 amino acids	0	none	-	PF13489 4;PF02502 8	-	-
gene="ubiH"	Protein does not contain a CCBD within the first 150 amino acids	0	possibly ER	-	PF01494 7	-	-
gene="uppS"	Protein does not contain a CCBD within the first 150 amino acids	0.0002	none	-	PF01255 8	-	-
gene="uvrA"	Protein does not contain a CCBD within the first 150 amino acids	0.01193	none	-	-	-	-
gene="uvrB"	Protein does not contain a CCBD within the first 150 amino acids	0.99996	none	-	PF12344 10;PF00271 5;PF04851 5	-	-
gene="uvrC"	Protein does not contain a CCBD within the first 150 amino acids	1e-05	none	-	PF08459 5;PF01541 12;PF02151 4	-	-
gene="virB11"	Protein does not contain a CCBD within the first 150 amino acids	0	none	-	PF00437 5	-	-
gene="virB9"	Protein does not contain a CCBD within the first 150 amino acids	0	ER	-	-	-	-
gene="yajC"	CCBD (LKSAISEVLN) found downstream of expected region	0	none	-	-	-	-
gene="ybeY"	Protein does not contain a CCBD within the first 150 amino acids	0.76817	none	-	PF02130 6	-	-
gene="ychF"	Protein does not contain a CCBD within the first 150 amino acids	0.00409	none	-	PF01926 6;PF06071 6	-	-
gene="yidC"	Protein does not contain a CCBD within the first 150 amino acids	0	ER	-	PF02096 14	-	-
gene="yihA"	Protein does not contain a CCBD within the first 150 amino acids	0.2142	possibly mitochondrial	-	PF01926 6	-	-
gene="ykgO"	Protein does not contain a CCBD within the first 150 amino acids	0	possibly mitochondrial	-	-	-	-
gene="zapA"	Protein does not contain a CCBD within the first 150 amino acids	0	none	-	PF05164 4	-	-
gene=atpH	-	-	-	-	-	YES	-
gene=eno	-	-	-	-	-	YES	-
gene=ffh	-	-	-	-	-	YES	-
gene=ftsA	-	-	-	-	-	YES	-
gene=gyrA	-	-	-	-	-	YES	-
gene=ligA	-	-	-	-	-	YES	-
gene=nusA	-	-	-	-	-	YES	-
gene=prfA	-	-	-	-	-	YES	-
gene=recO	-	-	-	-	-	YES	-
gene=rsmA	-	-	-	-	-	YES	-
gene=smpB	-	-	-	-	-	YES	-
gene=thrS	-	-	-	-	-	YES	-
locus_tag="wVulp_000003"	Protein does not contain a CCBD within the first 150 amino acids	0	none	-	-	-	-
locus_tag="wVulp_000004"	Protein does not contain a CCBD within the first 150 amino acids	0.57895	ER	-	PF13975 5	-	-
locus_tag="wVulp_000006"	Protein does not contain a CCBD within the first 150 amino acids	0.00023	none	-	PF00885 6	-	-
locus_tag="wVulp_000008"	Protein does not contain a CCBD within the first 150 amino acids	0	ER	-	PF00083 12	-	-
locus_tag="wVulp_000009"	CCBD (INEVIQNIAN) found downstream of expected region	0	ER	-	-	-	-
locus_tag="wVulp_000010"	Protein does not contain a CCBD within the first 150 amino acids	0.7794	none	-	PF00023 22;PF12796 20	-	-
locus_tag="wVulp_000011"	Protein does not contain a CCBD within the first 150 amino acids	1	none	-	-	-	-
locus_tag="wVulp_000013"	Protein does not contain a CCBD within the first 150 amino acids	0.76917	none	-	-	-	-
locus_tag="wVulp_000014"	Protein does not contain a CCBD within the first 150 amino acids	0	none	-	-	-	-
locus_tag="wVulp_000016"	Protein does not contain a CCBD within the first 150 amino acids	0	ER	-	PF00375 7	-	-
locus_tag="wVulp_000019"	Protein does not contain a CCBD within the first 150 amino acids	0	none	-	-	-	-
locus_tag="wVulp_000021"	Protein does not contain a CCBD within the first 150 amino acids	0	mitochondrial	-	PF13561 5	-	-
locus_tag="wVulp_000022"	Protein does not contain a CCBD within the first 150 amino acids	0	none	-	-	-	-
locus_tag="wVulp_000023"	Protein does not contain a CCBD within the first 150 amino acids	1	none	-	-	-	-
locus_tag="wVulp_000026"	Protein does not contain a CCBD within the first 150 amino acids	0	ER	-	PF01148 4	-	-
locus_tag="wVulp_000027"	Protein does not contain a CCBD within the first 150 amino acids	0.00282	none	-	-	-	-
locus_tag="wVulp_000030"	Protein does not contain a CCBD within the first 150 amino acids	0	ER	-	PF07722 7	-	-
locus_tag="wVulp_000032"	Protein does not contain a CCBD within the first 150 amino acids	0	none	-	-	-	-
locus_tag="wVulp_000034"	Protein does not contain a CCBD within the first 150 amino acids	0.98748	none	-	PF00078 7	-	-
locus_tag="wVulp_000035"	Protein does not contain a CCBD within the first 150 amino acids	0.04366	none	-	-	-	-
locus_tag="wVulp_000037"	Protein does not contain a CCBD within the first 150 amino acids	0	none	-	PF00037 7	-	-
locus_tag="wVulp_000039"	Protein does not contain a CCBD within the first 150 amino acids	0.92828	none	-	PF00121 12	-	-
locus_tag="wVulp_000044"	Protein does not contain a CCBD within the first 150 amino acids	0.00058	none	-	-	-	-
locus_tag="wVulp_000045"	Protein does not contain a CCBD within the first 150 amino acids	0	ER	-	-	-	-
locus_tag="wVulp_000047"	CCBD (IAASVEFIHN) found downstream of expected region	1	none	-	PF00348 8	-	-
locus_tag="wVulp_000048"	Protein does not contain a CCBD within the first 150 amino acids	0	none	-	PF01025 4	-	-
locus_tag="wVulp_000050"	Protein does not contain a CCBD within the first 150 amino acids	1	none	-	-	-	-
locus_tag="wVulp_000051"	Protein does not contain a CCBD within the first 150 amino acids	0.99537	none	-	-	-	-
locus_tag="wVulp_000052"	Protein does not contain a CCBD within the first 150 amino acids	0	none	-	PF02779 4;PF00676 5;PF16870 4	-	-
locus_tag="wVulp_000053"	Protein does not contain a CCBD within the first 150 amino acids	0.99986	none	-	-	-	-
locus_tag="wVulp_000057"	Protein does not contain a CCBD within the first 150 amino acids	0	ER	-	PF12849 8	-	-
locus_tag="wVulp_000059"	Protein does not contain a CCBD within the first 150 amino acids	0.01286	none	-	PF00364 4	-	-
locus_tag="wVulp_000060"	Protein does not contain a CCBD within the first 150 amino acids	0.9957	none	-	-	-	-
locus_tag="wVulp_000061"	Protein does not contain a CCBD within the first 150 amino acids	0.13839	none	-	PF00005 5;PF00664 7	-	-
locus_tag="wVulp_000062"	Protein does not contain a CCBD within the first 150 amino acids	0.92757	possibly mitochondrial	-	PF12796 20	-	-
locus_tag="wVulp_000064"	Protein does not contain a CCBD within the first 150 amino acids	5e-05	none	-	-	-	-
locus_tag="wVulp_000065"	Protein does not contain a CCBD within the first 150 amino acids	0.01117	mitochondrial	-	-	-	-
locus_tag="wVulp_000067"	CCBD (LLQSVGKVKN) found downstream of expected region	0	mitochondrial	-	PF00512 6;PF02518 5	-	-
locus_tag="wVulp_000068"	Protein does not contain a CCBD within the first 150 amino acids	1	none	-	PF00202 4	-	-
locus_tag="wVulp_000069"	Protein does not contain a CCBD within the first 150 amino acids	5e-05	none	-	-	-	-
locus_tag="wVulp_000070"	Protein does not contain a CCBD within the first 150 amino acids	4e-05	mitochondrial	-	PF01609 31	-	-
locus_tag="wVulp_000071"	Protein does not contain a CCBD within the first 150 amino acids	1	none	-	-	-	-
locus_tag="wVulp_000074"	Protein does not contain a CCBD within the first 150 amino acids	0.07756	none	-	PF00459 5	-	-
locus_tag="wVulp_000075"	Protein does not contain a CCBD within the first 150 amino acids	0.23915	none	-	-	-	-
locus_tag="wVulp_000076"	Protein does not contain a CCBD within the first 150 amino acids	0	none	-	-	-	-
locus_tag="wVulp_000078"	Protein does not contain a CCBD within the first 150 amino acids	0	possibly ER	-	PF00005 5;PF00664 7	-	-
locus_tag="wVulp_000079"	Protein does not contain a CCBD within the first 150 amino acids	1	none	-	-	-	-
locus_tag="wVulp_000080"	Protein does not contain a CCBD within the first 150 amino acids	0.07621	none	-	-	-	-
locus_tag="wVulp_000085"	Protein does not contain a CCBD within the first 150 amino acids	0	none	-	PF01812 5	-	-
locus_tag="wVulp_000086"	Protein does not contain a CCBD within the first 150 amino acids	0	none	-	-	-	-
locus_tag="wVulp_000087"	Protein does not contain a CCBD within the first 150 amino acids	0	ER	-	-	-	-
locus_tag="wVulp_000090"	Protein does not contain a CCBD within the first 150 amino acids	1e-05	none	-	-	-	-
locus_tag="wVulp_000091"	Protein does not contain a CCBD within the first 150 amino acids	0	none	-	-	-	-
locus_tag="wVulp_000094"	Protein does not contain a CCBD within the first 150 amino acids	0	none	-	-	-	-
locus_tag="wVulp_000096"	Protein does not contain a CCBD within the first 150 amino acids	0	none	-	PF03050 28	-	-
locus_tag="wVulp_000097"	Protein does not contain a CCBD within the first 150 amino acids	1e-05	none	-	-	-	-
locus_tag="wVulp_000098"	Protein does not contain a CCBD within the first 150 amino acids	0	none	-	-	-	-
locus_tag="wVulp_000099"	Protein does not contain a CCBD within the first 150 amino acids	2e-05	not used	-	-	-	-
locus_tag="wVulp_000100"	Protein does not contain a CCBD within the first 150 amino acids	0	none	-	-	-	-
locus_tag="wVulp_000101"	Protein does not contain a CCBD within the first 150 amino acids	0	none	-	-	-	-
locus_tag="wVulp_000102"	Protein does not contain a CCBD within the first 150 amino acids	0.00022	none	-	-	-	-
locus_tag="wVulp_000103"	Protein does not contain a CCBD within the first 150 amino acids	0	none	-	PF00239 19	-	-
locus_tag="wVulp_000104"	Protein does not contain a CCBD within the first 150 amino acids	0	none	-	-	-	-
locus_tag="wVulp_000105"	Protein does not contain a CCBD within the first 150 amino acids	0.00013	none	-	PF00078 7	-	-
locus_tag="wVulp_000106"	Protein does not contain a CCBD within the first 150 amino acids	4e-05	mitochondrial	-	PF01609 31	-	-
locus_tag="wVulp_000107"	Protein does not contain a CCBD within the first 150 amino acids	0.00237	none	-	PF01637 22	-	-
locus_tag="wVulp_000109"	Protein does not contain a CCBD within the first 150 amino acids	0.05563	none	-	PF13358 13	-	-
locus_tag="wVulp_000113"	Protein does not contain a CCBD within the first 150 amino acids	0.00021	none	-	PF00271 5	-	-
locus_tag="wVulp_000114"	Protein does not contain a CCBD within the first 150 amino acids	0.00014	none	-	-	-	-
locus_tag="wVulp_000115"	Protein does not contain a CCBD within the first 150 amino acids	0.00214	none	-	-	-	-
locus_tag="wVulp_000117"	Protein does not contain a CCBD within the first 150 amino acids	1	none	-	-	-	-
locus_tag="wVulp_000118"	CCBD (LSIFVSDVYN) found within expected region	1e-05	none	-	PF01300 6	-	-
locus_tag="wVulp_000119"	Protein does not contain a CCBD within the first 150 amino acids	0.99989	none	-	PF13177 7	-	-
locus_tag="wVulp_000120"	Protein does not contain a CCBD within the first 150 amino acids	0.14184	none	-	-	-	-
locus_tag="wVulp_000121"	Protein does not contain a CCBD within the first 150 amino acids	0	none	-	-	-	-
locus_tag="wVulp_000122"	Protein does not contain a CCBD within the first 150 amino acids	0	ER	-	-	-	-
locus_tag="wVulp_000123"	Protein does not contain a CCBD within the first 150 amino acids	0	none	-	-	-	-
locus_tag="wVulp_000124"	Protein does not contain a CCBD within the first 150 amino acids	0	possibly mitochondrial	-	-	-	-
locus_tag="wVulp_000125"	Protein does not contain a CCBD within the first 150 amino acids	0	ER	-	-	-	-
locus_tag="wVulp_000126"	Protein does not contain a CCBD within the first 150 amino acids	1	none	-	PF02205 30	-	-
locus_tag="wVulp_000127"	Protein does not contain a CCBD within the first 150 amino acids	0	none	-	PF00587 4;PF03129 4	-	-
locus_tag="wVulp_000128"	Protein does not contain a CCBD within the first 150 amino acids	0	none	-	PF01648 4	-	-
locus_tag="wVulp_000132"	Protein does not contain a CCBD within the first 150 amino acids	4e-05	mitochondrial	-	PF01609 31	-	-
locus_tag="wVulp_000133"	Protein does not contain a CCBD within the first 150 amino acids	0	none	-	-	-	-
locus_tag="wVulp_000134"	Protein does not contain a CCBD within the first 150 amino acids	0.00242	mitochondrial	-	PF01381 8	-	-
locus_tag="wVulp_000135"	Protein does not contain a CCBD within the first 150 amino acids	1	none	-	PF00078 7	-	-
locus_tag="wVulp_000136"	Protein does not contain a CCBD within the first 150 amino acids	0	none	-	PF00078 7	-	-
locus_tag="wVulp_000137"	Protein does not contain a CCBD within the first 150 amino acids	0	possibly mitochondrial	-	-	-	-
locus_tag="wVulp_000142"	Protein does not contain a CCBD within the first 150 amino acids	0.04107	none	-	-	-	-
locus_tag="wVulp_000143"	Protein does not contain a CCBD within the first 150 amino acids	0	none	-	PF01381 8	-	-
locus_tag="wVulp_000144"	Protein does not contain a CCBD within the first 150 amino acids	0.10625	none	-	PF01381 8	-	-
locus_tag="wVulp_000145"	Protein does not contain a CCBD within the first 150 amino acids	0	none	-	PF01734 5	-	-
locus_tag="wVulp_000146"	Protein does not contain a CCBD within the first 150 amino acids	0.99548	ER	-	-	-	-
locus_tag="wVulp_000147"	Protein does not contain a CCBD within the first 150 amino acids	0	ER	-	PF12796 20	-	-
locus_tag="wVulp_000148"	Protein does not contain a CCBD within the first 150 amino acids	0	none	-	-	-	-
locus_tag="wVulp_000149"	Protein does not contain a CCBD within the first 150 amino acids	0	none	-	-	-	-
locus_tag="wVulp_000150"	Protein does not contain a CCBD within the first 150 amino acids	0.52318	none	-	-	-	-
locus_tag="wVulp_000151"	Protein does not contain a CCBD within the first 150 amino acids	0.99999	none	-	-	-	-
locus_tag="wVulp_000152"	Protein does not contain a CCBD within the first 150 amino acids	1	none	-	-	-	-
locus_tag="wVulp_000153"	Protein does not contain a CCBD within the first 150 amino acids	0	mitochondrial	-	-	-	-
locus_tag="wVulp_000154"	Protein does not contain a CCBD within the first 150 amino acids	0.09981	none	-	-	-	-
locus_tag="wVulp_000155"	Protein does not contain a CCBD within the first 150 amino acids	0.99999	none	-	-	-	-
locus_tag="wVulp_000157"	Protein does not contain a CCBD within the first 150 amino acids	0.00241	none	-	-	-	-
locus_tag="wVulp_000160"	Protein does not contain a CCBD within the first 150 amino acids	0.77432	none	-	-	-	-
locus_tag="wVulp_000161"	Protein does not contain a CCBD within the first 150 amino acids	1	none	-	-	-	-
locus_tag="wVulp_000162"	Protein does not contain a CCBD within the first 150 amino acids	0.11201	none	-	-	-	-
locus_tag="wVulp_000163"	Protein does not contain a CCBD within the first 150 amino acids	0	none	-	PF13481 12	-	-
locus_tag="wVulp_000164"	Protein does not contain a CCBD within the first 150 amino acids	0.06196	none	-	-	-	-
locus_tag="wVulp_000165"	Protein does not contain a CCBD within the first 150 amino acids	1	none	-	PF13481 12	-	-
locus_tag="wVulp_000166"	Protein does not contain a CCBD within the first 150 amino acids	0	none	-	-	-	-
locus_tag="wVulp_000167"	Protein does not contain a CCBD within the first 150 amino acids	0	none	-	PF04542 6	-	-
locus_tag="wVulp_000168"	Protein does not contain a CCBD within the first 150 amino acids	7e-05	none	-	PF13481 12;PF13155 22	-	-
locus_tag="wVulp_000169"	Protein does not contain a CCBD within the first 150 amino acids	0	none	-	-	-	-
locus_tag="wVulp_000170"	Protein does not contain a CCBD within the first 150 amino acids	0.09674	none	-	PF02195 5;PF01555 8	-	-
locus_tag="wVulp_000171"	Protein does not contain a CCBD within the first 150 amino acids	1	none	-	-	-	-
locus_tag="wVulp_000172"	Protein does not contain a CCBD within the first 150 amino acids	0	none	-	-	-	-
locus_tag="wVulp_000174"	Protein does not contain a CCBD within the first 150 amino acids	0.03823	none	-	-	-	-
locus_tag="wVulp_000176"	Protein does not contain a CCBD within the first 150 amino acids	0	mitochondrial	-	-	-	-
locus_tag="wVulp_000177"	Protein does not contain a CCBD within the first 150 amino acids	0	possibly mitochondrial	-	PF01343 7	-	-
locus_tag="wVulp_000178"	Protein does not contain a CCBD within the first 150 amino acids	0.42397	none	-	-	-	-
locus_tag="wVulp_000179"	Protein does not contain a CCBD within the first 150 amino acids	1	none	-	-	-	-
locus_tag="wVulp_000181"	Protein does not contain a CCBD within the first 150 amino acids	0	none	-	-	-	-
locus_tag="wVulp_000182"	Protein does not contain a CCBD within the first 150 amino acids	1	none	-	-	-	-
locus_tag="wVulp_000183"	CCBD (LAAEVARVVN) found downstream of expected region	0	none	-	-	-	-
locus_tag="wVulp_000184"	Protein does not contain a CCBD within the first 150 amino acids	0	none	-	-	-	-
locus_tag="wVulp_000185"	Protein does not contain a CCBD within the first 150 amino acids	0	none	-	-	-	-
locus_tag="wVulp_000186"	Protein does not contain a CCBD within the first 150 amino acids	0	none	-	-	-	-
locus_tag="wVulp_000187"	Protein does not contain a CCBD within the first 150 amino acids	7e-05	none	-	-	-	-
locus_tag="wVulp_000188"	CCBD (LQVGIKEVPN) found downstream of expected region	0	none	-	-	-	-
locus_tag="wVulp_000189"	Protein does not contain a CCBD within the first 150 amino acids	0.97081	none	-	PF12796 20;PF00023 22	-	-
locus_tag="wVulp_000190"	Protein does not contain a CCBD within the first 150 amino acids	0	none	-	PF12796 20	-	-
locus_tag="wVulp_000191"	Protein does not contain a CCBD within the first 150 amino acids	0	none	-	-	-	-
locus_tag="wVulp_000192"	Protein does not contain a CCBD within the first 150 amino acids	0	none	-	PF00239 19	-	-
locus_tag="wVulp_000194"	Protein does not contain a CCBD within the first 150 amino acids	0	none	-	-	-	-
locus_tag="wVulp_000195"	Protein does not contain a CCBD within the first 150 amino acids	0.99994	none	-	-	-	-
locus_tag="wVulp_000196"	Protein does not contain a CCBD within the first 150 amino acids	0	none	-	PF12796 20	-	-
locus_tag="wVulp_000197"	Protein does not contain a CCBD within the first 150 amino acids	0	none	-	-	-	-
locus_tag="wVulp_000198"	Protein does not contain a CCBD within the first 150 amino acids	0	none	-	PF12796 20	-	-
locus_tag="wVulp_000200"	Protein does not contain a CCBD within the first 150 amino acids	0	none	-	-	-	-
locus_tag="wVulp_000201"	Protein does not contain a CCBD within the first 150 amino acids	1e-05	none	-	-	-	-
locus_tag="wVulp_000202"	Protein does not contain a CCBD within the first 150 amino acids	0.99812	none	-	PF00023 22;PF12796 20;PF02902 27	-	-
locus_tag="wVulp_000204"	Protein does not contain a CCBD within the first 150 amino acids	0	none	-	-	-	-
locus_tag="wVulp_000206"	Protein does not contain a CCBD within the first 150 amino acids	0	none	-	-	-	-
locus_tag="wVulp_000207"	Protein does not contain a CCBD within the first 150 amino acids	1	none	-	-	-	-
locus_tag="wVulp_000208"	Protein does not contain a CCBD within the first 150 amino acids	0.99999	none	-	-	-	-
locus_tag="wVulp_000209"	Protein does not contain a CCBD within the first 150 amino acids	0.71073	possibly mitochondrial	-	-	-	-
locus_tag="wVulp_000210"	Protein does not contain a CCBD within the first 150 amino acids	0	none	-	-	-	-
locus_tag="wVulp_000211"	CCBD (LGDLVKEIAN) found downstream of expected region	0	none	-	-	-	-
locus_tag="wVulp_000212"	Protein does not contain a CCBD within the first 150 amino acids	0.92208	none	-	-	-	-
locus_tag="wVulp_000213"	Protein does not contain a CCBD within the first 150 amino acids	0	ER	-	PF12796 20	-	-
locus_tag="wVulp_000214"	Protein does not contain a CCBD within the first 150 amino acids	0	ER	-	-	-	-
locus_tag="wVulp_000215"	Protein does not contain a CCBD within the first 150 amino acids	0	none	-	PF01734 5	-	-
locus_tag="wVulp_000216"	Protein does not contain a CCBD within the first 150 amino acids	0	mitochondrial	-	-	-	-
locus_tag="wVulp_000217"	Protein does not contain a CCBD within the first 150 amino acids	1e-05	none	-	-	-	-
locus_tag="wVulp_000219"	Protein does not contain a CCBD within the first 150 amino acids	0	mitochondrial	-	-	-	-
locus_tag="wVulp_000220"	Protein does not contain a CCBD within the first 150 amino acids	1	none	-	PF00078 7	-	-
locus_tag="wVulp_000221"	Protein does not contain a CCBD within the first 150 amino acids	0	none	-	PF00078 7	-	-
locus_tag="wVulp_000222"	Protein does not contain a CCBD within the first 150 amino acids	0	possibly mitochondrial	-	-	-	-
locus_tag="wVulp_000223"	Protein does not contain a CCBD within the first 150 amino acids	0.12722	none	-	-	-	-
locus_tag="wVulp_000224"	Protein does not contain a CCBD within the first 150 amino acids	1	none	-	PF12796 20	-	-
locus_tag="wVulp_000225"	Protein does not contain a CCBD within the first 150 amino acids	0	none	-	-	-	-
locus_tag="wVulp_000226"	Protein does not contain a CCBD within the first 150 amino acids	0	none	-	-	-	-
locus_tag="wVulp_000228"	Protein does not contain a CCBD within the first 150 amino acids	0.95794	none	-	-	-	-
locus_tag="wVulp_000229"	Protein does not contain a CCBD within the first 150 amino acids	0	none	-	PF13637 18;PF12796 20	-	-
locus_tag="wVulp_000230"	Protein does not contain a CCBD within the first 150 amino acids	0	possibly ER	-	PF01654 6	-	-
locus_tag="wVulp_000233"	Protein does not contain a CCBD within the first 150 amino acids	0.01196	none	-	-	-	-
locus_tag="wVulp_000235"	Protein does not contain a CCBD within the first 150 amino acids	0	none	-	PF13481 12	-	-
locus_tag="wVulp_000236"	Protein does not contain a CCBD within the first 150 amino acids	4e-05	none	-	PF01751 8;PF13481 12	-	-
locus_tag="wVulp_000237"	Protein does not contain a CCBD within the first 150 amino acids	0.99999	none	-	PF01637 22	-	-
locus_tag="wVulp_000238"	Protein does not contain a CCBD within the first 150 amino acids	1	none	-	-	-	-
locus_tag="wVulp_000239"	Protein does not contain a CCBD within the first 150 amino acids	2e-05	none	-	-	-	-
locus_tag="wVulp_000242"	Protein does not contain a CCBD within the first 150 amino acids	0	none	-	-	-	-
locus_tag="wVulp_000243"	Protein does not contain a CCBD within the first 150 amino acids	0.00038	none	-	PF12796 20	-	-
locus_tag="wVulp_000246"	Protein does not contain a CCBD within the first 150 amino acids	1	none	-	-	-	-
locus_tag="wVulp_000247"	Protein does not contain a CCBD within the first 150 amino acids	0	none	-	-	-	-
locus_tag="wVulp_000248"	Protein does not contain a CCBD within the first 150 amino acids	0.71082	mitochondrial	-	-	-	-
locus_tag="wVulp_000249"	Protein does not contain a CCBD within the first 150 amino acids	0.78381	possibly mitochondrial	-	PF01343 7	-	-
locus_tag="wVulp_000250"	Protein does not contain a CCBD within the first 150 amino acids	0.00078	none	-	-	-	-
locus_tag="wVulp_000251"	Protein does not contain a CCBD within the first 150 amino acids	1	none	-	-	-	-
locus_tag="wVulp_000252"	CCBD (MVGDIFVIGN) found within expected region	0	none	-	-	-	-
locus_tag="wVulp_000253"	Protein does not contain a CCBD within the first 150 amino acids	1	none	-	-	-	-
locus_tag="wVulp_000254"	CCBD (LAAEVAKVVN) found downstream of expected region	0.24627	none	-	-	-	-
locus_tag="wVulp_000255"	Protein does not contain a CCBD within the first 150 amino acids	0	none	-	-	-	-
locus_tag="wVulp_000256"	Protein does not contain a CCBD within the first 150 amino acids	0	none	-	-	-	-
locus_tag="wVulp_000257"	Protein does not contain a CCBD within the first 150 amino acids	0.02698	none	-	PF06250 17	-	-
locus_tag="wVulp_000260"	Protein does not contain a CCBD within the first 150 amino acids	0	none	-	-	-	-
locus_tag="wVulp_000262"	CCBD (LQIGIKDVPN) found downstream of expected region	0	none	-	-	-	-
locus_tag="wVulp_000264"	Protein does not contain a CCBD within the first 150 amino acids	0	none	-	PF12796 20	-	-
locus_tag="wVulp_000265"	Protein does not contain a CCBD within the first 150 amino acids	0	none	-	-	-	-
locus_tag="wVulp_000266"	Protein does not contain a CCBD within the first 150 amino acids	0	none	-	PF00239 19	-	-
	Protein does not contain a CCBD within the first 150 amino acids	0.04372	none	-	PF12796 20	-	-
locus_tag="wVulp_000268"	Protein does not contain a CCBD within the first 150 amino acids	1	none	-	PF13516 56;PF12799 27	-	-
locus_tag="wVulp_000269"	Protein does not contain a CCBD within the first 150 amino acids	0	none	-	PF00023 22;PF12796 20	-	-
locus_tag="wVulp_000270"	Protein does not contain a CCBD within the first 150 amino acids	0	none	-	-	-	-
locus_tag="wVulp_000271"	Protein does not contain a CCBD within the first 150 amino acids	0	none	-	PF00239 19	-	-
locus_tag="wVulp_000272"	Protein does not contain a CCBD within the first 150 amino acids	0	possibly mitochondrial	-	-	-	-
locus_tag="wVulp_000273"	Protein does not contain a CCBD within the first 150 amino acids	0.00035	none	-	PF12796 20;PF13637 18	-	-
locus_tag="wVulp_000275"	Protein does not contain a CCBD within the first 150 amino acids	0.0014	none	-	-	-	-
locus_tag="wVulp_000276"	Protein does not contain a CCBD within the first 150 amino acids	0.00068	mitochondrial	-	PF00856 9	-	-
locus_tag="wVulp_000277"	Protein does not contain a CCBD within the first 150 amino acids	0	none	-	PF13516 56	-	-
locus_tag="wVulp_000278"	Protein does not contain a CCBD within the first 150 amino acids	0	none	-	PF00023 22	-	-
locus_tag="wVulp_000279"	Protein does not contain a CCBD within the first 150 amino acids	0	none	-	-	-	-
locus_tag="wVulp_000280"	Protein does not contain a CCBD within the first 150 amino acids	0.00242	mitochondrial	-	PF01381 8	-	-
locus_tag="wVulp_000282"	Protein does not contain a CCBD within the first 150 amino acids	0	none	-	-	-	-
locus_tag="wVulp_000283"	Protein does not contain a CCBD within the first 150 amino acids	0	none	-	PF00023 22	-	-
locus_tag="wVulp_000284"	Protein does not contain a CCBD within the first 150 amino acids	0.07898	none	-	-	-	-
locus_tag="wVulp_000285"	Protein does not contain a CCBD within the first 150 amino acids	4e-05	mitochondrial	-	PF01609 31	-	-
locus_tag="wVulp_000286"	Protein does not contain a CCBD within the first 150 amino acids	0	none	-	PF13516 56	-	-
locus_tag="wVulp_000287"	Protein does not contain a CCBD within the first 150 amino acids	0.00068	mitochondrial	-	PF00856 9	-	-
locus_tag="wVulp_000288"	Protein does not contain a CCBD within the first 150 amino acids	0	none	-	PF13516 56	-	-
locus_tag="wVulp_000290"	Protein does not contain a CCBD within the first 150 amino acids	0.72038	none	-	-	-	-
locus_tag="wVulp_000291"	Protein does not contain a CCBD within the first 150 amino acids	0	none	-	-	-	-
locus_tag="wVulp_000292"	Protein does not contain a CCBD within the first 150 amino acids	0	none	-	-	-	-
locus_tag="wVulp_000293"	Protein does not contain a CCBD within the first 150 amino acids	0	none	-	-	-	-
locus_tag="wVulp_000295"	Protein does not contain a CCBD within the first 150 amino acids	1e-05	none	-	PF12796 20;PF00023 22	-	-
locus_tag="wVulp_000296"	Protein does not contain a CCBD within the first 150 amino acids	0.00099	none	-	PF00268 5	-	-
locus_tag="wVulp_000297"	Protein does not contain a CCBD within the first 150 amino acids	0.0002	ER	-	-	-	-
locus_tag="wVulp_000298"	Protein does not contain a CCBD within the first 150 amino acids	0	ER	-	-	-	-
locus_tag="wVulp_000300"	Protein does not contain a CCBD within the first 150 amino acids	0	none	-	PF00990 4;PF00072 4	-	-
locus_tag="wVulp_000301"	Protein does not contain a CCBD within the first 150 amino acids	0	ER	-	-	-	-
locus_tag="wVulp_000302"	Protein does not contain a CCBD within the first 150 amino acids	0	none	-	PF05088 7	-	-
locus_tag="wVulp_000304"	Protein does not contain a CCBD within the first 150 amino acids	0	none	-	-	-	-
locus_tag="wVulp_000306"	Protein does not contain a CCBD within the first 150 amino acids	0	none	-	-	-	-
locus_tag="wVulp_000308"	Protein does not contain a CCBD within the first 150 amino acids	1	none	-	-	-	-
locus_tag="wVulp_000309"	Protein does not contain a CCBD within the first 150 amino acids	0.9994	none	-	-	-	-
locus_tag="wVulp_000310"	Protein does not contain a CCBD within the first 150 amino acids	0	ER	-	PF13462 4	-	-
locus_tag="wVulp_000311"	Protein does not contain a CCBD within the first 150 amino acids	0	ER	-	-	-	-
locus_tag="wVulp_000314"	Protein does not contain a CCBD within the first 150 amino acids	0	none	-	-	-	-
locus_tag="wVulp_000315"	Protein does not contain a CCBD within the first 150 amino acids	0	none	-	PF02371 22	-	-
locus_tag="wVulp_000316"	Protein does not contain a CCBD within the first 150 amino acids	0	none	-	-	-	-
locus_tag="wVulp_000317"	Protein does not contain a CCBD within the first 150 amino acids	2e-05	none	-	-	-	-
locus_tag="wVulp_000320"	Protein does not contain a CCBD within the first 150 amino acids	0.01021	none	-	PF12796 20	-	-
locus_tag="wVulp_000321"	Protein does not contain a CCBD within the first 150 amino acids	0	ER	-	-	-	-
locus_tag="wVulp_000322"	Protein does not contain a CCBD within the first 150 amino acids	1	none	-	-	-	-
locus_tag="wVulp_000324"	Protein does not contain a CCBD within the first 150 amino acids	0	ER	-	PF00675 5;PF05193 5	-	-
locus_tag="wVulp_000325"	Protein does not contain a CCBD within the first 150 amino acids	0	ER	-	PF00675 5;PF05193 5	-	-
locus_tag="wVulp_000328"	Protein does not contain a CCBD within the first 150 amino acids	0	none	-	PF00462 4	-	-
locus_tag="wVulp_000329"	Protein does not contain a CCBD within the first 150 amino acids	1	none	-	-	-	-
locus_tag="wVulp_000334"	Protein does not contain a CCBD within the first 150 amino acids	0	ER	-	-	-	-
locus_tag="wVulp_000338"	Protein does not contain a CCBD within the first 150 amino acids	0	possibly mitochondrial	-	-	-	-
locus_tag="wVulp_000339"	Protein does not contain a CCBD within the first 150 amino acids	0.99941	possibly mitochondrial	-	PF00483 5;PF01050 5	-	-
locus_tag="wVulp_000340"	CCBD (MLIVVMSVMN) found within expected region	0.2538	none	-	PF02687 7;PF12704 9	-	-
locus_tag="wVulp_000341"	Protein does not contain a CCBD within the first 150 amino acids	0	ER	-	-	-	-
locus_tag="wVulp_000342"	Protein does not contain a CCBD within the first 150 amino acids	0	ER	-	-	-	-
locus_tag="wVulp_000344"	Protein does not contain a CCBD within the first 150 amino acids	0	none	-	-	-	-
locus_tag="wVulp_000345"	Protein does not contain a CCBD within the first 150 amino acids	0	none	-	PF00313 6	-	-
locus_tag="wVulp_000346"	Protein does not contain a CCBD within the first 150 amino acids	0.00047	none	-	PF00271 5	-	-
locus_tag="wVulp_000347"	Protein does not contain a CCBD within the first 150 amino acids	0	possibly mitochondrial	-	PF10431 5;PF00004 7;PF07724 4	-	-
locus_tag="wVulp_000348"	Protein does not contain a CCBD within the first 150 amino acids	0.83819	none	-	-	-	-
locus_tag="wVulp_000349"	Protein does not contain a CCBD within the first 150 amino acids	7e-05	none	-	PF01791 9	-	-
locus_tag="wVulp_000351"	Protein does not contain a CCBD within the first 150 amino acids	0	ER	-	-	-	-
locus_tag="wVulp_000352"	Protein does not contain a CCBD within the first 150 amino acids	0	possibly ER	-	PF01180 4	-	-
locus_tag="wVulp_000354"	Protein does not contain a CCBD within the first 150 amino acids	0	ER	-	PF02630 4	-	-
locus_tag="wVulp_000356"	Protein does not contain a CCBD within the first 150 amino acids	0	ER	-	PF04280 5	-	-
locus_tag="wVulp_000360"	Protein does not contain a CCBD within the first 150 amino acids	4e-05	mitochondrial	-	PF01609 31	-	-
locus_tag="wVulp_000361"	Protein does not contain a CCBD within the first 150 amino acids	0	ER	-	PF00571 5	-	-
locus_tag="wVulp_000364"	Protein does not contain a CCBD within the first 150 amino acids	1	none	-	-	-	-
locus_tag="wVulp_000366"	Protein does not contain a CCBD within the first 150 amino acids	0.96991	none	-	-	-	-
locus_tag="wVulp_000367"	Protein does not contain a CCBD within the first 150 amino acids	1	none	-	-	-	-
locus_tag="wVulp_000369"	Protein does not contain a CCBD within the first 150 amino acids	0.25703	none	-	-	-	-
locus_tag="wVulp_000370"	Protein does not contain a CCBD within the first 150 amino acids	0	none	-	PF00119 5	-	-
locus_tag="wVulp_000371"	Protein does not contain a CCBD within the first 150 amino acids	0	ER	-	PF00137 15	-	-
locus_tag="wVulp_000372"	Protein does not contain a CCBD within the first 150 amino acids	0	not used	-	PF02326 17	-	-
locus_tag="wVulp_000373"	Protein does not contain a CCBD within the first 150 amino acids	0.14174	possibly mitochondrial	-	PF00430 6	-	-
locus_tag="wVulp_000374"	Protein does not contain a CCBD within the first 150 amino acids	0	ER	-	PF00430 6	-	-
locus_tag="wVulp_000375"	CCBD (LFKFIATIFN) found downstream of expected region	4e-05	none	-	PF13632 5	-	-
locus_tag="wVulp_000376"	Protein does not contain a CCBD within the first 150 amino acids	0	ER	-	PF02628 4	-	-
locus_tag="wVulp_000377"	Protein does not contain a CCBD within the first 150 amino acids	0	mitochondrial	-	PF02785 4;PF00364 4;PF02786 4;PF00289 4	-	-
locus_tag="wVulp_000378"	Protein does not contain a CCBD within the first 150 amino acids	0	none	-	-	-	-
locus_tag="wVulp_000381"	Protein does not contain a CCBD within the first 150 amino acids	1	none	-	-	-	-
locus_tag="wVulp_000382"	Protein does not contain a CCBD within the first 150 amino acids	0	possibly mitochondrial	-	-	-	-
locus_tag="wVulp_000384"	Protein does not contain a CCBD within the first 150 amino acids	0	none	-	-	-	-
locus_tag="wVulp_000385"	Protein does not contain a CCBD within the first 150 amino acids	0.99075	none	-	-	-	-
locus_tag="wVulp_000386"	Protein does not contain a CCBD within the first 150 amino acids	0.00334	possibly mitochondrial	-	PF00155 4	-	-
locus_tag="wVulp_000387"	Protein does not contain a CCBD within the first 150 amino acids	0	ER	-	PF00893 4	-	-
locus_tag="wVulp_000388"	Protein does not contain a CCBD within the first 150 amino acids	1	none	-	-	-	-
locus_tag="wVulp_000389"	Protein does not contain a CCBD within the first 150 amino acids	0	ER	-	PF07690 6	-	-
locus_tag="wVulp_000390"	Protein does not contain a CCBD within the first 150 amino acids	0	ER	-	PF07690 6	-	-
locus_tag="wVulp_000391"	Protein does not contain a CCBD within the first 150 amino acids	0	ER	-	PF07690 6	-	-
locus_tag="wVulp_000392"	Protein does not contain a CCBD within the first 150 amino acids	1	none	-	PF00464 6	-	-
locus_tag="wVulp_000393"	Protein does not contain a CCBD within the first 150 amino acids	1	none	-	PF00162 4	-	-
locus_tag="wVulp_000394"	Protein does not contain a CCBD within the first 150 amino acids	5e-05	none	-	-	-	-
locus_tag="wVulp_000395"	Protein does not contain a CCBD within the first 150 amino acids	0	none	-	PF13276 46	-	-
locus_tag="wVulp_000396"	Protein does not contain a CCBD within the first 150 amino acids	0.07387	none	-	PF00078 7	-	-
locus_tag="wVulp_000397"	Protein does not contain a CCBD within the first 150 amino acids	4e-05	mitochondrial	-	PF01609 31	-	-
locus_tag="wVulp_000398"	Protein does not contain a CCBD within the first 150 amino acids	0	none	-	-	-	-
locus_tag="wVulp_000402"	Protein does not contain a CCBD within the first 150 amino acids	0	none	-	-	-	-
locus_tag="wVulp_000403"	Protein does not contain a CCBD within the first 150 amino acids	0.99075	none	-	-	-	-
locus_tag="wVulp_000408"	CCBD (IFNKIWDIDN) found within expected region	0	none	-	-	-	-
locus_tag="wVulp_000410"	Protein does not contain a CCBD within the first 150 amino acids	0	ER	-	PF02016 4	-	-
locus_tag="wVulp_000412"	Protein does not contain a CCBD within the first 150 amino acids	1	none	-	-	-	-
locus_tag="wVulp_000413"	Protein does not contain a CCBD within the first 150 amino acids	0.01922	none	-	-	-	-
locus_tag="wVulp_000414"	Protein does not contain a CCBD within the first 150 amino acids	1	none	-	PF12796 20;PF13637 18	-	-
locus_tag="wVulp_000415"	Protein does not contain a CCBD within the first 150 amino acids	0	ER	-	PF13502 6	-	-
locus_tag="wVulp_000418"	Protein does not contain a CCBD within the first 150 amino acids	0	ER	-	-	-	-
locus_tag="wVulp_000420"	Protein does not contain a CCBD within the first 150 amino acids	0	none	-	PF16189 6;PF01321 9;PF00557 6;PF16188 7	-	-
locus_tag="wVulp_000421"	Protein does not contain a CCBD within the first 150 amino acids	0	none	-	-	-	-
locus_tag="wVulp_000422"	Protein does not contain a CCBD within the first 150 amino acids	0	none	-	PF02230 5	-	-
locus_tag="wVulp_000423"	Protein does not contain a CCBD within the first 150 amino acids	0	mitochondrial	-	-	-	-
locus_tag="wVulp_000424"	Protein does not contain a CCBD within the first 150 amino acids	0.99584	none	-	-	-	-
locus_tag="wVulp_000425"	Protein does not contain a CCBD within the first 150 amino acids	0	possibly mitochondrial	-	-	-	-
locus_tag="wVulp_000429"	Protein does not contain a CCBD within the first 150 amino acids	9e-05	mitochondrial	-	PF07719 8;PF13432 9;PF13181 8	-	-
locus_tag="wVulp_000430"	Protein does not contain a CCBD within the first 150 amino acids	0	none	-	-	-	-
locus_tag="wVulp_000431"	Protein does not contain a CCBD within the first 150 amino acids	0.33156	possibly ER	-	PF02632 4	-	-
locus_tag="wVulp_000432"	Protein does not contain a CCBD within the first 150 amino acids	0.99936	none	-	PF00881 8	-	-
locus_tag="wVulp_000433"	Protein does not contain a CCBD within the first 150 amino acids	0	ER	-	-	-	-
locus_tag="wVulp_000438"	Protein does not contain a CCBD within the first 150 amino acids	0	ER	-	-	-	-
locus_tag="wVulp_000439"	Protein does not contain a CCBD within the first 150 amino acids	0.99998	none	-	PF04545 5;PF04542 6;PF00140 13	-	-
locus_tag="wVulp_000440"	Protein does not contain a CCBD within the first 150 amino acids	0.19234	ER	-	-	-	-
locus_tag="wVulp_000441"	Protein does not contain a CCBD within the first 150 amino acids	0	none	-	PF02575 12	-	-
locus_tag="wVulp_000444"	Protein does not contain a CCBD within the first 150 amino acids	0	mitochondrial	-	PF00043 5	-	-
locus_tag="wVulp_000445"	Protein does not contain a CCBD within the first 150 amino acids	0	possibly mitochondrial	-	PF01596 4	-	-
locus_tag="wVulp_000446"	Protein does not contain a CCBD within the first 150 amino acids	1	none	-	-	-	-
locus_tag="wVulp_000447"	Protein does not contain a CCBD within the first 150 amino acids	0	ER	-	PF13462 4	-	-
locus_tag="wVulp_000448"	Protein does not contain a CCBD within the first 150 amino acids	0	none	-	PF03364 7	-	-
locus_tag="wVulp_000450"	Protein does not contain a CCBD within the first 150 amino acids	0	ER	-	-	-	-
locus_tag="wVulp_000451"	Protein does not contain a CCBD within the first 150 amino acids	0	none	-	PF08245 5	-	-
locus_tag="wVulp_000452"	Protein does not contain a CCBD within the first 150 amino acids	0.06655	none	-	-	-	-
locus_tag="wVulp_000453"	Protein does not contain a CCBD within the first 150 amino acids	4e-05	mitochondrial	-	PF01609 31	-	-
locus_tag="wVulp_000454"	Protein does not contain a CCBD within the first 150 amino acids	0	none	-	PF00226 6	-	-
locus_tag="wVulp_000461"	Protein does not contain a CCBD within the first 150 amino acids	0	none	-	-	-	-
locus_tag="wVulp_000464"	Protein does not contain a CCBD within the first 150 amino acids	0	possibly mitochondrial	-	-	-	-
locus_tag="wVulp_000467"	Protein does not contain a CCBD within the first 150 amino acids	0	none	-	-	-	-
locus_tag="wVulp_000469"	Protein does not contain a CCBD within the first 150 amino acids	0.97093	none	-	PF16327 6;PF01578 5	-	-
locus_tag="wVulp_000470"	Protein does not contain a CCBD within the first 150 amino acids	0.98857	none	-	-	-	-
locus_tag="wVulp_000477"	Protein does not contain a CCBD within the first 150 amino acids	0	ER	-	-	-	-
locus_tag="wVulp_000478"	Protein does not contain a CCBD within the first 150 amino acids	0.99571	none	-	-	-	-
locus_tag="wVulp_000479"	Protein does not contain a CCBD within the first 150 amino acids	0.00822	none	-	PF07992 4	-	-
locus_tag="wVulp_000481"	Protein does not contain a CCBD within the first 150 amino acids	0	ER	-	-	-	-
locus_tag="wVulp_000484"	Protein does not contain a CCBD within the first 150 amino acids	0	mitochondrial	-	-	-	-
locus_tag="wVulp_000486"	Protein does not contain a CCBD within the first 150 amino acids	0	none	-	PF00216 29	-	-
locus_tag="wVulp_000487"	Protein does not contain a CCBD within the first 150 amino acids	1	none	-	PF00575 5	-	-
locus_tag="wVulp_000490"	Protein does not contain a CCBD within the first 150 amino acids	0	none	-	-	-	-
locus_tag="wVulp_000491"	Protein does not contain a CCBD within the first 150 amino acids	0.08153	none	-	PF01391 21	-	-
locus_tag="wVulp_000492"	Protein does not contain a CCBD within the first 150 amino acids	0	none	-	PF13180 6	-	-
locus_tag="wVulp_000493"	Protein does not contain a CCBD within the first 150 amino acids	0	ER	-	PF13365 8	-	-
locus_tag="wVulp_000494"	Protein does not contain a CCBD within the first 150 amino acids	0	ER	-	PF01145 4	-	-
locus_tag="wVulp_000499"	Protein does not contain a CCBD within the first 150 amino acids	2e-05	none	-	-	-	-
locus_tag="wVulp_000501"	CCBD (LITAISIILN) found within expected region	0.00239	none	-	-	-	-
locus_tag="wVulp_000503"	CCBD (LIALIYLIMN) found within expected region	0	ER	-	-	-	-
locus_tag="wVulp_000504"	Protein does not contain a CCBD within the first 150 amino acids	0	ER	-	-	-	-
locus_tag="wVulp_000505"	Protein does not contain a CCBD within the first 150 amino acids	0	ER	-	-	-	-
locus_tag="wVulp_000507"	CCBD (LKQAVSEIYN) found downstream of expected region	0	none	-	PF00657 6	-	-
locus_tag="wVulp_000509"	Protein does not contain a CCBD within the first 150 amino acids	0	mitochondrial	-	-	-	-
locus_tag="wVulp_000512"	Protein does not contain a CCBD within the first 150 amino acids	0	none	-	-	-	-
locus_tag="wVulp_000513"	Protein does not contain a CCBD within the first 150 amino acids	0.03189	none	-	-	-	-
locus_tag="wVulp_000515"	Protein does not contain a CCBD within the first 150 amino acids	0	none	-	-	-	-
locus_tag="wVulp_000516"	Protein does not contain a CCBD within the first 150 amino acids	0	none	-	-	-	-
locus_tag="wVulp_000517"	Protein does not contain a CCBD within the first 150 amino acids	0.0104	none	-	-	-	-
locus_tag="wVulp_000518"	Protein does not contain a CCBD within the first 150 amino acids	0	none	-	-	-	-
locus_tag="wVulp_000523"	Protein does not contain a CCBD within the first 150 amino acids	0.99413	none	-	PF12796 20	-	-
locus_tag="wVulp_000525"	Protein does not contain a CCBD within the first 150 amino acids	0	possibly mitochondrial	-	-	-	-
locus_tag="wVulp_000526"	CCBD (LIIPVPKIIN) found within N-terminal region	0	possibly ER	-	-	-	-
locus_tag="wVulp_000529"	Protein does not contain a CCBD within the first 150 amino acids	0.99812	none	-	-	-	-
[truncated: 665 more rows]

## Sheet: T4SS_effectors_comparison
Names	total elements	Locus_tag (genes located within prophage are indicated in blue)			Locus_tag (amino acid identity with wVulC gene)
[truncated: 137 more rows]
